# Supplementary material for: Epistatic Interactions in NS5A of Hepatitis C Virus Suggest Drug Resistance Mechanisms
Source: Genes (Basel). 2018 Jul 6;9(7):343. doi: 10.3390/genes9070343 (PMC6071292; doi:10.3390/genes9070343)
Supplement: Supplementary file 1 [file genes-09-00343-s001.zip]

Archive with 12 entries (11 files):
- Suppl_Table2.xlsx
- __MACOSX/
- __MACOSX/._Suppl_Table2.xlsx
- Suppl_Fig1_rev.pdf
- __MACOSX/._Suppl_Fig1_rev.pdf
- suppl_movie1.mov
- __MACOSX/._suppl_movie1.mov
- Supplementary_material_File_1.fasta.txt
- Supplementary_material_File_2.tree.txt
- Suppl_Table1.xlsx
- __MACOSX/._Suppl_Table1.xlsx
- Supplementary_material_File_3.fasta.txt
