# Supplementary material for: Epistatic Interactions in NS5A of Hepatitis C Virus Suggest Drug Resistance Mechanisms
Source: Genes (Basel). 2018 Jul 6;9(7):343. doi: 10.3390/genes9070343 (PMC6071292; doi:10.3390/genes9070343)
Supplement: Supplementary file 1 [file genes-09-00343-s001.zip › Suppl_Table2.xlsx]

## Sheet: Sheet1
Mutation	Amino acid in the internal node	Terminal nodes belonging to a single branch
V8I	V	1b.JP._.HCVT197.AB049097_V, 1b._.1989.LC034308.LC034308_I, 1b._._.M1LE.AB080299_I, 1b.JP._.HCVT217.AB049100_V, 1b.JP._.62.AB602016_V, 1b.JP._.MD15.AF207756_V
	V	1b._._.V2417.KC124940_I
	V	1b.FR.2007.PA2_10B_07.KU879997_V, 1b.FR.2007.PA2_47_07.KU880017_V, 1b.FR.2007.PA2_3B_07.KU880015_V, 1b.FR.2007.PA2_14_07.KU880000_V, 1b.FR.2007.PA2_19_07.KU880003_V, 1b.FR.2007.PA2_57_07.KU880023_V, 1b.FR.2007.PA2_31_07.KU880009_V, 1b.FR.2007.PA2_1B_07.KU880004_V, 1b.FR.2007.PA2_8_07.KU880027_V, 1b.FR.2007.PA2_53_07.KU880022_V, 1b.FR.2007.PA2_11B_07.KU879998_V, 1b.FR.2007.PA2_13_07.KU879999_V, 1b…
Q24K	Q	1b.FR.2008.PA4_11B_08.KU880060_K, 1b.FR.2008.PA4_16S_08.KU880063_K, 1b.FR.2008.PA4_7S_08.KU880085_K, 1b.FR.2008.PA4_18_08.KU880065_K, 1b.FR.2008.PA4_8_08.KU880086_K, 1b.FR.2008.PA4_3_08.KU880073_K, 1b.FR.2008.PA4_12S_08.KU880061_K, 1b.FR.2008.PA4_35S_08.KU880079_K, 1b.FR.2008.PA4_28S_08.KU880072_K, 1b.FR.2008.PA4_19_08.KU880066_K, 1b.FR.2008.PA4_27S_08.KU880071_K, 1b.FR.2008.PA4_58_08.KU880082_K,…
	Q	1b.JP._.HCVT217.AB049100_K, 1b.JP._.MD15.AF207756_K, 1b._._.M1LE.AB080299_K, 1b.JP._.HCVT197.AB049097_K, 1b.JP._.62.AB602016_K, 1b._.1989.LC034308.LC034308_K
	Q	1b._._.V2417.KC124940_K
	Q	1b._._.V2428.KC124951_R
	Q	1b.CH.2004.HCV1b/CH/BIDV281/2004.EU155361_R
	Q	1b.US.2003.HCV1b/US/BIDV149/2003.EU256088_R
	Q	1b._._.V2244.KC124845_R
L28M	M	1b._.1989.LC034308.LC034308_M, 1b.JP._.MD15.AF207756_V, 1b.JP._.HCVT217.AB049100_M, 1b._._.M1LE.AB080299_M, 1b.JP._.HCVT197.AB049097_M, 1b.JP._.62.AB602016_M
V34I	L	1b.CH.2003.HCV1b/CH/BIDV305/2003.EU256085_V
	V	1b.US._.7055.EF407501_L
	V	1b.JP._.PATNO45.AB285069_I
	V	1b.JP._.HCVT197.AB049097_I
	V	1b.US.2003.HCV1b/US/BIDV158/2003.EU155228_L
	V	1b._._.V2220.KC124839_L
	V	1b.US._.4034.EF407472_I, 1b.US.2004.H028.KC439485_V
	V	1b.JP._.41.AB602003_I, 1b._._.V2380.KC124903_I
	V	1b.FR._.SR4M32.DQ491996_I, 1b.FR._.SR4M310.DQ492004_I, 1b.FR._.SR4D01.DQ491979_I, 1b._._.patientSRb1.AY808028_I, 1b.FR._.SR4D012.DQ491990_I, 1b.FR._.SR4D015.DQ491993_I, 1b.FR._.SR4M33.DQ491997_I, 1b.FR._.SR4M38.DQ492002_I, 1b.FR._.SR4M36.DQ492000_I, 1b.FR._.SR4M34.DQ491998_I, 1b.FR._.SR4D016.DQ491994_I, 1b.FR._.SR4D014.DQ491992_I, 1b.FR._.SR4M312.DQ492006_I, 1b.FR._.SR4D03.DQ491981_I, 1b.FR._.SR4…
	V	1b.JP._.PATNO39.AB285065_I
	V	1b.FR.2007.PA2_4B_07.KU880018_I, 1b.FR.2007.PA2_19_07.KU880003_I, 1b.FR.2007.PA2_57_07.KU880023_I, 1b.FR.2007.PA2_53_07.KU880022_I, 1b.FR.2007.PA2_31_07.KU880009_I, 1b.FR.2007.PA2_11B_07.KU879998_I, 1b.FR.2007.PA2_21_07.KU880005_I, 1b.FR.2007.PA2_50_07.KU880020_I, 1b.FR.2007.PA2_17_07.KU880002_I, 1b.FR.2007.PA2_8_07.KU880027_I, 1b.FR.2007.PA2_26_07.KU880006_I, 1b.FR.2007.PA2_6_07.KU880025_I, 1b.F…
K44R	K	1b.FR._.SR4M32.DQ491996_K, 1b.FR._.SR4M312.DQ492006_K, 1b.FR._.SR4D015.DQ491993_K, 1b.FR._.SR4D02.DQ491980_K, 1b.FR._.SR4D013.DQ491991_K, 1b.FR._.SR4D08.DQ491986_K, 1b.FR._.SR4D011.DQ491989_K, 1b.FR._.SR4D04.DQ491982_K, 1b.FR._.SR4D012.DQ491990_K, 1b.FR._.SR4M35.DQ491999_K, 1b.FR._.SR4D07.DQ491985_K, 1b.FR._.SR4D01.DQ491979_K, 1b.FR._.SR4M310.DQ492004_K, 1b.FR._.SR4M37.DQ492001_K, 1b.FR._.SR4M39.…
	R	1b.US.2001.HCV1b/US/BIDV381/2001.EU155262_K
	K	1b.FR.2008.PA4_7S_08.KU880085_K, 1b.FR.2008.PA4_25S_08.KU880069_K, 1b.FR.2008.PA4_18_08.KU880065_K, 1b.FR.2008.PA4_12S_08.KU880061_K, 1b.FR.2008.PA4_34_08.KU880078_K, 1b.FR.2008.PA4_1P_08.KU880058_K, 1b.FR.2008.PA4_35S_08.KU880079_K, 1b.FR.2008.PA4_19_08.KU880066_K, 1b.FR.2008.PA4_4P_08.KU880080_K, 1b.FR.2008.PA4_63_08.KU880084_K, 1b.FR.2008.PA4_11B_08.KU880060_K, 1b.FR.2008.PA4_41_08.KU880081_K,…
	R	1b._._.V2455.KC124978_R, 1b.US.2006.HCV1b/US/BIDV371/2006.EU155258_K
	K	1b._._.V2363.KC124886_R, 1b.US.2001.HCV1b/US/BIDV509/2001.EU862835_K
	K	1b._._.V2422.KC124945_R
	K	1b._._.V2460.KC124983_R
	K	1b.FR.2007.PA2_8_07.KU880027_K, 1b.FR.2007.PA2_26_07.KU880006_K, 1b.FR.2007.PA2_31_07.KU880009_K, 1b.FR.2007.PA2_50_07.KU880020_K, 1b.FR.2007.PA2_7_07.KU880026_K, 1b.FR.2007.PA2_57_07.KU880023_K, 1b.FR.2007.PA2_17_07.KU880002_K, 1b.FR.2007.PA2_11B_07.KU879998_K, 1b.FR.2007.PA2_6_07.KU880025_K, 1b.FR.2007.PA2_4_07.KU880016_K, 1b.FR.2007.PA2_4B_07.KU880018_K, 1b.FR.2007.PA2_39_07.KU880014_K, 1b.FR.…
	R	1b.US.2003.HCV1b/US/BIDV158/2003.EU155228_R
Q54H	Q	1b.FR.2008.PA4_33S_08.KU880077_Q, 1b.FR.2008.PA4_16S_08.KU880063_Q, 1b.FR.2008.PA4_58_08.KU880082_Q, 1b.FR.2008.PA4_4P_08.KU880080_Q, 1b.FR.2008.PA4_63_08.KU880084_Q, 1b.FR.2008.PA4_8_08.KU880086_Q, 1b.FR.2008.PA4_18_08.KU880065_Q, 1b.FR.2008.PA4_7S_08.KU880085_H, 1b.FR.2008.PA4_27S_08.KU880071_Q, 1b.FR.2008.PA4_11B_08.KU880060_H, 1b.FR.2008.PA4_25S_08.KU880069_Q, 1b.FR.2008.PA4_19_08.KU880066_Q,…
	H	1b._._.V2417.KC124940_N
	H	1b.CH.2003.HCV1b/CH/BIDV305/2003.EU256085_Q
	Q	1b.JP._.MD18.AF207759_H
	Q	1b._._.V2437.KC124960_H
	Q	1b.JP._.PATNO39.AB285065_Y
	Q	1b._._.V2422.KC124945_H
	H	1b.US.2003.HCV1b/US/BIDV158/2003.EU155228_H
	H	1b.DE._.SR11.AJ507176_H
	H	1b._._.V2460.KC124983_H
	H	1b.US.2006.HCV1b/US/BIDV455/2006.EU256091_H
	H	1b.US._.7055.EF407501_H
T83M	M	1b.FR._.SR4D011.DQ491989_A, 1b.FR._.SR4D015.DQ491993_T, 1b.FR._.SR4M34.DQ491998_T, 1b.FR._.SR4D06.DQ491984_A, 1b.FR._.SR4D07.DQ491985_T, 1b.FR._.SR4D016.DQ491994_T, 1b.FR._.SR4D014.DQ491992_A, 1b.FR._.SR4D010.DQ491988_A, 1b.FR._.SR4M312.DQ492006_T, 1b.FR._.SR4D03.DQ491981_A, 1b.FR._.SR4D013.DQ491991_T, 1b.FR._.SR4D02.DQ491980_V, 1b.FR._.SR4M36.DQ492000_T, 1b.FR._.SR4M38.DQ492002_T, 1b._._.patient…
	M	1b.CH.2004.HCV1b/CH/BIDV281/2004.EU155361_T
	T	1b.JP._.JT.D11355_M
	T	1b._._.V2220.KC124839_M
	T	1b.FR.2007.PA2_1B_07.KU880004_T, 1b.FR.2007.PA2_4B_07.KU880018_T, 1b.FR.2007.PA2_19_07.KU880003_T, 1b.FR.2007.PA2_10B_07.KU879997_T, 1b.FR.2007.PA2_17_07.KU880002_T, 1b.FR.2007.PA2_7_07.KU880026_T, 1b.FR.2007.PA2_11B_07.KU879998_T, 1b.FR.2007.PA2_26_07.KU880006_T, 1b.FR.2007.PA2_14_07.KU880000_T, 1b.FR.2007.PA2_16_07.KU880001_T, 1b.FR.2007.PA2_3_07.KU880008_T, 1b.FR.2007.PA2_50_07.KU880020_T, 1b.…
	T	1b.FR.2008.PA4_7S_08.KU880085_T, 1b.FR.2008.PA4_30_08.KU880074_T, 1b.FR.2008.PA4_1P_08.KU880058_T, 1b.FR.2008.PA4_18_08.KU880065_T, 1b.FR.2008.PA4_58_08.KU880082_T, 1b.FR.2008.PA4_25S_08.KU880069_T, 1b.FR.2008.PA4_16S_08.KU880063_T, 1b.FR.2008.PA4_60_08.KU880083_T, 1b.FR.2008.PA4_2_08.KU880067_T, 1b.FR.2008.PA4_34_08.KU880078_T, 1b.FR.2008.PA4_33S_08.KU880077_T, 1b.FR.2008.PA4_41_08.KU880081_T, 1…
	M	1b._._.V2244.KC124845_T
	T	1b._.1989.LC034308.LC034308_M, 1b.JP._.HCVT217.AB049100_T, 1b._._.M1LE.AB080299_T, 1b.JP._.62.AB602016_T, 1b.JP._.HCVT197.AB049097_M, 1b.JP._.MD15.AF207756_T
	M	1b.FR._.NR2D08.DQ492131_M
S107T	S	1b.JP._.48.AB602015_T
	F	1b.DE.2008.AD025.HQ908333_S
V121I	I	1b._._.V2422.KC124945_V
	V	1b.CN._.WYHCV383.HQ639947_V, 1b.CN._.WYHCV131.HQ639940_V, 1b.CN.2002.GZ52540.KC844051_I
	V	1b._._.V2428.KC124951_I
	V	1b._._.V2404.KC124927_I
	V	1b.FR.2008.PA4_33S_08.KU880077_V, 1b.FR.2008.PA4_20P_08.KU880068_V, 1b.FR.2008.PA4_4P_08.KU880080_V, 1b.FR.2008.PA4_60_08.KU880083_V, 1b.FR.2008.PA4_18_08.KU880065_V, 1b.FR.2008.PA4_27S_08.KU880071_A, 1b.FR.2008.PA4_30_08.KU880074_V, 1b.FR.2008.PA4_12S_08.KU880061_V, 1b.FR.2008.PA4_25S_08.KU880069_V, 1b.FR.2008.PA4_63_08.KU880084_V, 1b.FR.2008.PA4_58_08.KU880082_V, 1b.FR.2008.PA4_3_08.KU880073_V,…
	V	1b.JP._.JT.D11355_I
T122R	T	1b.US.2001.HCV1b/US/BIDV509/2001.EU862835_R, 1b._._.V2363.KC124886_T
	T	1b._._.V2157.KC124813_R
	R	1b.US.1992.HCV1b/US/BIDV135/1992.EU234062_R
V138L	V	1b.CH.2004.HCV1b/CH/BIDV281/2004.EU155361_L
	L	1b.DE._.SR11.AJ507176_V
	I	1b.US.2003.HCV1b/US/BIDV158/2003.EU155228_I
	V	1b.FR.2008.PA4_11B_08.KU880060_I, 1b.FR.2008.PA4_20P_08.KU880068_V, 1b.FR.2008.PA4_12S_08.KU880061_V, 1b.FR.2008.PA4_41_08.KU880081_V, 1b.FR.2008.PA4_25S_08.KU880069_V, 1b.FR.2008.PA4_34_08.KU880078_V, 1b.FR.2008.PA4_35S_08.KU880079_V, 1b.FR.2008.PA4_32_08.KU880076_V, 1b.FR.2008.PA4_63_08.KU880084_V, 1b.FR.2008.PA4_2_08.KU880067_V, 1b.FR.2008.PA4_60_08.KU880083_V, 1b.FR.2008.PA4_27S_08.KU880071_V…
	V	1b.US.2006.HCV1b/US/BIDV371/2006.EU155258_V, 1b._._.V2455.KC124978_L
	I	1b.US._.7055.EF407501_I
	I	1b._._.V2417.KC124940_I
	I	1b._._.V2460.KC124983_I
	I	1b.FR._.FR_HCVNS5A_pt7_d14_18.AM402060_V
	V	1b.US._.6057.EF407487_L
	I	1b._._.V2460.KC124983_I
	I	1b._._.V2244.KC124845_I
	V	1b.US._.6057.EF407487_L
	I	1b.US.2006.HCV1b/US/BIDV455/2006.EU256091_I
	V	1b._._.V2428.KC124951_I
	V	1b.JP._.MD15.AF207756_V, 1b.JP._.62.AB602016_L, 1b._.1989.LC034308.LC034308_V, 1b._._.M1LE.AB080299_V, 1b.JP._.HCVT197.AB049097_V, 1b.JP._.HCVT217.AB049100_V
	V	1b.CH.2003.HCV1b/CH/BIDV305/2003.EU256085_I
	I	1b.CN.2002.GZ52540.KC844051_L, 1b.CN._.WYHCV383.HQ639947_L, 1b.CN._.WYHCV131.HQ639940_L
	V	1b.FR._.SR4D016.DQ491994_L, 1b.FR._.SR4D014.DQ491992_L, 1b.FR._.SR4D01.DQ491979_L, 1b.FR._.SR4M32.DQ491996_L, 1b.FR._.SR4M35.DQ491999_L, 1b.FR._.SR4D011.DQ491989_L, 1b.FR._.SR4D08.DQ491986_L, 1b.FR._.SR4M312.DQ492006_L, 1b.FR._.SR4D012.DQ491990_L, 1b.FR._.SR4D06.DQ491984_L, 1b.FR._.SR4D03.DQ491981_L, 1b.FR._.SR4M39.DQ492003_L, 1b._._.patientSRb1.AY808028_L, 1b.FR._.SR4M37.DQ492001_L, 1b.FR._.SR4D…
	V	1b._._.V2422.KC124945_I
V153L	V	1b.JP._.94.AB602029_L
	L	1b.US.1996.LB.HQ110091_L
	V	1b.FR.2007.PA2_3B_07.KU880015_V, 1b.FR.2007.PA2_14_07.KU880000_V, 1b.FR.2007.PA2_1B_07.KU880004_V, 1b.FR.2007.PA2_57_07.KU880023_V, 1b.FR.2007.PA2_31_07.KU880009_V, 1b.FR.2007.PA2_5_07.KU880019_V, 1b.FR.2007.PA2_10B_07.KU879997_V, 1b.FR.2007.PA2_50_07.KU880020_V, 1b.FR.2007.PA2_6_07.KU880025_V, 1b.FR.2007.PA2_47_07.KU880017_V, 1b.FR.2007.PA2_11B_07.KU879998_V, 1b.FR.2007.PA2_4_07.KU880016_V, 1b.F…
	L	1b.CN.2008.H4.GU451220_L
	L	1b._._.V2422.KC124945_L
	V	1b.CH.2003.HCV1b/CH/BIDV305/2003.EU256085_L
	L	1b._._.V2157.KC124813_L
	V	1b.JP._.JT.D11355_L
D171E	E	1b.US._.6057.EF407487_D
	E	1b._._.V2220.KC124839_E
	E	1b.DE._.NR7.AJ507183_E
	E	1b._._.M1LE.AB080299_D, 1b._.1989.LC034308.LC034308_D, 1b.JP._.62.AB602016_E, 1b.JP._.HCVT217.AB049100_D, 1b.JP._.HCVT197.AB049097_E, 1b.JP._.MD15.AF207756_E
	E	1b.JP._.MD18.AF207759_E
	E	1b.JP._.94.AB602029_K
	E	b.US._.7055.EF407501_E
	E	1b.JP._.48.AB602015_E
	E	1b.FR._.SR4D01.DQ491979_E, 1b.FR._.SR4M35.DQ491999_E, 1b._._.patientSRb1.AY808028_E, 1b.FR._.SR4D011.DQ491989_E, 1b.FR._.SR4D016.DQ491994_E, 1b.FR._.SR4M38.DQ492002_E, 1b.FR._.SR4D012.DQ491990_E, 1b.FR._.SR4D05.DQ491983_E, 1b.FR._.SR4M34.DQ491998_E, 1b.FR._.SR4D010.DQ491988_E, 1b.FR._.SR4M37.DQ492001_E, 1b.FR._.SR4D013.DQ491991_E, 1b.FR._.SR4D04.DQ491982_E, 1b.FR._.SR4D08.DQ491986_E, 1b.FR._.SR4M…
	E	1b.DE._.SR11.AJ507176_E
	E	1b._._.HCVCG1B_chimera.AF333324_E, 1b.JP._.HCVBK.M58335_E
	E	1b.US.1992.HCV1b/US/BIDV135/1992.EU234062_E
	E	1b._._.V2404.KC124927_E
	E	1b.US.2006.HCV1b/US/BIDV371/2006.EU155258_E, 1b._._.V2455.KC124978_E
	D	1b._._.V2157.KC124813_E
	E	1b.CN._.WYHCV383.HQ639947_E, 1b.CN._.WYHCV131.HQ639940_E, 1b.CN.2002.GZ52540.KC844051_E
	D	1b.US._.2038.EF407502_E
	E	1b.JP._.PATNO45.AB285069_E
	E	1b.FR._.NR2D08.DQ492131_E
	E	1b._._.V2150.KC124806_E
	E	1b.JP._.JT.D11355_E
	E	1b.US.2001.HCV1b/US/BIDV381/2001.EU155262_E
	E	1b.EE.2007.NR23.JX022771_E
	E	1b.JP._.PATNO39.AB285065_E
	E	1b._._.V2417.KC124940_E
	E	1b.US._.4034.EF407472_D, 1b.US.2004.H028.KC439485_D
	E	1b.CH.2004.HCV1b/CH/BIDV281/2004.EU155361_E
	E	1b.DE.2008.AD025.HQ908333_E
	E	1b._._.V2460.KC124983_E
	D	1b._._.V2428.KC124951_E
	E	1b._._.V2380.KC124903_E, 1b.JP._.41.AB602003_E
N180H	H	1b._._.V2363.KC124886_H, 1b.US.2001.HCV1b/US/BIDV509/2001.EU862835_H
	N	1b.CH.2005.HCV1b/CH/BIDV308/2005.EU155374_H
	N	1b.US.1996.LB.HQ110091_H
	H	1b.FR._.FR_HCVNS5A_pt7_d14_18.AM402060_H
	N	1b.US.1992.HCV1b/US/BIDV135/1992.EU234062_H
	N	1b.FR.2008.PA4_35S_08.KU880079_N, 1b.FR.2008.PA4_1P_08.KU880058_D, 1b.FR.2008.PA4_18_08.KU880065_N, 1b.FR.2008.PA4_30_08.KU880074_N, 1b.FR.2008.PA4_2_08.KU880067_N, 1b.FR.2008.PA4_12S_08.KU880061_N, 1b.FR.2008.PA4_34_08.KU880078_N, 1b.FR.2008.PA4_4P_08.KU880080_N, 1b.FR.2008.PA4_27S_08.KU880071_N, 1b.FR.2008.PA4_31_08.KU880075_N, 1b.FR.2008.PA4_58_08.KU880082_N, 1b.FR.2008.PA4_11B_08.KU880060_N, …
	H	1b.CH.2003.HCV1b/CH/BIDV305/2003.EU256085_H
L183P	A	1b.US.1992.HCV1b/US/BIDV135/1992.EU234062_V
	L	1b.US._.6057.EF407487_V
	P	1b.CH.2003.HCV1b/CH/BIDV305/2003.EU256085_A
	P	1b.CN.2008.H4.GU451220_P
	P	1b.US.2003.HCV1b/US/BIDV149/2003.EU256088_P
	V	1b._._.V2157.KC124813_V
	L	1b._._.V2437.KC124960_A
	L	1b.US.2004.H028.KC439485_P, 1b.US._.4034.EF407472_L
	A	1b.US.2001.HCV1b/US/BIDV509/2001.EU862835_P, 1b._._.V2363.KC124886_P
	V	1b._._.V2422.KC124945_V
	P	1b.FR.2007.PA2_6_07.KU880025_P, 1b.FR.2007.PA2_8_07.KU880027_P, 1b.FR.2007.PA2_21_07.KU880005_P, 1b.FR.2007.PA2_3_07.KU880008_P, 1b.FR.2007.PA2_57_07.KU880023_P, 1b.FR.2007.PA2_7_07.KU880026_P, 1b.FR.2007.PA2_17_07.KU880002_P, 1b.FR.2007.PA2_14_07.KU880000_P, 1b.FR.2007.PA2_1B_07.KU880004_P, 1b.FR.2007.PA2_11B_07.KU879998_P, 1b.FR.2007.PA2_10B_07.KU879997_P, 1b.FR.2007.PA2_33_07.KU880011_P, 1b.FR…
	P	1b.FR.2008.PA4_27S_08.KU880071_P, 1b.FR.2008.PA4_28S_08.KU880072_P, 1b.FR.2008.PA4_63_08.KU880084_P, 1b.FR.2008.PA4_19_08.KU880066_P, 1b.FR.2008.PA4_30_08.KU880074_P, 1b.FR.2008.PA4_8_08.KU880086_P, 1b.FR.2008.PA4_18_08.KU880065_P, 1b.FR.2008.PA4_25S_08.KU880069_P, 1b.FR.2008.PA4_41_08.KU880081_P, 1b.FR.2008.PA4_34_08.KU880078_P, 1b.FR.2008.PA4_35S_08.KU880079_P, 1b.FR.2008.PA4_2_08.KU880067_P, 1…
	V	1b.US.2006.HCV1b/US/BIDV455/2006.EU256091_V
	A	1b.FR._.FR_HCVNS5A_pt7_d14_18.AM402060_A
	V	1b.JP._.48.AB602015_V
