# Supplementary material for: Epistatic Interactions in NS5A of Hepatitis C Virus Suggest Drug Resistance Mechanisms
Source: Genes (Basel). 2018 Jul 6;9(7):343. doi: 10.3390/genes9070343 (PMC6071292; doi:10.3390/genes9070343)
Supplement: Supplementary file 1 [file genes-09-00343-s001.zip › Supplementary_material_File_1.fasta.txt]

>1a.US._.L8117.DQ889308
LRDIWDWICEVLSDFKTWLKAKLMPQLPGI?FVSCQRGYKGVWRGDGIMHTRCHCGAEITGHVKNGTMRIAGPRTCRNMWNGTFPINAYTTGPCTPLPAPNYKFALWRVSAEEYVEVRQVGDFHYVTGMTTD?LKCPCQVPSPEFFTELDGVRLHRFAPPCKPLLREEVSFRVGLNEYPVGSQLPCEP
>1a._._.V0400.KC127406
LRDIWDWICEVLSDFKTWLKAKLMPQLPGIPFVSCQRGYRGTWRGDGIMHTRCHCGAEITGHVKNGTMRIVGPRTCRNMWSGTFPINAYTTGPCNPLPAPNYEFALWRVSAEEYVEIRRVGDFHYVTGMTTDNLKCPCQVPSPEFFTELDGVRLHRFAPPCKPLLREEVSFRVGLH?YPVGSQLPCEP
>1a._._.CSM5m2.HQ824151
LRDIWDWICEVLSDFKTWLKAKLMPQLPGIPLVSCQRGYRGVWRGDGIMHTRCHCGAEITGHVKNGTMRIVGPKTCRNMWSGTFPINAYTTGPCTPLPAPNYKFALWRVSAEEYVEIRQVGDFHYVTGMTTDNLKCPCQVPSPEFFTELDGVRLHRFAPPCKPLLREEVSFRVGLHEYPVGSQLPCEP
>1a._._.V0537.KC127543
LRDIWDWICEVLSDFKTWLKAKLMPQLPGIPFVSCQRGY?GVW?GDGIMHTRCHCGAEITGHVKNGTMRIAGP?TCRNMWSGTFPINAYTTGPCTPLPAPNYTFALWRVSAEEYVEIRQVGDFHYVTGMTTDNLKCPCQVPSPEFFTELDGVRLHRFAPPCKPLLREEVSFRVGLHEYPVGSQLPCEP
>1a.US.2009.10069_7B20.KT734577
LRDIWDWICEVLSDFKTWLKAKLMPQLPGIPFVSCQRGYKGVWQGDGIMHTRCHCGAEITGHVKNGTMRIVGPKTCRNMWSGTFPINAYTTGPCTPLPAPNYTFALWRVSAEEYVEIRRVGDFHYVTGMTTDNLKCPCQVPSPEFFTELDGVRLHRFAPPCKPLLRDEVSFRVGLYDYPVGSQLPCEP
>1a.US.2004.PT0848N.FJ958966
LRDIWDWICEVLSDFKTWLKAKLMPQLPGIPFVSCQRGYKGVWQGDGVMHTRCHCGAEITGHVKNGSMRIVGPRTCRNMWGGTFPINAYTTGPCTPLPAPNYTFALWRVSAEEYVEIRRVGDFHYVTGMTTDNLKCPCQVPSPEFFTELDGVRLHRFAPPCKPLLREEVSFRVGLHDYPVGSQLPCEP
>1a._._.V0341.KC127347
LREIWDWICEVLSDFKTWLKAKLMPQLPGIPFVSCQRGYRGVWRGDGIMHTRCHCGAEITGHVKNGTMRIVGPRTCRNMWSGTFPINAYTTGPCTPLPAPNY?FALWRVSAEEYVEIRQVGDFHYVTGMTTDNLKCPCQVPSPEFFTELDGVRLHRFAPPCKPLLREDVSFRVGLHEYPVGSQLPCEP
>1a.US.2008.HCV1a/US/BIDV1747/2008.FJ390395
LRDIWDWICEVLSDFKTWLKAKLMPQLPGIPFVSCQRGYRGVWRGDGIMHTRCHCGAEITGHVKNGTMRIVGPRTCRNMWSGTFPINAYTTGPCTPLPAPNYTFALWRVSAEEYVEIRQVGDFHYVTGMTTDNLKCPCQVPSPEFFTELDGVRLHRFAPPCKPLLREEVSFRVGLHEYPVGSQLPCEP
>1a._._.ICCpt15.HQ823955
LRDIWDWICEVLSDFKTWLKAKLMPQLPGIPLVSCQRGYRGVWRGDGIMHTRCHCGAEITGHVKNGTMRIVGPKTCRNMWSGTFPINAYTTGPCTPLPAPNYKFALWRVSAEEYVEIRQVGDFHYVTGMTTDNLKCPCQVPSPEFFTELDGVRLHRFAPPCKPLLREEVSFRVGLHEYPVGSQLPCEP
>1a.US.2002.HCV1a/US/BIDV71/2002.EU155241
LRDIWDWICEVLSDFKTWLKAKLMPQLPGIPFVSCQRGYRGVWRGDGIMHTRCHCGAEITGHVKNGTMRIVGPRTCRNMWNGTFPINAYTTGPCTPLPAPNYTFALWRVSAEEYVEIRQVGDFHYVTGMTTDNLKCPCQVPSPEFFTELDGVRLHRFAPPCKPLLREEVSFRVGLHEYPVGSQLPCEP
>1a.US.2002.HCV1a/US/BIDV82/2002.EU256026
LRDIWDWICEVLSDFKTWLKAKLMPQLPGIPFVSCQRGYRGVWRGDGIMHTRCHCGAEITGHVKNGTMRIVGPRTCKNMWSGTFPINAYTTGPCTPLPAPNYKFALWRVSAEEYVEIRQVGDFHYVTGMTTDNLKCPCQVPSPEFFTELDGVRLHRFAPPCKPLLREEVSFRVGLHEYPVGSQLPCEP
>1a.US._.203W6.AF265096
LRDIWDWICEVLCDFKTWLKAKLMPQLPGIPFVSCQRGYRGVWRGDGIMHTRCHCGAEITGHVKNGTMRIVGPKTCRNMWSGTFPINAYTTGPCTPLPAPNYKFALWRVSAEEYVEIRQVGDFHYVTGMTTDNLKCPCQVPSPEFFTELDGVRLHRFAPPCKPLLREEVSFRVGLHEYPVGSQLPCEP
>1a._._.RMO6m5.HQ823930
LRDIWDWICEVLSDFKTWLKAKLMPQLPGTPLVSCQRGYRGVWRGDGIMHTRCHCGAEITGHVKNGTMRIVGPKTCRNMWSGTFPINAYTTGPCTPLPAPNYKFALWRVSAEEYVEIRQVGDFHYVTGMTTDNLKCPCQVPSPEFFTELDGVRLHRFAPPCKPLLREEVSFRVGLHEYPVGSQLPCEP
>1a._._.ICC6m5.HQ824009
LRDIWDWICEVLSDFKTWLKAKLMPQLPGIPFVSCQRGYRGVWRGDGIMHTRCHCGAEITGHVKNGTMRIVGPKTCRNMWSGTFPINAYTTGPCTPLPAPNYKFALWRVSAEEYVEIRQVGDFHYVTGMTTDNLKCPCQVPSPEFFTELDGVRLHRFAPPCKPLLREEVSFRVGLHEYPVGSQLPCEP
>1a.US.2009.10069_2FA17.KT734526
LRDIWDWICEVLSDFKTWLKAKLMPQLPGIPFVSCQRGYKGVWQGDGIMHTRCHCGAEITGHVKNGTMRIVGPKTCRNMWSGTFPINAYTTGPCTPLPAPNYTFALWRVSAEEYVEIRRVGDFHYVTGMTTDNLKCPCQVPSPEFFTELDGVRLHRFAPPCKPLLRDEVSFRVGLYDYPVGSQLPCEP
>1a.US.2009.10069July23_G14.KT734597
LRDIWDWICEVLSDFKTWLKAKLMPQLPGIPFVSCQRGYKGVWQGDGIMHTRCHCGAEITGHVKNGTMRIVGPKTCRNMWSGTFPINAYTTGPCTPLPAPNYTFALWRVSAEEYVEIRRVGDFHYVTGMTTDNLKCPCQVPSPEFFTELDGVRLHRFAPPCKPLLRDEVSFRVGLYDYPVGSQLPCEP
>1a.US.2001.SVR3W04.FJ896296
LRDIWDWICEVLSDFKTWLKAKLMPQLPGIPFVSCQRGYKGVWRGDGIMHTRCHCGAEITGHVKNGTMRIVGPKTCRNMWSGTFPINAYTTGPCTPLPAPNYTFALWRVSAEEYVEIRQVGDFHYVTGMTADNLKCPCQVPSPEFFTELDGVRLHRFAPPCKPLLRDEVSFRVGLNDYPVGSQLPCEP
>1a._._.V0384.KC127390
LRDIWDWICEVLSDFKTWLKAKLMPQLPGIPFVSCQRGYRGVWRGDGIMHTRCHCGAEITGHVKNGTMRIVGPRTCRNMWSGTFPINAYTTGPCTPLPAPNYEFALWRVSAEEYVEIRQVGDFHYVTGMTTDNLKCPCQVPSPEFFTELDGVRLHRFAPPCKPLLREEVSFRVGLHEYPVGSQLPCEP
>1a.US.2003.HCV1a/US/BIDV108/2003.EU255931
LRDIWDWICEVLSDFKTWLKAKLMPQLPGIPFVSCQRGYRGVWRGDGIMHTRCHCGAEITGHVKNGTMRIVGPRTCRNMWSGTFPINAYTTGPCTPLPAPNYKFALWRVAAEEYVEIRQVGEFHYVTGMTTDNLKCPCQVPSPEFFTELDGVRLHRFAPPCKPLLREEVSFRVGLHEYPVGSQLPCEP
>1a.CH._.78387153K6.FJ932317
LRDIWDWICEVLSDFKTWLKAKLMPQLPGIPF?SCQRGYRGVWRGDGIMHTRCHCGAEITGHVKNGTMRIVGPKTCRNMWSGTFPINAYTTGPCTPLPAPNYKFALWRVSAEEYVEVRRVGDFHYVTGMTTDNLKCPCQVPSPEFFTELDGVRLHRFAPPCKPLLREEVTFRVGLHEYLVGSQLPCEP
>1a._._.RMO5m11.HQ823920
LRDIWDWICEVLSDFKTWLKAKLMPQLPGIPLVSCQRGYRGVWRGDGIMHTRCHCGAEITGHVKNGTMRIVGPKTCRNMWSGTFPINAYTTGPCTPLPAPNYKFALWRVSAEEYVEIRQVGDFHYVTGMTTDNLKCPCQVPSPEFFTELDGVRLHRFAPPCKPLLREEVSFRVGLHEYPVGSQLPCEP
>1a._._.CSM6m3.HQ824166
LRDIWDWICEVLSDFKTWLKAKLMPQLPGIPLVSCQRGYRGVWRGDGIMHTRCHCGAEITGHVKNGTMRIVGPKTCRNMWSGTFPINAYTTGPCTPLPAPNYKFALWRVSAEEYVEIRQVGDFHYVTGMTTDNLKCPCQVPSPEFFTELDGVRLHRFAPPCKPLLREEVSFRVGLHEYPVGSQLPCEP
>1a.US.1990.HCV1a/US/BIDV195/1990.EU255983
LRDIWDWICEVLSDFKTWLKAKLMPQLPGIPFVSCQRGYRGVWRGDGIMHTRCHCGAEITGHVKNGTMRIVGPRTCRNMWSGTFPINAYTTGPCTPLPAPNYKFALWRVSAEEYVEIRQVGDFHYVTGMTTDNLKCPCQVPSPEFFTELDGVRLHRFAPPCKPLLREEVSFRVGLHEYPVGSQLPCEP
>1a._._.PCZ3m12.HQ823801
LRDIWDWICEVLSDFKTWLKAKLMPQLPGIPLVSCQRGYRGAWRGDGIMHTRCHCGAEITGHVKNGTMRIVGPKTCRNMWSGTFPINAYTTGPCSPLPAPNYKFALWRVSAEEYVEVRQVGDFHYVTGMTTDNLKCPCQVPSPEFFTELDGVRLHRFAPPCKPLLREEVSFRVGLHEYPVGSQLPCEP
>1a.US.2006.HCV1a/US/BIDV445/2006.EU155233
LRDIWDWICEVLSDFKTWLKAKLMPQLPGIPFVSCQRGYRGVWRGDGIMHTRCHCGAEITGHVKNGTMRIVGPKTCRNMWSGTFPINAYTTGPSTPLPAPNYTFALWRVSAEEYVEVRRVGDFHYITGMTTDNLKCPCQVPSPEFFTELDGVRLHRFAPPCKPLLRDEVSFSVGLHSYPVGSQLPCEP
>1a.US.2006.HCV1a/US/BIDV400/2006.EU862831
LRDVWDWICEVLSDFKTWLKAKLMPQLPGIPFVSCQRGYRGVWRGDGIMHTRCHCGAEIAGHVKNGTMRIVGPKTCRNMWSGTFPINAYTTGPCTPLPAPNYTFALWRVSAEEYVEVRRVGDFHYVTGMTTDDLKCPCQVPSPEFFTELDGVRLHRFAPPCKPLLREEVSFRVGLHAYPVGSQLPCEP
>1a._._.V0042.KC127160
LRDIWDWICEVLSDFKTWLKAKLMPQLPGIPFVSCQRGYRGVWRGDGIMHTRCHCGAEITGHVKNGTMRIVGPRTCRNMWSGTFPINAYTTGP?TPLPAPNYTFALWR?SAEEYVEIRQVGDFHYVTGMTTDNLKCPCQVPSPEFFTELDGVRLHRFAPPCKPLLRDEVSFKVGLHDYPVGSQLPCEP
>1a._._.137.KJ747870
LRDIWDWICEVLSDFKTWLKAKLMPQLPGIPLVSCQRGYRGVWRGDGIMHTRCHCGAEITGHVKNGTMRIVGPKTCRNMWSGTFPINAHTTGPCTPLPAPNYKFALWRVSAEEYV?IRQVGDFHYVTGMTTDNLKCPCQVPSPEFFTELDGVRLHRFAPPCKPLLREEVSFRVGLHEYPVGSQLPCEP
>1a._._.V0498.KC127504
LRDIWDWICEVLSDFKTWLKAKLMPQLPGIPFVSCQRGYRGAWRGDGIMHTRCHCGAEITGHVKNGTMRIVGPRTCRNMWSGTFPINAYTTGPCTPLPAPNYKFALWRVSAEEYVEIRQVGDFHYVTGMTTDDLKCPCQVPSPEFFTELDGVRLHRFAPPCKPLLREEVSFRVGLHAYPVGSQLPCEP
>1a.US.2005.HCV1a/US/BIDV430/2005.EU256104
LRDIWDWICEVLSDFKTWLKAKLMPQLPGIPFVSCQRGYKGAWRGDGIMHTRCPCGAEITGHVKNGTMRIVGPRTCRNMWSGTFPINAYTTGPCTPLPAPNYTFALWRVSAEEYVEVRQVGDFHYVTGMTTDNLKCPCQVPSPEFFTELDGVRLHRFAPPCKPLLREEVSFRVGLHEYPVGSQLPCEP
>1a._._.ICC6m14.HQ824018
LRDIWDWICEVLSDFKTWLKAKLMPQLPGIPLVSCQRGYRGVWRGDGIMHTRCHCGAEITGHVKNGTMRIVGPKTCRNMWSGTFPINAYTTGPCTPLPAPNYKFALWRVSAEEYVEIRQVGDFHYVTGMTTDNLKCPCQVPSPEFFTELDGVRLHRFAPPCKPLLREEVSFRVGLHEYPVGSQLPCEP
>1a.US.2009.10069_7A15.KT734551
LRDIWDWICEVLSDFKTWLKAKLMPQLPGIPFVSCQRGYKGVWQGDGIMHTRCHCGAEITGHVKNGTMRIVGPKTCRNMWSGTFPINAYTTGPCTPLPAPNYTFALWRVSAEEYVEIRRVGDFHYVTGMTTDNLKCPCQVPSPEFFTELDGVRLHRFAPPCKPLLRDEVSFRVGLYDYPVGSQLPCEP
>1a.US._.LIV239.DQ838741
LRDIWDWICEALSDFKTWLKAKLMPQLPGIPFVSCQRGYRGVWRGDGIMHTRCHCGAEITGHVKNGTMRIVGPKTCRNMWSGTFPINAYTTGPCTPLPAPNYTFALWRVSAEEYVEIRQVGDFHYVTGMTTDNLKCPCQVPSPEFFTELDGVRLHRFAPPCKPLLREEVSFRVGLHEYPVGSQLPCEP
>1a._._.PCZ4m9.HQ823816
LRDIWDWICEVLSDFKTWLKAKLMPQLPGIPLVSCQRGYRGAWRGDGIMHTRCHCGAEITGHVKNGTMRIVGPKTCRNMWSGTFPINAYTTGPCSPLPAPNYKFALWRVSAEEYVEVRQVGDFHYVTGMTTDNLKCPCQVPSPEFFTELDGVRLHRFAPPCKPLLREEVSFRVGLHEYPVGSQLPCEP
>1a.US._.204W6.AF265031
LRDIWDWICEVLCDFKTWLKAKLMPQLPGIPFVSCQRGYRGVWRGDGIMHTRCHCGAEITGHVKNGTMRIVGPKTCRNMWSGTFPINAYTTGPCTPLPAPNYKFALWRVSAEEYVEIRQVGDFHYVTGMTTDNLKCPCQVPSPEFFTELDGVRLHRFAPPCKPLLREEVSFRVGLHEYPVGSQLPCEP
>1a._._.RMO2m12.HQ823881
LRDIWDWICEVLSDFKTWLKAKLMPQLPGIPLVSCQRGYRGVWRGDGIMHTRCPCGAEITGHVKNGAMRIVGPKTCRNMWGGTFPINAYTTGPCTPLPAPNYKFALWRVSAEEYVEIRQVGDFHYVTGMTTDNLKCPCQVPSPEFFTELDGVRLHRFAPPCKPLLREEVSFRVGLHEYPVGSQLPCEP
>1a.US.2004.HCV1a/US/BIDV56/2004.EU256014
LRDIWDWICEVLSDFKIWLKAKLMPQLPGIPFVSCQRGYRGVWRGDGIMHTRCHCGAEITGHVRNGTMRIVGPRTCRNMWSGTFPINAYTTGPCTPLPAPNYKFALWRVSAEEYVEIRQVGDFHYVTGMTTDNLKCPCQVPSPEFFTELDGVRLHRYAPPCKPLLREEVSFRVGLHEYPVGSQLPCEP
>1a.US.2006.M003_A_NFLC5.JQ061783
LRDIWDWICEVLSDFKTWLKAKLMPQLPGVPFVSCQRGYKGVWRGDGIMHTRCHCGAEITGHVKNGTMRIVGPRTCRNMWSGTFPINAYTTGPCTPLPAPNYKFALWRVSAEEYVEIRQVGDFHYVTGMTTDNLKCPCQVPSPEFFTELDGVRLHRFAPPCKPLLREEVTFRVGLHEYPVGSQLPCEP
>1a.US.2005.PT2024W.FJ958437
LRDIWDWICEVLSDFKTWLKAKLMPQLPGLPFVSCQRGYRGVWRGDGIMHTRCHCGAEITGHVKNGTMRIVGPRTRRNMWNGTFPINAYTTGPCTPLPAPNYKFALWRVSAEEYVEIRQVGDFHYVTGMTTDNLKCPCQVPSPEFFTELDGVRLHRFAPPCKPLLREEVSFRVGLHEYPVGSQLPCEP
>1a.US._.L8168.DQ889313
LRDIWDWICEVLSDFKTWLKAKLMPQLPGVPFVSCQRGYRGAWRGDGIMHTRCHCGAEIAGHVKNGTMRIVGPKTCRNTWSGTFPINAYTTGPCTPLPAPNYTFALWRVSAEEYVEIRRVGDFHYVTGMTADNLKCPCQVPSPEFFTELDGVRLHRFAPPCKPLLRDEVTFKVGLHDYPVGSQLPCEP
>1a._._.V0395.KC127401
L?DVWDWICEVLSDFKTWLKAKLMPQLPGIPFVSCQ?GYRGVWRGDGIMHTRCHCGA?ITGHVKNGTMRIVGPRTCRNMWNGTFPINAYTTGPCTPLPAPNYKFALWRVAAE?YVEIRQVGDFHYVTGMTTDNLKCPCQVPSPEFFTELDGVRLHRFAPPCKPLLREEVSF?VGLHDYPVGSQLPCEP
>1a.CH.2005.HCV1a/CH/BIDV267/2005.EU155353
LRDVWDWICEVLSDFKTWLKAKLMPQLPGIPFVSCQRGYRGVWQGDGIMHTRCHCGAEITGHVKNGTMRIAGPKTCRNMWSGTFPINAYTTGPCTPLPAPNYTFALWRVSAEEYVEIRRVGDFHYVTGMTADNLKCPCQVPSPEFFTELDGVRLHRFAPPCKPLLRDEVSFRVGLHDYPVGSQLPCEP
>1a.US.2006.HCV1a/US/BIDV89/2006.EU256031
LRDIWDWICEVLSDFKTWLKAKLMPQLPGIPFVSCQRGYRGVWRGDGIMHTRCHCGAEITGHVKNGTMRIVGPRTCRNMWSGTFPINAYTTGPCTPLPAPNYKFALWRVSAEEYVEIRQVGDFHYVTGMTTDNLKCPCQVPSPEFFTELDGVRLHRFAPPCKPLLREEVSFTVGLHAYPVGSQLPCEP
>1a.US.2004.PT0524T.FJ958390
LRDIWDWICEVLSDFKTWLKAKLMPQLPGIPFVSCQRGYKGVWRGDGIMHTRCHCGAEITGHVKNGTMRIVGPRTCRNMWSGTFPINAYTTGPCTPLPAPNYTFALWRVSAEEYVEIRQVGDFHYVTGMTTDNLKCPCQVPSPEFFTELDGVRLHRFAPPCKPLLREEVSFRVGLHEYPVGSQLPCEP
>1a.US.2004.PT0848H.FJ958962
LRDIWDWICEVLSDFKTWLKAKLMPQLPGIPFVSCQRGYKGVWQGDGVMHTRCHCGAEITGHVKNGSMRIVGPRTCRNMWGGTFPINAYTTGPCTPLPAPNYTFALWRVSAEEYVEIRRVGDFHYVTGMTTDNLKCPCQVPSPEFFTELDGVRLHRFAPPCKPLLREEVSFRVGLHDYPVGSQLPCEP
>1a.US.2004.PT020A.FJ958760
LRDIWDWICEVLSDFKTWLKAKLMPQLPGIPFVSCQRGYRGVWRGDGIMHTRCHCGAEITGHVKNGTMRIAGPRTCRNMWNGTFPINAYTTGPCTPLPAPNYKFALWRVSAEEYVEIRQVGDFHYVTGMTTDNLKCPCQVPSPEFFTELDGVRLHRFAPPCKPLLRDEVSFRVGLHEYPVGSQLPCEP
>1a.DE.2004.HCV1a/DE/BIDV1563/2004.EU687194
LRDIWDWICEVLSDFKTWLKAKLMPQLPGIPLVSCQRGYKGVWQGDGIMHTRCHCGAEITGHVKNGTMRIVGPRTCRNMWSGTFPINAYTTGPCTPLPAPNYTFALWRVSAEEYVEIRRVGDFHYVTGMTADNLKCPCQVPSPEFFTELDGVRLHRFAPPCKPLLREEVSFRVGLHDYLVGSQLPCEP
>1a._._.V0017.KC127135
LKDIWDWICEVLSDFKTWLKAKLMPQLPGIPFVSCQRGYRGVWRGDGIMHTRCHCGAEIAGHVKNGTMKIVGPRTCRNMWSGTFPINAYTTGPCTPLPAPNYTYALWRVSAEEYVEIRQVGDFHYVTGMTADNLKCPCQVPSPEFFTEVDGVRLHRFAPPCKPLLRDEVSFRVGLHDYPVGSQLPCEP
>1a._._.V0178.KC127295
LRDIWDWICEVLSDFKTWLKAKLMPQLPGIPFVSCQRGYRGVWRGDGVMHTRCHCGAEITGHVKNGSMRIVGPRTCRNMWSGTFPINAYTTGPCTPLPAPNYTFALWRVSAEEYVEIR?VGDFHYVTGMTTD??KCPCQVPSPEFFTELDGVRL?RFAPPCKPLLREE?SFR?GLH?YPVGSQLPCEP
>1a.US.2004.PT037dE.FJ958668
LRDIWDWICEVLSDFKTWLKAKLMPQLPGIPFVSCQRGYRGVWRGDGIMHTRCHCGAEITGHVKNGTMRIVGPKTCRNMWSGTFPINAYTTGPCTPLPAPNYKFALWRVSAEEYAEVRQVGDFHYVTGMTTDNLKCPCQVPSPEFFTELDGVRLHRFAPPCKPLLREEVSFRVGLHEYPVGSQLPCEP
>1a.DE.2004.HCV1a/DE/BIDV30/2004.EU862833
LRDIWDWVCEVLSDFKTWLKAKLMPQLPGIPFVSCQRGYRGVWRGDGIMHTRCHCGAEITGHVKNGTMRIVGPRTCRNMWSGTFPINAYTTGPCTPLPAPNYKFALWRVSAEEYVEIRRVGDFHYVTGMTTDNLKCPCQVPSPEFFTELDGVRLHRFAPPCKPLLREEVSFKVGLHAYPVGSQLPCEP
>1a.US.2004.PT037dI.FJ958672
LRDIWDWICEVLSDFKTWLKAKLMPQLPGIPFVSCQRGYRGVWRGDGIMHTRCHCGAEITGHVKNGTMRIVGPKTCRNMWSGTFPINAYTTGPCTPLPAPNYKFALWRVSAEEYVEVRQVGDFHYVTGMTTDNLKCPCQVPSPEFFTELDGVRLHRFAPPCKPLLREEVSFRVGLHEYPVGSQLPCEP
>1a._._.LTD32XF223.AF511949
IRDIWDWICEVLSDFKTWLKAKLMPQLPGIPFVSCQRGYRGVWRGDGIMHTRCHCGAEITGHVKNGTMRIVGPKTCRNMWSGTFPINAYTTGPCNPLPAPNYTFALWRVSAEEYVEIRQVGDFHYVTGMTTDNLRCPCQVPSPEFFTELDGVRLHRFAPPCKPLLREEVTFRVGLHEYPVGSQLPCEP
>1a._._.V0485.KC127491
LRDIWDWICEVLSDFKTWLKAKLMPQLPGIPFVSCQRGYKGVWRGDGIMHTRCHCGAEITGHVKNGTMRIVGPKTCRNMWSGTFPINAYTTGPSTPLPAPNYTFALWRVSAEEYVEIRQVGDFHYVTGMTTDNLKCPCQVPSPEFFTEVDGVRLHRFAPPCKPLLREEVSFRVGLHEYPVGSQLPCEP
>1a.US.2004.PT077dB.FJ958576
LRDIWDWICEVLSDFKTWLKAKLMPQLPGIPLVSCQRGYRGVWRGDGIMHTRCHCGAEITGHVKNGTMRIVGPRTCRNMWSGTFPINAYTTGPCTPLPAPNYKFALWRVSAEEYVEIRRVGDSHYVTGMTTDNLRCPCQVPSPEFFTELDGVRLHRFAPPCKPLLREEVSFRVGLHEYPVGSQLPCEP
>1a._._.TN62.EU781813
LRDIWDWICEVLSDFKTWLKAKLMPQLPGVPFVSCQRGYKGVWRGDGIMHTRCHCGAEITGHVKNGTMRIVGPRTCRNMWNGTFPINAYTTGPCTPLPAPNYKFALWRVSAEEYVEVRQVGDFHYVTGMTTDNLKCPCQVPSPEFFTELDGVRLHRFAPPCKPLLREEVSFRVGLHEYPVGSQLPCEP
>1a._._.V0168.KC127285
LRDIWDWIC?VLSDFKTWLKAK?MPQLPGIPFVSC?R?YRGVWRG?G?MHTRCHCGAEITGHVKNGTMRIVGPRTCR?MW?GTFPINAYTTGPCTPLPAPNYKFALWRVSAEEYVEIRQVGDFHYVTG?TTD??KCPCQVPSPEFFTE?DGVRLHRFAPPCKPLLREEV?FRVGLHEYPVGSQLPCEP
>1a.US.2004.PT0824D.FJ958948
LRDIWDWICEALSDFKTWLKAKLMPQLPGIPFVSCQRGYKGVWQGDGVMHTRCHCGAEITGHVKNGSMRIVGPRTYRNMWGGTFPINAYTTGPCTPLPAPNYTFALWRVSAEEYVEIRRVGDFHYVTGMTTDNLKCPCQVPSPEFFTELDGVRLHRFAPPCKPLLRDEVSFRVGLHDYPVGSQLPCEP
>1a.US.2006.HCV1a/US/BIDV405/2006.EU256068
LRDIWDWICEVLCDFKTWLKAKLMPQLPGIPFVSCQRGYRGVWRGDGIMHTRCHCGAEITGHVKNGTMRIVGPKTCRNTWGGTFPINAYTTGPCTPLPAPNYTFALWRVSAEEYVEVRQVGDFHYVTGVTTDNLKCPCQVPSPEFFTELDGVRLHRFAPPCKPLLREEVTFRVGLHEYAVGSQLPCEP
>1a.US.2003.HCV1a/US/BIDV110/2003.EU256086
LRDIWDWICEVLSDFKTWLKAKLMPQLPGIPFVSCQRGYRGVWQGDGIMHTRCHCGAEITGHVKNGTMRIVGPKTCRNMWSGTFPINAYTTGPCTPLPAPNYTFALWRVSAEEYVEIRRVGDFHYVTGMTADNLKCPCQVPSPEFFTELDGVRLHRFAPPCKPLLRDEVSFRVGLHDYPVGSQLPCEP
>1a._._.V0112.KC127229
LRDIWDWICEVLSDFKTWLKAKLMPQLPGIPFVSCQRGYRGVWR?DGIMHT?CHCGA?ITGHVKNGTMRIVGPKTCRNMWSGTFP?NAYTTGPCTPLPAPNYKFALWRVSAEEYV?IRQVGDFHYVTGMTTDNLKCPCQVPSPEFFTELDGVRL?RFAPPCKPLLREEVT??VGLHEYPVGSQLPCEP
>1a.US.2004.PT0824R.FJ958953
LRDIWDWICEVLSDFKTWLKAKLMPQLPGIPFVSCQRGYKGVWQGDGVMHTRCHCGAEITGHVKNGSMRIVGPRTCRNMWGGTFPINAYTTGPCTPLPAPNYTFALWRVSAEEYVEIRRVGDFHYVTGMTTDNLKCPCQVPSPEFFTELDGVRLHRFAPPCKPLLRDEVSFRVGLHDYPVGSQLPCEP
>1a.US.2004.PT0124C.FJ958599
LRDIWDWICEVLSDFKTWLKAKLMPQLPGIPFVSCQRGYRGVWRGDGIMHTRCHCGAEITGHVKNGTMRIVGLKTCRNMWNGTFPINAYTTGPCTPLPAPNYTFALWRVSAEEYVEIRQEGDFHYVTGMTTDNLKCPCQVPSPEFFTELDGVRLHRFAPPCKPLLREEVSFRVGLHEYPVGSQLPCEP
>1a._._.V0104.KC127221
LRDIWDWICEVLSDFKTWLKAKLMPQLPGIPFVSCQRGYRGVWRGDGIMHTRCHCGAEITGHVKNGTMRIVGPKTCRNMWSGTFPINAYTTGPCTPLPAPNYTFALWRVSAEEYVEVRRVGDFHYVTGMTTDNLKCPCQVPSPEFFTELDGVRLHRFAPPCKPLLRDEVSFRVGLNDYPVGSQLPCEP
>1a.US.2005.PT1624S.FJ958522
LRDIWDWICEVLSDFKTWLKAKLMPQLPGIPFVSCQRGYRGVWRGDGIMYTRCHCGAEITGHVKNGTMRIVGPKTCRNMWSGTFPINAYTTGPSTPLPAPNYAFALWRVSAEEYVEIKQVGDFHYVTGVTADNLKCPCQVPSPEFFTELDGVRLHRFAPPCKPLLREEVSFRVGLHDYPVGSQLPCEP
>1a.US.2005.PT1524B.FJ958728
LRDIWDWICEVLSDFKTWLKAKLMPQLPGIPFVSCQRGYKGVWRGDGIMHTRCHCEAEITGHVKNGTMRIVGPRTCRNMWNGTFPINAYTTGPCTPLPAPNYTFALWRVSAEEYVEIRQVGDFHYVTGMTTDNLKCPCQVPSPEFFTEVDGVRLHRFAPPCKPLLRDEVSFRVGLHDYPVGSQLPCEP
>1a.US.2004.PT0748M.FJ958571
LRDIWDWICEVLSDFKIWLKAKLMPQLPGIPLVSCQRGYKGVWRGDGIMHTRCHCGAEITGHVKNGTMRIVGPRTCRNMWSGTFPINAYTTGPCTPLPAPNYKFALWRVSAEEYVEIRRVGDFHYVTGMTTDNLKCPCQVPAPEFFTELDGVRLHRYAPPCKPLLRDEVSFRVGLHEYPVGSQLPCEP
>1a.US.2004.PT057dG.FJ958407
LRDIWDWICEVLSDFKTWLKAKLMPQLPGIPFVSCQRGYKGVWRGDGIMHTRCHCGAEITGHVKNGTMRIVGPRTCRNMWSGTFPINAYTTGPCTPLPAPNYTFALWRVSAEEYVEIRQVGDFHYVTGMTTDNLKCPCQVPSPEFFTELDGVRLHRFAPPCKPLLREEVSFRVGLHEYPVGSQLPCEP
>1a.US.2004.PT0148F.FJ958614
LRDIWDWICEVLSDFKTWLKAKLMPQLPGIPFVSCQRGYRGVWRGDGIMHTRCHCGAEITGHVKNGTMRIVGPKTCRNMWNGTFPINAYTTGPCTPLPAPNYTFALWRVSAEEYVEIRQEGDFHYVTGMTTDNLKCPCQVPSPEFFTELDGVRLHRFAPPCKPLLREEVSFRVGLHEYPVGSQLPCEP
>1a.US.2004.PT0648N.FJ958489
LRDIWDWICEVLSDFKTWLKAKLMPQLPGIPFVSCQRGYKGVWRGDGIMHTRCHCGAEITGHVKNGTMRIVGPKTCRNMWSGTFPINAYTTGPCTPLPAPNYTFALWRVSAEDYVEIRQVGDFHYVTGMTTDNLKCPCQVPSPEFFTELDGVRLHRFAPPCKPLLREEVSFRVGLHEYPVGSQLPCEP
>1a._._.PCZ5m13.HQ823832
LRDIWDWICEVLSDFKTWLKAKLMPQLPGIPLVSCQRGYRGAWRGDGIMHTRCHCGAEITGHVKNGTMRIVGPKTCRNMWSGTFPINAYTTGPCSPLPAPNYKFALWRVSPEEYVEVRQVGDFHYVTGMTTDNLKCPCQVPSPEFFTELDGVRLHRFAPPCKPLLREEVSFRVGLHEYPVGSQLPCEP
>1a._._.V0364.KC127370
LRDIWDWICEVLS??KTWLKAKLMPQLPGIPFVSC?RGYKGAWRGDG?MHTRCHCGAEITGHVKNGTMRIVGPKTCRNMWSGTFPINAYTTGPSTPLPAP?YTFALWRVSAE?YVEVRQ?GDFHYVTGMTTDN?KCPCQV?SPEFFTELDGVRLHRFAPPCKPLLREEVSFR?GLNEYPVGSQLPCEP
>1a._._.RMO4m8.HQ823902
LRDIWDWICEVLSDFKTWLKAKLMPQLPGIPLVSCQRGYRGVWRGDGIMHTRCHCGAEITGHVKNGTMRIVGPKTCRNMWSGTFPINAYTTGPCTPLPAPNYKFALWRVSAEEYVEIRQVGDFHYVTGMTTDNLKCPCQVPSPEFFTELDGVRLHRFAPPCKPLLREEVSFRVGLHEYPVGSQLPCEP
>1a.US.2006.PT240S.FJ958814
LRDIWDWICEVLSDFKTWLKAKLVPQLPGIPFVSCQRGYRGVWRGDGIMHTRCHCGAEITGHVKNGTMRIVGPKTCRNMWSGTFPINAYTTGPCNPLPAPNYTFALWRVSAEEYVEIRRVGDFHYVTGMTADNLKCPCQVPSPEFFTELDGVRLHRFAPPCKPLLRDEVSFKVGLHDYPVGSQLPCEP
>1a.US.2006.PT2424G.FJ958818
LRDIWDWICEVLSDFKTWLKAKLVPQLPGIPFVSCQRGYRGVWRGDGIMHTRCHCGAEITGHVKNGTMRIVGPKTCRNMWSGTFPINAYTTGPCNPLPAPNYTFALWRVSAEEYVEIRRVGDFHYVTGMTADNLKCPCQVPSPEFFTELDGVRLHRFAPPCKPLLRDEVSFKVGLHDYPVGSQLPCEP
>1a.US.2001.HCV1a/US/BIDV328/2001.EU155293
LRDIWDWICEVLSDFKTWLKAKLMPQLPGIPLVSCQRGYRGVWRGDGIMHTRCHCGAEITGHVKNGTMRIVGPRTCRNMWSGTFPINAYTTGPCTPLPAPNYTFALWRVSAEEYVEIRRVGDFHYVTGMTTDNLKCPCQVPSPEFFTELDGVRLHRFAPPCKPLLREEVSFRVGLHEYPVGSQLPCEP
>1a.US._.LIV02.EU677252
LRDIWDWICEVLSDFKTWLKAKLMPQLPGIPFVSCQRGYKGVWRGDGIMHTRCHCGAEITGHVKNGTVRIVGPKTCRNMWSGTFPINAYTAGPCTPLPAPNYRFALWRVSAEEYVEIRQVGDFHYVTGMTTDDLKCPCQVPSPEFFTELDGVRLHRFAPPCKPLLREEVSFRVGLHSYPVGSQLPCEP
>1a._._.V0525.KC127531
LRDIWDWICEVLSDFKTWLKAKLMPQLPG?PFVSCQRGYKGVWRGDGIMHTRCHCGAEITGHVKNGTMRIVGPKTCRNMWSGTFPINAYTTG?CTPLPAPNYKFALWRVSAEEYVEIRQVGDFHYVTGMTTDNLKCPCQV?SPEFFTELDGVR?HRFAPPCKPLLREEVSFRVGLHEYPVGSQLPCEP
>1a.US.2005.PT160Q.FJ958510
LRDIWDWICEVLSDFKTWLKAKLMPQLPGIPFVSCQRGYRGVWRGDGIMYTRCHCGAEITGHVKNGTMRIVGPKTCRNMWSGTFPINAYTTGPSTPLPAPNYAFALWRVSAEEYVEIKQVGDFHYVTGVTADNLKCPCQVPSPEFSTELDGVRLHRFAPPCKPLLREEVSFRVGLHDYPVGSQLPCEP
>1a.GB._.7G73R397S4.FJ932332
LRDIWDWICEVLSDFKTWLKAKLMPQLP?IPFVSCQRGY?GVWKGDGIMHTRCHCGAEITGHVKNGTMRI?GPKTCRNMWSGTFPINAYTTGPCTPLPAPNYTFALWR?SAE?YVEIRRVGDFHYVTGMTADNLKCPCQVPSPEFFTELDGVRL?RFAPSCKPLLRDEVSF?VGLHDYPVGSQLPCEP
>1a.US.2003.V3207.JX463575
LRDVWDWICEVLSDFKTWLKAKLMPQLPGIPFVSCQRGYKGVWRGDGIMHTRCHCGAEITGHVKNGTMRIVGPRTCRNMWSGTFPINAYTTGPCTPLPAPNYTFALWRVSAEEYVEIRQVGDFHYVTGMTTDNLKCPCQVPSPEFFTELDGVRLHRFAPPCKPLLREEVSFRVGLHEYPVGSQLPCEP
>1a._._.V0527.KC127533
LRDVWDWICEVLSDFKTWLKAKLMPQLPGIPFVSCQRGYKGVWRGD?IMHTRCHCGAEITGHVKNGTMRIVGPRTCRNMWNGTFPINAYTTGPCTPLPAPNYTFALWRVSAEEYVEIRQVGDFHYVTGMTTDNLKCPCQVPSPEFFTELDGVRLHRFAPPCKPLLREEVTFRVGLHEYPVGSQLPCEP
>1a.US._.315.AF265046
LRDIWDWICEVLSDFKTWLKAKLMPQLPGIPFVSCQRGYKGVWRVDGIMHTRCHCGAEITGHVKNGTMRIVGPRTCRNMWSGTFPINAYTTGPCTPLPAPNYTFALWRVSAEEYVEIRQVGDFHYVTGMTTDNLKCPCQVPSPEFFTELDGVRLHRFAPPCKPLLREEVSFRVGLHEYPVGSQLPCEP
>1a.US.2004.PT0724I.FJ958561
LRDIWDWICEVLSDFKTWLKAKLMPQLPGIPLVSCQRGYKGVWRGDGIMHTRCHCGAEITGHVKNGTMRIVGPRTCRNMWSGTFPINAYTTGPCTPLPAPNYKFALWRVSAEEYVEIRQVGDSHYVTGMTTDNLRCPCQVPSPEFFTELDGVRLHRFAPPCKPLLREEVSFRVGLHEYPVGSQLPCEP
>1a.US.2008.M003_N_194C6.JQ062224
LRDIWDWVCEVLSDFKTWLKAKLMPQLPGVPFVSCQRGYKGVWRGDGIMHTRCHCGAQITGHVKNGTMRIVGPRTCRNMWSGTFPINAYTTGPCTPLPAPNYKFALWRVSAEEYVEIRQVGDFHYVTGMTTDNLKCPCQVPSPEFFTELDGVRLHRFAPPCKPLLREEVTFRVGLHEYPVGSQLPCEP
>1a.US.2003.0311.EU781752
LRDIWDWICEVLSDFKTWLKAKLMPQLPGIPFMSCQRGYRGVWQGDGIMHTRCHCGAEITGHVKNGTMRIVGSKTCRNMWSGTFPINAYTTGPCTPLPAPNYTVALWRVSAEEYVEIRRVGDFHYVTGMTADNLKCPCQVPSPEFFTELDGVRLHRFAPPCKPLLRDEVSFKVGLHDYPVGSQLPCEP
>1a.US.2006.PT267dO.FJ959028
LRDIWDWICEVLSDFKTWLKAKLMPQLPGIPFVSCQRGYRGVWRGDGIMHTRCHCGAEITGHVKNGTMRIAGPRTCKNMWSGTFPINAYTTGPCTPLPAPNYKFALWRVSAEEYVEIRQVGDFHYVTGMTTDNLKCPCQVPSPEFFTELDGVRLHRFAPPCKPLLRDEVSFRVGLHEYPVGSQLPCEP
>1a._._.V0182.KC127299
LRDIWDWICEVLSDFKTWLKAKLMPQLPGIPFVSCQRGYRGAWRGDGIMYTRCHCGAEITGHVKNGTMRIVGPKTCRNMWNGTFPVNAYTTGPCTPLPAPNYKFALWRVSAEEYVEIRQVGDFHYVTGMTADNLKCPCQVPSPEFFTELDGVRLHRFAPPCKPLLREEVSFRVGLHEYPVGSQLPCEP
>1a.US.2004.PT087dL.FJ958976
LRDIWDWICEVLSDFKTWLKAKLMPQLPGIPFVSCQRGYKGVWQGDGVMHTRCHCGAEITGHVKNGSMRIVGPRTCRNMWGGTFPINAYTTGPCTPLPAPNYTFALWRVSAEEYVEIRRVGDFHYVTGMTTDNLKCPCQVPSPEFFTELDGVRLHRFAPPCKPLLRDEVSFRVGLHDYPVGSQLPCEP
>1a.US.2001.HCV1a/US/BIDV425/2001.EU155320
LRDIWDWICEVLSDFKTWLKAKLMPQLPGIPFVSCQRGYRGVWRGDGIMHTRCHCGAEITGHVKNGTMRIVGPKTCRNMWSGTFPINAYTTGPCTPLPAPNYKFALWRVSAEEYVEVRQVGDFHYVTGMTADNLKCPCQVPSPEFFTELDGVRLHRFAPPCKPLLREEVSFKVGLHEYPVGSQLPCEP
>1a._._.V0043.KC127161
LRDIWDWICEVLSDFKTWLKAKLMPQLPGIPFVSCQRGYRGTWQGDGIMYTRCHCGAEITGHVKNGTMRIVGPKTCRNMWS??FPINAYTTGPCTPLPAPNYTFA?WRVSAEEYVEIRRVGDFH?VTGMTAD?LKCPCQVPSPEFFTELDGVRLHRFAPPCKPLLRDEVSFRVGLHDYPVGSQLPCEP
>1a.US.2004.V3214.JX463624
LRDIWDWICEVLSDFKTWLKAKLMPQLPGIPFVSCQRGYRGVWRGDGIMHTRCHCGAEIAGHVKNGTMRIVGPRTCRNMWSGTFPINAYTTGPCTPLPAPNYTFALWRVSAEEYVEVRRVGDFHYVTGMTVDNLKCPCQVPSPEFFTELDGVRLHRFAPPCKPLLRDEVSFRVGLHEYPVGSQLPCEP
>1a.US.2007.HCV1a/US/BIDV1712/2007.FJ182000
LRDIWDWICEVLSDFKTWLKAKLMPQLPGIPFVSCQRGYRGVWRGDGIMCTRCHCGAEITGHVKNGTMRIVGPKTCRNMWSGTFPINAYTTGPCTPLPAPNYTFALWRVSAEEYVEIRQVGDFHYVTGMTADNLKCPCQVPSPEFFTELDGVRLHRFAPPCKPLLREEVSFRVGLHDYPVGSQLPCEP
>1a.US.2006.PT247dH.FJ958839
LRDIWDWICEVLSDFKTWLKAKLVPQLPGIPFVSCQRGYRGVWQGDGIMHTRCHCGAEITGHVKNGTMRIVGPKTCRNMWSGTFPINAYTTGPCNPLPAPNYTFALWRVSAEEYVEIRRVGDFHYVTGMTADNLKCPCQVPSPEFFTELDGVRLHRFAPPCKPLLRDEVSFKVGLHDYPVGSQLPCEP
>1a.CH._.78387273K6.FJ932309
LRDIWDWICEVLSDFKTW?KAKLMPQL?GIPFVSCQRGYRGVWQGDGIMHTRCHCGAEITGHVKNGTMRIVGPRTCKNMWSGTFPINAYTTGPCT?LPAPNYTFALWRVSAEEYVEIRRVGDFHYVTGVTTDNLKCPCQVPSPEFFTELDGVRLHRFAPPCKPLLREEVSFRVGLHDYLVGSQLPCEP
>1a._._.EAOpt8.HQ824023
LRDIWDWICEVLSDFKTWLKAKLMPQLPGIPLVSCQRGYRGVWRGDGIMHTRCHCGAEITGHVKNGTMRIVGPKTCRNMWSGAFPINAYTTGPCTPPPAPNYKFALWRVSAEEYVEIRQVGDFHYVTGMTTDNLKCPCQVPSPEFFTELDGVRLHRFAPPCKPLLREEVSFRVGLHEYPVGSQLPCEP
>1a.US.2004.PT070K.FJ958548
LRDIWDWICEVLSDFKTWLKAKLMPQLPGIPLVSCQRGYRGVWRGDGIMHTRCHCGAEITGHVKNGTMRIVGPRTCRNMWSGTFPINAYTTGPCTPLPAPNYKFALWRVSAEEYVEIRRVGDFHYVTGMTTDNLKCPCQVPAPEFFTELDGVRLHRYAPPCKPLLRDEVSFRVGLHEYPVGSQLPCEP
>1a.US.2006.PT247dL.FJ958842
LRDIWDWICEVLSDFKTWPKAKLVPQLPGIPFVSCQRGYRGVWRGDGIMHTRCHCGAEITGHVKNGTMRIVGPKTCRNMWSGTFPINAYTTGPCNPLPAPNYTFALWRVSAEEYVEIRRVGDFHYVTGMTADNLKCPCQVPSPEFFTELDGVRLHRFAPPCKPLLRDEVSFKVGLHDYPVGSQLPCEP
>1a._._.950F_6237_8132_5.HQ113760
LRDIWPRRGEVLSDFKTWLTA*LMPQLPGIPFVSCQRGYRGVWRGDGIMHTRCHCGAEIAGHVKNGTMRVVGPKTCRNMWSGTFPINAYTTGPCTPLPAPNYTFALWRVSAEEYVEIRQVGDFHYVTGMTADNLKCPCQVPSPEFFTELDGVRLHRFAPPCKPLLREEVSFRVGLHDYPVGSQLPCEP
>1a.US.2004.PT0224W.FJ958782
LRDIWDWICEVLSDFKTWLKAKLMPQLPGIPFVSCQRGYRGVWRGDGIMHTRCHCGAEITGHVKNGTMRIAGPRTCRNMWSGTFPINAYTTGPCTPLPAPNYKFALWRVSAEEYVEIRQVGDFHYVTGMTTDNLKCPCQVPSPEFFTELDGVRLHRFAPPCKPLLRDEVSFRVGLHEYPVGSQLPCEP
>1a.US.2004.PT0148D.FJ958612
LRDIWDWICEVLSDFKTWLKAKLMPQLPGIPFVSCQRGYRGVWRGDGIMHTRCHCGAEITGHVKNGTMRIVGPKTCRNMWNGTFPINAYTTGPCTPLPAPNYTFALWRVSAEEYVEIRQEGDFHYVTGMTTDNLKCPCQVPSPEFFTELDGVRLHRFAPPCKPLLREEVSFRVGLHEYPVGSQLPCEP
>1a._._.V0094.KC127212
LRDIWDWICEVLSDFKTW?KAKLMPQLP?VPFVSCQRG?KGVW?GDGIMHTRCHCG?E??GHVKNGTMRIVGPKTCRNMW?GTFP?NAYTTGPCTPLPAPNYKFALWRVSAEEYVEIRRVGDFHYVTGMTTDNL?CPCQVPSPEFFTELDGVRLHRFAPPCKPLLRDEVSFRVGLHDYPVGSQ?PCEP
>1a._._.CSM4m5.HQ824128
LRDIWDWICEVLSDFKTWLKAKLMPQLPGIPLVSCQRGYRGVWRGDGIMHTRCHCGAEITGHVKNGTMRIVGPKTCRNMWSGTFPINAYTTGPCNPLPAPNYKFALWRVSAEEYVEIRQVGDFHYVTGMTTDNLKCPCQVPSPEFFTELDGVRLHRFAPPCKPLLREEVSFRVGLHEYPVGSQLPCEP
>1a.US.2001.SVR9W12.FJ896343
LRDIWDWICEVLSDFKTWLKAKLMPQLPGIPFVSCQRGYRGVWRGDGIMHTRCHCGAEITGHVKNGTMRIAGPRTCRNMWNGTFPINAYTTGPCTPLPAPNYKFALWRVSAEEYVEIRQVGDFHYVTGMTADNLKCPCQVPSPEFFTELDGVRLHRFAPPCKPLLREEVSFRVGLHEYPVGSQLPCEP
>1a._._.PCZ28d16.HQ823767
LRDIWDWICEVLSDFKTWLKAKLMPQLPGIPLVSCQRGYRGAWRGDGIMHTRCHCGAEITGHVKNGTMRIVGPKTCRNMWSGTFPINAYTTGPCSPLPAPNYEFALWRVSAEEYVEVRQVGDFHYVTGMTTDNLKCPCQVPSPEFFTELDGVRLHRFAPPCKPLLREEVSFRVGLHEYPVGSQLPCEP
>1a._._.V0569.KC127575
LRDIWDWICEVLSDFKTWLKAKLMPQLPGIP?VSC?RG??GVWRGDGIMHTRCHCGAEITGHVKNGTMRIVGPKTCRNMWSGTFP?NAYTTGPCTPLPAPNY?FALWRVSAEEYVEIR?VGDFHYVTGM?TDN?KCPCQVPSPEF?TELDGVRLHRFAPPCKPLLREEVTFRVGLHEYP?GSQLPCE?
>1a.US.2004.PT0624E.FJ958475
LRDIWDWICEVLSDFKTWLKAKLMPQLPGIPFVSCQRGYKGVWRGDGIMHTRCHCGAEITGHVKNGTMRIVGPKTCRNMWSGTFPINAYTTGPCTPLPAPNYTFALWRVSAEDYVEIRQVGDFHYVTGMTTDNLKCPCQVPSPEFFTELDGVRLHRFAPPCKPLLREEVSFRVGLHEYPVGSQLPCEP
>1a.US.2001.01_39.DQ889267
LRDIWDWICEVLSDFKTWLKAKLMPQLPGIPLVSCQRGYRGVWRGDGIMHTRCHCGAEITGHVKNGTMRIVGPRTCRNMWSGTFPINAYTTGPCTPLPAPNYTFALWRVSAEEYVEVKQVGDFHYVTGMTTDNLKCPCQVPSPEFFTELDGVRLHRFAPPCKPLLREEVSFRVGLHEYPVGSQLPCEP
>1a._._.EAO2m10.HQ824074
LRDIWDWIREVLSDFKTWLKAKLMPQLPGIPFVSCQRGYRGVWRGDGIMHTRCRCGAEITGHVKNGTMRIVGPKTCRNMWSGTFPINAYTTGPCTPLPAPNYKFALWRVSAEEYVEIRQVGDFHYVTGMTTDNLKCPCQVPSPEFFTELDGVRLHRFAPPCKPLPREEVSFRVGLHEYPVGSQLPCEP
>1a.TH.2003.GQ913867.GQ913867
LRDIWDWICEVLSDFKTWLKAKLMPQLPGIPFVSCQRGYKGVWRGDGIMHTRCHCGAEIAGHVKNGTMRIVGPKTCRNMWNGTFPINAYTTGPCTPLPAPNYTFALWRVSAEEYVEIRQVGDFHYVTGMTADNLKCPCQVPSPEFFTELDGVRLHRFAPPCKPLLRDEVSFRVGLHDYPVGSQLPCEP
>1a.US.2006.V3197.JX463601
LRDIWDWICEVLSDFKTWLKAKLMPQLPGIPLVSCQRGYRGVWRGDGIMHTRCHCGAEITGHVKNGTMRIVGPKTCRNMWSGTFPINAYTTGPCTPLPAPNYTFALWRVSAEEYVEIRQVGDFHYVTGMTADNLKCPCQVPSPEFFTELDGVRLHRYAPPCKPLLREEVSFKVGLHDYPVGSQLPCEP
>1a.US.2005.PT1548M.FJ958739
LRDIWDWICEVLSDFKTWLKAKLMPQLPGIPFVSCQRGYKGVWRGDGIMHTRCHCGAEITGHVKNGTMRIVGPRTCRNMWNGTFPINAYTTGPCTPLPAPNYTFALRRVSAEEYVEIRQVGDFHYVTGMTTDNLKCPCQVPSPEFFTEVDGVRLHRFAPPCKPLLRDEVSFRVGLHDYPVGSQLPCEP
>1a.US._.98W6.AF265005
LRDIWDWICEVLSDFKTWLKAKLMPQLPGIPFVSCQRGYKGVWRVDGIMHTRCHCGAEITGHVKNGTMRIVGPRTCRNMWSGTFPINAYTTGPCTPLPAPNYTFALWRVSAEEYVEIRQVGDFHYVTGMTTDNLKCPCQVPSPEFFTELDGVRLHRFAPPCKPLLREEVSFRVGLHEYPVGSQLPCEP
>1a._._.V0448.KC127454
LRDIWDWICEVLSDFKTW?KAKLMPQL?GIPFVSCQRGYKGVWRGDGIMHTRCHCGAEITGHVKNGTMRIVGPRTCRNMWSGTFPINAYTTGPCTPLPAPNYEFALWRVSAEEYVEIRQVGDFHYVTGMTTDNLKCPCQVPSPEFFTELDGVRLHRFAPPCKPLLREEVSFRVGLH?YPVGSQLPC?P
>1a._._.V0416.KC127422
LRDIWDWICEVLSDFKTWLKAKLMPQLPGIPFVSCQRGYRGVWRGDGIMHTRCHCGAEITGHVKNGTMRIVGPRTCRNMWSGTFPINAYTTGPCTPLPAPNYTFALWRVSAEEYVEIRQVGDFHYVTGMTTDNLKCPCQVPSPEFFTELDGVRLHRFAPPCKPLLREEVSFRVGLHEYPVGSQLPCEP
>1a.GB._.EMR_211.AM600945
LRDIWDWICEVLSDFKTWLKAKLMPQLPGIPFVSCQRGYRGAWQGDGIMHTRCHCGAEITGHVKNGTMRIVGPKTCRNMWSGTFPINAYTTGPCTPLPAPNYTFALWRVSAEEYVEIRRVGDFHYVTGMTADNLKCPCQVPSPEFFTELDGVRLHRFAPPCKPLLRDEVSFRVGLHDYPVGSQLPCEP
>1a._._.V0543.KC127549
LRDIWDWICEVLSDFKTWLKAKLMPQLPGIPFVSCQRGY?GVWRGDGIMHTRCHCGAEITGHVKNGTMR?VGP?TCRNMWSGTFPI?AY??GPCTPLPAPNYTFALWRVSAEEYVEIRQVGDFHYVTGMTADNLK?PCQVPSPEF?TELDGVRLHRFAPPCK?L?REEVSFRVGLNDYPVGSQLPCEP
>1a._._.ICC6m11.HQ824015
LRDIWDWICEVLSDFKTWLKAKLMPQLPGIPLVSCQRGYRGVWRGDGIMHTRCHCGAEITGHVKNGTMRIVGPKTCRNMWSGTFPINAYTTGPCTPLPAPNYKFALWRVSAEEYVEIRQVGDFHYVTGMTTDNLKCPCQVPSPEFFTELDGVRLHRFAPPCKPLLREEVSFRVGLHEYPVGSQLPCEP
>1a.US.2009.10069_2FB2.KT734542
LRDIWDWICEVLSDFKTWLKAKLMPQLPGIPFVSCQRGYKGVWQGDGIMHTRCHCGAEITGHVKNGTMRIVGPKTCRNMWSGTFPINAYTTGPCTPLPAPNYTFALWRVSAEEYVEIRRVGDFHYVTGMTTDNLKCPCQVPSPEFFTELDGVRLHRFAPPCKPLLRDEVSFRVGLYDYPVGSQLPCEP
>1a.US.2004.PT0724F.FJ958559
LRDIWDWICEVLSDFKTWLKAKLMPQLPGIPLVSCQRGYKGVWRGDGIMHTRCHCGAEITGHVKNGTMRIVGPRTCRNMWSGTFPINAYTTGPCTPLPAPNYKFALWRVSAEEYVEIRQVGDSHYVTGMTTDNLRCPCQVPSPEFFTELDGVRLHRFAPPCKPLLREEVSFRVGLHEYPVGSQLPCEP
>1a.US.2002.02_35.DQ889274
LRDIWDWICEVLSDFKTWLKAKLMPQLPG?PFVSCQRGYRGVWRGDGIMHTRCHCGAEITGHVKNGTMRIVGPKTCRNMWSGTFPINAYTTGP?TPLPAPNYTFALWRVS?EEYVEIRQVGDFHYVTGMTADNLKC?CQVPSPEFFTE?DGVRL?RFAPPCKPLLRDEVSFRVG?HEYPV?SQ?PCEP
>1a.US.2002.V2520.JX463559
LRDIWDWICEVLSDFKTWLKAKLMPQLPGIPFVSCQRGYRGVWRGDGIMHTRCHCGAEIAGHVKNGTMRIVGPKTCRNTWNGTFPINAYTTGPCTPLPAPNYTFALWRVSAEEYVEIRQVGDFHYVTGMTADNLKCPCQVPSPEFFTELDGVRLHRFAPPCKPLLRDEVSFRVGLHDYPVGSQLPCEP
>1a.GB._.7G73R487S4.FJ932329
?RDIWDWICEVLS?FKTWLKAKLMPQLPGIP?VSCQRGYRGVWRGDGIM?TRCHCGAEITGHVKNGTMRIVGPRICRNTW?GTFPINAYTTGPCTPLPAPNYRFALWRVSAE?YVEI?QVGDFHYVTGMTTDNLKCPCQVPPPEFFTELDGVRLHRFAPPCKPLLREEVS?RVGLHDYPVGSQLPCEP
>1a._._.V0649.KC127655
LRDIWDWICEVLSDFKTWLKAKLMPQLPGIPFVSCQRGYKGVWRGDGIMHTRCHCGAEITGHVKNGTMRIVGPRTCRNMWSGTFPINAYTTGPCTPLPAPNYTFALWRVSAEEYVEIRQVGDFHYVTGMTTDNLKCPCQVPSPEFFTELDGVRLHRFAPPCKPLLREEVSFRVGLHEYPVGSQLPCEP
>1a._._.V0616.KC127622
LRDIWDWICEVLSDFKTWLKAKLMPQLPGIPLVSCQRGYRGVWRGDGIMHTRCHCGAEIAGHVKNGTMRIVGPRTCRNTWSGTFPINAYTTGPCTPLPAPNYTFAL?RVSAEEYVEVRQVGDFHYVTGMTAD?LKCPCQVPSPEFFTELDGVRLHRYAPPCKPLLRDEVSFRVGLHEYPVGSQLPCEP
>1a._._.V0131.KC127248
LRDIWDWICEVLSDFKTWLKAKLMPQLPGIPFVSCQRGYRGVWRGDGIMHTRCHCGAEITGHVKNGTMRIVGPRTCRNMWSGTFPINAYTTGPCTPLPAPNYKFA?WRVSAEEYVEIRQVGDFHYVTGMTTDNLKCPCQVPSPEFFTELDGVRLHRFAPPCKPLLREEVSFRVGLHEYPVGSQLPCEP
>1a.US.2009.10069_2FB14.KT734538
LRDIWDWICEVLSDFKTWLKAKLMPQLPGIPFVSCQRGYKGVWQGDGIMHTRCHCGAEITGHVKNGTMRIVGPKTCRNMWSGTFPINAYTTGPCTPLPAPNYTFALWRVSAEEYVEIRRVGDFHYVTGMTTDNLKCPCQVPSPEFFTELDGVRLHRFAPPCKPLLRDEVSFRVGLYDYPVGSQLPCEP
>1a.US.2004.PT087dI.FJ958974
LRDIWDWICEVLSDFKTWLKAKLMPQLPGIPFVSCQRGYKGVWQGDGVMHTRCHCGAEITGHVKNGSMRIVGPRTCRNMWGGTFPINAYTTGPCTPLPAPNYTFALWRVSAEEYVEIRRVGDFHYVTGMTTDNLKCPCQVPSPEFFTELDGVRLHRFAPPCKPLLREEVSFRVGLHDYPVGSQLPCEP
>1a.US.2004.PT0348J.FJ958661
LRDIWDWICEVLSDFKTWLKAKLMPQLPGIPFVSCQRGYRGVWRGDGIMHTRCHCGAEITGHVKNGTMRIVGPKTCRNMWSGTFPINAYTTGPCTPLPAPNYKFALWRVSAEEYVEVRQVGDFHYVTGMTTDNLKCPCQVPSPEFFTELDGVRLHRFAPPCKPLLREEVSFRVGLHEYPVGSQLPCEP
>1a.US.2005.PT1548P.FJ958741
LRDIWDWICEVLSDFKTWLKAKLMPQLPGIPFVSCQRGYKGVWRGDGIMHTRCHCGAEITGHVKNGTMRIVGPRTCRNMWNGTFPINAYTTGPCTPLPAPNYTFALWRVSAEEYVEIRQVGDFHYVTGMTTDNLKCPCQVPSPEFFTEVDGVRLHRFAPPCKPLLRDEVSFRVGLHDYPVGSQLPCEP
>1a._._.V0524.KC127530
LRDIWDWICEVLSDFKTWLKAKLMPQ?PGIPLVSCQRGY?GVWRGDG?MHTRCHCGAEITGHVKNGTMRIVGPRTCRNMWS?TFPINAYT?GPCTPLPAPNYKFALWRVSAEDYVEIRQVGDFHYVT?MTTDNLKCPCQVPSPEFFTELDGVRLHRFAPPCKPLLREEVSFKVGLHEYPVGSQLPCEP
>1a.US._.35.AF265039
LRDIWDWICEVLSDFKTWLKAKLMPQLPGIPFVSCQRGYRGVWRGDGIMHTRCHCGAEITGHVKNGTMRIVGPRTCRNMWSGTFPINAYTTGPCTPLPAPNYKFALWRVSAEEYVEIRQVGDFHYVTGMTTDNLKCPCQVPSPEFFTELDGVRLHRFAPPCKPLLREEVSFRVGLHEYPVGSQLPCEP
>1a.US.2005.V3216.JX463626
LRDIWDWICEVLSDFKTWLKAKLMPQLPGIPFVSCQRGYRGVWRGDGIMCTRCPCGAEITGHVKNGTMRIVGPKTCRNMWSGTFPINAYTTGPCTPLPAPNYTFALWRVSAEEYVEIRQVGDFHYVTGMTADNLKCPCQVPSPEFFTELDGVRLHRYAPPCKPLLRDEVSFRVGLHDYPVGSQLPCEP
>1a.US._.32.AF265086
LRDIWDWICEVLSDFKTWLKAKLMPQLPGIPFVSCQRGYRGVWRGDGIMHTRCHCGAEITGHVKNGTMRIVGPRTCRNMWSGTFPINAYTTGPCTPLPAPNYKFALWRVSAEEYVEIRQVGDFHYVTGMTTDNLKCPCQVPSPEFFTELDGVRLHRFAPPCKPLLREEVSFRVGLHEYPVGSQLPCEP
>1a._._.patient8.EU370681
LRDIWDWICEVLSDFKTWLKAKLMPQLPGIPFVSCQRGYRGVWRGDGIMHTRCHCGAEITGHVKNGTMRIVGPKTCRNMWSGTFPINAYTTGPCTPLPAPNYKFALWRVSAEEYVEVRRVGDFHYVTGMTTDNLKCPCQVPSPEFFTELDGVRLHRFAPPCKPLLREEVSFRVGLHDYPVGSQLPCEP
>1a.US.2005.PT2024K.FJ958431
LRDIWDWICEVLSDFKTWLKAKLMPQLPGIPFVSCQRGYRGVWRGDGIMHTRCHCGAEITGHVKNGTMRIVGPRTCRNMWSGTFPINPYTTGPCTPLPAPNYKFALWRVSAEEYVEIRQVGDFHYVTGMTTDNLKCPCQVPSPEFFTELDGVRLHRFAPPCKPLLREEVPFRVGLHEYPVGSQLPCEP
>1a.US.2001.BT2W00.FJ896290
LRDIWDWICEVLSDFKTWLKAKLMPQLPGIPFVSCQRGYRGVWRGDGIMHTRCHCGAEITGHVKNGTMRIVGPRACRNMWSGTFPINAYTTGPCTPLPAPNYKFALWRVSAEEYVEIRQVGDFHYVTGMTTDNLKCPCQVPSPEFFTELDGVRIHRFAPPCKPLLREEVSFRVGLNAYPVGSQLPCEP
>1a.US.2006.V2546.JX463619
LRDIWDWICEVLSDFKTWLKAKLMPQLPGIPFVSCQRGYKGVWRGDGIMHTRCDCGAEITGHVKNGTMRIVGPKTCRNMWNGTFPINAYTTGPCTPLPAPNYKFALWRVSAEDYVEIRQVGDFHYVTGMTTDNLKCPCQVPSPEFFTELDGVRLHRFAPPCKPLLRDEVSFRVGLHEYPVGSQLPCEP
>1a.US.2001.HCV1a/US/BIDV319/2001.EU155286
LRDIWDWICEVLSDFKTWLKAKLMPQLPGVPFVSCQRGYRGVWRGDGIMHTRCHCGAEITGHVKNGTMRIVGPKTCRNMWSGTFPINAYTTGPCTPLPAPNYKFALWRVSAEEYVEIRQLGDFHYVTGMTTDNLKCPCQVPSPEFFTELDGVRLHRFAPPCKPLLREEVSFRVGLHEYPVGSQLPCEP
>1a._._.ICC6m16.HQ824011
LRDIWDWICEVLSDFKTWLKAKLMPQLPGIPFVSCQRGYRGVWRGDGIMHTRCHCGAEITGHVKNGTMRIVGPKTCRNMWSGTFPINAYTTGPCTPLPAPNYKFALWRVSAEEYVEIRQVGDFHYVTGMTTDNLKCPCQVPSPEFFTELDGVRLHRFAPPCKPLLREEVSFRVGLHEYPVGSQLPCEP
>1a._._.PCZ3m16.HQ823804
LRDIWDWICEVLSDFKTWLKAKLMPQLPGIPLVSCQRGYRGAWRGDGIMHTRCHCGAEITGHVKNGTMRIVGPKTCRNMWSGTFPINAYTTGPCSPLPAPNYKFALWRVSAEEYVEVRQVGDFHYVTGMTTDNLKCPCQVPSPEFFTELDGVRLHRFAPPCKPLLREEVSFRVGLHEYPVGSQLPCEP
>1a.US.2005.PT1524N.FJ958732
LRDIWDWICEVLSDFKTWLKAKLMPQLPGIPFVSCQRGYKGIWRGDGIMHTRCHCGAEITGHVKNGTMRIVGPRTCRNMWNGTFPINAYTTGPCTPLPAPNYTFALWRVSAEEYVEIRQVGDFHYVTGMTTDNLKCPCQVPSPEFFTEVDGVRLHRFAPPCKPLLRDEVSFRVGLHDYPVGSQLPCEP
>1a.US.2001.NR8W04.FJ896338
LRDIWDWICEVLSDFKTWLKAKLMPQLPGIPFVSCQRGYKGVWRGDGIMHTRCHCGAEIAGHVKNGTMRIVGPKTCWNMWSGTFPINAYTTGPCTPLPAPNYKFALWRVSAEEYVEIRQVGDFHYVTGMTADNLKCPCQVPSPEFFTELDGVRLHRFAPPCKPLLRDEVSFRVGLHDYPVGSQLPCEP
>1a._._.V0418.KC127424
LRDIWDWICEVLSDFKTWLKAKLMPQLPGIPFVSCQRGYRGVWRGDGIMHTRCHCGAEITGHVKNGTMRIVGPRTCRNMWSGTFPINAYTTGPCTPLPAPNYSFALWRVSAEEYVEIRQVGDFHYVTGMTTDNLKCPCQVPSPEFFTELDGVRIHRFAPPCKPLLREEVSFSVGLHSYPVGSQLPCEP
>1a.US._.LIV23_4.DQ838740
LRDIWDWICEVLSDFKTWLKAKLMPQLPGIPFVSCQRGYKGVWRGDGIMHTRCHCGAEITGHVKNGTMRIVGPKTCRNMWSGTFPINAYTTGPCTPLPAPNYTFALWRVSAEEYVEIRQVGDFHYVTGMTTDNLKCPCQVPSPEFFTELDGVRLHRFAPPCKPLLREEVSFRVGLHEYPVGSQLPCEP
>1a.US.2002.NR10W04.FJ896349
LRDIWDWICEVLSDFKTWLKAKLMPQLPGIPLVSCQRGYRGVWRGDGIMHTRCHCGAEITGHVKNGTMRIVGPRTCRNMWSGTFPINAYTTGPCTPLPAPNYKFALWRVSAEEYVEIRQVGDFHYVTGMTTDNLKCPCQVPSPEFFTELDGVRLHRYAPPCKPLLREEVSFKVGLHAYPVGSQLPCEP
>1a.US._.1003.EF407457
LRDIWDWICEVLSDFKTWLKAKLMPQLPGVPFVSCQRGYKGVWRGDGIMHTRCHCGAEITGHVKNGTMRIVGPKTCRNMWSGTFPINAYTTGPCTPLPAPNYKFALWRVSAEEYVEIRQVGDFHYVTGMTTDNLKCPCQVPSPEFFTELDGVRLHRYAPPCKPLLRDEVSFRVGLHDYPVGSQLPCEP
>1a.US.2004.V2510.JX463533
LRDIWDWICEVLSDFKTWLKAKLMPQLPGIPFVSCQRGYRGVWRGDGIMHTRCHCGAEITGHVKNGTMRIVGPRTCRNMWSGTFPINAYTTGPSTPLPAPNYTFALWRVSAEEYVEIRQVGDFHYVTGMTTDNLKCPCQVPSPEFFTELDGVRLHRFAPPCKPLLREEVSFRVGLHEYPVGSQLPCEP
>1a.US._.V2516.HQ850278
LRDIWDWICEVLSDFKTWLKAKLMPQLPGIPFVSCQRGYRGVWRGDGIMHTRCHCGAEIAGHVKNGTMRIVGPRTCRNTWNGTFPINAYTTGPCTPLPAPNYTFALWRVSAEEYVEIRQVGDFHYVTGVTADNLKCPCQVPSPEFFTELDGVRLHRFAPPCKPLLRDEVSFRVGLHDYPVGSQLPCEP
>1a._._.V0171.KC127288
LRDIWDWICEVLSDFKTWLKAKLMPQLPGIPFVSCQRGYKGVWRGDG?MHTRCHCGAEITGHVKNGTMRIVGPKTCRNMWSGTFPINAYTTGPCTPLPAPNYMFALWRVSAEEYVEIRRVGDFHYVTGMTTDNLKCPCQVPSPEFFTEIDGVRLHRFAPPCKPLLRDEVSFRVGLHEYPVGSQLPCEP
>1a._._.V0544.KC127550
LRDIWDWICEVLSDFKTWLKAKLMPQLPG?P??SC?RGYRG?WRGDGIMHTRC?CG?E?TGHVKNGTMRIVGP?TCRNMWSGTFPINAYTTGPCTPLPAPNYKFALWRVSAE?YVEIRQVGDFHYVTGMTTDNL?CPCQVPSPEFFTELDGVRLHRFAPPCKPLLREE?S?RVGLHEYPVGSQLPCE?
>1a.US.2004.PT090W.FJ958855
LRDVWDWICEVLSDFKTWLKAKLMPQLPGIPFVSCQRGYKGVWRGDGIMHTRCHCGAEITGHVKNGTMRIVGPRTCRNTWGGTFPINAYITGPCTPLPAPNYTFALWRVSAEEYVEIRQVGDFHYVTGMTTDNLKCPCQVPSPEFFTELDGVRLHRFAPPCKPLLREEVSFRVGLHEYPVGSQLPCEP
>1a.US.2000.00_21.DQ889259
LRDIWDWICEVLSDFKTWLKAKLMPQLPGIPFVSCQRGYRGVWRGDGIMHTRCHCGAEITGHVKNGTMRIVGPRTCKNMWSGTFPINAYTTGPCTPLPAPNYTFALWRVSAEEYVEIRQVGDFHYVTGVTTDNLKCPCQVPSPEFFTELDGVRLHRFAPPCKPLLREEVTFRVGLHEYAVGSQLPCEP
>1a._._.EAOpt14.HQ824029
LRDIWDWICEVLSDFKTWLKAKLMPQLPGIPFVSCQRGYRGVWRGDGIMHTRCHCGAEITGHVKNGTMRIVGPKTCRNMWSGAFPINAYTTGPRTPLPAPNYKSALWRVSAEEYVEIRQVGDFHYVTGMTTDNLKCPCQVPSPEFFTELDGVRLHRFAPPCKPLLREEVSFRVGLHEYPVGSQLPCEP
>1a._._.V0576.KC127582
?RDIWDWICEVLSD?KTWLKAKLMPQLPGIPFVSC?R?YRGVW?GDGIMHTRCHCGA??TGHVKNGTMRIVGPRTCRNMWSGTFP?NAYTTGPCTPL?APN?KFALWRVSAEEYVEIRQVGDFHYVTGM??DNLKCPCQVPSPEFFTELDGVRLHR?AP?CKPLLREEV?FRVGL?AYPVGSQ?PC?P
>1a._._.EAO6m8.HQ824087
LRDIWDWICEVLSDFKTWLKAKLMPQLPGIPLVSCQRGYRGVWRGDGIMHTRCHCGAEITGHVKNGTMRIVGPKTCRNM*SGAFPINAYTTGPCTPLPAPNYKFALWRVSAEEYVEIRQVGDFHYVTGMTTDNLKCPCQVPSPEFFTELDGVRLHRFAPPCKPLLREEVSFRVGLHEYPVGSQLPCEP
>1a.US.2004.PT0324H.FJ958648
LRDIWDWICEVLSDFKTWLKAKLMPQLPGIPFVSCQRGYRGVWRGDGIMHTRCHCGAEITGHVKNGTMRIVGPKTCRNMWSGTFPINAYTTGPCTPLPAPNYKFALWRVSAEEYVEVRQVGDFHYVTGMTTDNLKCPCQVPSPEFFTELDGVRLHRFAPPCKPLLREEVSFRVGLHEYPVGSQLPCEP
>1a._._.RMO4m10.HQ823904
LRDIWDLICEVLSDFKTWLKAKLMPQLPGIPLVSCQRGYRGVWRGDGIMHTRCHCGAEITGHVKNGTMRIVGPKTCRNMWSGTFPINAYTTGPCTPLPAPNYKFALWRVSAEEYVEIRQVGDFHYVTGMTTDNLKCPCQVPSPEFFTELDGVRLHRFAPPCKPLLREEVSFRVGLHEYPVGSQLPCEP
>1a.US.2005.PT157dV.FJ958758
LRDIWDWICEVLSDFKTWLKAKLMPQLPGIPFVSCQRGYKGVWRGDGIMHTRCHCGAEITGHVKNGTMRIVGPRTCRNMWNGTFPINAYTTGPCTPLPAPNYTFALWRVSAEEYVEIRQVGDFHYVTGMTTDNLKCPCQVPSPEFFTEVDGVRLHRFAPPCKPLLRDEVSFRVGLHDYPVGSQLPCEP
>1a.US.2004.PT0224E.FJ958774
LRDIWDWICEVLSDFKTWLKAKLMPQLPGIPFVSCQRGYKGVWRGDGIMHTRCHCGAEITGHVKNGTMRIAGPRTCRNMWNGTFPINAYTTGPCTPLPAPNYKFALWRVSAEEYVEIRQVGDFHYVTGMTTDNLKCPCQVPSPEFFTELDGVRLHRFAPPCKPLLRDEVSFRVGLHEYPVGSQLPCEP
>1a._._.V0622.KC127628
LRDIWDWICEVLSDFKTWLKAKLMPQLPGIPFLSCQRGYRGVWRGDGIMHTRCHCGAEITGHVKNGTMRIVGPKTCRNMWSGTFPINAYTTGPCTPLPAPSYKFALWRVSAEEYVEIRQVGDFHYVTGMTTDNLKCPCQVPSPEFFTEVDGVRLHRFAPPCKPLLRDEVSFRVGLHAFPVGSQLPCEP
>1a._._.V0157.KC127274
LRDIWDWICEVLSDFKTWLKAKLMPQLPGIPFVSCQRGYRGVWRGDGIMHTRCHCGAEITGHVKNGTMRIVGPRTCRNMWSGTFPINAYTTGPCTPLPAPNYEFALWRVSAEEYVEIRRVGDFHYVTGMTTDNLKCPCQVPSPEFFTELDGVRLHRFAPPCKPLLREEVSFKVGLHEYPVGSQLPCEP
>1a.US.2004.HCV1a/US/BIDV57/2004.EU256015
LRDIWDWICEVLSDFKTWLKAKLMPQLPGIPFVSCQRGYKGVWRGDGIMHTRCHCGAEITGHVKNGSMRIVGPRACRNMWSGTFPINAYTTGPCTPLPAPNYKFALWRVSAEEYVEVRRVGDFHYVTGMTADNLKCPCQVPSPEFFTELDGVRLHRFAPPCKPLLREEVSFRVGLCEYVVGSQLPCEP
>1a._._.EAO12s17.HQ824049
LRDIWDWICEVLSDFKTWLKAKLMPQLPGIPLVSCQRGYRGVWRGDGIMHTRCHCGAEITGHVKNGTMRIVGPKTCRNMWSGAFPINAYTTGPCTPLPAPNYKFALWRVSAEEYVEIRQVGDFHYVTGMTTDNLKCPCQVPSPEFFTELDGVRLHRFAPPCKPLLREEVSFRVGLHEYPVGSQLPCEP
>1a._._.V0541.KC127547
LRDIWDWICEVLSDFKTWLKAKLMPQLPGIPFVSCQRGYRGVW?GDGIMHTRCHCGAEITGHVKNGTMRIVGPRTCRNMWSGTFPINAYTTGPCTPLPAPNYKFALWRVSAEEYVEIRQVGDFHYVTGMTTDNLKCPCQVPSPEFFTELDGVRLHRFAPPCKPLLRDEVSFVVGLHTYPVGSQLPCEP
>1a.US.2004.PT0324G.FJ958647
LRDIWDWICEVLSDFKTWLKAKLMPQLPGIPFVSCQRGYRGVWRGDGIMHTRCHCGAEITGHVKNGTMRIVGPKTCRNMWSGTFPINAYTTGPCTPLPAPNYKFALWRVSAEEYVEVRQVGDFHYVTGMTTDNLKCPCQVPSPEFFTELDGVRLHRFAPPCKPLLREEVSFRVGLHEYPVGSQLPCEP
>1a._._.CSM3m9_.HQ824111
LRDIWDWICEVLSDFKTWLKAKLMPQLPGIPLVSCQRGYRGVWRGDGIMHTRCHCGAEITGHVKNGTMRIVGPKTCRNMWSGTFPINAYTTGPCTPLPAPNYKFALWRVSAEEYVEIRQVGDFHYVTGMTTDNLKCPCQVPSPEFFTELDGVRLHRFAPPCKPLLREEVSFRVGLHEYPVGSQLPCEP
>1a.US.2008.M003_N_194C1.JQ062217
LRDIWDWICEVLSDFKTWLKAKLMPQLPGVPFVSCRRGYKGVWRGDGIMHTRCHCGAQITGHVKNGTMRIVGPRTCRNMWSGTFPINAYTTGPCTPLPAPNYKFALWRVSAEEYVEIRQVGDFHYVTGMTTDNLKCPCQVPSPEFFTELDGVRLHRFAPPCKPLLREEVTFRVGLHEYPVGSQLPCEP
>1a.US.1990.HCV1a/US/BIDV194/1990.EU255982
LRDIWDWICEVLSDFKTWLKAKLVPQLPGIPFVSCQRGYRGVWRGDGIMHTRCHCGAEITGHVKNGTMRIVGPKTCKNMWSGTFPINAYTTGPCTPLPAPNYTFALWRVSAEEYVEIRRVGDFHYVTGMTTDNLKCPCQVPSPEFFTELDGVRLHRFAPPCKPLLRDEVSFRVGLHDYPVGSQLPCEP
>1a.US.2002.SVR7W00.FJ896327
LRDIWDWICEVLSDFKTWLKAKLMPQLPGIPFVSCQRGYKGVWRGDGIMHTRCHCGAEITGHVKNGTMRIVGPKTCRNMWSGTFPINAYTTGPCTPLPAPNYKFALWRVSAEEYVEIRQVGDFHYVTGMTTDNLKCPCQVPSPEFFTELDGVRLHRFAPPCKPLLRDEVSFRVGLHDYPVGSQLPCEP
>1a.US._.5009.EF407445
LRDIWDWICEVLSDFKTWLKAKLMPQLPGIPFVSCQRGYKGVWRGDGVMHTRCHCGAEITGHVKNGTMRIVGPKTCRNMWSGTFPINAYTTGPSTPLPAPNYTFALWRVSAEEYVEIRQVGDFHYVTGMTTDNLKCPCQVPSPEFFTELDGVRLHRFAPPCKPLLREEVSFRVGLHEYPVGSQLPCEP
>1a.US.2005.V2541.JX463615
LRDIWDWICEVLSDFKTWLKAKLMPQLPGIPFVSCQRGYRGVWRGDGIMHTRCHCGAEIAGHVKNGTMRIVGPKTCRNTWNGTFPINAYTTGPCTPLPAPNYTFALWRVSAEEYVEIRQVGDFHYVTGMTADNLKCPCQVPSPEFFTELDGVRLHRFAPPCKPLLREEVSFRVGLHDYPVGSQLPCEP
>1a.US.2004.PT0724A.FJ958554
LRDIWDWICEVLSDFKTWLKAKLMPQLPGIPLVSCQRGYKGVWRGDGIMHTRCHCGAEITGHVKTGTMRIVGPRTCRNMWSGTFPINAYTTGPCTPLPAPNYKFALWRVSAEEYVEIRQVGDSHYVTGMTTDNLRCPCQVPSPEFFTELDGVRLHRFAPPCKPLLREEVSFRVGLHEYPVGSQLPCEP
>1a.US._.V3350.JX463641
LRDIWDWICEVLSDFKTWLKAKLMPQMPGIPFVSCQRGYRGVWRGDGIMHTRCHCGAEIAGHVKNGTMRIVGPRTCRNMWSGTFPINAYTTGPCTPLPAPNYTFALWRVSAEEYVEIRQVGDFHYVTGMTADNLKCPCQVPSPEFFTELDGVRLHRFAPPCKPLLRDEVSFRVGLHEYPVGSQLPCEP
>1a._._.CSM5m6.HQ824154
LRDIWDWICEVLSDFKTWLKAKLMPQLPGIPLVSCQRGYRGVWRGDGIMHTRCHCGAEITGHVKNGTMRIVGPKTCRNMWSGTFPINAYTTGPCTPLPAPNYKFALWRVSAEEYVEIRQVGDFHYVTGMTTDNLKCPCQVPSPEFFTELDGVRLHRFAPPCKPLLREEVSFRVGLHEYPVGSQLPCEP
>1a.CH._.78357463K6.FJ932302
LRDIWDWICEVLSDFKTWLKAKLVPQLPGIP?LSCQRGYRG?WRGDGIMHTRCHCGAEITGHVKNGTMRIVGPKTCRNMWSGTFPINAYTTGPCAPLPTPNYTFALWRVSAEEYVEIRRVGDFHYVTGMTADNLKCPCQVPSPEFFTELDGVRLHRFAPPCKPLLRDEVSFRVGLHDYPVGSQLPCEP
>1a._._.V0373.KC127379
LRDIWDWICEVLSDFKTWLKAKLMPQLPGIPFVSCQRGYRGVWRGDGIMHTRCHCGAE?TGHVKNGTMRIVGPRTCRNMWSGTFPINAYTTGPCTPLPAPNYTFALWRV?AEEYVEIRQVGDFHYVTGMTTDNL?CPCQVPSPEFFTELDGVRLHRFAPPCKPLLR?EVSFRVGLHEYPVGSQL?CEP
>1a.US._.7043q.EU362911
LRDIWDWICEVLSDFKTWLKAKLMPQLPGIPFVSCQRGYRGVWRGDGIMHTRCHCGAEITGHVKNGTMRIVGPRTCRNMWSGTFPINAYTTGPCTPLPAPNYMFALWRVSAEEYVEIRRVGDFHYVTGMTTDNLKCPCQVPSPEFFTELDGVRLHRFAPPCKPLLREEVSFRVGLHEYPVGSQLPCEP
>1a.US.1990.HCV1a/US/BIDV168/1990.EU255965
LRDIWDWICEVLSDFKTWLKAKLMPQLPGIPFVSCQRGYKGVWRGDGIMHTRCHCGAEITGHVKNGTMRIVGPRTCRNMWSGTFPINAYTTGPCTPLPAPNYTFALWRVSAEEYVEIRQVGDFHYVTGMTTDNLKCPCQVPSPEFFTELDGVRLHRFAPPCKPLLREEVSFRVGLHEYPVGSQLPCEP
>1a._._.V0030.KC127148
LRDIWDWICEVLSDFKTWLKAKLMPQLPG?PFVSCQRGY?GVWR?DG?MHTRCHCGAEITGHVKNGTMRIVGPRTCRNMWSGTFPINA?TTGPCTPLPAPNYTFALWRVSAEEYVEIRQVGDFHYVTGMTTDNL?CPCQVPSPEFFTELDGVRL?RFAPPCKPLL?EE?SFRVGLHEYPVGSQ?PC?P
>1a.US.2004.PT030J.FJ958637
LRDIWDWICEVLSDFKTWLKAKLMPQLPGIPFVSCQRGYRGVWRGDGIMHTRCHCGAEITGHVKNGTMRIVGPKTCRNMWSGTFPINAYTTGPCTPLPAPNYKFALWRVSAEEYVEVRQVGDFHYVTGMTTDNLKCPCQVPSPEFFTELDGVRLHRFAPPCKPLLREEVSFRVGLHEYPVGSQLPCEP
>1a._._.patient3.EU370677
LRDIWDWICEVLSDFKTWLKAKLMPQLPGIPFVSCQRGYRGVWRGDGIMHTRCHCGAEITGHVKNGTMRIVGPKTCRNMWSGTFPINAYTTGPCTPLPAPNYKFALWRVSAEEYVEVRRVGDFHYVTGMTTDNLKCPCQVPSPEFFTELDGVRLHRFAPPCKPLLREEVSFRVGLHDYPVGSQLPCEP
>1a.US.2001.NR3W04.FJ896275
LRDIWDWICEVLSDFKTWLKAKLVPQLPGIPFVSCQRGYRGVWRGDGIMHTRCHCGAEITGHVKNGTMRIVGPRTCRNMWSGTFPINAYTTGPCTPLPAPNYTFALWRVSAEEYVEVRRVGDFHYVTGMTTDNLKCPCQVPSPEFFTELDGVRLHRFAPPCKPLLREEVSFRVGLHDYPVGSQLPCEP
>1a.US._.38W6.AF264996
LRDIWDWICEVLSDFKTWLKAKLMPQLPGIPFVSCQRGYKGVWRVDGIMHTRCHCGAEITGHVKNGTMRIVGPRTCRNMWSGTFPINAYTTGPCTPLPAPNYTFALWRVSAEEYVEIRQVGDFHYVTGMTTDNLKCPCQVPSPEFFTELDGVRLHRFAPPCKPLLREEVSFRVGLHEYPVGSQLPCEP
>1a._._.V0633.KC127639
LRDIWDWICEVLSDFKTWLKAKLM?QLPGIPFVSCQRGYRGVWRGDGIM?TRCHCGAEITGHVKNGTMRIVGPRTCRNTWSGTFPINAYTTGPCTPLPAPNYTFALWRVSAEEYVEIRQVGDFHYVTGMTTDNLKCPCQVPSPEFFTELDGVRLHRFAPPCKPLLREEVSFRVGLHEYPVGSQLPCEP
>1a.US.2006.PT247dE.FJ958837
LRDIWDWICEVLSDFKTWLKAKLVPQLPGIPFVSCQRGYRGVWRGDGIMHTRCHCGAEITGHVKNGTMRIVGPRTCRNMWNGTFPINAYTTGPCNPLPAPNYTFALWRVSAEEYVEIRRVGDFHYVTGMTADNLKCPCQVPSPEFFTELDGVRLHRFAPPCEPLLRDEVPFKVGLHDYPVGSQLPCEP
>1a._._.V0425.KC127431
LRDIWDWICEVLSDFKIWLKAKLMPQMPGIPFVSCQRGYRGVWRGDGIMHTRCHCGAEITGHVKNGTMRIVGPRTCRNMWSGTFPINAYTTGPCTPLPAPNYTFALWRVSAEEYVEIRQVGDFHYVTGMTTDNLKCPCQVPSPEFFTELDGVRLHRFAPPCKPLLREEVSFRVGLHEYPVGSQLPCEP
>1a.US._.95.AF265097
LRDIWDWICEVLSDFKTWLKAKLMPQLPGIPFVSCQRGYKGVWRGDGIMHTRCHCGAEITGHVKNGTMRIVGPRTCRNMWDGTFPINAYTTGPCTPLPAPNYKFALWRVSAEEYVEIRQVGDFHYVTGMTTDNLKCPCQVPSPEFFTELDGVRLHRFAPPCKPLLREEVTFRVGLHEYPVGSQLPCEP
>1a.US.2007.V2549.JX463595
LRDIWDWICEVLSDFKTWLKAKLMPQLPGIPFVSCQRGYRGVWRGDGIMHTRCHCGAEITGHVKNGTMRIVGPRTCKNMWSGTFPINAYTTGPCTPLPAPNYKFALWRVSAEEYVEIRQVGDFHYVTGMTTDDLKCPCQVPSPEFFTELDGVRLHRFAPPCKPLLREEVSFRVGLHAYPVGSQLPCEP
>1a.US.2009.10069_7A24.KT734559
LRDIWDWICEVLSDFKTWLKAKLMPQLPGIPFVSCQRGYKGVWQGDGIMHTRCHCGAEITGHVKNGTMRIVGPKTCRNMWSGTFPINAYTTGPCTPLPAPNYTFALWRVSAEEYVEIRRVGDFHYVTGMTTDNLKCPCQVPSPEFFTELDGVRLHRFAPPCKPLLRDEVSFRVGLYDYPVGSQLPCEP
>1a.US._.5014.EF407435
LRDIWDWICEVLSDFKTWLKAKLMPQLPGIPLVSCQRGYRGVWRGDGIMHTRCHCGAEITGHVKNGTMRIVGPKTCRNMWSGTFPINAYTTGPCTPLPAPNYKFALWRVSAEEYVEIRQVGDFHYVTGMTADNLKCPCQVPSPEFFTELDGVRIHRFAPPCKPLLREEVSFRVGLHDYPVGSQLPCEP
>1a._._.V0471.KC127477
LRDIWDWICEVLSDFKTWLK?KLMPQLPGIPFVSCQRGYKGVW?GDGIMHTRCHCGAEISGHV?NGTMRIVGPKTCRNMWSGTFPINAYT?GP?TP??APNY?FALWRVSAEEYV?IRQVGDFHY?TGMTTDNLKCPCQVPSPEFFTELDGVRL?RFAPPCKPLLREEVSF?VGLHEYPVGSQLPCEP
>1a.US._.7040.EF407436
LRDIWDWICEVLSDFKTWLKAKLMPQLPGIPFVSCQRGYRGVWRGDGIMHTRCHCGAEITGHVKNGTMRIVGPKTCRNMWSGTFPINAYTTGPCTPLPAPNYTFALWRVSAEEYVEIRQVGEFHYVTGMTADNLKCPCQVPSPEFFTELDGVRLHRFAPPCKPLLRDEVSFRVGLHDYPVGSQLPCEP
>1a.US.2004.PT0548Q.FJ958399
LRDIWDWICEVLSDFKTWLKAKLMPQLPGIPFVSCQRGYRGVWRGDGIMHTRCHCGAEITGHVKNGTMRIAGPRTCRNMWSGTFPINAYTTGPCTPLPAPNYTFALWRVSAEEYVEIRQVGDFHYVTGMTTDNLKCPCQVPSPEFFTELDGVRLHRFAPPCKPLLREEVSFRVGLHEYPVGSQLPCEP
>1a.US.2004.PT0748A.FJ958564
LRDIWDWICEVLSDFKTWLKAKLMPQLPGIPLVSCQRGYKGVWRGDGIMHTRCHCGAEITGHVKNGTMRIVGPRTCRNMWSGTFPINAYTTGPCTPLPAPNYKFALWRVSAEEYVEIRRVGDFHYVTGMTTDNLKCPCQVPAPEFFTELDGVRLHRYAPPCKPLLRDEVSFRVGLHEYPVGSQLPCEP
>1a.US.2004.PT010C.FJ958589
LRDIWDWICEVLSDFKTWLKAKLMPQLPGIPFVSCQRGYRGVWRGDGIMHTRCHCGAEITGHVKNGTMRIVGPKTCRNMWNGTFPINAYTTGPCTPLPAPNYTFALWRVSAEEYVEIRQEGDFHYVTGMTTDNLKCPCQVPSPEFFTELDGVRLHRFAPPCKPLLREEVSFRVGLHEYPVGSQLPCEP
>1a.US.2002.HCV1a/US/BIDV70/2002.EU482869
LRDIWDWVCEVLSDFKTWLKAKLMPQLPGIPFISCQRGYRGVWRGDGIMHTRCHCGAEITGHVKNGTMRIVGPKTCRNMWSGTFPINAYTTGPCTPLPAPNYTFALWRVSAEEYVEIRRVGDFHYVVGMTADNLKCPCQVPSPEFFTELDGVRLHRFAPPCKPLLRDEVSFRVGLHGYPVGSQLPCEP
>1a.US.2002.NR10W00.FJ896348
LRDIWDWICEVLSDFKTWLKAKLMPQLPGIPLVSCQRGYRGVWRGDGIMHTRCHCGAEITGHVKNGTMRIVGPRTCRNMWSGTFPINAYTTGPCTPLPAPNYKFALWRVSAEEYVEIRQVGDFHYVTGMTTDNLKCPCQVPSPEFFTELDGVRLHRYAPPCKPLLREEVSFKVGLHAYPVGSQLPCEP
>1a._._.V0358.KC127364
LRDIWDWICEVLSDFKTWLKAKLMPQLPGIP?VSCQRGYKGVWRGDGIMHTRCHCGAEITGHVKNGTMRIVGPKTCRNMWSGTFPINAYTTGPCTPLPAPNYTFALWRVSAEEYVEIRQVGDFHYVTGMTTDNLKCPCQVPSPEFFTELDGVRLHRFAPPCKPLLREEVSFRVGLHDYPVGSQLPCEP
>1a._._.RMO6m7.HQ823932
LRDIWDWICEVLSDFKTWLKAKLMPQLPGIPLVSCQRGYRGVWRGDGIMHTRCHCGAEITGHVKNGTMRIVGPKTCRNMWSGTFPINAYTTGPRTPLPAPNYKFALWRVSAEEYVEIRQVGDFHYVTGMTTDNLKCPCQVPSPEFFTELDGVRLHRFAPPCKPLLREEVSFRVGLHEYPVGSQLPCEP
>1a.US.2005.PT200K.FJ958418
LRDIWDWICEVLSDFKTWLKAKLMPQLPGIPFVSCQRGYRGVWRGDGIMHTRCHCGAEITGHVKNGTMKIVGPKTCRNMWNGTFPINAYTTGPCTPLPAPNYKFALWRVSAEEYVEIRQVGDFHYVTGMTTDNLKCPCQVPSPEFFTELDGVRLHRFAPPCKPLLREEVSFRVGLHEYPVGSQLPCEP
>1a.US.2004.PT0748P.FJ958572
LRDIWDWICEVLSDFKTWLKAKLMPQLPGIPLVSCQRGYRGVWRGDGIMHTRCHCGAEITGHVKNGTMRIVGPRTCRNMWSGTFPINAYTTGPCTPLPAPNYKFALWRVSAEEYVEIRQVGDSHYVTGVTTDNLRCPCQVPSPEFFTELDGVRLHRFAPPCKPLLREEVSFRVGLHEYPVGSQLPCEP
>1a.US._.95W6.AF265007
LRDIWDWICEVLSDFKTWLKAKLMPQLPGIPFVSCQRGYKGVWRVDGIMHTRCHCGAEITGHVKNGTMRIVGPRTCRNMWSGTFPINAYTTGPCTPLPAPNYTFALWRVSAEEYVEIRQVGDFHYVTGMTTDNLKCPCQVPSPEFFTELDGVRLHRFAPPCKPLLREEVTFRVGLHEYPVGSQLPCEP
>1a.US.2002.HCV1a/US/BIDV50/2002.EU256010
LRDIWDWICEVLSDFKTWLKAKLMPQLPGIPFVSCQRGYRGVWRGDGIMHTRCHCGAEITGHVKNGTMRIVGPRTCKNMWSGTFPINAYTTGPCTPLPAPNYKFALWRVSAEEYVEIRQVGDFHYVTGMTTDNLKCPCQVPSPEFFTELDGVRLHRFAPPCKPLLREEVSFRVGLHEYPVGSQLPCEP
>1a._._.V0351.KC127357
LRDIWDWICEVLSDFKTWLKAKLMPQLPGIPFVSCQRGYRGVWRGDGIMHTRCHCGAEITGHVKNGTMRIVGPKTCRNMWSGTFPINAYTTGPCTPLPAPNYTFALWRVSAEEYVEIRQVGDFHYVTGMTADNLKCPCQVPSPEFFTELDGVRLHRFAPPCKPLLRDEVSFRVGLHDYPVGSQLPCEP
>1a._._.V0342.KC127348
LRDIWDWICEVLSD?KTWLKAKLMPQLPGIPFVSC?RGYRGVWRGDGIMHTRCHCGAEITGHVKNGTMRIAGPRTCRNMWSGTFPINAYTTGP?TPLPAPNYTFALWRVSAEEYVEVRRVGDFHY?TGMTT?NLKCPCQVPSPEFFTELDGVRLHRFAPPCKPLLRDEVSFRVGLHEYPVGSQLPCEP
>1a.US.2002.HCV1a/US/BIDV332/2002.EU155296
LRDIWDWICEVLSDFKTWLKAKLMPQLPGIPFVSCQRGYRGVWRGDGIMHTRCHCGAEITGHVKTGTMRIVGPRTCRNMWSGTFPINAYTTGPCSPLPAPNYKFALWRVSAEEYVEIRRVGDSHYVTGMTTDNLKCPCQVPSPEFFTELDGVRLHRFAPPCKPLLREEVSFRVGLHEYPVGSQLPCEP
>1a.US.2005.HCV1a/US/BIDV1/2005.EU155247
LREIWDWICEVLSDFKTWLKAKLMPQLPGIPLVSCQRGYRGVWRGDGIMHTRCHCGAEITGHVKNGTMRIVGPRTCRNTWNGTFPINAYTTGPCTPLPAPNYKFALWRVSAEEYVEIRQVGDFHYVTGMTTDDLKCPCQVPSPEFFTELDGVRLHRFAPPCKPLLREEVSFRVGLHAYPVGSQLPCEP
>1a._._.CSM6m7.HQ824167
LRDIWDWICEVLSDFKTWLKAKLMPQLPGIPLVSCQRGYRGVWRGDGIMHTRCHCGAEITGHVKNGTMRIVGPKTCRNMWSGTFPINAYTTGPCTPLPAPNYKFALWRVSAEEYVEIRQVGDFHYVTGMTTDNLKCPCQVPSPEFFTELDGVRLHRFAPPCKPLLREEVSFRVGLHEYPVGSQLPCEP
>1a.US.2004.PT020D.FJ958763
LRDIWDWICEVLSDFKTWLKAKLMPQLPGIPFVSCQRGYRGVWRGDGIMRTRCHCGAEITGHVKNGTMRIAGPRTCRNMWNGTFPINAYTTGPCTPLPAPNYKFALWRVSAEEYVEIRQVGDFHYVTGMTTDNLKCPCQVPSPEFFTELDGVRLHRFAPPCKPLLRDEVSFRVGLHEYPVGSQLPCEP
>1a.US.2006.HCV1a/US/BIDV404/2006.EU155272
LRDIWDWICEVLSDFKTWLKAKLMPQLPGIPFVSCQRGYRGVWRGDGIMHTRCHCGAEITGHVKNGTMRIAGPRTCRNMWSGTFPINAYTTGPCTPLPAPNYMFALWRVSAEEYVEIRQVGDFHYVTGMTADNLKCPCQVPSPEFFTELDGVRLHRFAPPCKPLLREEVSFRVGLHEYPVGSQLPCEP
>1a.US.1989.HCV1a/US/BIDV197/1989.EU155342
LRDIWDWICEVLSDFKTWLKAKLMPQLPGIPFVSCQRGYRGVWRGDGIMHTRCHCGAEITGHVKNGTMRIVGPRTCRNMWSGTFPINAYTTGPCTPLPAPNYKFALWRVSAEEYVEIRQVGDFHYVTGMTTDNLKCPCQVPSPEFFTELDGVRLHRYAPPCKPLLREEVSFRVGLHAYPVGSQLPCEP
>1a.US.2009.10069_2FA8.KT734533
LRDIWDWICEVLSDFKTWLKAKLMPQLPGIPFVSCQRGYKGVWQGDGIMHTRCHCGAEITGHVKNGTMRIVGPKTCRNMWSGTFPINAYTTGPCTPLPAPNYTFALWRVSAEEYVEIRRVGDFHYVTGMTTDNLKCPCQVPSPEFFTELDGVRLHRFAPPCKPLLRDEVSFRVGLYDYPVGSQLPCEP
>1a.US.2004.PT030G.FJ958635
LRDIWDWICEVLSDFKTWLKAKLMPQLPGIPFVSCQRGYRGVWRGDGIMHTRCHCGAEITGHVKNGTMRIVGPKTCRNMWSGTFPINAYTTGPCTPLPAPNYKFALWRVSAEEYVEVRQVGDFHYVTGMTTDNLKCPCQVPSPEFFTELDGVRLHRFAPPCKPLLREEVSFRVGLHEYPVGSQLPCEP
>1a.US.2005.PT1524K.FJ958730
LRDIWDWICEVLSDFKTWLKAKLMPQLPGIPFVSCQRGYKGVWRGDGIMHTRCHCGAEITGHVKNGTMRIVGPRTCRNMWNGTFPINAYTTGPCTPLPAPNHTFALWRVSAEECVEIRQVGDFHYVTGMTTDNLKCPCQVPSPEFFTEVDGVRLHRFAPPCKPLLRDEVSFRVGLHDYPVGSQLPCEP
>1a.US.2004.HCV1a/US/BIDV414/2004.EU155314
LRDIWDWICEVLSDFKTWLKAKLMPQLPGIPFVSCQRGYRGVWQGDGIMHTRCPCGAEIAGHVKNGTMRIVGPKTCRNMWSGTFPINAYTTGPCTPLPAPNYTFALWRVSAEEYVEIRRVGDFHYVTGMTADNLKCPCQVPSPEFFTELDGVRLHRFAPPCKPLLRDEVVFRVGLHDYPVGSQLPCEP
>1a.US.1999.9929.EU781763
LRDIWDWICEVLSDFKTWLKAKLMPQLPGIPFVSCQRGYKGVWRGDGIMHTRCHCGADITGHVKNGTMRIAGPRTCSNMWSGTFPINAYTTGPCTPLPAPNYSFALWRVSAEEYVEIRQVGDFHYVTGMTTDNLKCPCQVPSPEFFTELDGVRLHRFAPPCKPLLREEVSFRVGLHEYPVGSQLPCEP
>1a.US.2002.20E.AY956468
LRDIWDWICEVLSDFKTWLKAKLMPQLPGIPFVSCQRGYRGAWRGDGIMHTRCHCGAEITGHVKNGTMRIVGPKTCRNMWNGTFPINAYTTGPCTPLPAPNYTFALWRVSAEEYVEIRQVGDFHYVTGMTADNLKCPCQVPSPEFFTELDGVRLHRFAPPCKPLLRDEVSFRVGLNDYPVGSQLPCEP
>1a.CH.2005.HCV1a/CH/BIDV269/2005.EU155354
LRDIWDWICEVLSDFKTWLKAKLMPQLPGIPFVSCQRGYRGVWRGDGIMHTRCHCGAEITGHVKNGTMRIVGPKTCRNMWSGTFPINAYTTGPCTPLPAPNYTFALWRVSAEEYVEIRQVGDFHYVTGMTTDNLKCPCQVPSPEFFTELDGVRLHRFAPPCKPLLREEVSFRVGLHEYPVGSQLPCEP
>1a.US.2008.HCV1a/US/BIDV1746/2008.FJ410172
LRDIWDWICEVLSDFKTWLKAKLVPQLPGIPFVSCQRGYRGVWRGDGIMHTRCHCGAEITGHVKNGTMRIVGPRTCKNMWSGTFPINAYTTGPCTPLPAPNYKFALWRVSAEEYVEIRQVGDFHYVTGMTTDNLKCPCQVPSPEFFTELDGVRLHRFAPPCKPLLREEVTFRVGLHEYPVGSQLPCEP
>1a.BR.2003.BR111_P5_43003.EF032900
LRDIWDWICEVLSDFKTWLKAKLMPQLPGIPLVSCQRGYRGVWRGDGIMHTRCHCGAEITGHVKNGTMRIVGPRTCRNMWSGTFPINAYTTGPCTPLPAPNYKFALWRVSAEEYVEVRQVGDFHYVTGMTTDNLKCPCQVPSPEFFTELDGVRLHRFAPPCKPLLREEVTFRVGLHEYPVGSQLPCEP
>1a.US._.V2518.HQ850279
LRDIWDWICEVLSDFKTWLKAKLMPQLPGIPFVSCQRGYRGVWRGDGIMHTRCHCGAEITGHVKNGTMRIVGPKTCRNMWSGTFPINAYTTGPCTPLPAPNYTFALWRVSAEEYVEIRQVGDFHYVTGMTADNLKCPCQVPSPEFFTELDGVRLHRFAPPCKPLLREEVSFRVGLHDYPVGSQLPCEP
>1a._._.LTD62XF224.AF511950
LRDIWDWICEVLSDFKTWLKAKLMPQLPGIPFVSCQRGYRGVWRGDGIMHTRCHCGAEITGHVKNGTMRIAGPKTCRNMWSGTLPINAYTTGPCTPLPAPNYTFALWRVSAEEYVEIRQVGDFHYVTGMTTDNLKCPCQVPSPEFFTELDGVRLHRFAPPCKPLLREEVSFRVGLHEYPVGSQLPCEP
>1a.US.2005.PT2048Y.FJ958449
LRDIWDWICEVLSDFKTWLKAKLMPQLPGIPFVSCQRGYRGAWRGDGVMHTRCHCGAEITGHVKNGTMRIVGPRTCRNMWNGTFPINAYTTGPCTPLPAPNYKFALWRVSAEEYVEIRQVGDFHYVTGMTTDNLKCPCQVPSPEFFTELDGVRLHRFAPPCKPLLREEVSFRVGLHEYPVGSQLPCEP
>1a.US.2003.HCV1a/US/BIDV7/2003.EU256056
LRDIWDWICEVLSDFKTWLKAKLMPQLPGIPFVSCQRGYKGVWRGDGIMHTRCHCGAEITGHVKNGTMRIVGPRTCRNMWNGTFPINAYTTGPCTPLPAPNYKFALWRVSAEEYVEIRQVGDFHYVTGMTTDNLKCPCQVPSPEFFTELDGVRLHRFAPPCKPLLREEVSFRVGLHEYPVGSQLPCEP
>1a._._.V0399.KC127405
LRDIWDWICEVLSDFKTWLKAKLMPQLPGIPFVSCQ?GYRGVWRGDGIMHTRCHCGAEITGHVKNGSMRIVGPRTCRNMWN?TFPINAYTTGPCTPLPAPNY?FALWRVSAEEYVEIRQVGDF?YVTGMTTD?LKCPCQVPSPEFFTELDGVRLHRFAPPCKPLLREEVSF?VGLHDYPVGSQLPC?P
>1a._._.EAOpt16.HQ824031
LRDIWDWICEVLSDFKTWLKAKLMPQLPGIPFVSCQRGYRGVWRGDGIMHTRCHCGAEITGHVKNGTMRIVGPKTCRNMWSGAFPINAYTTGPCTPLPAPNYKFALWRVSAEEYVEIRQVGDFHYVTGMTTDNLKCPCQVPSPEFFTELDGVRLHRFAPPCKPLLREEVSFRVGLHEYPVGSQLPCEP
>1a.US.2002.BT4W12.FJ896318
LRDIWDWICEVLSDFKTWLKAKLMPQLPGIPFVSCQRGYRGVWRGDGIMHTRCHCGAEITGHVKNGTMRIVGPRTCRNMWSGTFPINAYTTGPCTPLPAPNYTFALWRVSAEEYVEVRQVGDFHYVTGMTADNLKCPCQVPSPEFFTELDGVRLHRFAPPCKPLLREEVSFRVGLHEYPVGSQLPCEP
>1a._._.CSM6m14.HQ824158
LRDIWDWICEVLSDFKTWLKAKLMPQLPGIPPVSCQRGYRGVWRGDGIMHTRCHCGAEITGHVKNGTMRIVGPKTCRNMWSGTFPINAYTTGPCTPLPAPNYKFALWRVSAEEYVEIRQVGDFHYVTGMTTDNLKCPCQVPSPEFFTELDGVRLHRFAPPCKPLLREEVSFRVGLHEYPVGSQLPCEP
>1a._._.V0147.KC127264
LRDVWDWICEV?SD?KTWLKAKLMPQLPG?PFVSCQRG?RGVW?GDGIMH?RCHCGAE?TGHVKNGTMRIVGPRTCRNMWSGTFPINAYTT?PCTPLPAPNYTFALWRVSAEEYVEVRQVGDFHYVTGMTTDNLKCP?QVPSPEFFTELDGVR?HRFAPPCKP?LREEVSFRVGLH?YPVGSQ?PCEP
>1a.US.2004.PT0548AA.FJ958394
LRDIWDWICEVLSDFKTWLKAKLMPQLPGIPFVSCQRGYRGVWRGDGIMHTRCHCGAEITGHVKNGTMRIVGPRTCRNMWSGTFPINAYTTGPCTPLPAPNYTFALWRVSAEEYVEIRQVGDFHYVTGMTTDNLKCPCQVPSPEFFTELDGVRLHRFAPPCKPLLRDEVSFRVGLHEYPVGSQLPCEP
>1a.US.2005.HCV1a/US/BIDV8/2005.EU256058
LRDIWDWICEVLSDFKTWLKAKLVPQLPGIPFVSCQRGYRGVWRGDGIMHTRCHCGAEITGHVKNGTMRIVGPRTCRNMWSGTFPINAYTTGPCTPLPAPNYTFALWRVSAEEYVEVRRVGDFHYVTGMTTDNLKCPCQVPSPEFFTELDGVRLHRFAPPCKPLLRDEVSFKVGLHEYPVGSQLPCEP
>1a.US.2009.10069_7B2.KT734576
LRDIWDWICEVLSDFKTWLKAKLMPQLPGIPFVSCQRGYKGVWQGDGIMHTRCHCGAEITGHVKNGTMRIVGPKTCRNMWSGTFPINAYTTGPCTPLPAPNYTFALWRVSAEEYVEIRRVGDFHYVTGMTTDNLKCPCQVPSPEFFTELDGVRLHRFAPPCKPLLRDEVSFRVGLYDYPVGSQLPCEP
>1a.US.2004.PT070I.FJ958546
LRDIWDWICEVLSDFKTWLKAKLMPQLPGIPLVSCQRGYKGVWRGDGIMHTRCHCGAEITGHVKNGTMRIVGPRTCRNMWSGTFPINAYTTGPCTPLPAPNYKFALWRVSAEEYVEIRQVGDSHYVTGMTTDNLRCPCQVPSPEFFTELDGVRLHRFAPPCKPLLREEVSFRVGLHEYPVGSQLPCEP
>1a.US.2002.02_39.DQ889275
LRDIWDWICEVLSDFKTWLKAKLMPQLPGIPFVSCQRGYKGVWRGDGIMHTRCHCGAEITGHVKNGTMRIVGPKTCRNMWSGTFPINAYTTGPCTPLPAPNYTFALWRVSAEEYVEIRRVGDFHYVTGMTTDNLKCPCQVPSPEFFTELDGVRLHRFAPPCKPLLRDEVSFRVGLHDYPVGSQLPCEP
>1a._._.patient5.EU370679
LRDIWDWICEVLSDFKTWLKAKLMPQLPGIPFVSCQRGYRGVWRGDGIMHTRCHCGAEITGHVKNGTMRIVGPKTCRNMWSGTFPINAYTTGPCTPLPAPNYKFALWRVSAEEYVEVRRVGDFHYVTGMTTDNLKCPCQVPSPEFFTELDGVRLHRFAPPCKPLLREEVSFRVGLHDYPVGSQLPCEP
>1a._._.V0614.KC127620
LRDVWDWICEVLSDFKTWLKAKLMPQLPGIPFVSCQRGYRGVWRGDGIMHTRCHCGAEITGHVKNGTMRIVGPKTCRNMWSGTFPINAYTTGPCTPLPAPNYKFALWRVSAEEYVEIRQVGDFHYVTGMTTDNLKCPCQVPSPEFFTELDGVRLHRFAPPCKPLLRDEVSFKVGLHTYPVGSQLPCEP
>1a._._.F6858.EU370597
LRDIWDWICEVLSDFKTWLKAKLMPQLPGIPFVSCQRGYRGVWRGDGIMHTRCHCGAEITGHVKNGTMRIVGPKTCRNMWSGTFPINAYTTGPCTPLPAPNYKFALWRVSAEEYVEVRRVGDFHYVTGMTTDNLKCPCQVPSPEFFTELDGVRLHRFAPPCKPLLREEVSFRVGLHDYPVGSQLPCEP
>1a.US.2003.NR10W24.FJ896351
LRDIWDWICEVLSDFKTWLKAKLMPQLPGIPLVSCQRGYRGVWRGDGIMHTRCHCGAEITGHVKNGTMRIVGPRTCRNMWSGTFPINAYTTGPCTPLPAPNYKFALWRVSAEEYVEIRQVGDFHYVTGMTTDNLKCPCQVPSPEFFTELDGVRLHRYAPPCKPLLREEVSFKVGLHAYPVGSQLPCEP
>1a.US.2004.PT070V.FJ958550
LRDIWDWICEVLSDFKTWLKAKLMPQLPGIPLVSCQRGYKGVWRGDGIMHTRCHCGAEITGHVKNGTMRIVGPRTCRNMWSGTFPINAYTTGPCTPLPAPNYKFALWRVSAEEYVEIRQVGDSHYVTGMTTDNLRCPCQVPSPEFFTELDGVRLHRFAPPCKPLLREEVSFRVGLHEYPVGSQLPCEP
>1a._._.V0163.KC127280
LRDIWDWICEVLSDFKTWLKAKLVPQLPGIPFVSCQRGYRGVWR?DGIMHTRCHCGAEITGHVKNGTMRIVGPRTCKNMWSGTFPINAYTTGPCTPLPAPNYTFALWRVSAEEYVEIRRVGDFHYVTGMTTDNLKCPCQVPSPEFFTELDGVRIHRFAPPCKPLLRDEVSFRVGLHDYPVGSQLPCEP
>1a.US._.7065_FU24.EU362897
LRDIWDWICEVLSDFKTWLKAKLMPQLPGIPFVSCQRGYRGVWRGDGVMHTRCHCGAEITGHVKNGTMRIVGPRTCRNMWSGTFPINAYTTGPCTPLPAPNYTFALWRVSAEEYVEIRRVGEFHYVTGMTTDDLKCPCQVPSPEFFTELDGVRLHRFAPPCKPLLRDEVSFRVGLHAYPVGSQLPCEP
>1a.US.2002.0226.EU781787
LRDIWDWICEVLSDFKTWLKAKLVPQLPGIPFVSCQRGYRGVWRGDGIMHTRCHCGAEITGHVKNGTMRIVGPRTCKNMWNGTFPINAYTTGPCTPLPAPNYKFALWRVSAEEYVEIRQVGDFHYVTGMTTDNLKCPCQVPSPEFFTELDGVRLHRFAPPCKPLLRDEVSFRVGLHDYPVGSQLPCEP
>1a._._.V0152.KC127269
LRDIWDWICEVLSDFKTWLKAKLMPQLPGIPFVSCQRGYRGVWRGDGIMHTRCPCGADITGHVRNGSMRIVGPKTCRNMW?GTFPINAYTTGPCSPLPAPNYKFALWRVSAEEYVEIRQVGDFHYVTGVTTDNLKCPCQVPAPEFFTELDGVRIHRFAPPCRPLLRDEVSFRVGLHEYPVGSQLPCEP
>1a.US.2004.PT0824U.FJ958956
LRDIWDWICEVLSDFKTWLKAKLMPQLPGIPFVSCQRGYKGVWQGDGVMHTRCHCGAEITGHVKNGSMRIVGPRTCRNMWGGTFPINAYTTGPCTPLPAPNYTFALWRVSAEEYVEIRRVGDFHYVTGMTTDNLKCPCQVPSPEFFTELDGVRLHRFAPPCKPLLREEVSFRVGLHDYPVGSQLPCEP
>1a.US.2008.M003_N_194C2.JQ062221
LRDIWDWICEVLSDFKTWLKAKLMPQLPGVPFVSCQRGYKGVWRGDGIMHTRCHCGAQITGHVKNGTMGIVGPRTCRNMRSGTFPINAYTTGPCTPLPAPNYKFALWRVSAEEYVEIRQVGDFHYVTGMTTDNLKCPCQVPSPEFFTELDGVRLHRFAPPCKPLLREEVTFRVGLHEYPVGSQLPCEP
>1a._._.V0412.KC127418
LRDIWDWICEVLSDFKTWLKAKLMPQLPGIPFVSC?RGYRGVWQGDGIMHTRCHCGAE?AGHVKNGTMRIVG?KTCRNMWSGTFPINAYTTGPCTPLPAPNYTFALWRVSAEEYVEIRRVGDFHY?TGMTADNLKCPCQVPSPEFFTELDGVRLHRFAPPCKPLLRDEVSFRVGLHDYPVGSQLPCEP
>1a.US.1977.H77H11.AF011752
LRDIWDWICEVLSDFKTWLKAKLMPQLPGIPFVSCQRGYRGVWRGDGIMHTRCHCGAEITGHVKNGAMRIVGPRTCRNMWSGTFLINAYTTGPCTPLPAPNYKFALWRVSAEEYVEIRRVGDFHYISGMTTDNLKCPCQIPSPEFFTELDGVRLHRFAPPCKPLLREEVSFRVGLHEYPVGSQLPCEP
>1a.US.2003.NR6W24.FJ896315
LRDIWDWICEVLSDFKTWLKAKLMPQLPGIPFVSCQRGYRGVWRGDGIMHTRCHCGAEITGHVKNGTMRIVGPRTCRNMWSGTFPINAYTTGPCTPLPAPNYTFALWRVSAEEYVEIRQVGDFHYVTGMTTDNLKCPCQVPSPEFFTELDGVRLHRFAPPCKPLLREEVSFRVGLHEYPVGSQLPCEP
>1a._._.EAO6m1.HQ824080
LRDIWDWICEVLSDFKTWLKAKLMPQLPGIPLVSCQRGYRGVWRGDGIMHTRCHCGAEITGHVKNGTMRIVSPKTCRNMWSGAFPINAYTTGPCTPLPAPNYKFALWRVSAEEYVEIRQVGDFHYVTGMTTDNLKCPCQVPSPEFFTELDGVRLHRFAPPCKPLLREEVSFRVGLHEYPVGSQLPCEP
>1a.US.2005.PT1624I1.FJ958518
LRDIWDWICEVLSDFKTWLKAKLMPQLPGIPFVSCQRGYRGVWRGDGIMYTRCHCGAEITGHVKNGTMRIVGPKTCRNMWSGTFPINAYTTGPSTPLPAPNYSFALWRVSAEEYVEIRQVGDFHYVTGVTADNLKCPCQVPSPEFFTELDGVRLHRFAPPCKPLLREEVSFRVGLHDYPVGSQLPCEP
>1a.US.2004.PT060R.FJ958468
LRDIWDWICEVLSDFKTWLKAKLMPQLPGIPFVSCQRGYKGVWRGDGIMHTRCHCGAEITGHVKNGTMRIVGPKTCRNMWSGTFPINAYTTGPCTPLPAPNYTFALWRVSAEDYVEIRQVGDFHYVTGMTTDNLKCPCQVPSPEFFTELDGVRLHRFAPPCKPLLREEVSFRVGLHEYPVGSQLPCEP
>1a.US.2001.SVR12W04.FJ896366
LRDIWDWICEVLSDFKTWLKAKLMPQLPGIPFVSCQRGYKGVWRGDGIMHTRCHCGAEIAGHVKNGTMRIVGPKTCRNMWNGTFPINAYTTGPCTPLPAPNYRFALWRVSAEEYVEIRQVGDFHYVTGMTADNLKCPCQVPSPEFFTELDGVRLHRFAPPCKPLLREEVSFRVGLNDYPVGSQLPCEP
>1a.US.2002.HCV1a/US/BIDV2147/2002.GQ149768
LRDIWDWICEVLSDFKTWLKAKLMPQLPGIPFVSCQRGYRGVWRGDGIMHTRCHCGAEITGHVKNGTMRIVGPRTCRNMWSGTFPINAYTTGPSTPLPAPNYTFALWRVSAEEYVEIRQVGDFHYVTGMTTDNLKCPCQVPSPEFFTELDGVRLHRFAPPCKPLLREEVSFRVGLHEYPVGSQLPCEP
>1a._._.ICC12s4.HQ823963
LRDIWDWICEVLSDFKTWLKAKLVPQLPGIPLVSCQRGYRGVWRGDGIMHTRCHCGAEITGHVKNGTMRIVGPKTCRNMWSGTFPINAYTTGPCTPLPAPNYKFALWRVSAEEYVEIRQVGDFHYVTGMTTDNLKCPCQVPSPEFFTELDGVRLHRFAPPCKPLLRGEVSFRVGLHEYPVGSQLPCEP
>1a.US.2009.10069_7T5.KT734585
LRDIWDWICEVLSDFKTWLKAKLMPQLPGIPFVSCQRGYKGVWQGDGIMHTRCHCGAEITGHVKNGTMRIVGPKTCRNMWSGTFPINAYTTGPCTPLPAPNYTFALWRVSAEEYVEIRRVGDFHYVTGMTTDNLKCPCQVPSPEFFTELDGVRLHRFAPPCKPLLRDEVSFRVGLYDYPVGSQLPCEP
>1a.US.2005.PT157dC.FJ958749
LRDIWDWICEVLSDFKTWLKAKLMPQLPGIPFVSCQRGYKGVWRGDGIMHTRCHCGAEITGHVKNGTMRIVGPRTCRNMWNGTFPINAYTTGPCTPLPAPNYTFALWRVSAEEYVEIRQVGDFHYVTGMTTDNLKCPCQVPSPEFFTEVDGVRLHRFAPPCKPLLRDEVSFRVGLHDYPVGSQLPCEP
>1a._._.CSM2m15.HQ824106
LRDIWDWICEVLSDFKTWLKAELMPQLPGIPLVSCQRGYRGVWRGDGIMHTRCHCGAEITGHVKNGTMRIVGPKTCRNMWSGTFPINAYTTGPCTPLPAPNYKFALWRVSAEEYVEIRQVGDFHYVTGMTTDNLKCPCQVPSPEFFTELDGVRLHRFAPPCKPLLREEVSFRVGLHEYPVGSQLPCEP
>1a.US._.6025.EF407427
LRDIWDWICEVLSDFKTWLKAKLMPQLPGIPFVSCQRGYRGVWRGDGIMHTRCHCGAEIAGHVKNGTMRIVGPKTCRNMWSGTFPINAYTTGPCTPLPAPNYTFALWRVSAEEYVEIRRVGDFHYVTGMTADNLKCPCQVPSPEFFTELDGVRLHRFAPPCKPLLRDEVSFRVGLNDYPVGSQLPCEP
>1a.US.2009.10069_7B14.KT734570
LRDIWDWICEVLSDFKTWLKAKLMPQLPGIPFVSCQRGYKGVWQGDGIMHTRCHCGAEITGHVKNGTMRIVGPKTCRNMWSGTFPINAYTTGPCTPLPAPNYTFALWRVSAEEYVEIRRVGDFHYVTGMTTDNLKCPCQVPSPEFFTELDGVRLHRFAPPCKPLLRDEVSFRVGLYDYPVGSQLPCEP
>1a.US.2004.PT0324A.FJ958641
LRDIWDWICEVLSDFKTWLKAKLMPQLPGIPFVSCQRGYRGVWRGDGIMHTRCHCGAEITGHVKNGTMRIVGPKTCRNMWSGTFPIDAYTTGPCTPLPAPNYKFALWRVSAEEYVEVRQVGDFHYVTGMTTDNLKCPCQVPSPEFFTELDGVRLHRFAPPCKPLLREEVSFRVGLHEYPVGSQLPCEP
>1a.US.2004.PT017dN.FJ958626
LRDIWDWICEVLSDFKTWLKAKLMPQLPGIPFVSCQRGYRGVWRGDGIMHTRCHCGAEITGHVKNGTMRIVGPKTCRNMWNGTFPINAYTTGPCTPLPAPNYTFALWRVSAEEYVEIRQEGDFHYVTGMTTDNLKCPCQVPSPEFFTELDGVRLHRFAPPCKPLLRGEVSFRVGLHEYPVGSQLPCEP
>1a._._.PCZ5m15.HQ823834
LRDIWDWICEVLSDFKTWLKAKLMPQLPGIPLVSCQRGYRGAWRGDGIMHTRCHCGAEITGHVKNGTMRIVGPKTCRNMWSGTFPINAYTTGPCSPLPAPNYKFALWRVSAEEYVEVRQVGDFHYVTGMTTDNLKCPCQVPSPEFFTELDGVRLHRFAPPCKPLLREEVSFRVGLHEYPVGSQLPCEP
>1a.US.1997.HCV1a/US/BIDV171/1997.EU255967
LRDIWDWICEVLSDFKTWLKAKLMPQLPGIPFVSCQRGYRGVWRGDGIMHTRCHCGAEITGHVKNGTMRIVGPRTCRNMWSGTFPINAYTTGPCTPLPAPSYKFALWRVSAEEYVEIRQVGDFHYVTGMTTDNLKCPCQVPSPEFFTELDGVRLHRFAPPCKPLLREEVSFRVGLHTYPVGSQLPCEP
>1a.US.2004.PT097dF.FJ958883
LRDVWDWICEVLSDFKTWLKAKLMPQLPGIPFVSCQRGYRGVWRGDGIMHTRCHCGAEITGHVKNGTMRIVGPRTCRNTWGGTFPINAYTTGPCTPLPAPNYTFALWRVSAEEYVEIRQVGDFHYVTGMTTDNLKCPCQVPSPEFFTELDGVRLHRFAPPCKPLLREEVSFRVGLHEYPVGSQLPCEP
>1a._._.V0340.KC127346
LRDIWDWICEVLSDFKTWLKAKLMPQLPGIPFVSCQRGYRGVWRGDGIMHTRCHCGAEITGHVKNGSMRIVGPRTCRNMWSGTFPINAYTTGPCTPLPAPNYKFALWRVSAEEYVEIRQVGDFHYVTGMTADNLKCPCQVPSPEFFTELDGVRLHRFAPPCKPLLREEVSFRVGLHEYPVGSQLPCEP
>1a.DE.2003.HCV1a/DE/BIDV25/2003.EU482831
LRDIWDWICEVLSDFKTWLKAKLMPQLPGIPFVSCQRGYRGVWQGDGIMHTRCHCGAEIAGHVKNGTMRIVGPKTCRNMWSGTFPINAYTTGPCTPLPAPNYTFALWRVSAEEYVEIRRVGDFHYVTGMTADNLKCPCQVPSPEFFTELDGVRLHRFAPPCKPLLRDEVSFRVGLHDYPVGSQLPCEP
>1a.US.2001.HCV1a/US/BIDV78/2001.EU595699
LRDIWDWICEVLSDFKTWLKAKLMPQLPGIPFVSCQRGYKGVWRGDGIMHTRCHCGAEIAGHVKNGTMRIVGPKTCRNMWSGTFPINAYTTGPCTPLPAPNYEFALWRVSAEDYVEIRQVGDFHYVTGMTADNLKCPCQVPSPEFFTELDGVRLHRFAPPCKPLLRDEVSFKVGLHEYPVGSQLPCEP
>1a._._.CSM5m19.HQ824145
LRDIWDWICEVLSDFKTWLKAKLMPQLPGIPLVSCQRGYRGVWRGDGIMHTRCHCGAEITGHVKNGTMRIVGPKTCRNMWSGTFPINAYTTGPCTPLPAPNYKFALWRVSAEEYVEIRQVGDFHYVTGMTTDNLKCPCQVPSPEFFTELDGVRLHRFAPPCKPLLREEVSFRVGLHEYPVGSQLPCEP
>1a._._.ICC6m4.HQ824008
LRDIWDWICEVLSDFKTWLKAKLMLQLPGIPLVSCQRGYRGVWRGDGIMHTRCHCGAEITGHVKNGTMRIVGPKTCRNMWSGTFPINAYTTGPCTPLPAPNYKFALWRVSAEEYVEIRQVGDFHYVAGMTTDNLKCPCQVPSPEFFTELDGVRLHRFAPPCKPLLREEVSFRVGLHEYPVGSQLPCEP
>1a.US._.6018.EF407448
LRDIWDWICEVLSDFKTWLKAKLMPQLPGIPFVSCQRGYRGVWRGDGIMHTRCHCGAEITGHVKNGTMRIVGPKTCRNMWSGTFPINAYTTGPCTPLPAPNYEFALWRVSAEEYVEVRRVGDFHYVTGMTADDLKCPCQVPSPEFFTELDGVRLHRFAPPCKPLLREEVSFRVGLHEYPVGSQLPCEP
>1a.US.2004.V2508.JX463531
LRDIWDWICEVLSDFKTWLKAKLMPQLPGIPFVSCQRGYKGVWRGDGIMHTRCQCGAEITGHVKNGTMRIVGPKTCRNMWSGTFPINAYTTGPCTPLPAPNYTFALWRVSAEEYVEVRQVGDFHYITGMTADNLKCPCQVPSPEFFTELDGVRIHRFAPPCKPLLREEVSFRVGLHDYPVGSQLPCEP
>1a.US.2009.10069July23_C6.KT734596
LRDIWDWICEVLSDFKTWLKAKLMPQLPGIPFVSCQRGYKGVWQGDGIMHTRCHCGAEITGHVKNGTMRIVGPKTCRNMWSGTFPINAYTTGPCTPLPAPNYTFALWRVSAEEYVEIRRVGDFHYVTGMTTDNLKCPCQVPSPEFFTELDGVRLHRFAPPCKPLLRDEVSFRVGLYDYPVGSQLPCEP
>1a._._.V0391.KC127397
LRDIWDWICEVLSDFKTWLKAKLMPQLPGIPFVSCQRGYRGVWRGDGIMHTRCHCGAEITGHVKNGTMRIVGPKTCRNMWSGTFPINAYTTGPCTPLPAPNYKFALWRVSAEEYVEVRQVGDFHYVTGMTADELKCPCQVPSPEFFTELDGVRIHRFAPPCKPLLREEVSFRVGLHAYPVGSQLPCEP
>1a.DE.2004.HCV1a/DE/BIDV35/2004.EU155380
LRDIWDWICEVLSDFKTWLKAKLMPQLPGIPLVSCQRGYRGVWRGDGIMHTRCPCGAEITGHVKNGTMRIVGPKTCRNMWSGTFPINAYTTGPCTPLPAPNYKFALWRVSAEEYVEIRQVGDFHYVTGMTTDNLKCPCQVPSPEFFTELDGVRLHRFAPPCKPLLREEVSFRVGLHQYPVGSQLPCEP
>1a._._.CSM6m16.HQ824169
LRDIWDWICEVLSDFKTWLKAKLMPQLPGIPLVSCQRGYRGVWRGDGIMHTRCHCGAEITGHVKNGTMRIVGPKTCRNMWSGTFPINAYTTGPCTPLPAPNYKFALWRVSAEEYVEIRQVGDFHYVTGMTTDNLKCPCQVPSPEFFTELDGVRLHRFAPPCKPLLREEVSFRVGLHEYPVGSQLPCEP
>1a.AU._.79917104D6.FJ932283
LRDIWDWICEVLSDFKTWLKAKLMPQLPGIPLVSCQRGYRGVWRGDGIMHTRCHCGAEITGHVKNGTMRIVGPRTCRNMWSGTFPINAYTTGPCTPLPAPDYKFALWRVSAEEYVEIRQVGDFHYVTGMTADNLKCPCQVPSPEFFTELDGVRIHRFAPPCKPLLREEVCFRVGLHDYPVGSQLPCEP
>1a.US._.6030q.EU362906
LRDIWDWICEVLSDFKTWLKAKLMPQLPGIPFVSCQRGYKGVWRGDGIMHTRCHCGAEITGHVKNGTMRIVGPRTCRNMWSGTFPINAYTTGPCTPLPAPNYTFALWRVSAEEYVEIRQVGDFHYVTGMTTDNLKCPCQVPSPEFFTELDGVRLHRFAPPCKPLLREEVSFRVGLHEYPVGSQLPCEP
>1a._._.CSM5m4.HQ824146
LRDIWDWICEVLSDFKTWLKAKLMPQLPGIPLVSCQRGYRGVWRGDGIMHTRCHCGAEITGHVKNGTMRIVGPKTCRNMWSGTFPINAYTTGPCTPLPAPNYKFALWRVSAEEYVEIKQVGDFHYVTGMTTDNLKCPCQVPSPEFFTELDGVRLHRFAPPCKPLLREEVSFRVGLHEYPVGSQLPCEP
>1a.US.2003.HCV1a/US/BIDV356/2003.EU155309
LRDIWDWICEVLSDFKTWLKAKLMPQLPGIPLVSCQRGYRGVWRGDGIMHTRCPCGAEITGHVKNGTMRIVGPRTCRNMWSGTFPINAYTTGPCTPLPAPNYSFALWRVSAEEYVEIRQVGDFHYVTGMTTDNLKCPCQVPSPEFFTELDGVRLHRFAPPCKPLLREEVSFRVGLHAYPVGSQLPCEP
>1a.US.2003.HCV1a/US/BIDV65/2003.EU256022
LRDIWDWICEVLSDFKTWLKAKLMPQLPGIPFVSCQRGYRGVWRGDGIMHTRCHCGAEIAGHVKNGTMRIVGPKTCRNMWSGTFPINAYTTGPCTPLPAPNYTFALWRVSAEEYVEIRQVGDFHYVTGMTADNLKCPCQVPSPEFFTELDGVRLHRFAPPCKPLLREEVSFRVGLHDYPVGSQLPCEP
>1a.US._.1024_FU24.EU362877
LRDIWDWICEVLSDFKTWLKAKLMPQLPGIPLVSCQRGYRGVWRGDGIMHTRCHCGAEITGHVKNGTMRIVGPRTCRNMWSGTFPINAYTTGPCTPLPAPNYKFALWRVSAEEYVEIRQVGDFHYVTGMTTDNLKCPCQVPSPEFFTELDGVRLHRFAPPCKPLLREEVSFRVGLHEYPVGSQLPCEP
>1a.US.2006.PT267dC.FJ959020
LRDIWDWICEVLSDFKTWLKAKLMPQLPGIPFVSCQRGYRGVWRGDGIMHTRCHCGAEITGHVKNGTMRIAGPRTCKNMWSGTFPINAYTTGPCTPLPAPNYKFALWRVSAEEYVEIRQVGDFHYVTGMTTDNLKCPCQVPSPEFFTELDGVRLHRFAPPCKPLLRDEVSFRVGLHEYPVGSQLPCEP
>1a._._.V0599.KC127605
LRD?WDWICEVLSDFKTWLKAKLMPQLPGIPFV?CQRGY?GVW?GDGIMHTRCHCGAEIAGHVKNGTMRIVGPKTCRNTWSGTFPINAYTTG??TPLPAPNYTFA?WRVSAEEYVEIRRVGDFHYVTGATADNLKCPCQVPSPEFFTELDGVRLHR?APPCKPL?RDEVSFRVGLHDYPVGSQ?PCE?
>1a.GB._.7G73R897S4.FJ932331
LRDIWDWICEVLSDFKTWLKAKLMPQLPGIPFVSCQRGYRGVWQGDGIMHTRCHCGAEITGHVKNGTMRIVGPKTCRNMWSGTFPINAYTTGPCTPLPAPNYTFALWRVSAEEYVEIRRVGDFHYVTGMTADNLKCPCQVPSPEFFTELDGVRLHRYAPPCKPLLREEVSFRVGLHDYLVGSQLPCEP
>1a.US.2004.PT050J.FJ958374
LRDIWDWICEVLSDFKTWLKAKLMPQLPGIPFVSCQRGYKGVWRGDGIMHTRCHCGAEITGHVKNGTMRIVGPRTCRNMWSGTFPINAYTTGPCTPLPAPNYTFALWRVSAEEYVEIRQVGDFHYVTGMTTDNLKCPCQVPSPEFFTELDGVRLHRFAPPCKPLLREEVSFRVGLHEYPVGSQLPCEP
>1a._._.patient2.EU370676
LRDIWDWICEVLSDFKTWLKAKLMPQLPGIPFVSCQRGYRGVWRGDGIMHTRCHCGAEITGHVKNGTMRIVGPKTCRNMWSGTFPINAYTTGPCTPLPAPNYKFALWRVSAEEYVEVRRVGDFHYVTGMTTDNLKCPCQVPSPEFFTELDGVRLHRFAPPCKPLLREEVSFRVGLHDYPVGSQLPCEP
>1a._._.ICC12s11.HQ823970
LRDIWDWICGVLSDFKTWLKAKLVPQLPGIPLVSCQRGYRGVWRGDGIMHTRCHCGAEITGHVKNGTMRIVGPKTCRNMWSGTFPINAYTTGPCTPLPAPNYKFALWRVSAEEYVEIRQVGDFHYVTGMTTDNLKCPCQVPSPEFFTELDGVRLHRFAPPCKPLLREEVSFRVGLHEYPVGSQLPCEP
>1a.US.2001.NR2W04.FJ896272
LRDIWDWICEVLSDFKTWLKAKLMPQLPGIPFVSCQRGYRGVWRGDGIMHTRCHCGAEIAGHVKNGTMRIVGPKTCRNMWSGTFPINAYTTGPCTPLPAPNYTFALWRVSAEEYVEIRQVGDFHYVTGMTSDNLKCPCQVPSPEFFTELDGVRLHRFAPPCKPLLRDEVSFRVGLHEYPVGSQLPCEP
>1a._._.155.KJ747872
LRDIWDWICEVLSDFKTWLKAKLMPQLPGIPLVSCQRGYRGVWRGDGIMHTRCHCGAEITGHVKNGTMRIVGPKTCRNTWSGTFPINAYTTGPCTPLPAPNYKFALWRVSAEEYVEIRQVGDFHYVTGMTTDNLKCPCQVPSPEFFTELDGVRIHRFAPPCKPLLREEVSFRVGLHEYPVGSQLPCEP
>1a._._.V0003.KC127121
LRDIWDWICEVLSDFKTWLKAKLM?QLPGIPFVSCQRGYKGVWRGDGIMHTRCHCGAEITGHV?NGTMRIVGPKTCRNMWSGTFPINAYTTGPCTPLPAPNYTFALWRVSAEEYVEIRQVGDFHYVTGMTTDNLKCPCQVPSPEFFTELDGVRLHRFAPPCKPLLREEVTFRVGLHEYPVGSQLPCEP
>1a.US.2004.PT060O.FJ958467
LRDIWDWICEVLSDFKTWLKAKLMPQLPGIPFVSCQRGYKGVWRGDGIMHTRCHCGAEITGHVKNGTMRIVGPKTCRNMWSGAFPINAYTTGPCTPLPAPNYTFALWRVSAEDYVEIRQVGDFHYVTGMTTDNLKCPCQVPSPEFFTELDGVRLHRFAPPCKPLLREEVSFRVGLHEYPVGSQLPCEP
>1a.US.2005.PT1648A.FJ958524
LRDIWDWICEVLSDFKTWLKAKLMPQLPGIPFVSCQRGYRGVWRGDGIMYTRCHCGAEITGHVKNGTMRIVGPTTCRNMWSGTFPINAYTTGPSTPLPAPNYAFALWRVSAEEYVEIKQVGDFHYVTGVTADNLKCPCQVPSPEFFTELDGVRLHRFAPPCKPLLREEVSFRVGLHDYPVGSQLPCEP
>1a.GB._.ERR_17.AM600927
LRDIWDWICEVLSDFKTWLKAKLMPQLPGIPFVSCQRGYRGAWQGDGIMHTRCHCGAEITGHVKNGTMRIVGPKTCRNMWSGTFPINAYTTGPCSPLPAPNYTFALWRVSAEEYVEIRRVGDFHYVTGMTTDNLKCPCQVPSPEFFTELDGVRLHRFAPPCKPLLRDEVSFRVGLHDYPVGSQLPCEP
>1a._._.V0189.KC127305
LRDIWDWVCEVLSDFKTWLKAKLVPQLPGIPFVSCQRGYRGVWRGDGIMHTRCHCGAEITGHVKNGTMRIVGPKTCRNMWSGTFPINAYTTGPCAPLPAPNYKFALWRVSAEEYVEVRRVGDFHYVTGMTTDNLKCPCQVPS?EFFTELDGVRLHRFAPPCKPLLREEVSFTVGLHAYPVGSQLPC?P
>1a._._.V0405.KC127411
?RDIWDWVCEVLSD?KTW?KAKLMPQLPG?PFVSCQRGYRGVW?G?GIMHTRC?CGAEITGHVKNGTMRI?GPRTCRNMWSG?FPINAYTTGPCTPLPAPN??FALWRVSAEEYVEIRQVGD?HYVTGMTTD?LKCPCQVPSPEFFTE??GVRLHRFAPPCKPLLREE?SFRVGLH?YPVGSQLP?EP
>1a._._.EAOpt7.HQ824022
LRDIWDWICEVLSDFKTWLKAKLMPQLPGIPFVSCQRGYRGVWRGDGIMHTRCHCGAEITGHVKNGTMRIVGPKTCRNMWSGTFPINAYTTGPCTPLPAPNYKFALWRVSAEEYVEIRQVGDFHYVTGMTTDNLKCPCQVPSPEFFTELDGVRLHRFAPPCKPLLREEVSFRVGLHEYPVGSQLPCEP
>1a.US.2001.BT1W00.FJ896283
LRDIWDWICEVLSDFKTWLKAKLMPQLPGIPFVSCQRGYKGVWRGDGIMHTRCYCGAEITGHVKNGTMRIVGPRTCRNMWSGTFPINAYTTGPCTPLPAPNYTFALWRVSAEEYVEIRQVGDFHYVTGMTTDNLRCPCQVPSPEFFTELDGVRLHRFAPPCKPLLREEVSFRVGLHEYPVGSQLPCEP
>1a.US.2002.02_46.DQ889278
LRDIWDWICEVL?DFKTWLKAKLMPQLPGIPFVSC?RG??GVW???GIMHTRCH?GAEITGHVKNGTMRIAGPRTCRNMWSGTFPINAYTTGPCTPLPAPNY?FALWRV?AE?YVEIRQVGDFHY?TGM?TDNLKCPCQ?P?PEFFTELDGVR?HR?AP?CKPLLREE?SFRVGLHEYPVGSQLPCEP
>1a._._.V0122.KC127239
LRDIWDWICEVLSDFKTWLKAKLMPQLPGIPFVSCQRGYRGVWRGDGIMHTRCHCGAEITGHVKNGTMRIVGPRTCRNMWSGTFPINAYTTGPCTPLPAPNYKFALWRVSAEEYVEIRRVGDFHYVSGMTTDNLKCPCQIPSPEFFTELDGVRLHRFAPPCKPLLREEVSFRVGLHEYPVGSQLPCEP
>1a.US.2006.V3219.JX463628
LRDIWDWICEVLSDFKTWLKAKLMPQLPGIPFVSCQRGYKGVWRGDGIMHTRCHCGAEITGHVKNGTMRIVGPRTCRNMWSGTFPINAYTVGPCTPLPAPNYKFALWRVSAEEYVEIRQVGDFHYVTGMTTDNLKCPCQVPSPEFFTELDGVRLHRFAPPCKPLLREEVSFRVGLHEYPVGSQLPCEP
>1a._._.V0320.KC127336
LRDIWDWICEVLSDFKTWLKAKLMPQLPGIPLVSCQRGYKGVWRGDGIMHTRCHCGAEITGHVKNGTMRIVGP?TCRNMWSGTFPINAYTTGPCTPLPAPNYKFALWRVSAEEYVEVRQVGDFHYVTGMTTDNLKCPCQVPSPEFFTELDGVRLHRFAPPC?PLLREEVTF?VGLHEYPVGSQLPCEP
>1a._._.V0132.KC127249
LRDIWDWICEVLSDFKTWLKAKLMPQLPGIPFVSCQRGYRGVWRG?GIMHTRCHCGAEITGHVKNGTMRIVGPKTCRNMWSGTFPINAYTTGPCTPLPAPNYKFALWRVSAEEYVEIRQVGDFHYVTGMTTDNLKCPCQVPSPEFFTELDGVRLHRFAPPCKPLLREDVSFRVGLNEYPVGSQLPCEP
>1a._._.CSM2m11.HQ824099
LRDIWDWICEVLSDFKTWLKAKLMPQLPGIPLVSCQRGYRGVWRGDGIMHTRCHCGAEITGHVKNGTMRIVGPKTCRNMWSGTFPINAYTTGPCTPLPAPNYKFALWRVSAEEYVEIRQVGDFHYVTGMTTDNLKCPCQVPSPEFFTELDGVRLHRFAPPCKPLLREEVSFRVGLHEYPVGSQLPCEP
>1a.US._.912W6.AF265012
LRDIWDWICEVLSDFKTWLKAKLMPQLPGIPFVSCQRGYKGVWRGDGIMHTRCHCGAEITGHVKNGTMRIVGPRTCRNMWDGTFPINAYTTGPCTPLPAPNYKFALWRVSAEEYVEIRQVGDFHYVTGMTTDNLKCPCQVPSPEFFTELDGVRLHRFAPPCKPLLREEVSFRVGLHEYPVGSQLPCEP
>1a.US.2009.10069_2F19.KT734520
LRDIWDWICEVLSDFKTWLKAKLMPQLPGIPFVSCQRGYKGVWQGDGIMHTRCHCGAEITGHVKNGTMRIVGPKTCRNMWSGTFPINAYTTGPCTPLPAPNYTFALWRVSAEEYVEIRRVGDFHYVTGMTTDNLKCPCQVPSPEFFTELDGVRLHRFAPPCKPLLRDEVSFRVGLYDYPVGSQLPCEP
>1a.US._.33W6.AF265090
LRDIWDWICEVLSDFKTWLKAKLMPQLPGIPFVSCQRGYRGVWRGDGIMHTRCHCGAEITGHVKNGTMRIVGPRTCRNMWSGTFPINAYTTGPCTPLPAPNYKFALWRVSAEEYVEIRQVGDFHYVTGMTTDNLKCPCQVPSPEFFTELDGVRLHRFAPPCKPLLREEVSFRVGLHEYPVGSQLPCEP
>1a._._.V0179.KC127296
LRDIWDWICEVLSDFKTWLKAKLMPQLPGLPFVSCQRGYR?VWRGDG?MHTRCHCGAEITGHVKNGTMRIVGPRTCRNMWSGTFPINAYTTGPCTPLPAPNY?FALWRVSAEEYV?IRQVGDFHYVTGMTTDNLKCPCQVPSPEFFTELDGVRIHRFAPPCKPL?REEVSFRVGLYEYPVGSQLPCEP
>1a.GB._.EMR_28.AM600946
LRDIWDWICEVLSDFKTWLKAKLMPQLPGIPLLSCQRGYKGAWRGDGIMHTRCHCGAEITGHVKNGTMRIVGPRTCRNMWNGTFPINAYTTGPCTPLPAPNYKFALWRVSAEEYVEIRQVGDFHYVTGMTTDNLKCPCQVPSPEFFTELDGVRLHRFAPPCKPLLREEVSFRVGLHEYPVGSQLPCEP
>1a.US.2004.PT060L.FJ958465
LRDIWDWICEVLSDFKTWLKAKLMPQLPGIPFVSCQRGYKGVWRGDGIMHTRCHCGAEITGHVKNGTMRIVGPKTCRNMWSGTFPINAYTTGPCTPLPAPNYTFALWRVSAEDYVEIRQVGDFHYVTGMTTDNLKCPCQVPSPEFFTELDGVRLHRFAPPCKPLLREEVSFRVGLHEYPVGSQLPCEP
>1a.US.2004.PT017dQ.FJ958628
LRGIWDWICEVLSDFKTWLKAKLMPQLPGIPFVSCQRGYRGVWRGDGIMHTRCHCGAEITGHVKNGTMRIVGPKICRNMWNGTFPINAYTTGPCTPLPAPNYTFALWRVSAEEYVEIRQEGDFHYVTSMTTDNLKCPCQVPSPEFFTELDGVRLHRFAPPCKPLLREEVSFRVGLHEYPVGSQLPCEP
>1a.US.2006.PT2448C.FJ958827
LRDIWDWICEVLSDFKTWLRAKLVPQLPGIPFVSCQRGYRGVWRGDGIMHTRCHCGAEVTGHVKNGTMRIVGPKTCRNMWSGTFPINAYTTGPCNPLPAPNYTFALWRVSAEEYVEIRRVGDFHYVTGMTADNLKCPCQVPSPEFFTELDGVRLHRFAPPCKPLLRDEVSFKVGLHDYPVGSQLPCEP
>1a.US.1999.99_31.DQ889299
LRDIWDWICEVLSDFKTWLKAKLMPQLPGIPFVSCQRGYRGVWRGDGVMHTRCHCGAEITGHVKNGTMRIVGPRTCRNMWSGTFPI?AYTTGPCTPL?APN?TFALWRVSAEEYVEIRQVGDFHYVTGM?TDN?KCPCQVPSPEFFTELDGVRLHR?APPCKPLLREEVSFRVGLHEYPVGSQLP?EP
>1a._._.V029_BN050.EU781806
LRDIWDWVCEVLSDFKTWLKAKLVPQLPGIPFVSCQRGYRGVWRGDGIMHTRCYCGAEITGHVKNGTMRIVGPRTCRNMWSGTFPINAYTTGPCAPLPAPNYKFALWRVSAEEYVEVRRVGEFHYVTGMTTDNLKCPCQVPSPEFFTELDGVRLHRFAPPCKPLLREEVTFRVGLHAYPVGSQLPCEP
>1a._._.V0440.KC127446
L?DIWDWICEVLSDFKTW?KAKLMPQLP?IPFVSCQRGY?GVW??DGIMHTRCHCGAEITGHVKNGTMRI?G?RTCRNMW?GTFPINAYTTGPCTPLPAPNY?FALWRVSAEEYVEIRQVGDFHYVTGMT?DNLKCPCQVPSPEFFTELDGVR?HR?AP?CKPLLR?EVS?RVGLHEYPV?SQLPCEP
>1a.US._.6031.EF407454
LRDIWDWICEVLGDFKTWLQAKLMPQLPGIPFVSCQRGYKGVWRGDGIMHTRCHCGAEITGHVKNGTMRIVGPRTCRNMWSGTFPINAYTTGPCTPLPAPNYTFALWRVSAEEYVEIRQVGDFHYVTGMTTDNLKCPCQVPSPEFFTEVDGVRLHRFAPPCKPLLREEVSFRVGLHEYPVGSQLPCEP
>1a.US.2004.HCV1a/US/BIDV97/2004.EU256036
LRDIWDWICEVLSDFKTWLKAKLMPQLPGIPFVSCQRGYRGVWRGDGIMHTRCHCGAEITGHVKNGTMRIVGPRTCRNMWSGTFPINAYTTGPCTPLPAPNYEFALWRVSAEEYVEIRQVGDFHYVTGMTTDNLKCPCQVPSPEFFTELDGVRLHRFAPPCKPLLREEVSFRVGLHNYPVGSQLPCEP
>1a.GB._.7G73R437S4.FJ932335
LRDIWDWICEVLSDFKTWLKAKLMPQLPGIPFVSCQRGYRG?WRGDGIMHTRCHCGAEITGHVKNGTMRIVGPKTCRNMWSGTFPINAYTTGPCTPLPAPNYTFALWRVSAEEYVEIRQVGDFHYVTGMTTDNLKCPCQVPSPEFFTELDGVRLHRFAPPCKPLLREEVSFRVGLHDYPVGSQLPCEP
>1a.US.2002.NR7W04.FJ896324
LRDIWDWICEVLSDFKTWLKAKLMPQLPGIPFMSCQRGYRGVWRGDGVMHTRCHCGAEIAGHVKNGTMRIVGPKTCRNMWSGTFPINAYTTGPCTPLPAPNYTFALWRVSAEEYVEIRQVGDFHYVTGMTADNLKCPCQVPSPEFFTELDGVRLHRYAPPCKPLLREEVSFRVGLHDYPVGSQLPCEP
>1a.US.2004.PT0624M.FJ958477
LRDSWDWICEVLSDFKTWLKAKLMPQLPGIPFVSCQRGYKGVWRGDGIMHTRCHCGAEITGHVKNGTMRIVGPKTCRNMWSGTFPINAYTTGPCTPLPAPNYTFALWRVSAEDYVEIRQVGDFHYVTGMTTDNLKCPCQVPSPEFFTELDGVRLHRFAPPCKPLLREEVSFRVGLHEYPVGSQLPCES
>1a._._.V0610.KC127616
LRD?WDWICEVLSDFKTWLKAKLMPQLPGIPFLSCQRGYRGAWQGDGIMHTRCHCGAEITGHVKNGTMRIVGPKTCRNMWSGTFPINAYTTGPCNPLPAPNYTFALWRVSAEEYVEIRQVGDFHYVTGMTTDNLKCPCQVPSPEFFTELDGVRLHRFAPPCKPLLREEVSFRVGLHAYPVGSQLPCEP
>1a._._.RMo3m8.HQ823892
LRDIWDWICEVLSDFKTWLKAKLMPQLPGIPLVSCQRGYRGVWRGDGIMHTRCHCGAEITGHVKNGTMRIVGPKTCRNMWSGTFPINAYTTGPCTPLPAPNYKFALWRVSAEEYVEIRQVGDFHYVTGTTTDNLKCPCQVPSPEFFTELDGVRLHRFAPPCKPLLREEVSFRVGLHEYPVGSQLPCEP
>1a.US.2000.SVR11W00.FJ896363
LRDIWDWICEVLSDFKTWLKAKLMPQLPGIPFVSCQRGYRGVWRGDGIMHTRCHCGAEITGHVKNGTMRIVGPKTCRNMWSGTFPINAYTTGPCTPLPAPNYTFALWRVSAEEYVEIRQVGDFHYVTGMTADNLKCPCQVPSPEFFTELDGVRLHRFAPPCKPLLRDEVSFRVGLHDYPVGSQLPCEP
>1a._._.RMO5m17.HQ823926
LRDIWDWICEVLSDFKTWLKAKLMPQLPGIPLVSCQRGYRGVWRGDGIMHTRCHCGAEITGHVKNGTMRIVGPKTCRNMWSGTFPINAYTTGPCTPLPAPNYKFALWRVSAEEYVEIRQVGDFHYVTGMTTDNLKCPCQVPSPEFFTELDGVRLHRFAPPCKPLLREEVSFRVGLHEYPVGSQLPREP
>1a.US.1999.99_25.DQ889295
?RDIWDWICEVLSDFKTWLKAKLMPQLPGIPF?SCQRGYRGVWRGDGIMHTRCHC??EIAGHVKNGTMRIVGPKTCRNVWYGTFPINAYTTGPCTPLPAPNYKFALWRVSAEEYVEIRQVGDFHYVTGMTADNLKCPCQVPSPEFFTELDGVRLHRFAPPCKPLLREEVSFRVGLHDYPVGSQLPCEP
>1a.US.2009.10069_7B19.KT734575
LRDIWDWICEVLSDFKTWLKAKLMPQLPGIPFVSCQRGYKGVWQGDGIMHTRCHCGAEITGHVKNGTMRIVGPKTCRNMWSGTFPINAYTTGPCTPLPAPNYTFALWRVSAEEYVEIRRVGDFHYVTGMTTDNLKCPCQVPSPEFFTELDGVRLHRFAPPCKPLLRDEVSFRVGLYDYPVGSQLPCEP
>1a.US.2002.HCV1a/US/BIDV334/2002.EU155298
LRDIWDWICEVLSDFKTWLKAKLMPQLPGIPFVSCQRGYRGVWRGDGIMHTRCHCGAEITGHVKNGTMRIVGPRTCRNMWNGTFPINAYTTGPCTPLPAPNYTFALWRVSAEEYVEIRQVGDFHYVTGMTADNLKCPCQVPSPEFFTELDGVRLHRFAPPCKPLLRDEVSFRVGLHEYPVGSQLPCEP
>1a._._.ICC14d3.HQ823976
LRDIWDWICEVLSDFKTWLKAKLMPQLPGIPLVSCQRGYRGVWRGDGIMHTRCHCGAEITGHVKNGTMRIVGPKTCRNMWSGTFPINAYTTGPCTPLPAPNYKFALWRVSAEEYVEIRQVGDFHYVTGMTTDNLKCPCQVPSPEFFTELDGARLHRFAPPCKPLLREEVSFRVGLHEYPVGSQLPCEP
>1a.US.2004.PT090V.FJ958854
LRDVWDWICEVLSDFKTWLKAKLMPQLPGIPFVSCQRGYKGVWRGDGIMHTRCHCGAEITGHVKNGTMRIVGPRTCRNTWGGTFPINAYTTGPCTPLPAPNYTFALWRVSAEEYVEIRQVGDFHYVTGMTTDNLKCPCQVPSPEFFTELDGVRLHRFAPPCKPLLREEVSFRVGLHEYPVGSQLPCEP
>1a.US.2009.10069July23_T3.KT734598
LRDIWDWICEVLSDFKTWLKAKLMPQLPGIPFVSCQRGYKGVWQGDGIMHTRCHCGAEITGHVKNGTMRIVGPKTCRNMWSGTFPINAYTTGPCTPLPAPNYTFALWRVSAEEYVEIRRVGDFHYVTGMTTDNLKCPCQVPSPEFFTELDGVRLHRFAPPCKPLLRDEVSFRVGLYDYPVGSQLPCEP
>1a._._.V0492.KC127498
LRDIWDWICEVLSDFKTWLKAKLMPQLPGIPFVSC?RGYR??WRGDGIMHTRCHCGAEI?GHVKNGTMRIVGPKTCRNMWSGTFPINAYTTGPCTPLPAPNYTFALWRVSAEEYVEIRQVGDFHYVTGMTTDNLKCPCQVPSPEFFTELDGVRLHRFAPPCKPLLREE?SFRVGLHEYPVGSQLPCEP
>1a._._.V0523.KC127529
LRDIWDWICEVLSDFKTWLKAKLMPQLPGIPFLSCQRGYRGVWRGDGIMHTRCHCGAEITGHVKNGTMRIVGPRTCKNMWDGTFPINAYTTGPCTPLPAPNYKFALWRVSAEEYVEIRQVGDFHYVTGMTTDNLKCPCQVPSPEFFTELDGVRLHRYAPPCKPLLREEVSFRVGLHEYPVGSQLPCEP
>1a.US._.L898.EU781755
LRDIWDWICEVLSDFKTWLKAKLMPQLPGIPFLSCQRGYRGAWRGDGIMHTRCHCGAEITGHVKNGTMRIAGPRTCRNMWSGTFPINAYTTGPCTPLPAPNYTFALWRVSAEEYVEIRQVGDFHYVTGMTTDNLKCPCQVPSPEFFTELDGVRLHRFAPPCKPLLREEVSFRVGLHEYPVGSQLPCEP
>1a._._.V0424.KC127430
LRDIWDWICEVLSDFKTWLKAKLMPQLPGIPFVSCQRGYKGVWRGDGIMHTRCHCGAEITGHVKNGTMRIVGPRTCRNMWAGTFPINAYTTGPCTPLPAPNYTFALWRVSAEEYVEIRQVGDFHYVTGMTTDNLKCPCQVPSPEFFTELDGVRLHRFAPPCKPLLREEVTFRVGLHEYPVGSQLPCEP
>1a._._.V0014.KC127132
LRDIWDWICEVLSDFKTWLKAKLMPQLPGIPFVSCQRGYKGVWRGDGIMHTRCHCGAEITGHVKNGTMRIVGPRTCRNMWSGTFPINAYTTGPCTPLPAPNYTFALWRVSAEEYVEIRRVGDFHYVTGMTTDNLKCPCQVPSPEFFTELDGVRLHRFAPPCKPLLREEVSFRVGLHEYLVGSQLPCEP
>1a.US._.209.AF265069
LRDIWDWICEVLCDFKTWLKAKLMPQLPGIPFVSCQRGYRGVWRGDGIMHTRCHCGAEITGHVKNGTMRIVGPKTCRNMWSGTFPINAYTTGPCTPLPAPNYKFALWRVSAEEYVEIRQVGDFHYVTGMTTDNLKCPCQVPSPEFFTELDGVRLHRFAPPCKPLLREEVSFRVGLHEYPVGSQLPCEP
>1a._._.PCZ5m3.HQ823836
LRDIWDWICEVLSDFKTWLKAKLMPQLPGIPLVSCQRGYRGAWRGDGIMHTRCHCGAEITGHVKNGTMRIVGPKTCRNMWSGTFPINAYTTGPCSPLPAPNYKFALWRVSAEEYVEVRQVGDFHYVTGMTTDNLKCPCQVPSPEFFTELDGVRLHRFAPPCKPLLREEVSFRVGLHEYPVGSQLPCEP
>1a._._.V0641.KC127647
?RDIWDWI?EVLSDFKTWLKAKLMPQLPGIPL?SCQRGYRGVWRGDGIMHTRCHCGAEITGHV?NGTMRI?GPRTCRNMWSGTFPINAYTTGP?TPLPAPNYKFALWRVSAEEYVEIRQVGDFHYVTGMTTDNLRCPCQVP?PEFFTEL?GVRLHR?APPCKPLLREEVSFRVGLHEYPVGSQLPC?P
>1a._._.H68510.EU370634
LRDIWDWICEVLSDFKTWLKAKLMPQLPGIPFVSCQRGYRGVWRGDGIMHTRCHCGAEITGHVKNGTMRIVGPRTCRNMWSGTFPINAYTTGPCTPLPAPNYKFALWRVSAEEYVEIRRVGDFHYVSGMTTDNLKCSCQIPSPEFFTELDGVRLHRFAPPCKPLLREEVSFRVGLHEYPVGSQLPCEP
>1a.US.1999.99I.DQ889293
LRDIWDWICEVLSDFKTWLKAKLMPQLPGIPFVSC?RGYRGVWRGDGIMHTRCHCGAEITGHVKNGTMRIVGPKTCRNMWNGTFPINAYTTGPCTPLPAPNYTFA?WRVS?EEYVEIRQVGDFHYVTGMTTDNLKCPCQVPSP?FFTELDGVRLHRFAPPCKPLLREEVSFRVGLHDYPVGSQLPCEP
>1a._._.ICC14d12.HQ823983
LRDIWDWICEVLSDFKTWLKAKLMPQLPGIPLVSCQRGYRGVWRGDGIMHTRCHCGAEITGHVKNGTMRIVGPKTCRNMWSGTFPINAYTTGPCTPLPAPNYKFALWRVSAEEYVEIRQVGDFHYVTGMTTDNLKCPCQVPSPEFFTELDGVRLHRFAPPCKPLLREEVSFRVGLHEYPVGSQLPCEP
>1a.US.2004.PT0924O.FJ958868
LRDVWDWICEVLSDFKTWLKAKLMPQLPGIPFVSCQRGYKGVWRGDGIMHTRCHCGAEITGHVKNGTMRIVGPRTCRNTWGGTFPINAYTTGPCTPLPAPNYTFALWRVSAEEYVEIRQVGDFHYVTGMTTDNLKCPCQVPSPEFFTELDGVRLHRFAPPCKPLLREEVSFRVGLHEYPVGSQLPCEP
>1a._._.V0629.KC127635
LRDVWDWICEVLSDFKTWLKAKLMPQLPGIPFVSCQRGYRGVWRGDGIMHTRCHCGAEIAGHVKNGTMRITGPRTCRNMWNGTFPINAYTTGPCTPLPAPNYKFALWRVSAEEYVEIRQVGDFHYVTGMTADNLKCPCQVPSPEFFTELDGVRLHRFAPPCKPLLREEVSFRVGLHDYPVGSQLPCEP
>1a.US.2005.HCV1a/US/BIDV94/2005.EU256033
LRDIWDWICEVLSDFKTWLKAKLMPQLPGVPFVSCQRGYRGVWRGDGIMHTRCHCGAEITGHVKNGTMRIVGPRTCRNMWSGTFPINAYTTGPCTPLPAPNYTFALWRVSAEEYVEIRQVGDFHYVTGMTTDNLKCPCQVPSPEFFTELDGVRLHRFAPPCKPLLREEVTFRVGLHDYPVGSQLPCEP
>1a._._.RMO5m8.HQ823917
LRDIWDWICEVLSDFKTWLKAKLMPQLPGIPLVSCQRGYRGVWRGDGIMHTRCHCGAEITGHVKNGTMRIVGPKTCRNMWSGTFPINAYTTGPCTPLPAPNYKFALWRVSAEEYVEIRQVGDFHYVTGMTTDNLKCPCQVPSPEFFTELDGVRLHRFAPPCKPLLREEVSFRVGLHEYPVGSQLPCEP
>1a.US.2009.10069July23_A5.KT734590
LRDIWDWICEVLSDFKTWLKAKLMPQLPGIPFVSCQRGYKGVWQGDGIMHTRCHCGAEITGHVKNGTMRIVGPKTCRNMWSGTFPINAYTTGPCTPLPAPNYTFALWRVSAEEYVEIRRVGDFHYVTGMTTDNLKCPCQVPSPEFFTELDGVRLHRFAPPCKPLLRDEVSFRVGLYDYPVGSQLPCEP
>1a._._.V0472.KC127478
LRDIWDWVCEVLSDFKTWLKAKLMPQLPGIPFVSCQRGYRGVWRGDGIMNTRCHCGAEIAGHVKNGTMRIVGPKTCRNTWSGTFPINAYTTGPCTPLPAPNYTFALWRVSAEEYV??RQVGDFHYVTGVTADDLKCPCQVPSPEFFTELDGVRLHRFAPPCKPLLRDEVTFRVGLHAYPVGSQLPCEP
>1a.US.2006.V3344.JX463610
LRDVWDWICEVLSDFKTWLKAKLMPQLPGIPFVSCQRGYKGVWRGDGIMHTRCHCGAEITGHVKNGTMRIVGPRTCRNMWSGTFPINAYTTGPCTPLPAPNYTFALWRVSAEEYVEIRQVGDFHYVTGMTTDNLKCPCQVPSPEFFTELDGVRLHRFAPPCKPLLREEVSFRVGLHEYPVGSQLPCEP
>1a.US.2009.10069_7A6.KT734565
LRDIWDWICEVLSDFKTWLKAKLMPQLPGIPFVSCQRGYKGVWQGDGIMHTRCHCGAEITGHVKNGTMRIVGPKTCRNMWSGTFPINAYTTGPCTPLPAPNYTFALWRVSAEEYVEIRRVGDFHYVTGMTTDNLKCPCQVPSPEFFTELDGVRLHRFAPPCKPLLRDEVSFRVGLYDYPVGSQLPCEP
>1a.US._.7040q.EU362909
LRDIWDWICEVLSDFKTWLKAKLMPQLPGIPFVSCQRGYRGVWRGDGIMHTRCHCGAEITGHVKNGTMRIVGPKTCRNMWSGTFPINAYTTGPCTPLPAPNYTFALWRVSAEEYVEIRQVGEFHYVTGMTADNLKCPCQVPSPEFFTELDGVRLHRFAPPCKPLLRDEVSFRVGLHDYPVGSQLPCEP
>1a.US._.LIV2312.DQ838744
LRDIWDWICEVLSDFKTWLKAKLMPQLPGIPFVSCQRGYKGVWRGDGIMHTRCHCGAEITGHVKNGTMRIVGPKTCRNMWSGTFPINAYTTGPCTPLPAPNYTFALWRVSAEEYVEIRQVGDFHYVTGMTTDNLKCPCQVPSPEFFTELDGVRLHRFAPPCKPLLREEVSFRVGLHEYPVGSQLPCEP
>1a._._.V0621.KC127627
LRDIWDWICEVL?DFKTWLKAKLMPQLPGIPFMSCQRGYRGVWRGDGIM?TRCHCGAEITGHVKNGTMRI?GPRTCRNMWSGTFPINAYTTGPCTPLPAPNYKFALWRVSAEEYVEIRQVGDFHYVTGM?T?NLKCPCQVPSPEFFTELDGVRLHRFAP?CKPLLRDEV?FRVGLHEYPVGSQ?PCEP
>1a._._.V0164.KC127281
LRDIWDWICEVLSDFKTWLKAKLMPQLPGIPFVSCQRGYRGVWRGDG?MHTRCHCGAEITGHVKNGTMRIVGPRTCKNMWSGTFPINAYTTGPCTPLPAPNYKFALWRVSAEEYVEIRQVGDFHYVTGMTTDNLKCPCQVPSPEFFTELDGVRLHRFAPPCKPLLREEV?FRVGLHEYPVGSQLPCEP
>1a._._.V030_BN089.EU781809
LRDIWDWVCEVLSDFKTWLKAKLMPQLPGIPFVSCQRGYRGVWRGDGIMHTRCHCGAEITGHVKNGTMRIVGPRTCRNMWSGTFPINAYTTGPCTPLPAPNYKFALWRVSAEEYVEIRRVGDFHYVTGMTTDNLKCPCQVPSPEFFTELDGVRLHRFAPPCKPLLREEVSFKVGLHAYPVGSQLPCEP
>1a.US.1977.HCVH.M67463
LRDIWDWICEVLSDFKTWLKAKLMPQLPGIPFVSCQRGYRGVWRGDGIMHTRCHCGAEITGHVKNGTMRIVGPRTCKNMWSGTFFINAYTTGPCTPLPAPNYKFALWRVSAEEYVEIRRVGDFHYVSGMTTDNLKCPCQIPSPEFFTELDGVRLHRFAPPCKPLLREEVSFRVGLHEYPVGSQLPCEP
>1a._._.PCZ2m14.HQ823785
LRDIWDWICEVLSDFKTWLKAKLMPQLPGIPLVSCQRGYRGAWRGDGIMHTRCHCGAEITGHVKNGTMRIVGPKTCRNMWSGTFPINAYTTGPCSPLPAPNYEFALWRVSAEEYVEVRQVGDFHYVTGMTTDNLKCPCQVPSPEFFTELDGVRLHRFAPPCKPLLREEVSFRVGLHEYPVGSQLPCEP
>1a.US._.204.AF265074
LRDIWDWICEVLSDFKTWLKAKLMPQLPGIPFVSCQRGYKGVWRVDGIMHTRCHCGAEITGHVKNGTMRIVGPRTCRNMWSGTFPINAYTTGPCTPLPAPNYTFALWRVSAEEYVEIRQVGDFHYVTGMTTDNLKCPCQVPSPEFFTELDGVRLHRFAPPCKPLLREEVSFRVGLHEYPVGSQLPCEP
>1a.CH.2006.HCV1a/CH/BIDV271/2006.EU482858
LRDIWDWICEVLSDFKTWLKAKLMPQLPGIPFLSCQRGYRGVWQGDGIMHTRCHCGAEITGHVKNGTMRIVGPKTCRNMWSGTFPINAYTTGPCTPLPAPNYTFALWRVSAEEYVEIRRVGDFHYVTGMTTDNLKCPCQVPSPEFFTELDGVRLHRFAPPCKPLLREEVSFRVGLHDYPVGSQLPCEP
>1a.US.2004.PT027dS.FJ958804
LRDIWDWICEVLSDFKTWLKAKLMPQLPGIPFVSCQRGYRGVWRGDGIMHTRCHCGAEITGHVKNGTMRIAGPRTCRNMWSGTFPINAYTTGPCTPLPAPNYKFALWRVSAEEYVEIRQVGDFHYVTGMTTDNLKCPCQVPSPEFFTELDGVRLHRFAPPCKPLLRDEVSFRVGLHEYPVGSQLPCEP
>1a.US.2004.0332_P2_51404.EF032884
LRDIWDWICEVLSDFKTWLKAKLVPQLPGIPFVSCQRGYRGVWRGDGIMHTRCHCGAEITGHVKNGTMRIVGPRTCRNMWNGTFPINAYTTGPCTPLPAPNYKFALWRVSAEEYVEVRRVGDFHYVTGMTTDNLKCPCQIPSPEFFTELDGVRLHRFAPPCKPLLREEVSFRVGLHEYPVGSQLPCEP
>1a.US.2004.PT070H.FJ958545
LRDIWDWICEVLSDFKTWLKAKLMPQLPGIPLVSCQRGYRGVWRGDGIMHTRCHCGAEITGHVKNGTTRIVGPRTCRNMWSGTFPINAYTTGPCTPLPAPNYKFALWRVSAEEYVEIRRVGDFHYVTGMTTDNLRCPCQVPSPEFFTELDGVRLHRFAPPCKPLLREEVSFRVGLHEYPVGSQLPCEP
>1a._._.V0640.KC127646
LRDIWDW?C?VLSDFKTWLKAKLMPQ?P?IPFVSC?RGYRGVWRGDGIMHTRCHCGA?ITGHVKNGTMRIVGPRTCRNMWSGTFP?NAYTTGPCTPLPAPNYKFALWRVSAEEYVEIRQVGDFHYVTGMT?D??KCPCQVP?PEFFTELDGVRLHRFAPPCKPLLREEVSFR?GLHA?PVGSQLPCEP
>1a._._.RMO3m1.HQ823885
LRDIWDWICEVLSDFKTWLKAKLMPQLPGIPLVSCQRGYRGVWRGDGIMHTRCHCGAEITGHVKNGTMRIVGPKTCRNMWSGTFPINAYTTGPCTPLPAPNYKFALWRVSAEEYVEIRQVGDFHYVTGMTTDNLKCPCQVPSPEFFTELDGVRLHRFAPPCKPLLREEVSFRVGLHEYPVGSQLPCEP
>1a.US.2004.PT0924C.FJ958859
LRDVWDWICEVLSDFKTWLKAKLMPQLPGIPFVSCQRGYRGVWRGDGIMHTRCHCGAEITGHVKTGTMRIVGPRTCRNTWGGTFPINAYTTGPCTPLPAPNYTFALWRVSAEEYVEIRQVGDFHYVTGMTTDNLKCPCQVPSPEFFTELDGVRLHRFAPPCKPLLREEVSFRVGLHEYPVGSQLPCEP
>1a.US.2004.PT0824H.FJ958951
LRDIWDWICEVLSDFKTWLKAKLMPQLPGIPFVSCQRGYKGVWQGDGVMHTRCHCGAEITGHVKNGSMRIVGPRTCRNMWGGTFPINAYTTGPCTPLPAPNYTFALWRVSAEEYVEIRRVGDFHYVTGMTTDNLKCPCQVPSPEFFTELDGVRLHRFAPPCKPLLREEVSFRVGLHDYPVGSQLPCEP
>1a.US.2003.HCV1a/US/BIDV701/2003.EU660387
LRDIWDWICEVLSDFKTWLKAKLMPQLPGIPFVSCQRGYRGVWRGDGIMHTRCHCGAEIAGHVRNGTMRIVGPKTCRNTWSGTFPINAYTTGPCTPLPAPNYKFALWRVSAEEYVEIRQVGDFHYVTGMTADNLKCPCQVPSPEFFTELDGVRLHRYAPPCKPLLRDEVSFRVGLHDYPVGSQLPCEP
>1a._._.V0221.KC127310
LRDIWDWICEVLSDFKTWLKAKLMPQLPGIPLVSCQRGYRGVWRGDGIMHTRCHCGAEITGHVKNGTMRIVGPRTCRNMWSGTFPINAYTTGPCTPLPAPNYKFALWRVSAEEYVEIRQVGDFHYVTGMTTDNLKCPCQVPSPEFFTELDGVRIHRFAPPCKPLLRDEVSFRVGLHDYPVGSQLPCEP
>1a.US.2004.PT080R.FJ958944
LRDIWDWICEVLSDFKTWLKAKLMPQLPGIPFVSCQRGYKGVWQGDGVMHTRCHCGAEITGHVKNGSMRIVGPRTCRNMWGGTFPINAYTTGPCTPLPAPNYTFALWRVSAEEYVEIRRVGDFHYVTGMTTDNLKCPCQVPSPEFFTELDGVRLHRFAPPCKPLLRDEVSFRVGLHDYPVGSQLPCEP
>1a.US.2005.PT160L.FJ958509
LRDIWDWICEVLSDFKTWLKAKLMPQLPGIPFVSCQRGYRGVWRGDGIMYTRCHCGAEITGHVKNGTMRIVGPKTCRNMWSGTFPINAYTTGPSTPLPAPNYAFALWRVSAEEYVEIRQVGDFHYVTGVTADNLKCPCQVPSPEFFTELDGVRLHRFAPPCKPLLREEVSFRVGLHDYPVGSQLPCEP
>1a.US.2004.PT0648B.FJ958483
LRDIWDWICEVLSDFKTWLKAKLMPQLPGIPFVSCQRGYKGVWKGDGIMHTRCHCGAEITGHVKNGTMRIVGPKTCRNMWSGTFPINAYTTGPCTPLPAPNYTFALWRVSAEDYVEIRQVGDFHYVTGMTTDNLKCPCQVPSPEFFTELDGVRLHRFAPPCKPLLREEVSFRVGLHDYPVGSQLPCEP
>1a._._.NS5ACR.AJ133097
LRDIWDWICEVLSDFKTWLKAKLVPQLPGIPFVSCQRGYRGVWRGDGIMHTRCHCGAEITGHVKNGTMRIVGPKTCRNMWSGTFPINAYTTGPCTPLPAPNYTFALWRVSAEEYVEIRQVGDFHYVTGVTTDNLKCPCQVPSPEFFTELDGVRLHRFAPPCKPLLRDEVSFRVGLHDYPVGSQLPCEP
>1a.US.2003.V2514.JX463537
LRDIWDWICEVLSDFKTWLKAKLMPQLPGIPLVSCQRGYRGVWRGDGIMHTRCHCGAEITGHVKNGTMRIVGPRTCRNMWSGTFPINAYTTGPCTPLPAPNYKFALWRVSAEEYVEVRQVGDFHYVTGMTTDNLKCPCQVPSPEFFTELDGVRLHRFAPPCKPLLREEVSFRVGLHEYPVGSQLPCEP
>1a._._.V0051.KC127169
LRDIWDWICEVLSDFKTWLKAKLMPQLPGIPFVSCQRG?KGAWRGDGIMHTRCHCGAEIAGHVKNGTMRIVGPKTCRNMWSGTFPINAYTTGPCTPLPAPNYTFALWRV?AE?YVEIRQVGDFHYVTGMTADNLKCPCQVP?PEFFTE?DGVRLHRFAPPCKPLLRDEVS?RVGLHEYPVGSQLPCEP
>1a._._.RMO2m19.HQ823874
LRDIWDWICEVLSDFKTWLKAKLMPQLPGIPLVSCQRGYRGVWRGDGIMHTRCHCGAEITGHVKNGTMRIVGPKTCRNMWSGTFPINAYTTGPCTPLPAPNYKFALWRVSAEEYVEIRQVGDFHYVTGMTTDNLKCPCQVPSPEFFTELDGVRLHRFAPPCKPLLREEVSFRVGLHEYPVGSQLPCEP
>1a._._.EAOpt15.HQ824030
LRDIWDWICEVLSDFKTWLKAKLMPQLPGIPFVSCQRGYRGVWRGDGIMHTRCHCGAEITGHVKNGTMRIVGPKTCRNMWSGTFPINAYTTGPCTPLPAPNYKFALWRVSAEEYVEIRQVGDFHYVTGMTTDNLKCPCQVPSPEFFTELDGVRLHRFAPPCKPLLREEVSFRVGLHEYPVGSQLPCEP
>1a.US.2005.V2533.JX463588
LRDIWDWICEVLSDFKTWLKAKLMPQLPGIPFVSCQRGYRGVWRGDGIMHTRCHCGAEITGHVKNGTMRIVGPKTCRNMWSGTFPINAYTTGPCTPLPAPNYTFALWRVSAEEYVEIRQVGDFHYVTGMTADNLKCPCQVPSPEFFTELDGVRLHRFAPPCKPLLRDEVSFRVGLHDYPVGSQLPCEP
>1a._._.V0536.KC127542
LRDIWDWICEVLSDFKTWLKAKLLPQLPGIPLVSCQRGYRGVWRGDGIMHTRCHCGAEITGHVKNGTMRIAGPKTCRNMWSGTFPINAYTTGPCTPLPAPNYKFALWRVSAEEYVEIRQVGDFHYVTGMTTDDLKCPCQVPSPEFFTELDGVRLHRYAPPCKPLLREEVSFRVGLHAYPVGSQLPCEP
>1a.US.2002.HCV1a/US/BIDV326/2002.EU155291
LRDIWDWICEVLSDFKTWLKAKLMPQLPGIPFVSCQRGYRGVWRGDGIMHTRCHCGAEITGHVKNGTMRIVGPKTCRNMWNGTFPINAYTTGPCTPLPAPNYKFALWRVSAEEYVEIRQVGDFHYVTGMTTDNLKCPCQVPSPEFFTEIDGVRLHRFAPPCKPLLRDEVSFRVGLHEYPVGSQLPCEP
>1a._._.EAO6m4.HQ824083
LRDIWDWICEVLSDFKTWLKAKLMPQLPGIPLVSCQRGYRGVWRGDGIMHTRCHCGAEITGHVKNGTMRIVGPKTCRNMWSGAFPINAYTTGPCTPLPAPNYKFALWRVSAEEYVEIRQVGDFHYVTGMTTDNLKCPCQVPSPEFFTELDGVRLHRFAPPCKPLLREEVSFRVGLHEYPVGSQLPCEP
>1a.US._.7041_FU24.EU362894
LRDIWDWICEVLSDFKTWLKAKLMPQLPGIPFLSCQRGYRGVWRGDGIMHTRCCCGAEITGHVKNGSMRIVGPRTCRNMWSGTFPINAYTTGPCTPLPAPNYQFALWRVSAEEYVEIRQVGDFHYVTGMTTDNLKCPCQVPSPEFFTELDGVRLHRFAPPCKPLLREEVSFRVGLHAYPVGSQLPCEP
>1a.US.2002.NR7W12.FJ896325
LRDIWDWICEVLSDFKTWLKAKLMPQLPGIPFMSCQRGYRGVWRGDGVMHTRCHCGAEIAGHVKNGTMRIVGPKTCRNMWSGTFPINAYTTGPCTPLPAPNYTFALWRVSAEEYVEIRQVGDFHYVTGMTADNLKCPCQVPSPEFFTELDGVRLHRYAPPCKPLLREEVSFRVGLHDYPVGSQLPCEP
>1a._._.V0407.KC127413
LRDIWDWICEVLSDFKTWLKAKLMPQLPGIPFVSCQRGY?GVWRGDGIMHTRCHCGAEIAGHVKNGTMRIVGPRTCRNMWSGTFPINAYTTGPCTPLPAPNYTFALWRVSAEEYVEIRQVGDFHYVTGMTADNLKCPCQVPSPEFFTELDGVRLHRFAPPCKPLLREEVTFRVGLHEYPVGSQLPCEP
>1a.US.2004.PT0324L.FJ958652
LRDIWDWICEVLSDFKTWLKAKLMPQLPGIPFVSCQRGYRGVWRGDGIMHTRCHCGAEITGHVKNGTMRIVGPKTCRNMWSGTFPINAYTTGPCTPLPAPNYKFALWRVSAEEYVEVRQVGDFHYVTGMTTDNLKCPCQVPSPEFFTELDGVRLHRFAPPCKPLLREEVSFRVGLHEYPVGSQLPCEP
>1a.US.2004.PT057dI.FJ958409
LRDIWDWICEVLSDFKTWLKAKLMPQLPGIPFVSCQRGYKGVWRGDGIMHTRCHCGAEITGHVKNGTMRIVGPRTCRNMWSGTFPINAYTTGPCTPLPAPNYTFALWRVSAEEYVEIRQVGDFHYVTGMTTDNLKCPCQVPSPEFFTELDGVRLHRFAPPCKPLLREEVSFRVGLHEYPVGSQLPCEP
>1a.US.2005.PT2048Q.FJ958444
LRDIWDWICEALSDFKTWLKAKLMPQLPGIPFVSCQRGYKGVWRGDGVMHTRCHCGAEITGHVKNGTMRIVGPRTCRNMWNGTFPINAYTTGPCTPLPAPNYQFALWRVSAEEYVEIRQVGDFHYVTGMTTDNLKCPCQVPSPEFFTELDGVRLHRFAPPCKPLLREEVSFRVGLHEYPVGSQLPCEP
>1a._._.CSM6m6.HQ824165
LRDIWDWICEVLSDFKTWLKAKLMPQLPGIPLVSCQRGYRGVWRGDGIMHTRCHCGAEITGHVKNGTMRIVGPKTCRNMWSGTFPINAYTTGPCTPPPAPNYKFALWRVSAEEYVEIRQVGDFHYVTGMTTDNLKCPCQVPSPEFFTELDGVRLHRFAPPCKPLLREEVSFRVGLHEYPVGSQLPCEP
>1a.US.2005.PT1524A.FJ958727
LRDIWDWICEVLSDFKTWLKAKLMPQLPGIPFVSCQRGYKGVWRGDGIMHTRCHCGAEITGHVKNGTMRIVGPRTCRNMWNGTFPINAYTTGPCTPLPAPNYTFALWRVSAEEYVEIRQVGDFHYVTGMTTDNLKCPCQVPSPEFFTEVDGVRLHRLAPPCKPLLRDEVSFRVGLHDYPVGSQLPCEP
>1a._._.V0083.KC127201
LRDIWDWICEVLSDFKTWLKAKLMPQLPGIPFVSCQRGYRGVWRGDGIMHTRCHCGAEITGHVKNGTMRI?GPKTCRNMWSGTFPINAYTTGPCTP?PAPNYSFALWRVSAEEYVEIRR?GDFHYVTGMTADNLKCPCQVPSPEFFTELDGVR?HRFAPPCKPL?REEVSFRVGLHEYPVGSQ?PCEP
>1a.US.2003.NR6W12.FJ896314
LRDIWDWICEVLSDFKTWLKAKLMPQLPGIPFVSCQRGYRGVWRGDGIMHTRCHCGAEITGHVKNGTMRIVGPRTCRNMWSGTFPINAYTTGPCTPLPAPNYTFALWRVSAEEYVEIRQVGDFHYVTGMTTDNLKCPCQVPSPEFFTELDGVRLHRFAPPCKPLLREEVSFRVGLHEYPVGSQLPCEP
>1a._._.V0398.KC127404
LRDIWDWICEVLSDFKTWLKAKLMPQLPGIPFVSCQRGYRGVWRGDGIMHTRCHCGAEITGHVKNGTMRIVGPKTCRNMWSGTFPINAYTTGPC?PLPAPNYTFALWRVSAEEYVEIRRVGDFHYVTGMTADNLKCPCQVPSPEFFTELDGVRLHRFAPPCKPLLRDEVSFRVGLHDYPVGSQLPCEP
>1a._._.V0355.KC127361
?RDIWDWICEVLSDFKTWLKAKLMPQLPG?PFVSCQRGYKGVWRGDGIMHTRCHCGAEITGHVKNGTMRIVGPK?CRNMW?GT?PINAYTTGPCTPLPAPNYTFALWRVSAEEYVEIRQVGDFHYVTGMTT??LKCPCQVPSPEFFTELDGVRIHRFAPPCKPLLRDEVSFRVGLHEYPVGSQLPCEP
>1a._._.EAO2m7.HQ824071
LRDIWDWICEVLSDFKTWLKAKLMPQLPGIPFVSCQRGYRGVWRGDGIMHTRCHCGAEITGHVKNGTMRIVGPKTCRNMWSGTFPINAYTTGPCTPLPAPNYKFALWRVSAEEYVEIRQVGDFHYVTGMTTDNLKCPCQVPSPEFFTELDGVRLHRFAPPCKPLLREEVSFRVGLHEYPVGSQLPCEP
>1a.US.2005.PT207dL.FJ958456
LRDIWDWICEVLSDFKTWLKTKLMPQLPGIPFVSCQRGYRGVWRGDGVMHTRCHCGAEITGHVKNGTMRIVGPRTCRNMWNGTFPINAYTTGPCTPLPAPNYKFALWRVSAEEYVEIRQVGDFHYVTGMTTDNLKCPCQVPSPEFFTELDGVRLHRFAPPCKPLLREEVSFRVGLHEYPVGSQLPCEP
>1a._._.EAO12s6.HQ824039
LRDIWDWICEVLSDFKTWLKAKLMPQLPGIPLVSCQRGYRGVWRGDGIMHTRCHCGAEITGHVKNGTMRIVGPKTCRNMWSGAFPINAYTTGPRTPLPAPNYKFALWRVSAEEYVEIRQVGDFHYVTGMTTDNLKCPCQVPSPEFFTELDGVRLHRFAPPCKPLLREEVSFRVGLHEYPVGSQLPCEP
>1a.US.2004.PT0324J.FJ958650
LRDIWDWICEVLSDFKTWLKAKLMPQLPGIPFVSCQRGYRGVWRGDGIMHTRCHCGAEITGHVKNGTMRIVGPKTCRNMWSGTFPINAYTTGPCTPLPAPNYKFALWRVSAEEYVEVRQVGDFHYVTGMTTDNLKCPCQVPSPEFFTELDGVRLHRFAPPCKPLLREEVSFRVGLHEYPVGSQLPCEP
>1a._._.EAO6m2.HQ824081
LRDIWDWICEVLSDFKTWLKAKLMPQLPGIPLVSCQRGYRGVWRGDGIMHTRCHCGAEITGHVKNGTMRIVGPKTCRNMWSGAFPINAYTTGPCTPLPAPNYKFALWRVSAEEYVEIRQVGDFHYVTGMTTDNLKCPCQVPSPEFFTELDGVRLHRFAPPCKPLLREEVSFRVGLHEYPVGPQLPCEP
>1a.US.2004.PT027dA.FJ958794
LRDIWDWICEVLSDFKTWLKAKLMPQLPGIPFVPCQRGYRGVWRGDGIMHTRCHCGAEITGHVKNGTMRIAGPRTCRNMWSGTFPINAYTTGPCTPLPAPNYKFALWRVSAEEYVEIRQVGDFHYVTGMTTDNLKCPCQVPSPEFFTELDGVRLHRFAPPCKPLLRDEVSFRVGLHEYPVGSQLPCEP
>1a._._.ICC6m2.HQ824006
LRDIWDWICEVLSDFKTWLKAKLMPQLPGIPFVSCQRGYRGVWRGDGIMHTRCHCGAEITGHVKNGTMRIVGPKTCRNMWSGTFPINAYTTGPCTPLPAPNYKFALWRVSAEEYVEIRQVGDFHYVTGMTTDNLKCPCQVPSPEFFTELDGVRLHRFAPPCKPLLREEVSFRVGLHEYPVGSQLPCEP
>1a.US.2001.SVR10W00.FJ896361
LRDIWDWICEVLSDFKTWLKAKLMPQLPGIPFVSCQRGYRGVWRGDGIMHTRCHCGAEITGHVKNGTMRIVGPRTCRNMWSGTFPINACTTGPCTPLPAPNYTFALWRVSAEEYVEIRQVGDFHYVTGMTTDNLKCPCQVPSPEFFTELDGVRLHRFAPPCKPLLREEVSFRVGLHEYPVGSQLPCEP
>1a.US.2004.PT0848E.FJ958960
LRDIWDWICEVLSDFKTWLKAKLMPQLPGIPFVSCQHGYKGVWQGDGVMHTRCHCGAEITGHVKNGSMRIVGPRTCRNMWGGTFPINAYTTGPCTPLPAPNYTFALWRVSAEEYVEIRRVGDFHYVTGMTTDNLKCPCQVPSPEFFTELDGVRLHRFAPPCKPLLRDEVSFRVGLHDYPVGSQLPCEP
>1a.US._.8070.EF407426
LRDIWDWICEVLSDFKTWLKAKLMPQLPGIPFMSCQRGYRGVWRGDGIMHTRCHCGAEITGHVKNGTMRIVGPRTCRNMWSGTFPINAYTTGPCTPLPAPNYKFALWRVSAEDYVEIRQVGDFHYVTGMTTDNLKCPCQVPSPEFFTELDGVRLHRFAPPCKPLLREEVSFRVGLHEYPVGSQLPCEP
>1a.US.2005.PT1624E.FJ958517
LRDIWDWICEVLSDFKTWLKAKLMPQLPGIPFVSCQRGYRGVWRGDGIMYTRCHCGAEITGHVKNGTMRIVGPKTCRNMWSGTFPINAYTTGPSTPLPAPNYAFALWRVSAEEYVEIRQVGDFHYVTGVTADNLKCPCQVPSPEFFTELDGVRLHRFAPPCKPLLREEVSFRVGLHDYPVGSQLPCEP
>1a.US._.1002.EF407412
LRDIWDWICEVLSDFKTWLKAKLMPQLPGIPFVSCQRGYKGVWRGDGIMHTRCHCGAEITGHVKNGTMRIVGPRTCRNMWSGTFPINAYTTGPCTPLPAPNYTFALLRVSAEEYVEIRQVGDFHYVTGMTADNLKCPCQVPSPEFFTELDGVRLHRFAPPCKPLLREEVSFRVGLHEYPVGSQLPCEP
>1a.US.2006.V3345.JX463638
LRDIWDWICEVLSDFKTWLKAKLMPQLPGIPFVSCQRGYRGVWRGDGIMHTRCHCGAEITGHVKNGTMRIVGPRTCRNMWSGTFPINAYTTGPCTPLPAPNYKFALWRVSAEEYVEIRRVGDFHYVTGMTTDNLKCPCQVPSPEFFTELDGVRLHRFAPPCKPLLREEVSFRVGLHEYPVGSQLPCEP
>1a._._.V0136.KC127253
LRDIWDWICEVLSDFKTWLKAKLMPQLPGIPF?SCQRGYRGVWRGDGIMHTRCHCGAE?AGHVKNGTMRIVGPKTC?N?W?GTFPINAYTTGPCTPLPAPNYTFALWRVSAE??VEIRQVGDFHYVTGMTAD?LKCPCQVPSPEFFTELDGVRLHRFAPPCKPLLREEVSFRVGLHDYPVGSQLPCE?
>1a.US.2003.03D.DQ889281
LRDIWDWICEVLSDFKTWLKAKLMPQLPGIPFVSCQRGYRGVWRGDGIMHTRCHCGAEITGHVKNGTMRIVGPKTCRNMWNGTFPINAYTT?PCTPLPAPNYSLALWRVSAEDYVEVKQVGDFHYVTGMTTDNLKCPCQVPSPEFFTELDGVRLHRFAPPCKPLLREEVSFRVGLHEYP?GSQLPCEP
>1a.US.2004.PT0624Q.FJ958480
LRDIWDWICEVLSDFKTWLKAKLMPQLPGIPFVSCQRGYKGVWRGDGIMHTRCHCGAEITGHVKNGTMRIVGPKTCRNMWSGTFPINAYTTGPCTPLPAPNYTFALWRVSAEDYVEIRQVGDFHYVTGMTTGNLKCPCQVPSPEFFTELDGVRLHRFAPPCKPLLREEVSFRVGLHEYPVGSQLPCEP
>1a.US._.173.AF265138
LRDIWDWICEVLSDFKTWLKAKLMPQLPGIPFVSCQRGYRGVWRGDGIMHTRCHCGAEITGHVKNGTMRIVGPRTCRNMWNGTFPINAYTTGPCTPLPAPNYKFALWRVSAEEYVEIRQVGDFHYVTGMTTDNLKCPCQVPSPEFFTELDGVRLQRFAPPCKPLLREEVSFRVGLHAYPVGSQLPCEP
>1a.US.2009.10069July23_A4.KT734589
LRDIWDWICEVLSDFKTWLKAKLMPQLPGIPFVSCQRGYKGVWQGDGIMHTRCHCGAEITGHVKNGTMRIVGPKTCRNMWSGTFPINAYTTGPCTPLPAPNYTFALWRVSAEEYVEIRRVGDFHYVTGMTTDNLKCPCQVPSPEFFTELDGVRLHRFAPPCKPLLRDEVSFRVGLYDYPVGSQLPCEP
>1a.US.2006.HCV1a/US/BIDV52/2006.EU529677
LRDIWDWICEVLSDFKTWLKAKLMPQLPGIPFVSCQRGYRGAWRGDGIMHTRCHCGAEITGHVKNGTMRIVGPKTCRNMWSGTFPINAYTTGPCTPLPAPNYKFALWRVSAEEYVEIRQVGDFHYVTGMTTDNLKCPCQVPSPEFFTELDGVRLHRFAPPCKPLLREEVSFRVGLHDYPVGSQLPCEP
>1a._._.V0060.KC127178
LRDIWDWICEVLSDFKTWLKAKLMPQLPGIPFVSCQRGYRGVWRGDGIMHTRCHCGAEITGHVKNGTMRIVGPRTCRNMWNGTFPINAYTTGPCTPLPAPN?KFALWRVSAEEYVEIRQVGDFHYVTGMTTDNLKCPCQVPSPEFFTELDGVRLHRFAPPCKPLLREEVSFRVGLHEYPVGSQLPCEP
>1a.US._.32W6.AF265089
LRDIWDWICEVLSDFKTWLKAKLMPQLPGIPFVSCQRGYRGVWRGDGIMHTRCHCGAEITGHVKNGTMRIVGPRTCRNMWSGTFPINAYTTGPCTPLPAPNYKFALWRVSAEEYVEIRQVGDFHYVTGMTTDNLKCPCQVPSPEFFTELDGVRLHRFAPPCKPLLREEVSFRVGLHEYPVGSQLPCEP
>1a._._.V0306.KC127329
LRDIWDWICEVLSDFKTWLKAKLMPQLPGIPFVSCQRGYRGVWQGDG?MHTRCHCGAEITGHVKNGTMRIAGPKTCRNMWSGTFPINAYTTGPCAPL?APN?KFALWRVSAEEYVEIRRVGDFHYVTGMT?DNLKCPCQVPS?EFFTE?DGVRLHRFAPPCKPLLREEVSFKVGLHEYPVGSQLPCEP
>1a.US.2004.PT0948J.FJ958879
LRDVWDWICEVLSDFKTWLKAKLMPQLPGIPFVSCQRGYKGVWRGDGIMHTRCHCGVEITGHVKNGTMRIVGPRTCRNTWGRTFPINAYTTGPCTPLPAPNYTFALWRVSAEEYVEIRQVGDFHYVTGMTTDNLKCPCQVPSPEFFTELDGVRLHRFAPPCKPLLREEVSFRVGLHEYPVGSQLPCEP
>1a.US.2004.PT0124N.FJ958608
LRDIWDWICEVLSDFKTWLKAKLMPQLPGIPFVSCQRGYRGVWRGDGIMHTRCHCGAEITGHVKNGTMRIAGPRTCRNMWSGTFPINAYTTGPCTPLPAPNYTFALWRVSAEEYVEIRQVGDFHYVTGMTTDNLKCPCQVPSPEFFTELDGVRLHRFAPPCKPLLREEVSFRVGLHEYPVGSQLPCEP
>1a.US.2001.NR11W24.FJ896355
LRDIWDWICEVLSDFKTWLKAKLMPQLPGIPFVSCQRGYRGVWRGDGIMHTRCHCGAEITGHVKNGTMRIVGPKTCRNMWSGTFPINAYTTGPCTPLPAPNYKFALWRVSAEEYVEIRQVGDFHYVTGMTTDNLKCPCQVPSPEFFTELDGVRLHRFAPPCKPLLREEVSFRVGLHEYPVGSQLPCEP
>1a.US._.L860P.DQ889319
LRDIWDWICEVLSDFKTWLSAKLMPQLPGIPFVSCQRGYRGVWRGDGIMHTRCHCGAEI?GHVKNGTMRIVGPKTCRNMWSGTFPINAYTTGPCTPLPAPNYTFALWRVSAEEYVEIRQVGDFHYVTGMTTDNLKCPCQVPSPEFFTELDGVRLHRYAPPCKPLLREEVSFRVGLHDYPVGSQLPCEP
>1a._._.RMOpt19.HQ823868
LRDIWDWICEVLSDFKTWLKAKLMPQLPGIPLVSCQRGYRGVWRGDGIMHTRCHCGAEITGHVKNGTMRIVGPKTCRNMWSGTFPINAYTTGPCTPLPAPNYKFALWRVSAEEYVEIRQVGDFHYVTGMTTDNLKCPCQVPSPEFFTELDGVRLHRFAPPCKPLLREEVSFRVGLHEYPVGSQLPCEP
>1a._._.V0515.KC127521
LRDVWDWICEV?SDFKTWLKAKLMPQLPGIPFVSCQRGYRGVWRGDGIMHTRCHCGAEITGHVKNGTMRIVGPKTCRNMW?GTFPINAYTTGPCTPLPAPNYTFALWRVSAEEYVEIKQVGDFHYVTGMT?D?LKCPCQVPSPEFFTE?DGVRLHR?APPCKPLLRDEVTFRVGLHDYPVGSQLPCEP
>1a.US.2009.10069July23_A3.KT734588
LRDIWDWICEVLSDFKTWLKAKLMPQLPGIPFVSCQRGYKGVWQGDGIMHTRCHCGAEITGHVKNGTMRIVGPKTCRNMWSGTFPINAYTTGPCTPLPAPNYTFALWRVSAEEYVEIRRVGDFHYVTGMTTDNLKCPCQVPSPEFFTELDGVRLHRFAPPCKPLLRDEVSFRVGLYDYPVGSQLPCEP
>1a._._.V0159.KC127276
?RDIWDWICEVLSDFKTWLKAKLMPQLPGIPFVSCQRGYRGVWRGDG?MHTRCHCGAEITGHVKNGTMRIVGPRTCRNMWSG?FPIN?YTTGPCTPLPAPNYTFALWRVSAEEYVEIRQVGDFHYVTGMTTDNLKCPCQVPSPEFF?ELDGVRLHRFAPPCKPLLREEVSFRVGLHEYPVGSQLPCEP
>1a.US.2004.PT050X.FJ958381
LRDIWDWICEVLSDFKTWLKAKLMPQLPGVPFVSCQRGYKGVWRGDGIMHTRCHCGAEITGHVKNGTMRIAGPRTCRNMWSGTFPINAYTTGPCTPLPAPNYTFALWRVSAEEYVEIRQVGDFHYVTGMTTDNLKCPCQVPSPEFFTELDGVRLHRFAPPCKPLLREEVSFRVGLHEYPVGSQLPCEP
>1a.US.2002.54E.AY956466
LRDIWDWICEVLSDFKTWLKAKLMPQLPGIPFVSCQRGYRGVWRGDGIMHTRCHCGAEITGHVKNGTMRIVGPKTCRNMWSGTFPINAYTTGPCTPLPAPNYTFALWRVSAEEYVEIRQVGDFHYVTGMTSDNLKCPCQVPSPEFFTELDGVRLHRFAPPCKPLLREEVSFRVGLHDYPVGSQLPCEP
>1a._._.V0128.KC127245
LRD?WDWICEVLSDFKTWLKAKLMPQLPGIPLVSCQRGYRGVWRGDG?MHTRCHCG?EITGHVKNGTMRIVGPRTCRNMWSGTFP?NAYTTGPCTPLPAPNYEFALWRVSAEEYVEIRQVGDFHYVTGMTTDNLKCPCQVPSPEFFTELDGVRLHR?APPCKPL?REEVSFRVGLHEYPVGSQLPCEP
>1a.US.2005.PT1548Q.FJ958742
LRDIWDWICEVLSDFKTWLKAKLMPQLPGIPFVSCQRGYKGVWRGDGIMHTRCHCGAEITGHVKNGTMRIVGPRTCRNMWNGTFPINAYTTGPCTPLPAPNYTFALWRVSAEEYVEIRQVGDFHYVTGMTTDNLKCPCQVPSPEFFTEVDGVRLHRFAPPCKPLLRDEVSFRVGLHDYPVGSQLPCEP
>1a.US.2004.PT0224I.FJ958777
LRDIWDWICEVLSDFKTWLKAKLMPQLPGIPFVSCQRGYRGVWRGDGIMHTRCHCGAEITGHVKNGTMRIAGPRTCRNMWSGTFPINAYTTGPCTPLPAPNYKFALWRVSAEEYVEIRQVGDFHYVTGMTTDNLKCPCQVPSPEFFTELDGVRLHRFAPPCKPLLRDEVSFRVGLHEYPVGSQLPCEP
>1a._._.V0130.KC127247
LRDIWDWICEVLSDFKTWLKAKLMPQLPGIPLVSCQRGYRGVWRGEGIMHTRCHCGAEITGHVKNGTMRIVGPRTCRNTWSGTFPINAYTTGPCTPLPAPNYKFALWRVSAEEYVEIRQVGDFHYVTGMTTDNLKCPCQVPSPEFFTELDGVRLHRFAPPCKPLLREEVSFRVGLHEYPVGSQLPCEP
>1a.US.1992.HCV1a/US/BIDV167/1992.EU255964
LRDIWDWICEVLSDFKTWLKAKLMPQLPGIPFVSCQRGYRGVWRGDGIMHTRCHCGAEIAGHVKNGTMRIVGPKTCRNMWSGTFPINAYTTGPCTPLPAPNYTFALWRVSAEEYVEIKQVGDFHYVTGMTADNLKCPCQVPSPEFFTELDGVRLHRFAPPCKPLLREEVSFRVGLHDYPVGSQLPCEP
>1a.US.2005.PT1548H.FJ958738
LRDIWDWICEVLSDFKTWLKAKLMPQLPGIPFVSCQRGYKGVWRGDGIMHTRCHCGAEITGHVKNGTMRIVGPRTCRNMWNGTFPINAYTTGPCTPLPAPNYTFALWRVSAEEYVEIRQVGDFHYVTGMTTDNLKCPCQVPSPEFFTEVDGVRLHRFAPPCKPLLRDEVSFRVGLHDYPVGSQLPCEP
>1a.US.2004.PT0624O.FJ958479
LRDIWDWICEVLSDFKTWLKAKLMPQLPGIPFVSCQRGYKGVWKGDGIMHTRCHCGAEITGHVKNGTMRIVGPKTCRNMWSGTFPINAYTTGPCTPLPAPNYTFALWRVSAEDYVEIRQVGDFHYVTGMTTDNLKCPCQVPSPEFFTELDGVRLHRFAPPCKPLLREEVSFRVGLHDYPVGSQLPCEP
>1a._._.ICC2m6.HQ823994
LRDIWDWICEVLSDFKTWLKAKLMPQLPGIPLVSCQRGYRGVWRGDGIMHTRCHCGAEITGHVKNGTMRIVGPKTCRNMWSGTFPINAYTTGPCTPLPTPNYKFALWRVSAEEYVEIRQVGDFHYVTGMTTDNLKCPCQVPSPEFFTELDGVRLHRFAPPCKPLLREEVSFRVGLHEYPVGSQLPCEP
>1a._._.RMO2m9.HQ823872
LRDIWDWICEVLSDFKTWLKAKLMPQLPGIPLVSCQRGYRGVWRSDGIMHTRCPCGAEITGHVKNGTMRIVGPKTCRNMWSGTFPINAYTTGPCTPLPAPNYKFALWRVSAEEYVEIRQVGDFHYVTGMTTDNLKCPCQVPSPEFFTELDGVRLHRFAPPCKPLLREEVSFRVGLHEYPVGSQLPCEP
>1a.US.2004.PT0624J.FJ958476
LRDIWDWICEVLSDFKTWLKAKLMPQLPGIPFVSCQRGYKGVWRGDGIMHTRCHCGAEITGHVKNGTMRIVGPKTCRNMWSGTFPINAYTTGPCTPLPAPNYTFALWRVSAEDYVEIRQVGDFHYVTGMTTDNLKCPCQVPSPEFFTELDGVRLHRFAPPCKPLLREEVSFRVGLHEYPVGSQLPCEP
>1a.US.2006.M003_A_NFLC5R.JQ061784
LRDIWDWICEVLSDFKTWLKAKLMPQLPGVPFVSCQRGYKGVWRGDGIMHTRCHCGAGITGHVKNGTMRIVGPRTCRNMWSGTFPINAYTTGPCTPLPAPNYKFALWRVSAEEYVEIRQVGDFHYVTGMTTDNLKCPCQVPSPEFFTELDGVRLHRFAPPCKPLLREEVTFRVGLHEYPVGSQLPCEP
>1a._._.ICC2m7.HQ823995
LRDIWDWICEVLSDFKTWLKAKLMPQLPGIPLVSCQRGYRGVWRGDGIMHTRCHCGAEITGHVKNGTMRIVGPKACRNMWSGTFPINAYTTGPCTPLPAPNYKFALWRVSAEEYVEIRQVGDFHYVTGMTTDNLKCPCQVPSPEFFTELDGVRLHRFAPPCKPLLREEVSFRVGLHEYPVGSQLPCEP
>1a.US._.7020.EF407418
LRDIWDWICEVLSDFKTWLKAKLMPQLPGIPFVSCQRGYRGVWREDGVMHTRCHCGAEITGHVKNGTMRIVGPRTCRNTWSGTFPINAYTTGPCTPLPAPNYTFALWRVSAEEYVEIRRVGDFHYVTGMTTDDLKCPCQVPSPEFFTELDGVRLHRYAPSCKPLLREEVSFRVGLHAYPVGSQLPCEP
>1a.US.2006.HCV1a/US/BIDV402/2006.EU256067
LRDIWDWICEVLSDFKTWLKAKLMPQLPGIPFMSCQRGYRGAWRGDGIMHTRCHCGAEITGHVKNGTMRIVGPRTCRNMWNGTFPINAYTTGPCTPLPAPNYKFALWRVSAEEYVEIRQVGDFHYVTGMTTDNLKCPCQVPSPEFFTELDGVRLHRFAPPCKPLLREEVSFRVGLHEYPVGSQLPCEP
>1a._._.V0167.KC127284
LRDIWDWICEVLSDFKTWLKAKLMPQLPGIPFVSCQRGYRGVWRGDGIMHTRCHCGAEITGHVKNGTMRIVGPRTCRNMWNGTFPINAYT?GPCTPLPAPNYTFALWRVSAEEYVEVRQVGDFHYVTGMTADNLKCPCQVPSPEFFTELDGVRLHRYAPPCKPLLREEVSFRVGLHDYPVGSQLPCEP
>1a.US.2001.NR2W12.FJ896273
LRDIWDWICEVLSDFKTWLKAKLMPQLPGIPFVSCQRGYRGVWRGDGIMHTRCHCGAEIAGHVKNGTMRIVGPKTCRNMWSGTFPINAYTTGPCTPLPAPNYTFALWRVSAEEYVEIRQVGDFHYVTGMTSDNLKCPCQVPSPEFFTELDGVRLHRFAPPCKPLLRDEVSFRVGLHEYPVGSQLPCEP
>1a.US.2004.V2539.JX463613
LRDIWDWICEVLSDFKTWLKAKLMPQLPGIPFVSCQRGYRGVWRGDGIMHTRCHCGAEIAGHVKNGTMRIVGPRTCRNMWNGTFPINAYTTGPCTPLPAPNYTFALWRVSAEEYVEIRQVGDFHYVTGVTADNLKCPCQVPSPEFFTELDGVRLHRFAPPCKPLLRDEVSFRVGLHDYPVGSQLPCEP
>1a._._.RMO2m17.HQ823873
LRDIWDWICEVLSDFKTWLKAKLMPQLPGIPLVSCQRGYRGVWRGDGIMHTRCHCGAEITGHVKNGTMRIVGPKTCRNMWSGTFPINAYTTGPCTPLPAPNYKFALWRVSAEEYVEIRQVGDFHYVTGMTTDNLKCPCQVPSPEFFTELDGVRLHRFAPPCKPLLREEVSFRVGLHEYPVGSQLPCEP
>1a.US._.6001.EF407422
LRDIWDWICEVLSDFKTWLKAKLMPQLPGIPFMSCQRGYKGAWRGDGIMHTRCHCGAEITGHVKNGTMRIVGPKTCRNMWSGTFPINAYTTGPCNPLPAPNYTFALWRVSAEEYVEIRQVGDFHYVTGMTTDNLKCPCQVPSPEFFTELDGVRLHRYAPPCKPLLREEVSFRVGLHEYPVGSQLPCEP
>1a.US.2006.PT240N.FJ958809
LRDIWDWICEVLSDFKTWLKAKLVPQLPGIPFVSCQRGYRGVWRGDGIMHTRCHCGAEITGHVKNGTMRIVGPKTCRNMWSGTFPINAYTTGPCNPLPAPNYTFALWRVSAEEYVEIRRVGDFHYVTGMTADSLKCPCQVPSPEFFTELDGVRLHRFAPPCKPLLRDEVSFKVGLHDYPVGSQLPCEP
>1a.US.2006.PT2424V.FJ958823
LRDIWDWICEVLSDFKTWLKAKLVPQLPGIPFVSCQRGYRGVWQGDGIMHTRCHCGAEITGHVKNGTMRIVGPKTCRNMWSGTFPINAYTTGPCNPLPAPNYTFALWRVSAEEYVEIRRVGDFHYVTGMTADNLKCPCQVPSPEFFTELDGVRLHRFAPPCKPLLRDEVSFKVGLHDYPVGSQLPCEP
>1a._._.V0004.KC127122
LRDIWDWICEVLSDFKTWLKAKLMPQLPGIPFLSCQRGYRGVWRGDGIMHTRCHC?AEITGHVKNGTMRIVGPKTCRNMWSGTFPI?AYTTGPCTPLPAPNYTFALWRVSAEEYVEIRQVGDFHYVTGMTTDNLKCPCQVPSPEFFTELDGVRLHRFAPPCKPLLREEVSFRVGLHEYPVGSQLPCEP
>1a._._.V0626.KC127632
LRDIWDWICEVLSDFKTWLKAKLMPQLPGIPFVSCQRGYRGVWRGDGIMHTRCHCGAEITGHVKNGTMRIVGPRTCRNMWSGTFPINAYTTGPCTPLPAPNYKFALWRVSAEEYVEIRQVGDFHYVTGMTTDNLRCPCQVPSPEFFTELDGVRLHRFAPPCKPLLREEVSFKVGLHAYPVGSQLPCEP
>1a.US.2003.V2529.JX463568
LRDIWDWICEVLSDFKTWLKAKLMPQLPGIPFVSCQRGYKGVWQGDGVMHTRCHCGAEITGHVKTGTMRIVGPRTCRNIWSGTFPINAYTTGPCTPLPAPNYAFALWRVSAEEYVEVRRVGDFHYVTGMTTDNLKCPCQVPSPEFFTELDGVRLHRFAPPCKPLLREEVSFRVGLHEYPVGSQLPCEP
>1a.US._.7003_FU24.EU362891
LRDIWDWICEVLSDFKTWLKAKLMPQLPGIPFVSCQRGYRGVWRGDGIMHTRCHCGAEITGHVKNGTMRIVGPRTCKNMWSGTFPINAYTTGPCTPLPAPNYKFALWRVSAEEYVEIRQVGDFHYVTGMTTDNLKCPCQVPSPEFFTELDGVRLHRFAPPCKPLLREEVSFRVGLHEYPVGSQLPCEP
>1a._._.CSM5m7.HQ824149
LRDIWDWICEVLSDFKTWLKAKLMPQLPGIPLVSCQRGYRGVWRGDGIMHTRCHCGAEITGHVKNGTMRIVGPKTCRNMWSGTFPINAYTTGPCTPLPAPNYKFALWRVSAEEYVEIRQVGDFHYVTGMTTDNLKCPCQVPSPEFFTELDGVRLHRFAPPCKPLLREEVSFRVGLHEYPVGSQLPCEP
>1a._._.V0143.KC127260
LRDIWDWICEVLSDFKTWLKAKLMPQLPGIPFVSCQRGYRGVWRGDGIMH?RCPCGAEITGHVKNGTMRIVGPRTCKNMWSG?FP?NAYTTGPCTPLPAPNYTFA?WRVSAEEYVEIRQVGDFHYVTGMTADNLKCPCQVPSPEFFTELDGVRLHRFAPPCKPLLRDEVSFRVGLHEYPVGSQLPCEP
>1a.US._.201W6.AF265094
LRDIWDWICEVLCDFKTWLKAKLMPQLPGIPFVSCQRGYRGVWRGDGIMHTRCHCGAEITGHVKNGTMRIVGPKTCRNMWSGTFPINAYTTGPCTPLPAPNYKFALWRVSAEEYVEIRQVGDFHYVTGMTTDNLKCPCQVPSPEFFTELDGVRLHRFAPPCKPLLREEVSFRVGLHEYPVGSQLPCEP
>1a._._.EAO14d18.HQ824064
LRDIWDWICEVLSDFKTWLKAKLMPQLPGIPFVSCQRGYRGVWRGDGIMHTRCHCGAEITGHVKNGTMRIVGPKTCRNMWSGTFPINAYTTGPCTPLPAPNYKFALWRVSAEEYVEIRQVGDFHYVTGMTTDNLKCPCQVPSPEFFTELDGVRLHRFAPPCKPLLREEVSFRVGLHEYPVGSQLPCEP
>1a._._.CSM3m7_.HQ824113
LRDIWDWICEVLSDFKTWLKAKLMPQLPGIPLVSCQRGYRGVWRGDGIMHTRCHCGAEITGHVKNGTMRIVGPKTCRNMWSGTFPINAYTTGPCTPLPAPNYKFALWRVSAEEYVEIRQVGDFHYVTGMTTDNLKCPCQVPSPEFFTELDGVRLHRFAPPCKPLLREEVSFRVGLHEYPVGSQLPCEP
>1a.US.2005.PT2024P.FJ958435
LRDIWDWICEVLSDFKTWLKAKLMPQLPGIPFVSCQRGYRGVWRGDGIMHTRCHCGAEITGHVKNGTMKIVGPKTCRNMWSGTFPINAYTTGPCTPLPAPNYKFALWRVSAEEYVEIRQVGDFHYVTGMTTDNLKCPCQVPSPEFFTELDGVRLHRFAPPCKPLLREEVSFRVGLHEYPVGSQLPCEP
>1a._._.EAO12s13.HQ824046
LRDIWDWICEVLSDFKTWLKAKLMPQLPGIPLVSCQRGYRGVWRGDGIMHTRCHCGAEITGHVKNGTMRIVGPKTCRNMWSGAFPINAYTTGPCTPLPAPNYKFALWRVSAEEYVEIRQVGDFHYVTGMTTDNLKCPCQVPSPEFFTELDGVRLHRFAPPCKPLLREEVSFRVGLHEYPVGSQLPCEP
>1a._._.F68534.EU370605
LRDIWDWICEVLSDFKTWLKAKLMPQLPGIPFVSCQRGYRGVWRGDGIMHTRCHCGAEITGHVKNGTMRIVGPKTCRNMWSGTFPINAYTTGPCTPLPAPNYKFALWRVSAEEYVEVRRVGDFHYVTGMTTDNLKCPCQVPSPEFFTELDGARLHRFAPPCKPLLREEVSFRVGLHDYPVGSQLPCEP
>1a.US._.V3188.HQ850285
LRDVWDWICEVLSDFKTWLKAKLMPQLPGIPFVSCQRGYKGVWRGDGIMHTRCHCGAEITGHVKNGTMRIVGPRTCRNMWSGTFPINAYTTGPCTPLPAPNYTFALWRVSAEEYVEIRQVGDFHYVTGMTTDNLKCPCQVPSPEFFTELDGVRLHRFAPPCKPLLREEVSFRVGLHEYPVGSQLPCEP
>1a.US.2004.HCV1a/US/BIDV386/2004.EU482840
LRDIWDWICEVLSDFKTWLKAKLMPQLPGIPFVSCQRGYRGVWRGDGIMHTRCHCGAEIAGHVKNGTMRIVGPRTCRNTWNGTFPINAYTTGPCTPLPAPNYKFALWRVSAEEYVEIRQVGDFHYVTGMTADNLKCPCQVPSPEFFTELDGVRLHRFAPPCKPLLRDEVSFRVGLHNYPVGSQLPCEP
>1a._._.V0170.KC127287
LRDIWDWICEVLSDFKTWLKAKLMPQLPGIPFVSCQRGYR?VWRGDGIMHTRCHCGAEITGHVKNGTMRIVGPRTCRNMWSGTFPINAYTTGP?TPLPAPNYTFALWRVSAE?YVEIRQVGDFHYVTGMTTDNLKCPCQVPSPEFFTELDGVRLHRFAPPCKPLLREEVSFRVGLHEYP?GSQ?PCEP
>1a.US.2005.PT207dN.FJ958460
LRDIWDWICEVLSDFKTWLKAKLMPQLPGIPFVSCQRGYRGVWRGDGVMHTRCHCGAEITGHVKNGTMRIVGPRTCRNMWNGTFPINAYTTGPCTPLPAPNYEFALWRVSAEEYVEIRQVGDFHYVTGMTTDNLKCPCQVPSPEFFTELDGVRLHRFAPPCKPLLREEVSFRVGLHEYPVGSQLPCEP
>1a.US.2005.PT1548U.FJ958745
LRDIWDWICEVLSDFKTWLKAKLMPQLPGIPFVSCQRGYKGVWRGDGIMHTRCHCGAEITGHVKNGTMRIVGPRTCRNMWNGTFPINAYTTGPCTPLPAPNYTFALWRVSAEEYVEIRQVGDFHYVTGMTTDNLKCPCQVPSPEFFTEVDGVRLHRFAPPCKPLLRDEVSFRVGLHDYPVGSQLPCEP
>1a._._.ICC2m12.HQ824000
LRDIWDWICEVLSDFKTWLKAKLMPQLPGIPLVSCQRGYRGVWRGDGIMHTRCHCGAEITGHVKNGTMRIVGPKTCRNMWSGTFPINAYTTGPCTPLPAPNYKFALWRVSAEEYVEIRQVGDFHYVTGMTTDNLKCPCQVPSPEFFTELDGVRLHRFAPPCKPLLREEVSFRVGLHEYPVGSQLPCEP
>1a._._.PCZ2m1__.HQ823794
LRDIWDWICEVLSDFKTWLKAKLMPQLPGIPLVSCQRGYRGAWRGDGIMHTRCHCGAEITGHVKNGTMRIVGPKTCRNMWSGTFPINAYTTGPCSPLPAPNYKFALWRVSAEEYVEVRQVGDFHYVTGMTTDNLKCPCQVPSPEFFTELDGVRLHRFAPPCKPLLREEVSFRVGLHEYPVGSQLPCEP
>1a.US.2006.PT247dI.FJ958840
LRDIWDWICEVLSDFKTWLKAKLVPQLPGIPFVSCQRGYRGVWRGDGIMHTRCHCGAEITGHVKNGTMRIVGPRTCRNMWDGTFPINAYTTGPCNPLPAPNYTFALWRVSAEEYVEIRRVGDFHYVTGMTADNLKCPCQVPSPEFFTELDGVRLHRFAPPCKPLLRDEVSFKVGLHDYPVGSQLPCEP
>1a.US.2004.PT010N.FJ958593
LRDIWDWICEVLSDFKTWLKAKLMPQLPGIPFVSCQRGYRGVWRGDGIMHTRCHCGAEITGHVKNGTMRIAGPRTCRNMWSGTFPINAYTTGPCTPLPTPNYTFALWRVSAEEYVEIRQEGDFHYVTGMTTDNLKCPCQVPSPEFFTELDGVRLHRFAPPCKPLLREEVSFKVGLHEYPVGSQLPCEP
>1a.US._.322.AF265044
LRDIWDWICEVLSDFKTWLKAKLMPQLPGIPFVSCQRGYKGVWRVDGIMHTRCHCGAEITGHVKNGTMRIVGPRTCRNMWSGTFPINAYTTGPCTPLPAPNYTFALWRVSAEEYVEIRQVGDFHYVTGMTTDNLKCPCQVPSPEFFTELDGVRLHRFAPPCKPLLREEVSFRVGLHEYPVGSQLPCEP
>1a.GB._.ERR_8.AM600915
LRDIWDWICEVLSDFKTWLKAKLMPQLPGIPLVSCQRGYRGVWRGDGIMHTRCHCGAEITGHVKNGTMRIVGPKTCRNVWSGTFPINAYTTGPCTPLPAPNYTFALWRVSAEEYVEIRRVGDFHYVTGVTADNLKCPCQVPSPEFFTELDGVRLHRFAPPCKPLLREEVTFRVGLHDYPVGSQLPCEP
>1a.GB._.ERR_151.AM600924
LRDIWDWICEVLSDFKTWLKAKLMPQLPGIPFMSCQRGYRGVWRGDGIMHTRCHCGAEITGHVKNGTMRIVGPRTCRNMWSGTFPINAYTTGPCTPLPAPNYSFALWRVSAEDYVEIRQVGDFHYVTGMTTDNLKCPCQVPSPEFFTELDGVRLHRFAPPCKPLLREEVSFRVGLHEYPVGSQLPCEP
>1a.US._.977.AF265050
LRDIWDWICEVLSDFKTWLKAKLMPQLPGIPFVSCQRGYKGVWRVDGIMHTRCHCGAEITGHVKNGTMRIVGPRTCRNMWSGTFPINAYTTGPCTPLPAPNYTFALWRVSAEEYVEIRQVGDFHYVTGMTTDNLKCPCQVPSPEFFTELDGVRLHRFAPPCKPLLREEVTFRVGLHEYPVGSQLPCEP
>1a.US.2004.PT0524AA.FJ958382
LRDIWDWICEVLSDFKTWLKAKLMPQLPGIPFVSCQRGYKGVWRGDGIMHTRCHCGAEITGHVKNGATRIVGPRTCRNVWSGTFPINAYTTGPCTPLPAPNYTFALWRVSAEEYVEIRQVGDFHYVTGMTTDNLKCPCQAPSPEFFTELDGVRLHRFAPPCKPLLREEVSFRVGLHEYPVGSQLPCEP
>1a._._.V0552.KC127558
LRDIWDWICEVLSDFKTWLKAKLMPQLPGIPFVSCQRGYRGVWQGDGIMHTRCHCGAEI?GHVKNGTMRIVGPKTCRNMWSG?FPINAYTTGPCTPLPAPNYTFALWRVSAEEYVEIRRVGDFHYVTGMTADNLKCPCQVPSPEFFTELDGVRLHRFAPPCKPLLRDEVSFRVGLHDYPVGSQLPCEP
>1a.US.2004.PT070J.FJ958547
LRDIWDWICEVLSDFKTWLKAKLMPQLPGIPLVSCQRGYKGVWRGDGIMHTRCHCGAEITGHVKNGTMRIVGPRTCRNMWSGTFPINAYTTGPCTPLPAPNYKFALWRVSAEEYVEIRQVGDSHYVTGMTTDNLKCPCQVPSPEFFTELDGVRLHRYAPPCKPLLRDEVSFRVGLHEYPVGSQLPCEP
>1a._._.V0581.KC127587
LRDIWDWICEVLSDFKTWLKAKLMPQLPGIPFVSCQRGYRGVWRGDGIMHTRCHCGA?ITGHVKNGTMRIVGPRTC?NMWSGTFPINAYTTGPCTPLPAPNYTFALWRVSAEEYVEIRQVGDFHYVTGMTTDNLKCPCQVPSPEFFTE?DGVRL?RFAPPCKPLLREEVSFRVGLHEYPVGSQLPCEP
>1a._._.RMO4m7.HQ823901
LRDIWDWICEVLSDFKTWLKAKLMPQLPGIPLVSCQRGYRGVWRGDGIMHTRCHCGAEITGHVKNGTMRIVGPKTCRNMWSGTFPINAYTTGPCTPLPAPNYKFALWRVSAEEYVEIRQVGDFHYVTGMTTDNLKCPCQVPSPEFFTELDGVRLHRFAPPCKPLLREEVSFRVGLHEYPVGSQLPCEP
>1a._._.RMOpt5.HQ823855
LRDVWDWICEVLSDFKTWLKAKLMPQLPGIPLVSCQRGYRGVWRGDGIMHTRCHCGAEITGHVKNGTMRIVGPKTCRNMWSGTFPINAYTTGPCTPLPAPNYKFALWRVSAEEYVEIRQVGDFHYVTGMTTDNLKCPCQVPSPEFFTELDGVRLHRFAPPCKPLLREEVSFRVGLHEYPVGSQLPCEP
>1a.US._.L815.DQ889312
LRDIWDWVCEVLSDFKTWLKAKLMPQLPGIPFVSCQRGYKGVWRGDGIMHTRCHCGAEITGHVKNGTMRIVGPKTCWNMWSGTFPINAYTTGPCTPLPAPNYKFALWRVSAEEYVEIRRVGDFHYVTGMTTDNLKCPCQVPSPEFFTELDGVRLHRFAPPCKPLLRDEVSFRVGLNEYPVGSQLPCEP
>1a._._.V0503.KC127509
LRDIWDWICEVLSDFKTWLKAKLMPQLPGIPFVSCQRGYKGVWRGDGIMHTR?HCGAEITGHVKNGTMRIVGPKTCKNMWSGTFPINAYTTGPCTPLPAPNYKFALWRVSAEEYVEVRQVGDFHYVT?MTAD?LKCPCQVPSPEFFTELDGVRLHRFAPPCKP?LRDEVSFRVGLHDYPVGSQLPCEP
>1a._._.V0438.KC127444
LRDIWDWICEVLSDFKTWLKAKLMPQLPGIPFVSCQRGYRGVWRGDGIMHTRCHCGAEIAGHVKNGTMRIVGPKTCRNMWSGTFPINAYTTGPCTPLPAPNYTFALWRVSAEEYVEIRQVGDFHYVTGMTAD?LKCPCQVPSPEFFTEL?GVRLHRFAPPCKPLLRDEVSFRVGLHAYPVGSQLPCEP
>1a._._.V0587.KC127593
??D?WDW?C?V?S?FKTW??AKLMPQLPGIPFVSCQRGYKGVWRGDGIMYTRCHCGAEITGHVKNGTMRIVGPKTC?NMW??TFPINAYTTGPSTPLPAPNYTFALWRVSAEEYVEIRQVGDFH??TGMTA??LKCPCQVPSPEFFTELDGVRLHRFAP?CKPL?RDEVSF?VGLHDYPVGSQLPCEP
>1a.US.2005.PT157dQ.FJ958755
LRDIWDWICEVLSDFKTWLKAKLMPQLPGIPFVSCQRGYKGVWRGDGIMHTRCHCGAEITGHVKNGTMRIVGPRTCRNMWNGTFPINAYTTGPCTPLPAPNYTFALWRVSAEEYVEIRQVGDFHYVTGMTTDNLKCPCQVPSPEFFTEVDGVRLHRFAPPCKPLLRDEVSFRVGLHDYPVGSQLPCEP
>1a.US.2006.PT2424C.FJ958815
LRDIWDWICEVLSDFKTWLKAKFVPQLPGIPFVSCQRGYRGVWRGDGIMHTRCHCGAEITGHVKNGTMRIVGPKTCRNMWSGTFPINAYTTGPCNPLPAPNYTFALWRVSAEEYVEIRRVGDFHYVTGMTADNLKCPCQVPSPEFFTELDGVRLHRFAPPCKPLLRDEVSFKVGLHDYPVGSQLPCEP
>1a.CH.2004.HCV1a/CH/BIDV260/2004.EU255957
LRDVWDWICEVLSDFKTWLKAKLMPQLPGIPFVSCQRGYRGVWQGDGIMHTRCHCGAEITGHVKNGTMRIVGPKTCRNMWSGTFPINAYTTGPCTPLPAPNYTFALWRVSAEEYVEIRRVGDFHYVTGMTADNLKCPCQVPSPEFFTELDGVRLHRFAPPCKPLLREEVSFRVGLHDYPVGSQLPCEP
>1a.US.2004.PT017dE.FJ958621
LRDIWDWICEVLSDFKTWLKAKLMPQLPGIPFVSCQRGYRGVWRGDGIMHTRCHCGAEITGHVKNGTMRIVGPKTCRNMWNGTFPINAYTTGPCTPLPAPNYTFALWRVSAEEYVEIRQEGDFHYVTGMTTDNLKCPCQVPSPEFFTELDGVRLHRFAPPCKPLLREEVTFRVGLHEYPVGSQLPCEP
>1a._._.ICCpt5.HQ823949
LRDIWDWICEVLSDFKTWLKAKLMPQLPGIPLVSCQRGYRGVWRGDGIMHTRCHCGAEITGHVKNGTMRIVGPKTCRNMWSGTFPINAYTTGPCTPLPAPNYKFALWRVSAEEYVEIRQVGDFHYVTGMTTDNLKCPCQVPSPEFFTELDGVRLHRFAPPCKPLLREEVSFRVGLHEYPVGSQLPCEP
>1a.US.2004.PT067dU.FJ958502
LRDIWDWICEVLSDFKTWLKAKLMPQLPGIPFVSCQRGYKGVWRGDGIMHTRCHCGAEITGHVKNGTMRIVGPKTCRNMWSGTFPINAYTTGPCTPLPAPNYTFALWRVSAEDYVEIRQVGDFHYVTGMTTDNLKCPCQVPSPEFFTELDGVHLHRFAPPCKPLLREEVSFRVGLHDYPVGSQLPCEP
>1a._._.ICC6m18.HQ824013
LRDIWDWICEVLSDFKTWLKAKLMPQLPGIPLVSCQRGYRGVWRGDGIMHTRCHCGAEITGHVKNGTMRIVGPRTCRNMWSGTFPINAYTTGPCTPLPAPNYKFALWRVSAEEYVEIRQVGDFHYVTGMTTDNLKCPCQVPSPEFFTELDGVRLHRFAPPCKPLLREEVSFRVGLHEYPVGSQLPCEP
>1a._._.CSM2m19.HQ824108
LRDIWDWICEVLSDFKTWLKAKLMPQLPGIPLVSCQRGYRGVWRGDGIMHTRCHCGAEITGHVKNGTMRIVGPKTCRNMWSGTFPINAYTTGPCTPLPAPNYKFALWRVSAEEYVEIRQVGDFHYVTGMTTDNLKCPCQVPSPEFFTELDGVRLHRFAPPCKPLLREEVSFRVGLHEYPVGSQLPCEP
>1a.US._.1622.AF265066
LRDIWDWICEVLSDFKTWLKAKLMPQLPGIPFVSCQRGYKGVWRVDGIMHTRCHCGAEITGHVKNGTMRIVGPRTCRNMWSGTFPINAYTTGPCTPLPAPNYTFALWRVSAEEYVEIRQVGDFHYVTGMTTDNLKCPCQVPSPEFFTELDGVRLHRFAPPCKPLLREEVTFRVGLHDYPVGSQLPCEP
>1a.US.2004.PT030T.FJ958640
LRDIWDWICEVLSDFKTWLKAKLMPQLPGIPFVSCQRGYRGVWRGDGIMHTRCHCGAEITGHVKNGTMRIVGPKTCRNMWSGTFPINAYTTGPCTPLPAPNYKFALWRVSAEEYVEVRQVGDFHYVTGMTTDNLKCPCQVPSPEFFTELDGVRLHRFAPPCKPLLREEVSFRVGLHEYPVGSQLPCEP
>1a.US.2004.PT030C.FJ958633
LRDIWDWICEVLSDFKTWLKAKLMPQLPGIPFVSCQRGYRGVWRGDGIMHTRCHCGAEITGHVKNGTMRIVGPKTCRNMWSGTFPINAYTTGPCTPLPAPNYKFALWRVSAEEYVEVRQVGDFRYVTGMTTDNLKCPCQVPSPEFFTELDGVRLHRFAPPCKPLLREEVSFRVGLHEYPVGSQLPCEP
>1a.US.2005.PT207dD.FJ958453
LRDIWDWICEVLSDFKTWLKAKLMPQLPGIPFVSCQRGYKGVWRGDGVMHTRCHCGAEITGHVKNGTMRIVGPRTCRNMWNGTFPINAYTTGPCTPLPAPNYKFALWRVSAEGYVEIRQVGDFHYVTGMTTDNLKCPCQVPSPEFFTELDGVRLHRFAPPCKPLLREEVSFRVGLHEYPVGSQLPCEP
>1a._._.145.KJ747871
LRDIWDWICEVLSDFKTWLKAKLMPQLPGIPLMSCQRGYKGVWRGDGIMHTRCHCGAEITGHVKNGTMRIVGPRTCRNMWSGTFPINAYTTGPCTPLPAPNYKFALWRVSAEEYVEIRQVGDFHYVTGMTTDNLKCPCQVPSPEFFTELDGVRLHRFAPPCKPLLREEVSFRVGLHEYPVGSQLPCEP
>1a.US._.7002.EF407440
LRDIWDWICEVLSDFKTWLKAKLMPQLPGIPFVSCQRGYKGVWRGDGIMHTRCHCGAEITGHVKNGTMRIVGPRTCRNMWSGTFPINAYTTGPCTPLPAPNYTFALWRVSAEEYVEIRQVGDFHYVTGMTTDNLKCPCQVPSPEFFTELDGVRLHRFAPPCKPLLREEVSFRVGLHEYPVGSQLPCEP
>1a.GB._.ERR_91.AM600918
LRDIWDWICEVLSDFKTWLKAKLMPQLPGIPLVSCQRGYRGVWRGDGIMHTRCHCGAEITGHVKNGTMRIAGPRTCRNMWSGTFPINAYTTGPCTPLPAPNYKFALWRVSAEEYVEIRQVGDFHYVTGMTADNLKCPCQVPSPEFFTELDGVRIHRFAPPCKPLLREEVSFRVGLHEYPVGSQLPCEP
>1a.US.2004.PT0748B.FJ958565
LRDIWDWICEVLSDFKTWLKAKLMPQLPGIPLVSCQRGYRGVWRGDGIMHTRCHCGAEITGHVKNGTMRIVGPRTCRNMWSGTFPINAYTTGPCTPLPAPNYKFALWRVSAEEYVEIRRVGDSHYVTGMTTDNLRCPCQVPSPEFFTELDGVRLHRFAPPCKPLLREEVSFRVGLHEYPVGAQLPCEP
>1a.US.2004.PT0248F.FJ958787
LRDIWDWICEVLSDFKTWLKAKLMPQLPGIPFVSCQRGYRGVWRGDGIMHTRCHCGAEITGHVKNGTMRIAGPRTCRNMWNGTFPINAYTTGPCTPLPAPNYKFALWRVSAEEYVEIRQVGDFHYVTGMTTDNLKCPCQVPSPEFFTELDGVRLHRFAPPCKPLLRDEVSFRVGLHEYPVGSQLPCEP
>1a.US.2004.PT057dL.FJ958411
LRDIWDWICEVLSDFKTWLKAKLMPQLPGIPFMSCQRGYKGVWRGDGIMHTRCHCGAEITGHVKNGTMRIVGPRTCRNMWSGTFPINAYTTGPCTPLPAPNYTFALWRVSAEEYVEIRQVGDFHYVTGMTTDNLKCPCQVPSPEFFTELDGVRLHRFAPPCKPLLREEVSFRVGLHEYPVGSQLPCEP
>1a.US.2004.PT080W.FJ958945
LRDIWDWICEVLSDFKTWLKAKLMPQLPGIPFVSCQRGYKGVWQGDGVMHTRCHCGAEITGHVKNGSMRIVGPRTCRNMWGGTLPINAYTTGPCTPLPAPNYTFALWRVSAEEYVEIRRVGDFHYVTGMTTDNLKCPCQVPSPEFFTELDGVRLHRFAPPCKPLLREEVSFRVGLHNYPVGSQLPCEP
>1a.US.2009.10069_2FB20.KT734604
LRDIWDWICEVLSDFKTWLKAKLMPQLPGIPFVSCQRGYKGVWQGDGIMHTRCHCGAEITGHVKNGTMRIVGPKTCRNMWSGTFPINAYTTGPCTPLPAPNYTFALWRVSAEEYVEIRRVGDFHYVTGMTTDNLKCPCQVPSPEFFTELDGVRLHRFAPPCKPLLRDEVSFRVGLYDYPVGSQLPCEP
>1a._._.V0370.KC127376
LRDIWDWICEVLSDFKTWLKAKLMPQLPGIPFVSCKRGYRGVWRGDGVMHTRCHCGAEITGHVKNGTMRIVGPRTCRNMWNGTFPINAYTTGPCTPLPAPNYTFALWRVSAEEYVEIRRVGDSHYVTGMTTDNLKCPCQVPSPEFFTELDGVRLHRFA?PCKPLLRDEVSFRVGLHEYPVGSQLPCEP
>1a.US.2002.V2518.JX463557
LRDIWDWICEVLSDFKTWLKAKLMPQLPGIPFVSCQRGYRGVWRGDGIMHTRCHCGAEITGHVKNGTMRIVGPKTCRNMWSGTFPINAYTTGPCTPLPAPNYTFALWRVSAEEYVEIRQVGDFHYVTGMTADNLKCPCQVPSPEFFTELDGVRLHRFAPPCKPLLREEVSFRVGLHDYPVGSQLPCEP
>1a.US.2005.PT150F.FJ958724
LRDIWDWICEVLSDFKTWLKAKLMPQLPGIPFVSCQRGYKGVWRGDGIMHTRCHCGAEITGHVKNGTMRIVGPRTCRNMWNGTFPINAYTTGPCTPLPAPNYTFALWRVSAEEYVEIRQVGDFHYVTGMTTDNLKCPCQVPSPEFFTEVDGVRLHRFAPPCKPLLRDEVSFRVGLHDYPVGSQLPCEP
>1a._._.V0019.KC127137
LRDIWDWICEVLSDFKTWLKAKL?PQLPGIPFVSC?RGYRGVWRGDGIMHTRCHCGAEITGHVK?GTMRITGPRTCRNMWSGTFPINAYTTGP?TPLPAPNYTFALWRVSAEEYVEIRRVGDFHYVTGM?TDNLKCPCQVPSPEFFTELDGVRIHRFAPPCKPLLREEVSFRVGLHDYPVGSQLPCE?
>1a.US.2004.V3191.JX463550
LRDIWDWICEVLSDFKTWLKAKLMPQLPGIPFVSCQRGYRGVWRGDGIMHTRCHCGAEITGHVKNGTMRIVGPRTCKNMWSGTFPINAYTTGPCTPLPAPNYKFALWRVSAEEYVEIRQVGDFHYVTGMTTDDLKCPCQVPSPEFFTELDGVRLHRFAPPCKPLLREEVSFRVGLHAYPVGSQLPCEP
>1a.CH.2005.HCV1a/CH/BIDV245/2005.EU255951
LRDIWDWICEVLSDFKTWLKAKLMPQLPGIPFVSCQRGYRGVWRGDGIMHTRCHCGAEITGHVKNGTMRIVGPKTCRNMWSGTFPINAYTTGPCTPLPAPNYTFALWRVSAEEYVEIRQVGDFHYVTGMTADNLKCPCQVPSPEFFTELDGVRLHRFAPPCKPLLRDEVTFRVGLHDYPVGSQLPCEP
>1a._._.PCZ4m5.HQ823817
LRDIWDWICEVLSDFKTWLKAKLMPQLPGIPLVSCQRGYRGAWRGDGIMHTRCHCGAEITGHVKNGTMRIVGPKTCRNMWSGTFPINAYTTGPCSPLPAPNYKFALWRVSAEEYVEVRQVGDFHYVTGMTTDNLKCPCQVPSPEFFTELDGVRLHRFAPPCKPLLREEVSFRVGLHEYPVGSQLPCEP
>1a._._.PCZ2m3__.HQ823783
LRDIWDWICEVLSDFKTWLKAKLMPQLPGIPLVSCQRGYRGAWRGDGIMHTRCHCGAEITGHVKNGTMRIVGPKTCRNMWSGTFPINAYTTGPCSPLPAPNYKFALWRVSAEEYVEVRQVGDFHYVTGMTTDNLKCPCQVPSPEFFTELDGVRLHRFAPPCKPLLREEVSFRVGLHEYPVGSQLPCEP
>1a.US.2005.PT2048U.FJ958446
LRDIWDWICEVLSDFKTWLKAKLMPQLPEIPFVSCQRGYRGVWRGDGVMHTRCHCGAEITGHVKNGTMRIVGPRTCRNMWNGTFPINAYTTGPCTPLPAPNYRFALWRVSAEEYVEIRQVGDFHYVTGMTTDNLKCPCQVPSPEFFTELDGVRLHRFAPPCKPLLREEVSFRVGLHEYPVGSQLPCEP
>1a.US.2003.HCV1a/US/BIDV423/2003.EU239715
LRDIWDWICEVLSDFKTWLKAKLMPQLPGIPFVSCQRGYRGVWRGDGIMHTRCHCGAEITGHVKNGTMRIVGPRTCKNMWSGTFPINAYTTGPCTPLPAPNYKFALWRVSAEEYVEVRQVGDFHYVTGMTTDNLKCPCQVPSPEFFTELDGVRIHRFAPPCKPLLREEVSFRVGLHEYPVGSQLPCEP
>1a.US.2004.PT027dF.FJ958797
LRDIWDWICEVLSDFKTWLKAKLMPQLPGIPFVSCQRGYRGVWRGDGIMHTRCHCGAEITGHVKNGTMRIAGPRTCRNMWSGTFPINAYTTGPCTPLPAPNYKFALWRVSAEEYVEIRQVGDFHYVTGMTTDNLKCPCQVPSPEFFTELDGVRLHRFAPPCKPLLRDEVSFRVGLHEYPVGSQLPCEP
>1a._._.V0567.KC127573
LRDVWDWICEVLSDFKTWLKAKLVPQLPGIPFVSCQRGYRGVWRGDGIMHTRCHCGAEITGHVKNGTMRIVGPRTCRNMWSGTFPINAYTTGPCSPLPAPNYTFALWRVSAEEYVEIRRVGDFHYVTGMTTDNLKCPCQVPSPEFFTELDGVRLHRFAPPCKPLLREEVSFRVGLHEYLVGSQLPCEP
>1a.US.1999.99_26.DQ889296
LRDIWDWICEVLSDFKTWLKAKLMPQLPGIPFVSC?RGYRGVWRGDGIMHTRCHCGAEITGHVKNGTMRIVGPRTCRNMWSGTFPINAYTTGPCTPLPAPNYEFALWRVSAEEYVEIRQVGDFHYVTGMTTDNLKCPCQVPSPEFFTELDGVRLHRFAPPCKPLLREEVTFRVGLHEYPVGSQLPCEP
>1a._._.V0605.KC127611
LRDIWDWICEVLSDFKTWLKAKLMPQLPGIPFVSCQRG?R?VWRGDGVM?TRCH?G?EITGHVKNGSMRIVGPKTCRNMW??TFPINAYTTGPC?PLPAPNYTFALWRVSAEEYVE?R?VGDFHY?TGMT?D??KCPCQVP?PEFFTELDGVRL?RFAPPCK?L?RDEVS?RVGLHDYPV?SQL?C?P
>1a._._.V0634.KC127640
LRDIWDWICEVLSDFKTWLKAKLMPQLPGIPFVSCQRGYRGVWRGDGIMHTRCHCGAEITGHVKNGTMRIVGPRTCKNMWSGTFPINAYTTGPCTPLPAPNYKFALWRVSAEEYVEIRQVGDFHYVTGMTTDNLKCPCQVPSPEFFTELDGVRLHRFAPPCKPLLRDEVSFRVGLHEYPVGSQLPCEP
>1a.US.2002.SVR5W00.FJ896301
LRDIWDWICEVLSDFKTWLKAKLMPQLPGIPFVSCQRGYRGVWRGDGIMHTRCHCGAEIAGHVKNGTMRIVGPKTCRNMWSGTFPINAYTTGPCTPLPAPNYAFALWRVSAEEYVEIRRVGDFHYVTGMTADDLKCPCQVPSPEFFTELDGVRIHRFAPPCKPLLRDEVSFRVGLHSYPVGSQLPCEP
>1a.US.2001.HCV1a/US/BIDV61/2001.EU256019
LRDIWDWICEVLSDFKTWLKAKLMPQLPGIPFMSCQRGYRGTWRGDGIMHTRCHCGAEITGHVKNGSMRIVGPRTCRNMWSGTFPINAYTTGPCTPLPAPNYTFALWRVSAEEYVEIRQVGDFHYVTGMTTDNLKCPCQVPSPEFFTELDGVRLHRFAPPCKPLLREEVSFRVGLHEYPVGSQLPCEP
>1a.US.2004.PT050T.FJ958379
LRDIWDWICEVLSDFKTWLKAKLMPQLPGIPFVSCQRGYKGVWRGDGIMHTRCYCGAEITGHVKNGTMRIVGPRTCRNMWSGTFPINAYTTGPCTPLPAPNYTFALWRVSAEEYVEIRQVGDFHYVTGMTTDNLKCPCQVPSPEFFTELDGVRLHRFAPPCKPLLREEVSFRVGLHEYPVGSQLPCEP
>1a.US.2004.PT0324F.FJ958646
LRDIWDWICEVLSDFKTWLKAKLMPQLPGIPFVSCQRGYRGVWRGDGIMHTRCHCGAEITGHVKNGTMRIVGPKTCRNMWSGTFPINAYTTGPCTPLPAPNYKFALWRVSAEEYVEVRQVGDFHYVTGMTTDNLKCPCQVPSPEFFTELDGVRLHRFAPPCKPLLREEVSFRVGLHEYPVGSQLPCEP
>1a.US.2002.V2505.JX463528
LRDIWDWICEVLSDFKTWLKAKLMPQLPGIPFVSCQRGYRGTWRGDGIMYTRCHCGAEITGHVKNGTMRIVGPKTCRNMWSGTFPINAYTTGPCTPLPAPNYTFALWRVSAEEYVEIRQVGDFHYVTGMTADNLKCPCQVPSPEFFTELDGVRLHRFAPPCKPLLREEVSFRVGLHDYPVGSQLPCEP
>1a.US.2004.PT050G.FJ958372
LRDIWDWICEVLSDFKTWLKAKLMPQLPGIPFVSCQRGYKGVWRGDGIMHTRCHCGAEITGHVKNGTMRIVGPRTCRNMWNGTFPINAYTTGPCTPLPAPNYTFALWRVSAEEYVEIRQVGDFHYVTGMTTDNLKCPCQVPSPEFFTELDGVRLHRFAPPCKPLLREEVSFRVGLHEYPVGSQLPCEP
>1a._._.V0598.KC127604
LRDIWDWICEVLSDFKTWLKAKLMPQLPGIPFVSCQRGYRGVWRGDGIMHTRCHCGAEITGHVKNGTMRIVGPRTCRNMWSGTFPINAYTTGPCTPLPAPNYEFALWRVSAEEYVEIRQVGDFHYVTGMTTDNLKCPCQVPSPEFFTELDGVRLHRFAPPCKPLLREEVSFRVGLHEYPVGSQLPCEP
>1a._._.V0585.KC127591
LRDIWDWICEVLSDFKTWLKAK?MPQLPGIPFVSCQRGY?GVWRGDGIMHTRCHCGAEI?GHVKNGTMRIVGPKTCRN?WSGTFPINA?TTGP??P?PAPNY?FALWRVS?EEYV?IRRVGDFHYVT?MT?DNLKCPCQVPSPEFFTELDGVRL?RFAPPCKPLLRDEVSFR?G?HDYPVGSQ?PCEP
>1a.US._.V3348.HQ850289
LRDIWDWICEVLSDFRTWLKAKLMPQLPGIPFVSCQRGYRGVWRGDGIMHTRCHCGAEITGHVKNGTMRIVGPKTCRNMWSGTFPINAYTTGPCTPLPAPNYKFALWRVSAEEYVEIRQVGDFHYVTGMTADNLKCPCQVPSPEFFTELDGVRLHRFAPPCKPLLRDEVSFRVGLHDYPVGSQLPCEP
>1a._._.EAO2m12.HQ824076
LRDVWDWICEVLSDFKTWLKAKLMPQLPGIPFVSCQRGYRGVWRGDGIMHTRCHCGAEITGHVKNGTMRIVGPKTCRNMWSGTFPINAYTTGPCTPLPAPNYKFALWRVSAEEYVEIRQVGDFHYVTGMTTDNLKCPCQVPSPEFFTELDGVRLHRFAPPCKPLLREEVSFRVGLHEYPVGSQLPCEP
>1a.US.1992.HCV1a/US/BIDV177/1992.EU234063
LRDIWDWICEVLSDFKTWLKAKLMPQLPGIPFVSCQRGYRGVWRGDGIMHTRCHCGAEITGHVKNGTMRIVGPRTCRNMWSGTFPINAYTTGPCTPLPAPNYTFALWRVSAEEYVEIRQVGDFHYVTGMTTDNLKCPCQVPSPEFFTELDGVRLHRFAPPCKPLLREEVSFRVGLHEYPVGSQLPCEP
>1a.US.2004.PT080A.FJ958936
LRDIWDWICEVLSDFKTWLKAKLMPQLPGIPFVSCRRGYKGVWQGDGVMHTRCHCGAEITGHVKNGSMRIVGPRTCRNMWGGTFPINAYTTGPCTPLPAPNYTFALWRVSAEEYVEIRRVGDFHYVTGMTTDNLKCPCQVPSPEFFTELDGVRLHRFAPPCKPLLREEVSFRVGLHDYPVGSQLPCEP
>1a.US._.62.AF265127
LRDIWDWICEVLSDFKTWLKAKLMPQLPGIPFVSCQRGYRGVWRGDGVMYTRCHCGAEITGHVKNGTMRIIGPKTCRNMWSGTFPINAYTTGPCTPLPAPNYTFALWRVSAEEYVEIRQVGDFHYVTGMTADNLKCPCQVPSPEFFTELDGVRLHRFAPPCKPLLREEVSFRVGLHDYPVGSQLPCEP
>1a.US.2003.V2507.JX463530
LRDIWDWICEVLSDFKTWLKAKLMPQMPGIPFLSCQRGYKGVWRGDGIMHTRCHCGAEITGHVKNGTMRIVGPRTCRNMWSGTFPINACTTGPCSPLPAPNYTFALWRVSAEEYVEIRQVGDFHYVTGMTTDNLKCPCQVPSPEFFTELDGVRLHRFAPPCKPLLREEVSFRVGLHEYPVGSQLPCEP
>1a._._.V0371.KC127377
LRDIWDWICEVLS?FKTWLKAKLMPQLPGIP?VSCQRG??GVWRG?GIMHTRCHCGAEITGHV?NGTMRIVGPRTCRNMWSGTFPINAYTTGPCTPLPAPNYTFALWRVAAEEYVEIRQVGDFHYVTGMTTDNL?CPCQVPSPEFFTELDGVR?HRFAPPCKPLLREEVTFRVGLHEYPVGSQ?PCEP
>1a.US.2004.PT010T.FJ958596
LRDIWDWICEVLSDFKTWLKAKLMPQLPGIPFVSCQRGYRGVWRGDGIMHTRCHCGAEITGHVKNGTMRIAGPRTCRNMWSGTFPINAYTTGPCTPLPAPNYTFALWRVSAEEYVEIRQEGDFHYVTGMTTDNLKCPCQVPSPEFFTELDGVRLHRFAPPCKPLLREEVSFRVGLHEYPVGSQLPCEP
>1a.US.2001.01_25.DQ889264
LRDIWDWICEVLSDFKTWLKAKLMPQLPGIPFVSCQRGYKGVWRGDGIMHTRCHCG?EITGHVKNGTMRIVGPKTCRNMWSGTFPINAYTTGPCTPLPAPNYKFALWRVSAEEYVEVRQVGDFHYVTGMTTDNLKCPCQVPSPEFFTEL?GVRLHRFAPPCKPLLREEVSFRVGLHEYPVGSQLPCEP
>1a._._.V0058.KC127176
LRDIWDWICEVLSDFKTWLKTKLMPQLPGIPFVSCQRG?KGVWRGDGIMHTRCHCGAEITGHVKNGTMRIVGPRTCKNMWSGTFPINA?TTGPCTPLPAPNYTFALWRVSAEEYVEIRQVGDFHYVTGMTTDNLKCPCQVPSPEFFTELDGVRLHRFAPPCKPLLREEVSF?VGLNEYPVGSQLPCEP
>1a._._.V0117.KC127234
LRDIWDWICEVLSDFKTWLKAKLMPQLPGIPFVSCQRGYRGVWRGDGIMHTRCHCGAEIAGHVKNGSMRIAGPKTCRNTWNGTFPINAYTTGPCTPLPAPNYT?ALWRVSAEEYVEIRQVGDF?YVTGMTADNLKC?CQVPS?EFFTELDGVRLHRFAPPCKPLLREEVSFRVGLHDYPVGSQLPCEP
>1a._._.V0565.KC127571
LRDIWDWVCEVLSDFKTWLKAKLMPQLPGIPFVSCQRGYRGVWRGDGIMHTRCHCGAEITGHVKNGTMRIVGPRTCRNMWSGTFPINAYTTGPCTPLPAPNYTFALWRVSAEEYVEIRQVGDFHYVTGMTTDNLKCPCQVPSPEFFTELDGVRLHRFAPPCKPLLREEVSFRVGLHEYPVGSQLPCEP
>1a.US.2002.BT1W36.FJ896285
LRDIWDWICEVLSDFKTWLKAKLMPQLPGIPFVSCQRGYKGVWRGDGVMHTRCYCGAEITGHVKNGTMRIVGPRTCRNMWSGTFPINAYTTGPCTPLPAPNYTFALWRVSAEEYVEIRQVGDFHYVTGMTTDNLRCPCQVPSPEFFTELDGVRLHRFAPPCKPLLREEVSFRVGLHEYPVGSQLPCEP
>1a.US.2004.PT010B.FJ958588
LRDIWDWICEVLSDFKTWLRAKLMPQLPGIPFVSCQRGYRGVWRGDGIMHTRCHCGAEITGHVKNGTMRIVGPKTCRNMWNGTFPINAYTTGPCTPLPAPNYTLALWRVSAEEYVEIRQEGDFHYVTGMTTDNLKCPCQVPSPEFFTELDGVRLHRFAPPCKPLLREEVSFRVGLHEYPVGSQLPCEP
>1a.US.2009.10069_7A1.KT734545
LRDIWDWICEVLSDFKTWLKAKLMPQLPGIPFVSCQRGYKGVWQGDGIMHTRCHCGAEITGHVKNGTMRIVGPKTCRNMWSGTFPINAYTTGPCTPLPAPNYTFALWRVSAEEYVEIRRVGDFHYVTGMTTDNLKCPCQVPSPEFFTELDGVRLHRFAPPCKPLLRDEVSFRVGLYDYPVGSQLPCEP
>1a._._.V0410.KC127416
LRDIWDWICEV?SDFKTWLKAKLMPQLPGIPLVSCQRGYKGVWRGDGIMHTRCHCGAEITGHVKNGTMRIVGP?TCR?MW?GTFP?NAYTTGPCTPLPAPNYKFALWRVSAEEYVEIRQVGDFHYVTGMTTDNLKCPCQVPSPEFFTELDGVR?HRFAPPCK??LREEVTFRVGLHEYPVGSQLPCEP
>1a.US.2005.PT1548S.FJ958744
LRDIWDWICEVLSDFKTWLKAKLMPQLPGIPFVSCQRGYKGVWRGDGIMHTRCHCGAEITGHVKNGTMRIVGPRTCRNMWNGTFPINAYTTGPCTPLPAPNYTFALRRVSAEEYVEIRQVGDFHYVTGMTTDNLKCPCQVPSPEFFTEVDGVRLHRFAPPCKPLLRDEVSFRVGLHDYPVGSQLPCEP
>1a._._.V0392.KC127398
LRD?WDWICEVLSDFKTWLKAKLMPQLPGIPFVSCQRGYRG?WRGDGIMYTRCHCGAEISGHVKNGTMRIVGPKTCRNTWSGTFPINAYTTGP??PLPAPNYKFALWRVSAEEYV??RQVGDFHYVTGMTADNLKC?CQV?SPEF?TELDGVRLHRFAPPCKPLLREEVSFRVGLHDYPVGSQLPC??
>1a.US.2000.00W.DQ889256
?RDIWDWICEVLSDFKTWL?AKLMPQLPGIPFVSC?RGYKG?WRGDGIMHTRCHCGAEITGHVKNGTMRIV?PKTCRNMW?GTFPINAYTTGPCTPLPAPN?TFALWRVSAEEYVEIRQVGDFHYVTGMTTDNLKCPCQVPSPEFFTELDGVRLHRFAPPCKPLLREEVSFRVGLHEYPVGSQLPCEP
>1a.US.2001.NR3W00.FJ896276
LRDIWDWICEVLSDFKTWLKAKLVPQLPGIPFVSCQRGYRGVWRGDGIMHTRCHCGAEITGHVKNGTMRIVGPRTCRNMWSGTFPINAYTTGPCTPLPAPNYTFALWRVSAEEYVEVRRVGDFHYVTGMTTDNLKCPCQVPSPEFFTELDGVRLHRFAPPCKPLLREEVSFRVGLHDYPVGSQLPCEP
>1a.US.2009.10069_2FA1.KT734523
LRDIWDWICEVLSDFKTWLKAKLMPQLPGIPFVSCQRGYKGVWQGDGIMHTRCHCGAEITGHVKNGTMRIVGPKTCRNMWSGTFPINAYTTGPCTPLPAPNYTFALWRVSAEEYVEIRRVGDFHYVTGMTTDNLKCPCQVPSPEFFTELDGVRLHRFAPPCKPLLRDEVSFRVGLYDYPVGSQLPCEP
>1a.US.2002.BT4W00.FJ896316
LRDIWDWICEVLSDFKTWLKAKLMPQLPGIPFVSCQRGYRGVWRGDGIMHTRCHCGAEITGHVKNGTMRIVGPRTCRNMWSGTFPINAYTTGPCTPLPAPNYTFALWRVSAEEYVEVRQVGDFHYVTGMTADNLKCPCQVPSPEFFTELDGVRLHRFAPPCKPLLREEVSFRVGLHEYPVGSQLPCEP
>1a._._.V0025.KC127143
LRDIWDWICEVLSDFKTWLKAKLTPQLPGIPFVSCQRGYRGVWRGDGIMHTRCRCGADITGHVKNGTMRIVGPRTCRNMWSGTFPINAYTTGPCTPLPAPNYTFA?WRVAAEEYVEIRRVGDFHYVTGMTTDNLKCPCQVPSPEFFTELDGVRLHRYAPPCKPLLRDEVSFKVGLHDYPVGSQLPCEP
>1a.US.2001.SVR10W04.FJ896362
LRDIWDWICEVLSDFKTWLKAKLMPQLPGIPFVSCQRGYRGVWRGDGIMHTRCHCGAEITGHVKNGTMRIVGPRTCRNMWSGTFPINACTTGPCTPLPAPNYTFALWRVSAEEYVEIRQVGDFHYVTGMTTDNLKCPCQVPSPEFFTELDGVRLHRFAPPCKPLLREEVSFRVGLHEYPVGSQLPCEP
>1a.US.2007.V3329.JX463606
LRDIWDWICEVLSDFKTWLKAKLMPQLPGIPLVSCQRGYKGVWRGDGIMHTRCHCGAEITGHVKNGTMRIAGPRTCRNMWSGTFPINAYTTGPCTPLPAPNYTFALWRVSAEEYVEIRQVGDFHYVTGMTTDNLKCPCQVPSPEFFTELDGVRLHRFAPPCKPLLREEVSFRVGLHVYPVGSQLPCEP
>1a.US._.78.AF265132
LRDIWDWICEVLSDFKTWLKAKLMPQLPGIPFVSCQRGYRGVWRGEGVMHTRCHCGAEITGHVKNGTMRIVGPKTCRNMWSGTFPINAYTTGPCTPLPAPNYTFALWRVSAEEYVEIRRVGDFHYVTGMTTDNLKCPCQVPSPEFFTELDGVRLHRFAPPCKPLLRDEVSFRVGLHDYPVGSQLPCEP
>1a.CH.2005.HCV1a/CH/BIDV247/2005.EU255952
LRDIWDWICEVLSDFKTWLKAKLMPQLPGIPFVSCQRGYRGVWRGDGIMHTRCHCGAEITGHVKNGTMRIVGPKTCRNMWSGTFPINAYTTGPCTPLPAPNYTFALWRVSAEEYVEIRQVGDFHYVTGMTADNLKCPCQVPSPEFFTELDGVRLHRFAPPCKPLLRDEVSFRVGLHDYPVGSQLPCEP
>1a.BR.2002.BR111_P3_2602.EF032898
LRDIWDWICEVLSDFKTWLKAKLMPQLPGIPLVSCQRGYRGVWRGDGIMHTRCHCGAEITGHVKNGTMRIVGPRTCRNMWSGTFPINAYTTGPCTPLPAPNYKFALWRVSAEEYVEVRQVGDFHYVTGMTTDNLKCPCQVPSPEFFTELDGVRLHRFAPPCKPLLREEVTFRVGLHEYPVGSQLPCEP
>1a.US.2001.HCV1a/US/BIDV325/2001.EU155290
LRDIWDWICEVLSDFKTWLKAKLMPQLPGIPFVSCQRGYRGAWRGDGIMHTRCHCGAEITGHVKNGTMRIVGPKTCRNMWNGTFPINAYTTGPCSPLPAPNYKFALWRVSAEEYVEVRRVGDFHYVTGMTTDNLKCPCQVPSPEFFTELDGVRLHRFAPPCKPLLREEVSFRVGLHEYPVGSQLPCEP
>1a.US._.323.AF265043
LRDIWDWICEVLSDFKTWLKAKLMPQLPGIPFVSCQRGYRGVWRGDGIMHTRCHCGAEITGHVKNGTMRIVGPRTCRNMWSGTFPINAYTTGPCTPLPAPNYKFALWRVSAEEYVEIRQVGDFHYVTGMTTDNLKCPCQVPSPEFFTELDGVRLHRFAPPCKPLLREEVSFRVGLHEYPVGSQLPCEP
>1a.US.2009.10069_7A22.KT734606
LRDIWDWICEVLSDFKTWLKAKLMPQLPGIPFVSCQRGYKGVWQGDGIMHTRCHCGAEITGHVKNGTMRIVGPKTCRNMWSGTFPINAYTTGPCTPLPAPNYTFALWRVSAEEYVEIRRVGDFHYVTGMTTDNLKCPCQVPSPEFFTELDGVRLHRFAPPCKPLLRDEVSFRVGLYDYPVGSQLPCEP
>1a.US.2006.HCV1a/US/BIDV511/2006.EU256012
LRDIWDWICEVLSDFKTWLKAKLMPQLPGIPFVSCQRGYRGVWRGDGIMHTRCHCGAEITGHVKNGTMRIVGPRTCRNMWSGTFPINAYTTGPCTPLPAPNYTFALWRVSAEEYVEIRQVGDFHYVTGMTTDNLKCPCQVPSPEFFTELDGVRLHRFAPPCKPLLREEVSFRVGLHEYPVGSQLPCEP
>1a._._.V0036.KC127154
LRDIWDWICEVLSDFKTWLKAKLMPQLPGIPFVSCQRGYRGVWRGDGIMHTRCHCGADITGHVKNGTMRIAGPRTCRNTWSGTFPINAYTTGPC?PLPAPNYTFALWRVSAEEYVEIRQVGDFHYVTGMTADNLKCPCQVPSPEFFTELDGVRLHRFAPPCKPLLREEVSFRVGLHEYPV?SQLPCEP
>1a._._.NS5ARES.AJ133098
LRDIWDWICEVLSDFKTWLKAKLMPQLPGIPLVSCQRGYRGVWRGDGIMHTRCHCGAEITGHVKNGTMRIVGPKTCRNMWSGTFPINAYTTGPCTPLPAPSYTFALWRVSAEEYVEIRRVGDFHYVTGMTTDNLKCPCQVPSPEFFTELDGVRLHRFAPPCKPLLRDEVSFRVGLHDYPVGSQLPCEP
>1a.CH.2005.HCV1a/CH/BIDV241/2005.EU255950
LRDIWDWICEVLSDFKTWLKAKLMPQLPGIPFVSCQRGYRGVWRGDGIMHTRCHCGAEITGHVKNGTMRIVGPKTCRNMWSGTFPINAYTTGPCTPLPAPNYTFALWRVSAEEYVEIRRVGDFHYVTGMTADNLKCPCQVPSPEFFTELDGVRLHRYAPPCKPLLREEVSFRVGLNDYPVGSQLPCEP
>1a._._.RMO5m19.HQ823928
LRDIWDWICEVLSDFKTWLTAKLMPQLPGIPLVSCQRGYRGVWRGDGIMHTRCHCGAEITGHVKNGTMRIVGPKTCRNMWSGTFPINAYTTGPCTPLPAPNYKFALWRVSAEEYVEIRQVGDFHYVTGMTTDNLKCPCQVPSPEFFTELDGVRLHRFAPPCKPLLREEVSFRVGLHEYPVGSQLPCEP
>1a._._.EAO14d14.HQ824060
LRDIWDWICEVLSDFKTWLKAKLMPQLPGIPFVSCQRGYRGVWRGDGIMHTRCHCGAEITGHVKNGTMRIVGPKTCRNMWSGTFPINAYTTGPCTPLPAPNYKFALWRVSAEEYVEIRQVGDFHYVTGMTTDNLKCPCQVPSPEFFTELDGVRLHRFAPPCKPLLREEVSFRVGLHEYPVGSQLPCEP
>1a.US.1999.99H.DQ889292
LRDIWDWICEVLSDFKTWLKAKLMPQLPGIPLVSCQRGYRGVWRGDGIMHTRCHCGAEITGHVKNGTMRIVGPRTCRNMWSGTFPINAYTTGPCTPLPAPNYKFALWRVSAEEYVEIRQVGDFHYVTGVTTDNLKCPCQVPSPEFFTELDGVRLHRFAPPCKPLLREEVSFSVGLHEYPVGSQLPCEP
>1a._._.PCZ6m12.HQ823840
LRDIWDWICEVLSDFKTWLKAKLMPQLPGIPLVSCQRGYRGAWRGDGIMHTRCHCGAEITGHVKNGTMRIVGPKTCRNMWSGTFPINAYTTGPCSPLPAPNYKFALWRVSAEEYVEVRQVGDFHYVTGMTTDNLKCPCQVPSPEFFTELDGVRLHRFAPPCKPLLREEVSFRVGLHEYPVGSQLPCEP
>1a.US.2005.PT1524G.FJ958729
LRDIWDWICEVLSDFKTWLKAKLMPQLPGIPFVSCQRGYKGVWRGDGIMHTRCHCGAEITGHVKNGTMRIVGPRTCRNMWNGTFLINAYTTGPCTPLPAPNYTFALWRVSAEEYVEIRQVGDFHYVTGMTTDNLKCPCQVPSPEFFTEVDGVRLHRFAPPCKPLLRDEVSFRVGLHDYPVGSQLPCEP
>1a.DE.2003.HCV1a/DE/BIDV29/2003.EU155379
LRDIWDWVCEVLSDFKTWLKAKLVPQLPGIPFVSCQRGYRGVWRGDGIMHTRCYCGAEITGHVKNGTMRIVGPRTCRNMWSGTFPINAYTTGPCAPLPAPNYKFALWRVSAEEYVEVRRVGEFHYVTGMTTDNLKCPCQVPSPEFFTELDGVRLHRFAPPCKPLLREEVTFRVGLHAYPVGSQLPCEP
>1a.US._.7043.EF407429
LRDIWDWICEVLSDFKTWLKAKLMPQLPGIPFVSCQRGYRGVWRGDGIMHTRCHCGAEITGHVKNGTMRIVGPRTCRNMWSGTFPINAYTTGPCTPLPAPNYMFALWRVSAEEYVEIRRVGDFHYVTGMTTDNLKCPCQVPSPEFFTELDGVRLHRFAPPCKPLLREEVSFRVGLHEYPVGSQLPCEP
>1a._._.V0127.KC127244
LRDIWDWICEVLSDFKTWLKAKLMPQLPGIPFVSCQRGY??VWRGDGIMHTRCHCGAEITGHVK?GTMRIVGPKTCRNMWSGTFP?NAYTTGPCTPLPAPNYTFA?WRVSAEEYVEIR?VGDFHYVTGMTTDNLKCPCQVPSPEFFTELDGVRLHRFAP?CKPLLREEVSFRVGLHEYPVGSQLPCEP
>1a._._.H6855.EU370630
LRDIWDWICEVLSDFKTWLKAKLMPQLPGIPFVSCQRGYRGVWRGDGIMHTRCHCGAEITGHVKNGTMRIVGPRTCRNMWSGTFPINAYTTGPCTPLPAPNYKFALWRVSAEEYVEIRRVGDFHYVSGMTTDNLKCPCQIPSPEFFTELDGVRLHRFAPPCKPLLREEVSFRVGLHEYPVGSQLPCEP
>1a.US.2004.HCV1a/US/BIDV99/2004.EU256038
LRDIWDWICEVLSDFKTWLKAKLMPQLPGIPFVSCQRGYRGVWRGDGIMHTRCHCGAEITGHVKNGTMRIAGPRTCRNMWSGTFPINAYTTGPCTPLPAPNYTFALWRVSAEEYVEIRREGDFHYVTGMTTDNLKCPCQVPSPEFFTELDGVRLHRFAPPCKPLLREEVSFRVGLHEYPVGSQLPCEP
>1a.US.2004.PT0348I.FJ958660
LRDIWDWICEVLSDFKTWLKAKLMPQLPGIPFVSCQRGYRGVWRGDGIMHTRCHCGAEITGHVKNGTMRIVGPKTCRNMWSGTFPINAYTTGPRTPLPAPNYKFALWRVSAEEYVEVRQVGDFHYVTGMTTDNLKCPCQVPSPEFFTELDGVRLHRFAPPCKPLLREEVSFRVGLHEYPVGSQLPCEP
>1a.US.1999.99_28.DQ889297
LRDIWDWICEVLSDFKTWLKAKLMPQLPGIPFVSCQRGYKGVWRGDGIMHTRCHCGAEITGHVKNGTMRIIGPKTCRNMWSGTFPINAYTTGPCTPLPAPNYTFALWRVSAEEYVEIRQVGDFHYVTGMTADNLKCPCQVPSPEFFTELDGVRLHRFAPPCKPLLRDEVSFRVGLHDYPVGSQLPCEP
>1a.US.2004.PT0148C.FJ958611
LRDIWDWICEVLSDFKTWLKAKLMPQLPGIPFVSCQRGYRGVWRGDGIMHTRCHCGAEITGHVKNGTMRIVGPKTCRNMWNGTFPINAYTTGPCTPLPAPNYTFALWRVSAEEYVEIRQEGDFHYVTGMTTDNLKCPCQVPSPEFFTELDGVRLHRFAPPCKPLLREEVSFRVGLHEYPVGSQLPCEP
>1a.US.2004.PT0848Q.FJ958968
LRDIWDWICEVLSDFKTWLKAKLMPQLPGIPFVSCQRGYKGVWQGDGVMHTRCHCGAEITGHVKNGSMRIVGPRTCRNMWGGTFPINAYTTGPCTPLPAPNYTFALWRVSAEEYVEIRRVGDFHYVTGMTTDNLKCPCQVPSPEFFTELDGVRLHRFAPPCKPLLRDEVSFRVGLHDYPVGSQLPCEP
>1a._._.V0120.KC127237
LRDIWDWICEVLSDFKTWLKAKLM?QLPGIPFVSCQRGYRGVWRGDGIMHTRCHCGAEITGHVKNGTMRIVGPRTCRNMW?GTFPINA?TTGPCTPLPAPNYTFALWRVSAEEYVEVRRVGDFHYVTGMTTDNLKCPCQVPSPEFFTELDGVRLHRFAPPCKPLLRDEVSFRVGLHEYPVGSQLPCEP
>1a.US.2001.HCV1a/US/BIDV378/2001.EU256044
LRDIWDWICEVLSDFKTWLKAKLMPQLPGIPFVSCQRGYRGVWRGDGIMHTRCHCGAEITGHVKNGTMRIVGPRTCRNMWSGTFPINAYTTGPCTPLPAPNYTFALWRVSAEEYVEIRQVGDFHYVTGMTTDNLKCPCQVPSPEFFTELDGVRLHRFAPPCKPLLREEVSFRVGLHEYPVGSQLPCEP
>1a._._.V0343.KC127349
LRDIWDWICEVLSDF?TWLKAKLMPQLPGIPFVSCQRGYKGVWRGDGIMHTRCHCGAEITGHVKNGTMRIVGPKTCRNMWSGTFPINAYTTGPCTPLPAPN?KFALWRVSAEE?VEVRQV?DFHYVTGM?TDNLKCPCQVPSPEFFTE?DGVRL?RFAPPCKPLLREEVSFRVGL?EYP?GSQLPCEP
>1a.US.2006.HCV1a/US/BIDV391/2006.EU155267
LRDIWDWICEVLSDFKTWLKAKLMPQLPGIPFVSCQRGYKGVWRGDGIMHTRCHCGAEITGHVKNGTMRIVGPRTCRNMWNGTFPINAYTTGPCTPLPAPNYTFALWRVSAEEYVEIRQVGDFHYVTGMTTDNLKCPCQVPSPEFFTELDGVRLHRFAPPCKPLLREEVSFRVGLHDYPVGSQLPCEP
>1a.CH.2004.HCV1a/CH/BIDV234/2004.EU256071
LRDVWDWICEVLSDFKTWLKAKLMPQLPGIPFVSCQRGYRGVWRGDGIMHTRCHCGAEITGHVKNGTMRIVGPKTCRNMWSGTFPINAYTTGPCTPLPAPNYTFALWRVSAEEYVEVRRVGDFHYVTGITADNLKCPCQVPSPEFFTELDGVRLHRFAPSCKPLLRDEVSFRVGLHDYPVGSQLPCEP
>1a.US._.V2545.JX463618
LRDVWDWICEVLSDFKTWLKAKLMPQLPGIPFVSCQRGYRGVWRGDGIMYTRCHCGAEITGHVKNGTMRIVGPRTCRNMWSGTFPINAYTTGPCTPLPAPNYTFALWRVSAEEYVEIRQVGDFHYVTGMTADNLKCPCQVPSPEFFTELDGVRLHRFAPPCKPLLREEVSFRVGLHDYPVGSQLPCEP
>1a.US._.2011_FU24.EU362880
LRDIWDWICEVLSDFKTWLKAKLMPQLPGIPFVSCQRGYRGAWRGDGIMHTRCHCGAEITGHVKNGTMRIVGPKTCKNMWSGTFPINAYTTGPCSPLPAPNYKFALWRVSAEEYVEIRQVGDFHYVTGMTTDNLKCPCQVPSPEFFTELDGVRLHRFAPPCKPLLREEVSFRVGLHDYPVGSQLPCEP
>1a._._.V0619.KC127625
LRDIWDWICEV?SD?KTW?KAK?MPQLPGIP?VS?QRGYRG?WRGDGIMH?RCHCGAEITGHVK?GTM?IVGP?TCRNMWSGTFPINAYTTGP?TPLPAPNYT?ALWRVS?E?YVEIRQVGDFHYVT?MTADN?KCPCQVPSPEFFTELDGVRLHRFAPPCKPLLREEVSFRVGLHDYPVGSQLPCEP
>1a._._.V0517.KC127523
LRDIWDW?CEVLSDFKTWLKAKLMPQLPGIPFVSCQRGYRGVWR?DGIMHTRCHCGAEITGHVKNGTMRIVGPRTCRNMWSGTFPINAYTTGP?TPLPAPN?KFALWRVSAEEYVEIRQVGDFHYVTGMTTDNLKCPCQVPSPEFFTELDGVRL?RFAPPCKPLLREEVSFTVGLHTYPVGSQ?PCEP
>1a._._.V0580.KC127586
LRDIWDWICEVLSDFKTWLKAKLMPQLPG?PFVSCQRGYR?VWRGDGIMHTRCHCGAEITGHVKNGTMRIVGPRTCRNMWSGTFPINAYTTGPCTPLPAPNYTFALWRVSAEEYVEIRQVGDFHYVTGMTTDNLKCPCQVPSPEFFTELDGVRL?RFAPPCKPLLREEVTFRVGLHEYPVGSQLPCEP
>1a.US.2004.PT0624S.FJ958481
LRDIWDWICEVLSDFKTWLKAKLMPQLPGIPFVSCQRGYKGVWRGDGIMHTRCHCGAEITGHVKNGTMRIVGPKTCRNMWSGTFPINAYTTGPCTPLPAPNYTFALWRVSAEDYVEIRQVGDFHYVTGMTTDNLKCPCQVPSPEFFTELDGVRLHRFAPPCKPLLREEVSFRVGLHEYPVGSQLPCEP
>1a.US.2009.10069_7A13.KT734549
LRDIWDWICEVLSDFKTWLKAKLMPQLPGIPFVSCQRGYKGVWQGDGIMHTRCHCGAEITGHVKNGTMRIVGPKTCRNMWSGTFPINAYTTGPCTPLPAPNYTFALWRVSAEEYVEIRRVGDFHYVTGMTTDNLKCPCQVPSPEFFTELDGVRLHRFAPPCKPLLRDEVSFRVGLYDYPVGSQLPCEP
>1a.US.2004.PT0948G.FJ958876
LRDVWDWICEVLSDFKTWLKAKLMPQLPGIPFVSCQRGYKGVWRGDGIMHTRCHCGAEITGHVKNGTMRIVGPRTCRNTWGGTFPINAYTTGPCTPLPAPNYTFALWRVSAEEYVEIRQVGDFHYVTGMTTDNLKCPCQVPSPEFFTELDGVRLHRFAPPCKPLLREEVSFRVGLHEYPVGSQLPCEP
>1a.US.2000.00Z.DQ889257
LRDIW?WICEVLSDFKTWLKAKLMPQLPGIPFVSCQRGYKGVWRGDGIMHTRCHCGA?ITGHVKNGTMRIVGPRTCRNMW?GTFP?NAYTTGPCTPL??PNY?FALWRVSAEEYVE?RQVGDFHYVTGMTTDNLKCPCQVPSPEFFTELDGVRLHRFAPPCKPLLRE?VSFRVGLHEYPVGSQLPCEP
>1a.GB._.ERR_20.AM600930
LRDIWDWICEVLSDFKTWLKAKLMPQLPGIPFVSCQRGYKGVWRGDGIMHTRCHCGAEITGHVKNGTMRIVGPKTCRNMWSGTFPINAYTTGPCTPLPAPNYTFALWRVSAEEYVEIRRVGDFHYVTGMTADNLKCPCQVPSPEFFTELDGVRLHRFAPPCKPLLRDEVSFRVGLLDYPVGSQLPCEP
>1a._._.V0436.KC127442
LRDIWDWICEVLSDFKTWLKAKLMPQLPGIPFVSCQRGYRGVWRGDGIMHTRCPCGAEITGHVKNGTMRIVGPKTCRNMWSGTFPINAYTTGPCTPLPAPNYTFALWRVSAEEYVEIRQVGDFHYVTGMTADNLKCPCQVPSPEFFTELDGVRLHRFAPPCKPLLRDEVSFRVGLHDYPVGSQLPCEP
>1a._._.V0409.KC127415
LRDIWDWICEVLSDFKTWLKAKLMPQLPGIPFVSCQRGYRGVWRGDGIMHTRCHCGAEITGHVKNGTMRIVGPRTCRNMWSGTFPINAYTTGPCTPLPAPNYSFALWRVSAEDYVEIRQVGDFHYVTGMTTDNLKCPCQVPSPEFFTELDGVRLHRFAPPCKPLLREEVSFRVGLHEYPVGSQLPCEP
>1a.US._.7032.EF407420
LRDIWDWVCEVLSDFKTWLKAKLMPQLPGIPFVSCQRGYRGVWRGDGIMHTRCHCGAEITGHVKNGTMRIVGPRTCRNMWSGTFPINAYTTGPCTPLPAPNYKFALWRVSAEEYVEIRQVGDFHYVTGMTTDNLKCPCQVPSPEFFTELDGVRLHRFAPPCKPLLREEVSFVVGLHAYPVGSQLPCEP
>1a.TH.2007.THCMR3/07.HM042044
LRDIWDWICEVLSDFKTWLKAKLMPQLPGIPFVSCQRGYRGVWRGDGIMHTRCHCGAEITGHVKNGTMRIVGPKTCRNMWNGTFPINAYTTGPCTPLPAPNYKFALWRVSAEEYVEIRQVGDFHYVTGMTADNLKCPCQVPSPEFFTELDGVRLHRFAPPCKPLLRDEVSFRVGLHDYPVGSQLPCEP
>1a.US._.7012_FU24.EU362892
LRDIWDWICEVLSDFKTWLKAKLMPQLPGIPFVSCQRGYRGVWRGDGIMHTRCHCGAEITGHVKNGTMRIVGPRTCRNMWSGTFPINAYTTGPCTPLPAPNYTFALWRVSAEEYVEIRQVGDFHYVTGMTTDNLKCPCQVPSPEFFTELDGVRIHRFAPPCKPLLREEVSFRVGLHDYPVGSQLPCEP
>1a.US._.162.AF265080
LRDIWDWICEVLSDFKTWLKAKLMPQLPGIPFVSCQRGYRGVWRGDGIMHTRCHCGAEISGHVKNGTMRIVGPKTCRNTWSGTFPINAYTTGPCTPLPSPNYSFALWRVSAEEYVEIRQVGDFHYVTGMTTDNLKCPCQVPSPEFFTELDGVRLHRFAPPCKPLLREEVTFRVGLHDYPVGSQLPCEP
>1a._._.PCZ5m10.HQ823831
LRDIWDWICEVLSDFKTWLKAKLMPQLPGIPLVSCQRGYRGAWRGDGIMHTRCHCGAEITGHVKNGTMRIVGPKTCRNMWSGTFPINAYTTGPCSPLPAPNYKFALWRVSAEEYVEVRQVGDFHYVTGMTTDNLKCPCQVPSPEFFTELDGVRLHRFAPPCKPLLREEVSFRVGLHEYPVGSQLPCEP
>1a.US.2005.PT157dN.FJ958753
LRDIWDWICEVLSDFKTWLKAKLMPQLPGIPFVSCQRGYKGVWRGDGIMRTRCHCGAEITGHVKNGTMRIVGPRTCRNMWNGTFPINAYTTGPCTPLPAPNYTFALWRVSAEEYVEIRQVGDFHYVTGMTTDNLKCPCQVPSPEFFTEVDGVRLHRFAPPCKPLLRDEVSFRVGPHDYPVGSQLPCEP
>1a.US.2004.PT0148A.FJ958609
LRDIWDWICEVLSDFKTWLKAKLMPQLPGIPFVSCQRGYRGVWRGDGIMHTRCHCGAEITGHVKNGTMRIAGPRTCRNMWSGTFPINAYTTGPCTPLPAPNYTFALWRVSAEEYVEIRQEGDFHYVTGTTTDNLKCPCQVPSPEFFTELDGVRLHRFAPPCKPLLREEVSFRVGLHEYPVGSQLPCEP
>1a._._.V0530.KC127536
LRDIWDWICEVLSDFKTWLKAKLMPQLPGIPFVSCQRGYKGVWRGDGIMHTRCHCGAEITGHVKNGTMRIVGPRTCRNMWSGTFPINAYTTGPCTPLPAPNYTFALWRVSAEEYVEIRQVGDFHYVTGMTTDDLKCPCQVPSPEFFTELDGVRLHRFAPPCKPLLREEVSFRVGLHAYPVGSQLPCEP
>1a.US.2005.V3217.JX463627
LRDIWDWICEVLGDFKTWLKAKLMPQLPGIPFVSCQRGYRGVWRGDGIMHTRCHCGAEITGHVKNGTMRIVGPRTCRNMWNGTFPINAYTTGPCTPLPAPNYKFALWRVSAEEYVEIRQVGDFHYVTGMTTDNLKCPCQVPSPEFFTELDGVRLHRFAPPCKPLLREEVSFRVGLHEYPVGSQLPCEP
>1a._._.CSM4m20.HQ824132
LRDIWDWICEVLSDFKTWLKAKLMPQLPGIPLVSCQRGYRGVWRGDGIMHTRCHCGAEITGHVKNGTMRIVGPKTCRNMWSGTFPINAYTTGPCTPLPAPNYKFALWRVSAEEYVEIRQVGDFHYVTGMTTDNLKCPCQVPSPEFFTELDGVRLHRFAPPCKPLLREEVSFRVGLHEYPVGSQLPCEP
>1a._._.V0561.KC127567
LRDIWDWICEVLSDFKTWLKAKLMPQLPGIPLVSCQRGYKGVWRGDGIMHTRCHCGAEITGHVKNGTMRIVGPRTCRNMWSGTFP?NAYTTGPCTPLPAPNYTFALWRVSAEEYVEIRQVGDFHYVTGMTTDNLKCPCQVPSPEFFTE?DGVRLHRFAPPCKPLLREEVSFRVGLHEYPVGSQLPCEP
>1a.US.2002.02_11.DQ889270
LRDIWDWICEVLSDFKTWLKAKLMPQLPGIPFVSCQRGYKGAWRGDGIMHTRCHCGAEITGHVKNGTMRIVGPKTCRNMWSGTFPINAYTTGPCTPLPAPNYTFALWRVSAEEYVEIRQVGDFHYVTGMTTDNLKCPCQVPSPEFFTELDGVRLHRFAPPCKPLLREEVSFRVGLHEYPVGSQLPCEP
>1a.US.2002.HCV1a/US/BIDV322/2002.EU155288
LRDIWDWICEVLSDFKTWLKAKLMPQLPGIPFVSCQRGYKGVWRGDGIMHTRCHCGAEITGHVKNGTMRIVGPRTCRNMWNGTFPINAYTTGPCTPLPAPNYKFALWRVSAEEYVEIRQVGDFHYVTGMTTDNLKCPCQVPSPEFFTELDGVRLHRFAPPCKPLLREEVSFRVGLHEYPVGSQLPCEP
>1a._._.RMOpt14.HQ823858
LRDIWDWICEVLSDFRTWLKAKLMPQLPGIPLVSCQRGYRGVWRGDGIMHTRCHCGAEITGHVKNGTMRIVGPKTCRNMWSGTFPINAYTTGPCTPLPAPNYKFALWRVSAEEYVEIRQVGDFHYVTGMTTDNLKCPCQVPSPEFFTELDGVRLHRFAPPCKPLLREEVSFRVGLHEYPVGSQLPCEP
>1a.US.2002.HCV1a/US/BIDV330/2002.EU482876
LRDIWDWICEVLSDFKTWLKAKLMPQLPGIPFVSCQRGYRGVWRGDGIMHTRCHCGAEITGHVKNGTMRIVGPRTCRNMWSGTFPINAYTTGPCTPLPAPNYEFALWRVSAEEYVEIRQVGDFHYVTGMTTDNLKCPCQVPSPEFFTELDGVRLHRFAPPCKPLLREEVSFRVGLHEYPVGSQLPCEP
>1a._._.V0057.KC127175
LRDIWDWICEVLSDFKTWLKAKLMPQLPGIPFVSCQRGYRGVWRGDGIMHTRCHCGAEITGHVKNGTMRIVGPRTCRNMWSGSFPINAYTTGPCTPLPAPNYEFALWRVSAEEYVEIRRVGDFHYVTGMTTDNLRCPCQVPSPEFFTELDGVRLHRFAPPCKPLLREEVSFKVGLHEYPVGSQLPCEP
>1a._._.LTD12XF222.AF511948
LRDIWDWICEVLSDFKTWLKAKLMPQLPGIPFVSCQRGYKGVWRGDGIMHTRCHCGAEITGHVKNGTMRIVGPKTCRNMWSGTFPINAYTTGPCNPLPAPNYTFALWRVSAEEYVEVRQVGDFHYVTGMTTDNLKCPCQVPSPEFFTELDGVRLHRFAPPCKPLLREEVSFRVGLHEYPVGSQLPCEP
>1a.US.2003.V2513.JX463536
LRDIWDWICEVLSDFKTWLKAKLMPQLPGIPFMSCQRGYKGVWRGDGIMHTRCHCGAEIAGHVKNGTMRIVGPKTCRNMWSGTFPINAYTTGPCTPLPAPNYTFALWRVSAEEYVEIRQVGDFHYVTGMTADNLKCPCQVPSPEFFTELDGVRLHRFAPPCKPLLREEVSFRVGLHEYPVGSQLPCEP
>1a.CH.2005.HCV1a/CH/BIDV246/2005.EU155349
LRDIWDWICEVLSDFKTWLKAKLMPQLPGIPFVSCQRGYRGVWQGDGIMHTRCHCGAEITGHVKNGTMRIVGPKTCRNMWSGTFPINAYTTGPCTPLPAPNYAFALWRVSAEEYVEIRRVGDFHYVTGMTADNLKCPCQVPSPEFFTELDGVRLHRYAPPCKPLLREEVSFRVGLCDYPVGSQLPCEP
>1a.US.2003.03_45.DQ889288
LRDIWDWICEVLSDFKTWLKAKLMPQLP?IP?VSCQRGYRG?WRGDGIMHTRCHCGAEITGHVKNGTMRIVGPRTC?NMWSGTFPINAYTTGPCTPLPAPNYTFALWRVSAEEYVEIRQVGDFHYVTGMTTDNLKCPCQVPSPEFFTELDGVRLHRFAPPCKPLLREEVSFRVGLHEYPVGSQLPCEP
>1a.US.2004.PT017dI.FJ958624
LRDIWDWICEVLSDFRTWLKAKLMPQLPGIPFVSCQRGYRGVWRGDGIMHTRCHCGAEITGHVKNGTMRIAGPRTCRNMWSGTFPINAYTTGPCTPLPAPNYTFALWRVSAEEYVEIRQEGDFHYVTGMTTDNLKCPCQVPSPEFFTELDGVRLHRFAPPCKPLLREEVSFRVGLHEYPVGSQLPCEP
>1a.US.2009.10069_2F27.KT734521
LRDIWDWICEVLSDFKTWLKAKLMPQLPGIPFVSCQRGYKGVWQGDGIMHTRCHCGAEITGHVKNGTMRIVGPKTCRNMWSGTFPINAYTTGPCTPLPAPNYTFALWRVSAEEYVEIRRVGDFHYVTGMTTDNLKCPCQVPSPEFFTELDGVRLHRFAPPCKPLLRDEVSFRVGLYDYPVGSQLPCEP
>1a._._.EAO14d8.HQ824054
LRDIWDWICEVLSDFKTWLKAKLMPQLPGIPFVSCQRGYRGVWRGDGIMHTRCHCGAEITGHVKNGTMRIVGPKTCRNMWSGTFPINAYTTGPCTPLPAPNYKFALWRVSAEEYVEIRQVGDFHYVTGMTTDNLKCPCQVPSPEFFTELDGVRLHRFAPPCKPLLREEVSFRVGLHEYPVGSQLPCEP
>1a.US.2006.V3342.JX463637
LRDIWDWICEVLSDFKTWLKAKLMPQLPGIPFVSCQRGYKGVWRGDGIMHTRCHCGAEITGHVKNGTMRIVGPKTCRNMWSGTFPINAYTTGPCTPLPAPNYTFALWRVSAEEYVEIRQVGDFHYVTGMTTDNLKCPCQVPSPEFFTELDGVRLHRFAPPCKPLLREEVSFRVGLHEYPVGSQLPCEP
>1a.US.2003.BT4W48.FJ896319
LRDIWDWICEVLSDFKTWLKAKLMPQLPGIPFVSCQRGYRGVWRGDGIMHTRCHCGAEITGHVKNGTMRIVGPRTCRNMWSGTFPINAYTTGPCTPLPAPNYTFALWRVSAEEYVEVRQVGDFHYVTGMTADNLKCPCQVPSPEFFTELDGVRLHRFAPPCKPLLREEVSFRVGLHEYPVGSQLPCEP
>1a.US.2009.10069_7B9.KT734582
LRDIWDWICEVLSDFKTWLKAKLMPQLPGIPFVSCQRGYKGVWQGDGIMHTRCHCGAEITGHVKNGTMRIVGPKTCRNMWSGTFPINAYTTGPCTPLPAPNYTFALWRVSAEEYVEIRRVGDFHYVTGMTTDNLKCPCQVPSPEFFTELDGVRLHRFAPPCKPLLRDEVSFRVGLYDYPVGSQLPCEP
>1a.US._.LIV03.EU677258
LRDIWDWICEVLSDFKTWLKAKLMPQLPGIPFVSCQRGYWGAWRGGGIMHTRCHCGAEIAGHVKNGTMRIAGPKTCRNMWSGTFPINAYTTGPCTPLPAPNYKFALWRVSAEEYVEIRQVGDFHYVTGMTADNLKCPCQVPSPEFFTELDGVRLHRFAPPCKPLLRDEVSFRVGLHEYPVGSQLPCEP
>1a.US.2009.10069_7A5.KT734564
LRDIWDWICEVLSDFKTWLKAKLMPQLPGIPFVSCQRGYKGVWQGDGIMHTRCRCGAEITGHVKNGTMRIVGPKTCRNMWSGTFPINAYTTGPCTPLPAPNYTFALWRVSAEEYVEIRRVGDFHYVTGMTTDNLKCPCQVPSPEFFTELDGVRLHRFAPPCKPLLRDEVSFRVGLYDYPVGSQLPCEP
>1a.US.2002.V3203.JX463571
LRDIWDWICEVLSDFKTWLKAKLMPQLPGIPFVSCQRGYKGVWRGDGIMHTRCHCGAEITGHVKNGTMRIVGPKTCRNMWSGTFPINAYTTGPCTPLPAPNYTFALWRVSAEEYVEIRQVGDFHYVTGMTTDNLKCPCQVPSPEFFTELDGVRLHRFAPPCKPLLREEVSFRVGLHEYPVGSQLPCEP
>1a.US.2009.10069_2A21.KT734516
LRDIWDWICEVLSDFKTWLKAKLMPQLPGIPFVSCQRGYKGVWQGDGIMHTRCHCGAEITGHVKNGTMRIVGPKTCRNMWSGTFPINAYTTGPCTPLPAPNYTFALWRVSAEEYVEIRRVGDFHYVTGMTTDNLKCPCQVPSPEFFTELDGVRLHRFAPPCKPLLRDEVSFRVGLYDYPVGSQLPCEP
>1a.GB._.EMR_33.AM600948
LRDIWDWICEVLSDFKTWLKAKLVPQLPGIPFVSCQRGYRGVWQGDGIMHTRCHCGAEITGHVKNGTMRIVGPKTCRNMWSGTFPINAYTTGPCTPLPAPNYTFALWRVSAEEYVEIRRVGDFHYVTGMTADNLKCPCQVPSPEFFTELDGVRLHRFAPPCKPLLREEVSFRVGLHDYLVGSQLPCEP
>1a._._.V0349.KC127355
LRDIWDWICEVLSDFKTWL?AKLMPQLPGIPFVSCQRGYRGVWRGDGIMHTRCSCGAE?TGHVKNGTMRIVGPKTCKNMWSGTFPIN?YTTGPCTPLPAPNY?FALWRVSAEEYV?IRQVGDFHYVTGMTADNLKCPCQVPSPEFFTELDGVRLHRFAPPCK?LLREEV?FRVGLHDYPVGSQLPCEP
>1a.US.2002.V2504.JX463527
LRDIWDWICEVLSDFKTWLKAKLMPQLPGIPFVSCQRGYKGVWRGDGIMHTRCHCGAEITGHVKNGTMRIVGPKTCRNMWSGTFPINAYTTGPCTPLPAPNYKFALWRVSAEEYVEIRQVGDFHYVTGMTTDNLKCPCQVPSPEFFTELDGVRLHRFAPPCKPLLREEVSFRVGLHEYPVGSQLPCEP
>1a.US.2009.10069_7A26.KT734607
LRDIWDWICEVLSDFKTWLKAKLMPQLPGIPFVSCQRGYKGVWQGDGIMHTRCHCGAEITGHVKNGTMRIVGPKTCRNMWSGTFPINAYTTGPCTPLPAPNYTFALWRVSAEEYVEIRRVGDFHYVTGMTTDNLKCPCQVPSPEFFTELDGVRLHRFAPPCKPLLRDEVSFRVGLYDYPVGSQLPCEP
>1a.US.2007.HCV1a/US/BIDV1708/2007.FJ024275
LRDIWDWICEVLSDFKTWLKAKLMPQLPGIPLVSCQRGYRGVWRGDGIMHTRCHCGAEITGHVKNGTMRIVGPRTCRNMWSGTFPINAYTTGPCTPLPAPNYTFALWRVSAEEYVEIRQVGDFHYVTGMTTDNLKCPCQVPSPEFFTELDGVRLHRFAPPCKPLLREEVSFRVGLHEYPVGSQLPCEP
>1a._._.F68514.EU370598
LRDIWDWICEVLSDFKTWLKAKLMPQLPGIPFVSCQRGYRGVWRGDGIMHTRCHCGAEITGHVKNGTMRIVGPKTCRNMWSGTFPINAYTTGPCTPLPAPNYKFALWRVSAEEYVEVRRVGDFHYVTGMTTDNLKCPCQVPSPEFFTELDGVRLHRFAPPCKPLLREEVSFRVGLHDYPVGSQLPCEP
>1a.PK._.HCV1a/NS5a/MN10.HQ891268
LRDIWDWICEVLADFKTWLKAKLMPQLPGIPFVSCQRGYRGAWQGDGIMHTRCHCGAEITGHVKNGTMKIVGPKTCRNMWRGTFPINAYTTGPCTPFPAPKYKFALGRVSAKKYVKLGGVGDFHYVTGMTADNLKCPCRVPSPNFFTKLEGVPLHSFAPPCKPLWGEKVSFRVGIQEYPVGLQFPCEP
>1a._._.CSM3m14.HQ824121
LRDIWDWICEVLSDFKTWLKAKLMPQLPGIPLVSCQRGYRGVWRGDGIMHTRCHCGAEITGHVKNGTMRIVGPKTCRNMWSGTFPINAYTTGPCTPLPAPNYKFALWRVSAEEYVEIRQVGDFHYVTGMTTDNLKCPCQVPSPEFFTELDGVRLHRFAPPCKPLLREEVSFRVGLHEYPVGSQLPCEP
>1a._._.ICCpt4.HQ823948
LRDIWDWICEVLSDFKTWLKAKLMPQLPGIPLVSCQRGYRGVWRGDGIMHTRCHCGAEITGHVKNGTMRIVGPKTCRNMWSGTFPINAYTTGPCTPLPAPNYKFALWRVSAEEYVEIRQVGDFHYVTGMTTDNLKCPCQVPSPEFFTELDGVRLHRFAPPCKPLLREEVSFRVGLHEYPVGSQLPCEP
>1a._._.PCZ6m16.HQ823850
LRDIWDWICEVLSDFKTWLKAKLMPQLPGIPLVSCQRGYRGAWRGDGIMHTRCHCGAEITGHVKNGTMRIVGPKTCRNMWSGTFPINAYTTGPCSPLPAPNYKFALWRVSAEEYVEVRQVGDFHYVTGMTTDNLKCPCQVPSPEFFTELDGVRLHRFAPPCKPLLREEVSFRVGLHEYPVGSQLPCEP
>1a.US.2005.PT150B.FJ958721
LRDIWDWIREVLSDFKTWLKAKLMPQLPGIPLVSCQRGYRGVWRGDGIMHTRCHCGAEITGHVKNGTMRIVGPRTCRNMWSGTFPINAYTTGPCTPLPAPNYKFALWRVSAEEYVEIRQVGDSHYVTGMTTDNLRCPCQVPSPEFFTELDGVRLHRFAPPCKPLLREEVSFRVGLHEYPVGSQLPCEP
>1a._._.V0627.KC127633
?RDIWDWICEVLSDFKTWLKAKLMPQLPGIPFVSCQRGY?GVWRGDG?MHTRC?CGAEITGHVKNG?MRI?GPRTC?NMWSGTFPINAYTTGP?TPLP?PNYTFALWRVSAE?YVEIR?VGDFHYVTGMTTDNLKCPCQVPS?EFFT?LDGVRLHRFAPPCKPLLREEVSFRVGLHEYPVGSQLPC?P
>1a.US.2003.HCV1a/US/BIDV83/2003.EU256027
LRDIWDWICEVLSDFKTWLKAKLMPQLPGIPFVSCQRGYRGVWRGDGIMHTRCHCGAEITGHVKNGTMRIVGPRTCRNMWSGTFPINAYTTGPCTPLPAPNYTFALWRVSAEEYVEIRQVGDFHYVTGMTTDNLKCPCQVPSPEFFTELDGVRLHRFAPPCKPLLREEVSFRVGLHEYPVGSQLPCEP
>1a.PK._.HCV1a/NS5a/MN7.HQ891275
LRDIWDWICEVLADFKTWLKAKLMPQLPGIPFVSCQRGYRGAWQGDGIMHTRCHCGAEITGHVKNGTMRIVGPKTCRNMWRGTFPINAYTTGPCTPFPAPKYKFALGRVSAKKYVKLRRVGDFHYVTGMAADNLKCPCRVPSPNFFTKLDGVPLHSFAPPCNPLLQDGVSFRVGLHEYPVGSQLSSEP
>1a.US._.22.AF265122
LRDIWDWICEVLSDFKTWLKAKLMPQLPGIPFVSCQRGYRGVWRGDGIMHTRCHCGAEITGHVKNGTMRIVGPKTCRNMWSGTFPINAYTTGPCTPLPAPNYTFALWRVSAEEYVEIRQVGDFHYVTGMTTDNLKCPCQVPSPEFFTELDGVRLHRFAPPCKPLLREEVSFRVGLHAYPVGSQLPCEP
>1a._._.RMO6m13.HQ823937
LRGIWDWICEVLSDFKTWLKAKLMPQLPGIPLVSCQRGYRGVWRGDGIMHTRCHCGAEITGHVKNGTMRIVGPKTCRNMWSGTFPINAYTTGPCTPLPAPNYKFALWRVSAEEYVEIRQVGDFHYVTGMTTDNLKCPCQVPSPEFFTELDGVRLHRFAPPCKPLLREEVSFRVGLHEYPVGSQLPCEP
>1a.US.2005.PT207dA.FJ958450
LRDIWDWICEVLSDFKTWLKAKLMPQLPGLPFVSCQRGYRGVWRGDGIMHTRCHCGAEITGHVKNGTMKIVGPKTCRNMWSGTFPINAYTTGPCTPLPAPNYKFALWRVSAEEYVEIRQVGDFHYVTGMTTDNLKCPCQVPSPEFFTELDGVRLHRFAPPCKPLLREEVSFRVGLHEYPVGSQLPCEP
>1a._._.V0508.KC127514
LRDVWDWICEVLSDFKTWLKAKLMPQLPGIPFVSCQRGYRGVWRGDGIMHTRCHCGAEITGHVKNGTMRIVGPKTCRNMWSGTFPINAYTTGPCTPLPAPNYTFALWRVSAEEYVEIRQVGDFHYVTGMTADNLKCPCQVPSPEFFTELDGVRLHRFAPPCKPLLRDEVSFRVGLHDYPVGSQLPCEP
>1a.PK._.HCV1a/NS5a/MN1.HQ891269
LRDIWDWICEVLSDFKTWLEAKLMPQLPGIPFVSCQRGYGGVWKGDGIMHTPCHWGVGIAGHVKNGTMRIVGPGTCKNMGSGTFPINAYTTGPCPPLPAPNYYFGLGRVSAKKYVEKRRVGNFHYVRGMTAGNLKCPCQVPSPDFFTKLDGVRLHGFAPLCKPLLRDEVSFRVGLHDYPVGSQLPCEP
>1a._._.RMO3m4.HQ823888
LRDIWDWICEVLSDFETWLKAKLMPQLPGIPLVSCQRGYRGVWRGDGIMHTRCHCGAEITGHVKNGTMRIVGPKTCRNMRSGTFPINAYTTGPCTPLPAPNYKFALWRVSAEEYVEIRQVGDFHYVTGMTTDNLKCPCQVPSPEFFTELDGVRLHRFAPPCKPLLREEASFRVGLHEYPVGSQLPCEP
>1a.US._.6030_FU24.EU362889
LRDIWDWICEVLSDFKTWLKAKLMPQLPGIPLVSCQRGYRGVWRGDGIMHTRCHCGAEITGHVKNGTMRIVGPKTCRNMWSGTFPINAYTTGPCTPLPAPNYKFALWRVSAEEYVEIRQVGDFHYVTGMTADNLKCPCQVPSPEFFTELDGVRIHRFAPPCKPLLREEVSFRVGLHDYPVGSQLPCEP
>1a._._.V0547.KC127553
LRDIWDWICEVLSDFKTWLKAKLMPQLPG?P?VSCQRGYRGVWRGDGVMHTRCHCGAEITGHVKNGTMRIVGPKTCRNMWSGTFPINAYTTGPCTPLPAPNYTFALWRVS?E?YV?IR?VGDFHYVTGMTTD?LKCPCQ?PSPEFFTELDGVR?HRFAPPCKPLLREEVSFRVGLHDYPVGSQLPCEP
>1a._._.V0137.KC127254
LRDIWDWICEVLSDFKTWLKAKLMPQLPGIPFVSCQRGYRGVWRGDG?MHTRCH?G?EITGHVKNGTMRIVGPKTCRNMW?GTFPINAYTTGPCTPL?APNYEFALWRVSAEEYVEIRRVGDFHYVTGMTADD?KC?CQVPSPEFFTELDGVRLHRFAP?CKPLLRDEV?FRVGLHDYPVGSQLPCEP
>1a.US.2009.10069_2F25.KT734601
LRDIWDWICEVLSDFKTWLKAKLMPQLPGIPFVSCQRGYKGVWQGDGIMHTRCHCGAEITGHVKNGTMRIVGPKTCRNMWSGTFPINAYTTGPCTPLPAPNYTFALWRVSAEEYVEIRRVGDFHYVTGMTTDNLKCPCQVPSPEFFTELDGVRLHRFAPPCKPLLRDEVSFRVGLYDYPVGSQLPCEP
>1a._._.EAO12s2.HQ824035
LRDIWDWICEVLSDFKTWLKAKLMPQLPGIPLVSCQRGYRGVWRGDGIMHTRCHCGAEITGHVKNGTMRIVGPKTCRNMWSGAFPINAYTTGPCTPLPAPNYKFALWRVSAEEYVEIRQVGDFHYVTGMTTDNLKCPCQVPSPEFFTELDGVRLHRFAPPCKPLLREEVSFRVGLHEYPVGSQLPCEP
>1a.US.2004.PT087dU.FJ958980
LRDIWDWICEVLSDFKTWLKAKLMPQLPGIPFVSCQRGYKGVWQGDGVMHTRCHCGAEITGHVKNGSMRIVGPRTCRNMWGGTFPINAYTTGPCTPLPAPNYTFALWRVSAEEYVEVRRVGDFHYVTGMTTDNLKCPCQVPSPEFFTELDGVRLHRFAPPCKPLLRDEVSFRVGLHDYPVGSQLPCEP
>1a.US.2002.HCV1a/US/BIDV116/2002.EU255999
LRDIWDWICEVLSDFKIWLKAKLMPQLPGIPFMSCQRGYRGVWRGDGIMHTRCHCGAEITGHVKNGTMRIVGPKTCRNMWSGTFPINAYTTGPCTPLPAPNYTFALWRVSAEEYVEIRQVGDFHYVTGMTADNLKCPCQVPSPEFFTELDGVRLHRFAPPCKPLLRDEVSFRVGLHDYPVGSQLPCEP
>1a.US.2005.PT157dT.FJ958757
LRDIWDWICEVLSDFKTWLKAKLMPQLPGIPFVSCQRGYKGVWRGDGIMHTRCHCGAEITGHVKNGTMRIVGPRTCRNMWNGTFPINAYTTGPCTPLPAPNYTFALWRVSAEEYVEIRQVGDFHYVTGMTTDNLKCPCQVPSPEFFTEVDGVRLHRFAPPCKPLLRDEVSFRVGLHDYPVGSQLPCEP
>1a.US._.141.AF265133
LRDIWDWICEVLSDFKTWLKAKLMPQLPGIPFVSCQRGYRGVWRGDGIMHTRCHCGAEITGHVKNGTMRIVGPRTCRNMWSGTFPINAYTTGPCTPLPAPNYTFALWRVSAEEYVEIRRVGDFHYVTGMTTDDLKCPCQVPSPEFFTELDGVRLHRFAPPCKPLLRDEVSFRVGLHAYPVGSQLPCEP
>1a.US.2005.PT1624L.FJ958520
LRDIWDWICEVLSDFKTWLKAKLMPQLPGIPFVSCQRGYRGVWRGDGIMYTRCHCGAEITGHVKNGTMRIVGPKTCRNMWSGTFPINAYTTGPSTPLPAPNYAFALWRVSAEEYVEIRQVGDFHYVTGVTADNLKCPCQVPSPEFFTELDGVRLHRFAPPCKPLLREEVSFRVGLHDYPVGSQLPCEP
>1a.US.2009.10069_2FB19.KT734541
LRDIWDWICEVLSDFKTWLKAKLMPQLPGIPFVSCQRGYKGVWQGDGIMHTRCHCGAEITGHVKNGTMRIVGPKTCRNMWSGTFPINAYTTGPCTPLPAPNYTFALWRVSAEEYVEIRRVGDFHYVTGMTTDNLKCPCQVPSPEFFTELDGVRLHRFAPPCKPLLRDEVSFRVGLYDYPVGSQLPCEP
>1a.US.2002.V3181.JX463540
LRDVWDWICEVLSDFKTWLKAKLMPQLPGIPFVSCQRGYRGVWRGDGIMHTRCHCGAEIAGHVKNGTMRIVGPKTCRNTWSGTFPINAYTTGPCTPLPAPNYTFALWRVSAEEYVEIRQVGDFHYVTGMTADNLKCPCQVPSPEFFTELDGVRLHRFAPPCKPLLRDEVSFRVGLHDYPVGSQLPCEP
>1a.US._.83W6.AF265107
LRDIWDWICEVLSDFKTWLKAKLMPQLPGIPLVSCQRGYRGVWRGDGIMHTRCHCGAEITGHVKNGTMRIAGPRTCRNMWSGTFPINAYTTGPCTPLPAPNYEFALWRVSAEEYVEIRQVGDFHYVTGMTTDNLKCPCQVPSPEFFTELDGVRLHRFAPPCKPLLREEVSFRVGLHEYPVGSQLPCEP
>1a.GB._.ERR_27.AM600934
LRDIWDWICEVLSDFKTWLKAKLMPQLPGIPFMSCQRGYRGVWQGDGIMHTRCHCGAEITGHVKNGTMRIVGPKTCRNMWSGTFPINAYTTGPCTPLPAPNYTFALWRVSAEEYVEIRRVGDFHYVTGMTADNLKCPCQVPSPEFFTELDGVRLHRFAPPCKPLLREEVSFRVGLHDYLVGSQLPCEP
>1a.US.2006.PT240Q.FJ958812
LRDVWDWICEVLSDFKTWLKAKLVPQLPGIPFVSCQRGYRGVWRGDGIMHTRCHCGAEITGHVKNGTMRIVGPKTCRNMWSGTFPINAYTTGPCNPLPAPNYTFALWGVSAEEYVEIRRVGDFHYVTGMTADNLKCPCQVPSPEFFTELDGVRLHRFAPPCKPLLRDEVSFKVGLHDYPVGSQLPCEP
>1a.US.2004.PT0248N.FJ958792
LRDIWDWICEVLSDFKTWLKAKLMPQLPGIPFVSCQRGYRGVWRGDGIMHTRCHCGAEITGHVKNGTMRVAGPRTCRNMWNGTFPINAYTTGPCTPLPAPNYKFALWRVSAEEYVEIRQVGDFHYVTGMTTDNLKCPCQVPSPEFFTELDGVRLHRFAPPCKPLLRDEVSFRVGLHEYPVGSQLPCEP
>1a._._.CSM4m4.HQ824126
LRDIWDWICGVLSDFKTWLKAKLMPQLPGIPLVSCQRGYRGVWRGDGIMHTRCHCGAEITGHVKNGTMRIVGPKTCRNMWSGTFPINAYTTGPCTPLPAPNYKFALWRVSAEEYVEIRQVGDFHYVTGMTTDNLKCPCQVPSPEFFTELDGVRLHRFAPPCKPLLREEVSFRVGLHEYPVGSQLPCEP
>1a.US.2002.HCV1a/US/BIDV81/2002.EU256095
LRDIWDWICEVLSDFKTWLKAKLMPQLPGIPFVSCQRGYRGVWRGDGIMHTRCHCGAEITGHVKNGTMRIVGPRTCRNMWSGTFPINAYTTGPCTPLPAPNYTFALWRVSAEEYVEVRRVGDFHYVTGMTTDNLKCPCQVPSPEFFTELDGVRLHRFAPPCKPLLREEVSFRVGLHEYPVGSQLPCEP
>1a.US.2004.PT0948F.FJ958875
LRDVWDWICEVLSDFKTWLKAKLMPQLPGIPFVSCQRGYKGVWRGDGIMHTRCHCGAEITGHVKNGTMRIVGPRTCRNTWGGTFPINAYTTGPCTPLPAPNYTFALWRVSAEEYVEIRQVGDFHYVTGMTTDNLKCPCQVPSPEFFTELDGVRLHRFAPPCKPLLREEVSFRVGLHEYPVGSQLPCEP
>1a.US.2005.PT1648I.FJ958529
LRDIWDWICEVLSDFKTWLKAKLMPQLPGIPFVSCQRGYRGVWRGDGIMYTRCHCGAEITGHVKSGTMRIVGPKACRNMWSGTFPINAYTTGPSTPLPAPNYAFALWRVSAEEYVEIRQVGDFHYVTGVTADNLKCPCQVPSPEFFTELDGVRLHRFAPPCKPLLREEVSFRVGLHDYPVGSQLPCEP
>1a.US.2001.HCV1a/US/BIDV323/2001.EU155289
LREIWDWICEVLSDFKTWLKAKLVPQLPGIPFVSCQRGYRGVWRGDGIMHTRCHCGAEIAGHVKNGTMRIVGPKTCRNTWSGTFPINAYTTGPCTPLPAPNYTFALWRVSAEEYVEIRQVGDFHYVTGMTADNLKCPCQVPSPEFFTELDGVRLHRFAPPCKPLLRDEVSFRVGLHDYPVGSQLPCEP
>1a._._.V0568.KC127574
LRDIWDWICEVLSDFKTWLKAKLMPQLPGIP?VSCQRGYKGVWRGDGIMHTRCHCGAE?TGHVKNGTMRIVGPRTCRNMWSGTFPI?AYTTGPCTP?PAPNYTFALWRVSAEEYVEIRQVGDFHYVTGM?TDNLKCPCQVPSPEFFTE?DGVRLHRFAPPCKPLLREEVSFR?GLHDYPVGSQLPCE?
>1a._._.EAO2m9.HQ824073
LRDIWDWICEVLSDFKTWLKAKLMPQLPGIPFVSCQRGHRGVWRGDGIMHTRCHCGAEITGHVKNGTMRIVGPKTCRNMWSGTFPINAYTTGPCTPLPAPNYKFALWRVSAEEYVEIRQVGDFHYVTGMTTDNLKCPCQVPSPEFFTELDGVRLHRFAPPCKPLLREEVSFRVGLHEYPVGSQLPCEP
>1a.US._.F730P.DQ889304
LRDIWDWICEVLSDFKTWLKAKLMPQLPGIPFVSCQRGYRGVWRG?GIMHTRCHCGAEITGHVKNGTMRIVGPRTCRNMWNGTFPINAYTTGPCTPLPAPNYKFALWRVSAEEYVEIRQVGDFHYVTGMTTDDLKCPCQVPSPEFFTE?DGVRLHRFAPPCKPLLREEVSFRVGLHT?PVGSQLPCEP
>1a._._.V0545.KC127551
LRDIWDWVCEVLSD?KTWLK?KLMPQLPGIPFVSCQRGYRGVWRGDGIMHTRCHCGAEITGHVKNGTMRIVGPKTCRN?WSGTFPINAYTTGPCTPLPAPNYTFALWRVSAEEYVEIRQVGDFHYVTGMTADNLKCPCQVPSPEFFTELDGVRLHRFAPPCKPLLRDEVSFRVGLHDYPVGSQLPCEP
>1a._._.V0646.KC127652
LRDIWDWICEVLSDFKTWLKAKLMPQLPGIPFVSCQRGYRGVWRGDGIMHTRCHCGAEITGHVKNGTMRIVGPRTCRNMWSGTFPINAYTTGPCTPLPAPNYTFALWRVSAEEYVEIRQVGDFHYVTGMTTDNLKCPCQVPSPEFFTELDGVRLHRFAPPCKPLLREEVSFRVGLHEYPVGSQLPCEP
>1a.US.2004.PT0724G.FJ958560
LRDIWDWICEVLSDFKTWLKAKLMPQLPGIPLVSCQRGYRGVWRGDGIMHTRCHCGAEITGHVKNGTMRIVGPRTCRNMWNGTFPINAYTTGPCTPLPAPNYKFALWRVSAEEYVEIRQVGDSHYVTGMTTDNLKCPCQVPSPEFFTELDGVRLHRFAPPCKPLLREEVSFRVGLHEYPVGSQLPCEP
>1a.US.2005.PT150A.FJ958720
LRDIWDWICEVLSDFKTWLKAKLMPQLPGIPFVSCQRGYRGVWRGDGIMHTRCHCGAEITGRVKNGTMRIAGPRTCRNMWSGTFPINAYTTGPCTPLPAPNYKFALWRVSAEEYVEIRQVGDFHYVTGMTTDNLKCPCQVPSPEFFTELDGVRLHRFAPPCKPLLRDEVSFRVGLHEYPVGSQLPCEP
>1a.US.2009.10069July23_C2.KT734594
LRDIWDWICEVLSDFKTWLKAKLMPQLPGIPFVSCQRGYKGVWQGDGIMHTRCHCGAEIAGHVKNGTMRIVGPKTCRNMWSGTFPINAYTTGPCTPLPAPNYTFALWRVSAEEYVEIRRVGDFHYVTGMTTDNLKCPCQVPSPEFFTELDGVRLHRFAPPCKPLLRDEVSFRVGLYDYPVGSQLPCEP
>1a.US.2004.PT0848M.FJ958965
LRDIWDWICEVLSDFKTWLKAKLMPQLPGIPFVSCQRGYKGVWQGDGVMHTRCHCGAEITGHVKNGPMRIVGPRTCRNMWGGTFPINAYTTGPCTPLPAPNYTFALWRVSAEEYVEIRRVGDFHYVTGMTTDNLKCPCQVPSPEFFTELDGVRLHRFAPPCKPLLRDEVSFRVGLHDYPVGSQLPCEP
>1a._._.DN09.EU781812
LRDIWDWICEVLSDFKTWLKAKLMPQLPGIPFVSCQRGYKGVWRGDGIMHTRCHCGAEITGHVKNGTMRIVGPRTCRNMWSGTFPINAYTTGPCSPLPAPNYTFALWRVSAEEYVEIRQVGDFHYVTGMTTDNLKCPCQVPSPEFFTELDGVRLHRFAPPCKPLLREEVSFRVGLHEYPVGSQLPCEP
>1a.US.2004.PT097dM.FJ958885
LRDVWDWICEVLSDFKTRLKAKLMPQLPGIPFVSCQRGYKGVWRGDGIMHTRCHCGAEITGHVKNGTMRIVGPRTCRNTWGGTFPINAYTTGPCTPLPAPNYTFALWRVSAEEYVEIRQVGDFHYVTGMTTDNLKCPCQVPSPEFFTELDGVRLHRFAPPCKPLLREEVSFRVGLHEYPVGSQLPCEP
>1a.US.2004.PT020B.FJ958761
LRDIWDWICEVLSDFKTWLKAKLMPQLPGIPFASCQRGYKGVWRGDGIMHTRCHCGAEITGHVKNGTMRIAGPRTCRNMWNGAFPINAYTTGPCTPLPAPNYKFALWRVSAEEYVEIRQVGDFHYVTGMTTDNLKCPCQVPSPEFFTELDGVRLHRFAPPCKPLLRDEVSFRVGLHEYPVGSQLPCEP
>1a._._.V0476.KC127482
LRDIWDWICEVLSDFKTWLKAKLMPQLPGIPFVSCQRGYRGVWRGDGIMHTRCHCGAEITGHVKNGTMRIVGPRTCRNMWNGTFPINAYTTGPCTPLPAPNYKFALWRVSAEEYVEIRQVGDFHYVTGMTTDNLKCPCQVPSPEFFTELDGVRLHRFAPPCKPL?RDEVSFRVGLHEYPVGSQL?CEP
>1a.CH.2004.HCV1a/CH/BIDV225/2004.EU255945
LRDIWDWICEVLSDFKTWLKAKLMPQLPGIPFVSCQRGYRGVWRGDGIMHTRCHCGAEITGHVKNGTMRIVGPKTCRNMWSGTFPINACTTGPCTPLPAPNYTFALWRVSAEEYVEIRQVGDFHYVTGMTADNLKCPCQVPSPEFFTELDGVRLHRYAPPCKPLLRDDVSFRVGLHDYPVGSQLPCEP
>1a.US.2002.02_30.DQ889273
LRDIWDWICEVLSDFKTWLKAKLMPQLPGIPFVSCQRGYRGVWRGDGIMHTRCHCGAEITGHVKNGTMRIVGPRTCKNMWSGTFPINAYTTGPCTPLPAPNYKFALWRVSAEEYVEIRQVGDFHYVTGMTTDNLKCPCQVPSPEFFTELDGVRLHRFAPPCKPLLREEVTFRVGLHEYPVGSQLPCEP
>1a.US.2006.HCV1a/US/BIDV702/2006.EU256057
LRDIWDWICEVLSDFKTWLKAKLMPQLPGIPFVSCQRGYRGVWRGDGIMHTRCHCGAEITGHVKNGTMRIVGPRTCRNMWSGTFPINAYTTGPCTPLPAPNYTFALWRVSAEDYVEIRQVGDFHYVTGMTTDNLKCPCQVPSPEFFTELDGVRLHRFAPPCKPLLREEVTFRVGLHEYPVGSQLPCEP
>1a.US.2000.NR1W00.FJ896264
LRDIWDWICEVLSDFKTWLKAKLMPQLPGIPLVSCQRGYKGVWRGDGIMHTRCHCGAEITGHVKNGTMRIVGPRTCRNMWSGTFPINAYTTGPCTPLPAPNYTFALWRVSAEEYVEIRRVGDFHYVTGMTTDNLKCPCQVPSPEFFTELDGVRLHRFAPPCKPLLREEVSFK?GLHEYPVGSQLPCEP
>1a._._.V0029.KC127147
LRDIWDWICEVLSDFKTWLKAKLMPQLPGIPFVSCQRGYKGVWRGDGIMHTRCHCGAEITGHVKNGTMRI??PRTCRNMWNGTFPINAYTTGPCTPLPAPNYTFALWRVSAEEYVEIRQVGDFHYVTGMTTDNLKCPCQVPSPEFFTELDGVRLHRFAPPCKPLLREEVSFRVGLDEYPVGSQLPCEP
>1a._._.V0090.KC127208
LRDIWDWICEVLSDFKTWLKAKLMPQLPGIPFVSCQRGYRGVW??DG?MHTRCHCGAEITGHVKNGTMRI?GPRTCRNMW?GTFPINAY?TGPCTPLPAPNYSFALWRVSAEEYVEIRQVGDFHYVTGM?TDNLKCPCQVPSPEFFTELDGVRLHR?AP?CKPLLREDVSFRVGLHEYPVGSQLPCEP
>1a.US.2004.PT067dC.FJ958494
LRDIWDWICEVLSDFKTWLKAKLMPQLPGIPFVSCQRGYKGVWRGDGIMHTRCHCGAEITGHVKNGTMRIVGPKTCRNMWSGTFPINAYTTGPCTPLPAPNYTFALWRVSAEDYVEIRQVGDFHYVTGMTTDNLKCPCQVPSPEFFTELDGVRLHRFAPPCKPLLREEVSFRVGLHEYPVGSQLPCEP
>1a.US.2004.PT0948H.FJ958877
LRDVWDWICEVLSDFKTWLKAKLMPQLPGIPFVSCQRGYRGVWRGDGIMHTRCHCGVEITGHVKNGTMRIVGPRTCRNTWGGTFPINAYTTGPCTPLPAPNYTFALWRVSAEEYVEIRQVGDFHYVTGMTTDNLKCPCQVPSPEFFTELDGVRLHRFAPPCKPLLREEVSFRVGLHEYPVGSQLPCEP
>1a.TH.2004.GQ913865.GQ913865
LRDIWDWICEVLSDFKTWLKAKLVPQLPGIPFLSCQRGYRGVWRGDGIMHTRCHCGAEITGHVKNGTMRIVGPRTCRNMWSGTFPINAYTTGPCTPLPAPNYTFALWRVSAEEYVEIRQVGDFHYVTGMTTDNLKCPCQVPSPEFFTELDGVRLHRFAPPCKPLLREEVSFRVGLHEYPVGSQLPCEP
>1a._._.CSM4m13.HQ824139
LRDIWDWICEVLSDFKTWLKAKLMPQLPGIPLVSCQRGYRGVWRGDGIMHTRCHCGAEITGHVKNGTMRIVGPKTCRNMWNGTFPINAYTTGPCTPLPAPNYKFALWRVSAEEYVEIRQVGDFHYVTGMTTDNLKCPCQVPSPEFFTELDGVRLHRFAPPCKPLLREEVSFRVGLHEYPVGSQLPCEP
>1a._._.V0080.KC127198
LRDIWDWICEVLSDFKTWLKAKLMPQLPGIPFVSCQRGYRGVWRGDGIMHTRCHCGAEITGHVKNGTMRIVGPKTCRNMWSGTFPINAYTTGPCTPLPAPNYKFALWRVSAEEYVEIRQVGDFHYVTGMTTDNLKCPCQVPSPEFFTELDGVRLHRFAPPCKPLLREEVSFRVGLHEYPVGSQLPCEP
>1a.US.2004.PT097dB.FJ958881
LRDVWDWICEVLSDFKTWLKAKLMPQLPGIPFVSCQRGYRGVWRGDGIMHTRCHCGAEITGHVKNGTMRIVGPRTCRNTWGGTFPINAYTTGPCTPLPAPNYTFALWRVSAEEYVEIRQVGDFHYVTGMTTDNLKCPCQVPSPEFFTELDGVRLHRFAPPCKPLLREEVSFRVGLHEYPVGSQLPCEP
>1a._._.ICC12s3.HQ823962
LRDIWDWICEVLSDFKTWLKAKLMPQLPGIPLVSCQRGYRGVWRGDGIMHTRCHCGAEITGHVKNGTMRIVGPKTCRNMWSGTFPINAYTTGPCTPLPAPNYKFALWRVSAEEYVEIRQVGDFHYVTGMTTDNLKCPCQVPSPEFFTELDGVRLHRFAPPCKPLLREEVSFRVGLHEYPVGSQLPCEP
>1a.US.2005.V3336.JX463607
LRDIWDWICEVLSDFKTWLKAKLVPQLPGIPFVSCQRGYKGVWRGDGIMHTRCHCGAEITGHVKNGTMRIVGPKTCRNMWSGTFPINAYTTGPCTPLPAPNYTFALWRVSAEEYVEVRRVGDFHYVTGMTTDNLKCPCQVPSPEFFTELDGVRLHRYAPSCKPLLRDEVSFRVGLHEYPVGSQLPCEP
>1a._._.V0374.KC127380
LRDIWDWICEVLSDF?TWLKAKLMPQLPGIPFVSCQRG?R?VWRGDG?MHTRCH?GAEIAGHV?NGTMRIVGPKTCRNMWSGTFPINAYTTGPCTPLPAPNYTFALWRVSAEEYVEIRRVGDFHYVTGMTADNLKCPCQVPSPEFFTELDGVRLHR?APPCKPLLR?EV?F?VGLHEYPVGSQLPCEP
>1a.US.2001.NR3W12.FJ896277
LRDIWDWICEVLSDFKTWLKAKLVPQLPGIPFVSCQRGYRGVWRGDGIMHTRCHCGAEITGHVKNGTMRIVGPRTCRNMWSGTFPINAYTTGPCTPLPAPNYTFALWRVSAEEYVEVRRVGDFHYVTGMTTDNLKCPCQVPSPEFFTELDGVRLHRFAPPCKPLLREEVSFRVGLHDYPVGSQLPCEP
>1a._._.V0483.KC127489
LRDIWDWICEVLSDFKTWLKAKLMPQLPGIPFVSCQRGYRGVWRGDGIMYTRCHCGAEITGHVKNGTMRIVGPKTCRNMWSGTFPINAYTTGPCTPLPAPNYKFALWRVSAEEYVEVRQVGDFHYVTGMTADNLKCPCQVPSPEFFTELDGVRLHRFAPPCKPLLREEVSFRVGLNDYPVGSQLPCEP
>1a.US.2002.02_44.DQ889277
LRDIWDWICEVLSDFKTWLKAKLMPQLPGIPFVSCQRGYRGIWRGDGIMHTRCHCGAEITGHVKNGTMRIVGPRTCRNMWSGTFPINAYTTGPCTPLPAPNYSFALWRVSAE?YVEIRQVGDFHYVTGMTTDNLKCPCQVPSPEFFTELDGVRLHRYAPPCKPLLREEVSFRVGLHEYPVGSQLPCEP
>1a.US.2004.04_01.DQ889291
LRDIWDWICEVLSDFKTWLKAKLMPQLPGIPFVSCQRGYRGVWRGDGIMHTRCHCGAEITGHVKTGTMRIVGPKTCRNVWSGTFPINAYTTGPCTPLPAPNYKFALWRVSAEEYVEIRQVGDFHYVTGMTTDNLKCPCQVPSPEFFTELDGVRLHRYAPPCKPLLREEVSFRVGLHEYPVGSQLPCEP
>1a.GB._.ESR_341.AM600954
LRDIWDWICEVLSDFKTWLKAKLMPQLPGIPFVSCQRGYKGVWQGDGIMHTRCHCGAEITGHVKNGTMRIVGPKTCRNMWSGTFPINAYTTGPCTPLPAPNYTFALWRVSAEEYVEIRRVGDFHYVTGMTTDNLKCPCQVPSPEFFTELDGVRLHRFAPPCKPLLRDEVSFRVGLHDYPVGSQLPCEP
>1a.US.2004.PT037dD.FJ958667
LRDIWDWICEVLSDFKTWLKAKLMPQLPGIPFVSCQRGYRGVWRGDGIMHTRCHCGAEITGHVKNGTMRIVGPKTCRNMWSGTFPINAYTTGPCTPLPAPNYKFALWRVSAEEYVEVRQVGDFHYVTGMTTDNLKCPCQVPSPEFFTELDGVRLHRFAPPCKPLLREEVSFRVGLHEYPVGSQLPCEP
>1a._._.ICCpt18.HQ823958
LRDIWDWICEVLSDFKTWLKAKLMPQLPGIPLVSCQRGYRGVWRGDGIMHTRCHCGAEITGHVKNGTMRIVGPKTCRNMWSGTFPINAYTTGPCTPLPAPNYKFALWRVSAEEYVEIRQVGDFHYVTGMTTDNLKCPCQVPSPEFFTELDGVRLHRFAPPCKPLLREEVSFRVGLHEYPVGSQLPCEP
>1a.US._.1030_FU24.EU362878
LRDIWDWICEVLSDFKTWLKAKLMPQLPGIPFVSCQRGYRGVWRGDGIMHTRCHCGAEITGHVKNGTMRIVGPRTCRNMWSGTFPINAYTTGPCTPLPAPNYKFALWRVSAEEYVEIRQVGDFHYVTGMTTDNLKCPCQVPSPEFFTELDGVRLHRFAPPCKPLLREEVSFRVGLHDYPVGSQLPCEP
>1a.US.1991.HCV1a/US/BIDV187/1991.EU255977
LRDIWDWICEVLSDFKTWLKAKLMPQLPGIPFVSCQRGYRGVWRGDGIMHTRCHCGAEITGHVKNGTMRIVGPRTCRNMWSGTFPINAYTTGPCTPLPAPNYKFALWRVSAEEYVEIRQVGDFHYVTGMTTDNLKCPCQVPSPEFFTELDGVRLHRFAPPCKPLLREEVSFRVGLHEYPVGSQLPCEP
>1a.US.2001.HCV1a/US/BIDV6/2001.EU256055
LRDIWDWICEVLSDFGVWLKAKLMPQLPGIPFLSCQRGYKGVWRGDGIMHTRCPCGAEITGHVKNGTMRIVGPRTCRNMWSGTFPINAYTTGPCTPLPAPNYTFALWRVSAEEYVEIRQVGDFHYVTGMTTDNLKCPCQVPSPEFFTELDGVRLHRFAPPCKPLLREEVTFRVGLHEYPVGSQLPCEP
>1a.US.2004.PT017dW.FJ958630
LRDIWDWICEVLSDFKTWLKAKLMPQLPGIPFVSCQRGYRGVWRGDGIMHTRCHCGAEITGHVKNGTMRIAGPKTCRNMWNGTFPINAYTTGPCTPLPAPNYTFALWRVSAEEYVEIRQEGDFHYVTGMTTDNLKCPCQVPSPEFFTELDGVRLHRFAPPCKPLLREEVSFRVGLHEYPVGSQLPCEP
>1a.US.2004.PT067dV.FJ958503
LRDIWDWICEVLSDFKTWLKAKLMPQLPGIPFVSCQRGYKGVWRGDGIMHTRCHCGAEITGHVKNGTMRIVGPKTCRNMWSGTFPINAYTTGPCTPLPAPNYTFALWRVSAEDYVEIRQVGDFHYVTGMTTDNLKCPCQVPSPEFFTELDGVRLHRFAPPCKPLLREEVSFRVGLHDYPVGSQLPCEP
>1a.US.2001.HCV1a/US/BIDV327/2001.EU155292
LRDIWDWICEVLSDFKTWLKAKLMPQLPGIPFVSCQRGYRGVWRGDGIMHTRCHCGAEITGHVKNGTMRIVGPRTCRNMWNGTFPINPYTTGPCTPLPAPNYKFALWRVSAEEYVEIRQVGDFHYVTGMTTDNLKCPCQVPSPEFFTELDGVRLHRFAPPCKPLLREEVSFKVGLHDYPVGSQLPCEP
>1a.US.2005.PT150C.FJ958722
LRDIWDWICEVLSDFKTWLKAKLMPQLPGIPFVSCQRGYKGVWRGDGIMHTRCHCGAEITGHVKNGTMRIVGPRTCRNMWNGTFPINAYTTGPCTPLPAPNYTFALWRVSAEEYVEIRQVGGFHYVTGMTTDNLKCPCQVPSPEFFTEVDGVRLHRFAPPCKPLLRDEVSFRVGLHDYPVGSQLPCEP
>1a._._.V0352.KC127358
LRDIWDWICEVLSDFKTWLKAKLMPQLPGIPFVSCQRGYKGVWRGDG?MHTRCPCGAEITGHVKNGTMRIVGPKTCRNMWSGTFPINAYTTGPCTPLPAPNYTFALWRVS?EEYVEIRQVGDFHYVT?MTTDNLKCPCQVPSPEFFTELDGVRLHRFAPPCKPLLRDEVSFRVGLHDYPVGSQLPCEP
>1a.US.2004.PT037dJ.FJ958673
LRDIWDWICEVLSDFKTWLKAKLVPQLPGIPFVSCQRGYRGVWRGDGIMHTRCHCGAEITGHVKNGTMRIVGPKTCRNMWSGTFPINAYTTGPCTPLPAPNYKFALWRVSAEEYVEVRQVGDFHYVTGMTTDNLKCPCQVPSPEFFTELDGVRLHRFAPPCKPLLREEVSFRVGLHEYPVGSQLPCEP
>1a.US.2004.V2509.JX463532
LRDIWDWICEVLSDFKTWLKAKLMPQLPGIPFVSCQRGYRGVWRGDGIMHTRCHCGAEITGHVKNGTMRIVGPKTCRNMWSGTFPINAYTTGPCTPLPAPNYTFALWRVSAEEYVEVRRVGDFHYVTGMTADNLKCPCQVPSPEFFTELDGVRLHRFAPPCKPLLRDEVVFRVGLHDYPVGSQLPCEP
>1a.US.2009.10069_7T3.KT734583
LRDIWDWICEVLSDFKTWLKAKLMPQLPGIPFVSCQRGYKGVWQGDGIMHTRCHCGAEITGHVKNGTMRIVGPKTCRNMWSGTFPINAYTTGPCTPLPAPNYTFALWRVSAEEYVEIRRVGDFHYVTGMTTDNLKCPCQVPSPEFFTELDGVRLHRFAPPCKPLLRDEVSFRVGLYDYPVGSQLPCEP
>1a.US.2004.PT027dN.FJ958803
LRDIWDWICEVLSDFKTWLKAKLMPQLPGIPFVSCQRGYRGVWRGDGIMHTRCHCGAEITGHVKNGTMRIAGPRTCRNMWSGTFPINAYTTGPCTPLPAPNYKFALWRVSAEEYVEIRQVGDFHYVTGMTTDNLKCPCQVPSPEFFTELDGVRLHRFAPPCKPLLRDEVSFRVGLHEYPVGSQLPCEP
>1a._._.ICC6m1.HQ824005
LRDIWDWICEVLSDFKTWLKAKLMPQLPGIPLVSCQRGYRGVWRGDGIMHTRCHCGAEITGHVKNGTMRIVGPKTCRNMWSGTFPINAYTTGPCTPLPAPNYKFALWRVSAEEYVEIRQVGDFRYVTGMTTDNLKCPCQVPSPEFFTELDGVRLHRFAPPCKPLLREEVSFRVGLHEYPVGSQLPCEP
>1a.US.2001.NR8W00.FJ896337
LRDIWDWICEVLSDFKTWLKAKLMPQLPGIPFVSCQRGYKGVWRGDGIMHTRCHCGAEIAGHVKNGTMRIVGPKTCWNMWSGTFPINAYTTGPCTPLPAPNYKFALWRVSAEEYVEIRQVGDFHYVTGMTADNLKCPCQVPSPEFFTELDGVRLHRFAPPCKPLLRDEVSFRVGLHDYPVGSQLPCEP
>1a.US.2005.PT2048R.FJ958445
LRDIWDWICEVLSDFKTWLKAKLMPQLPGLPFVSCQRGYRGVWRGDGIMHTRCHCGAEITGHVKNGTMKIVGPKTCRNMWSGTFPINAYTTGPCTPLPAPNYKFALWRVSAEEYVEIRQVGDFHYVTGMTTDNLKCPCQVPSPEFFTELDGVRLHRFAPPCKPLLREEVSFRVGLHEYPVGSQLPCEP
>1a._._.PCZ4m13.HQ823812
LRDIWDWICEVLSDFKTWLKAKLMPQLPGIPLVSCQRGYRGAWRGDGIMHTRCHCGAEITGHVKNGTMRIVGPKTCRNMWSGTFPINAYTTGPCSPLPAPNYKFALWRVSAEEYVEVRQVGNFHYVTGMTTDNLKCPCQVPSPEFFTELDGVRLHRFAPPCKPLLREEVSFRVGLHEYPVGSQLPCEP
>1a.CH.2004.HCV1a/CH/BIDV233/2004.EU255929
LRDIWDWICEVLSDFKTWLKAKLMPQLPGIPFVSCQRGYRGVWRGDGIMHTRCHCGAEITGHVKNGTMRIVGPKTCRNMWSGTFPINAYTTGPCTPLPAPNYTFALWRVSAEEYVEIRRVGDFHYVTGMTADNLKCPCQVPSPEFFTELDGVRLHRFAPPCKPLLRDEVVFKVGLHDYPVGSQLPCEP
>1a._._.V0642.KC127648
LRDIWDWICEVLSDFKTWLKAKLMPQLPGIPFVSCQRGYRGVW?GDGVMHTRCHCGAEITGHVKNGTMRIVGPKTCRNMWSGTFPINAYTTGPCTPLPAPSYTFALWRVSAEEYVEIRRVGDFHYVTGMTADNLKCPCQVPSPEFFTELDGVRLHRYAPPCKPL?RDEVSFRVGLHDYPVGSQLPCEP
>1a.US.2003.03_51.DQ889289
LRDIWDWICEVLSDFKTWLKAKLMPQLPGIPFVSCQRGYRGVWRGDGIMHTRCPCGADITGHVRNGTMR?VGPRTCRNMWSGTFPINAYTTGPCTPLPAPNYKFALWRVSAEEYVEIRQVGDFHYVTGMTTDNLKCPCQVPAPEFFTELDGVRLHRFAPPCKPLLRDEVSFRVGLHEYPVGSQLPCEP
>1a.US._.6020.EF407450
LRDIWDWICEVLSDFKTWLKAKLMPQLPGIPFVSCQRGYRGVWRGDGIMHTRCHCGAEITGHVKNGSMRIAGPRTCRNMWTGTFPINAYTTGPCTPLPAPNYTFALWRVSAEEYVEIRQVGEFHYVTGMTTDNLKCPCQVPSPEFFTELDGVRLHRFAPPCKPLLREEVSFRVGLHEYPVGSQLPCEP
>1a.US.2001.SVR4W04.FJ896299
LKDIWDWICEVLSDFKTWLKAKLMPQLPGIPFVSCQRGYRGVWRGDGVMHTRCHCGAEITGHVKNGTMRIVGPKTCRNMWNGTFPINAYTTGPCTPLPAPNYKFALWRVSAEEYVEIRQVGDFHYVTGMTTDNLKCPCQVPSPEFFTELDGVRLHRFAPPCKPLLRDEVSFRVGLHEYPVGSQLPCEP
>1a._._.CSM5m5.HQ824140
LRDIWDWICEVLSDFKTWLKAKLMPQLPGIPLVSCQRGYRGVWRGDGIMHTRCHCGAEITGHVKNGTMRIVGPKTCRNMWSGTFPINAYTTGPCTPLPAPNYKFALWRVSAEEYVEIRQVGDFHYVTGMTTDNLKCPCQVPSPEFFTELDGVRLHRFAPPCKPLLREEVSFRVGLHEYPVGSQLPCEP
>1a.US.2002.HCV1a/US/BIDV66/2002.EU482887
LRDIWDWICEVLSDFKTWLKAKLMPQLPGIPFVSCQRGYKGAWRGDGIMHTRCHCGAEITGHVKNGTMRIVGPKTCRNMWSGTFPINAYTTGPCTPLPAPNYTFALWRVSAEEYVEIRQVGDFHYVTGMTTDNLKCPCQVPSPEFFTELDGVRLHRFAPPCKPLLREEVSFRVGLHEYPVGSQLPCEP
>1a.US.2001.BT6W04.FJ896357
LRDIWDWICEVLSDFKTWLKAKLMPQLPGIPFVSCQRGYRGVWRGDGIMHTRCHCGAEITGHVKNGTMRIVGPKTCRNMWNGAFPINAYTTGPCTPLPAPNYKFALWRVSAEEYVEIRQVGDFHYVTGMTADNLKCPCQVPSPEFFTELDGVRLHRFAPPCKPLLREEVSFRVGLHDYPVGSQLPCEP
>1a.BR.2004.BR554_P17_102104.EF032890
LRDIWDWICEVLSDFKTWLKAKLMPQLPGIPLLSCQRGYKGVWRGDGIMHTRCHCGAEITGHVKNGTMRIVGPKTCRNMWSGTFPINAYTTGPCTPLPAPNYKFALWRVSAEEYVEIRQVGDFHYVTGMTTDNLKCPCQVPSPEFFTELDGVRLHRFAPPCKPLLREEVSFRVGLHDYPVGSQLPCEP
>1a.US.2002.HCV1a/US/BIDV329/2002.EU155294
LRDIWDWICEVLSDFKTWLKAKLMPQLPGIPFVSCQRGYRGVWRGDGIMHTRCHCGAEIAGHVKNGTMRIVGPRTCKNTWSGTFPINAYTTGPCTPLPAPNYTFALWRVSAEEYVEIRQVGDFHYVTGMTADNLKCPCQVPSPEFFTELDGVRLHRFAPPCKPLLREEVSFRVGLHEYPVGSQLPCEP
>1a._._.V0562.KC127568
LRDIWNWVCEVLSDFKTWLKAKLVPQLPGIPLVSCQRGYKGVWRGDGIMHTRCRCGAEITGHVKNGTMRIVGPRTCRNMWTGT?PINAYTTGPCTPLPAPNYSFALLRVSAEEYVEIRRVGDFHYVTGMTTDNLKCPCQVPAPEFFTELDGVRIHRYAPPCKPLLRDEVSFRVGLHEYPVGSQLPCEP
>1a.US._.8012.EF407442
LRDIWDWICEVLSDFKTWLKAKLMPQLPGIPFMSCQRGYRGVWRGDGIMHTRCHCGAEITGHVKNGTMRIVGPRTCRNMWNGTFPINAYTTGPCTPLPAPNYKFALWRVSAEEYVEIRQVGDFHYVTGMTTDNLKCPCQVPSPEFFTELDGVRLHRFAPPCKPLLREEVSFRVGLHEYPVGSQLPCEP
>1a._._.CSM4m6.HQ824136
LRDIWDWICEVLSDFKTWLKAKLMPQLPGIPLVSCQRGYRGVWRGDGIMHTRCHCGAEITGHVKNGTMRIVGPKTCRNMWSGTFPINAYTTGPCTPLPAPNYKFALWRVSAEEYVEIRQVGDFHYVTGMTTDNLKCPCQVPSPEFFTELDGVRLHRFAPPCKPLLREEVSFRVGLHEYPVGSQLPCEP
>1a._._.PCZ3m15.HQ823803
LRDIWDWICEVLSDFKTWLKAKLMPQLPGIPLVSCQRGYRGAWRGDGIMHTRCHCGAEITGHVKNGTMRIVGPKTCRNMWSGTFPINAYTTGPCSPLPAPNYKFALWRVSAEEYVEVRQVGDFHYVTGMTTDNLKCPCQVPSPEFFTELDGVRLHRFAPPCKPLLREEVSFRVGLHEYPVGSQLPCEP
>1a.US.2004.PT0824G.FJ958950
LRDIWDWICEVLSDFKTWLKAKLMPQLPGIPFVSCQRGYKGVWQGDGVMHTRCHCGAEITGHVKNGSMRIVGPRTCRNMWGGTFPINAYTTGLCTPLPAPNYTFALWRVSAEEYVEIRRVGDFHYVTGMTTDNLKCPCQVPSPEFFTELDGVRLHRFAPPCKPLLRDEVSFRVGLHDYPVGSQLPCEP
>1a._._.V0081.KC127199
LRDIWDWICEVLSDFKTWLKAKLMPQL???PFVSCQRGYRGAWQGDGIMHTRCHCGAEITGHVKNGTMRIVG?KTCRNMWSGTFPINAYTTGPC?PLPAPNYTFALWRVSAEEYVEIRRVGDFH?VTGMTADNLKCPCQVPSPEFFTELDGV?LHRFAPPCKPLLRDEVSFRVGLN?YPVGSQLPCEP
>1a.US.2002.25E.AY956469
LRDIWDWICEVLSDFKTW?KAKLMPQLPGIPFVSCQRGYKGVWRGDGIMHTRCHCGAEIAGHVKNGTMRIVGPKTCRNMWSGTFPINAYTTGPCTPLPAPNYTFALWRVSAEEYVEIRQVGDFHYVTGMTADNLKCPCQVPSPEFF?ELDGVRLHRFAPPCKPLLRDEVSFR?GLHDYPVGSQLPCEP
>1a.US.2004.PT0124D.FJ958600
LRDIWDWICEVLSDFKTWLKAKLMPQLPGIPFVSCQRGYRGVWRGDGIMHTRCHCGAEITGHVKNGTMRIAGPRTCRNMWSGTFPINAYTTGPCTPLPAPNYTFALWRVSAEEYVEIRQEGDFHYVTGMTTDNLKCPCQVPSPEFFTELDGVRLHRFAPPCKPLLREEVSFRVGLHEYPVGSQLPCEP
>1a._._.V0577.KC127583
LRDIWDWICEVLSDFKTWLKAKLMPQLPGIPFVSCQRGYRGVWRGDGIMHTRCHC?AEITGHVKNGTMRIAGPRTCRNMWSGTFPINAY?TGPCTPLPAPNYTFALWRVSAEEYVEIRQVGDFHYVTGMTTD?LKCPCQVPSP?F?TELDGVRIHRFAPPCKPLLRDEVSFRVGLHEYPVGSQLPCEP
>1a._._.V0600.KC127606
LRDIWDWICEVLSDFKTWLKAKLMPQLPGIPFVSCQRGYKGVWRGDGIMHTRCHCGAEITGHVKNGTMRIAGPKTCRNMWNGTFPINAYTTGPCTPL?APNYTFALWRVSAEEYVEIRRVGDFHYVTGMTTDNLKCPCQVPSPEFFTELDGVRLHRFAPPCKPLLRDEVSFRVGLHDYPVGSQLPCEP
>1a._._.V0635.KC127641
LRDIWDWICEVLSDFKTWLKAKLMPQLPGIPFVSCQRG?RGVWRGDGIMHTRCHCGAEITGHVKNGTMRIVGPKTCRNMWSGTFPINAYTTGPCTPLPA?NYTFALWRVSAEEYVEIRQVGDFHYVTGMTADNLKCPCQVPSPEFFTELDGVRLHRFAPPCKPL?RDEVSFRVGLHDYPVGSQLPCEP
>1a.US.2004.PT030P.FJ958639
LRDIWDWICEVLSDFKTWLKAKLMPQLPGIPFVSCQRGYRGVWRGDGIMHTRCHCGAEITGHVKNGTMRIVGPKTCRNMWSGTFPINAYTTGPCTPLPAPNYKFALWRVSAEEYVEVRQVGDFHYVTGMTTDNLKCPCQVPSPEFFTELDGVRLHRFAPPCKPLLREEVSFRVGLHEYPVGSQLPCEP
>1a.US.2004.PT0824V.FJ958957
LRDIWDWICEVLSDFKTWLKAKLMPQLPGIPFVSCQRGYKGVWQGDGVMHTRCHCGAEITGHVKNGSTRIVGPRTCRNMWGGTFPINAYTTGPCTPLPAPNYTFALWRVSAEEYVEIRRVGDFHYVTGMTTDNLKCPCQVPSPEFFTELDGVRLHRFAPPCKPLLRDEVSFRVGLHDYPVGSQLPCEP
>1a.US._.77.AF265131
LRDIWDWICEVLSDFKTWLKAKLMPQLPGIPFVSCQRGYKGVWRGDGIMHTRCHCGAEITGHVKNGTMRIVGPKTCRNMWSGTFPINAYTTGPCVPLPAPNYTFALWRVSAEEYVEIRRVGDFHYVTGMTTDNLKCPCQVPSPEFFTELDGVRLHRFAPPCKPLLRDEVSFRVGLHDYPVGSQLPCEP
>1a._._.V0377.KC127383
LRDIWDWICEVLSDFKTW?KAKLMPQLPGIPFMSCQRGYRGVWRGDGIMHTRCHCGAEITGHVKNGTMRIVG?RTC?NMWSGTFPINAYT?GPCTPLPAP?Y?FALWRVSAEEYVEIRQVGDFHYVT?MTTDNLKCPCQVPSPEFFTELDGV?LHRFAPPCKPLLREEVSFRVGLHEYPVGSQLPCEP
>1a.US.2001.NR4W24.FJ896282
LRDIWDWICEVLSDFKTWLKAKLMPQLPGIPFVSCQRGYRGVWRGDGIMHTRCHCGAEITGHVKNGTMRIVGPKTCRNMWSGTFPINAYTTGPCTPLPAPNYKFALWRVSAEEYVEIRQVGDFHYVTGMTTDNLKCPCQVPSPEFFTELDGVRLHRFAPPCKPLLREEVSFRVGLHEYPVGSQLPCEP
>1a._._.RMO2m4.HQ823877
LRDIWDWICEVLSDFKTWLKAKLMPQLPGIPLVSCQRGYRGVWRGDGIMHTRCHCGAEITGHVKNGTMRIVGPKTCRNMWSGTFPINAYTTGPCTPLPAPNYKFALWRVSAEEYVEIRQVGDFHYVTGMTTDNLKCPCQVPSPEFFTELDGVRLHRFAPPCKPLLREEVSFRVGLHEYPVGSQLPCEP
>1a.US.2004.PT0648F.FJ958485
LRDIWDWICEVLSDFKTWLKAKLTPQLPGIPFVSCQRGYKGVWRGDGIMHTRCHCGAEITGHVKNGTMRIVGPKTCRNMWSGTFPINAYTTGPCTPLPAPNYTFALWRVSAEDYVEIRQVGDFHYVTGMTTDNLKCPCQVPSPEFFTELDGVRLHRFAPPCKPLLREEVSFRVGLHEYPVGSQLPCEP
>1a._._.CSM2m5.HQ824103
LRDIWDWICEVLSDFKTWLKAKLMPQLPGIPLVSCQRGYRGVWRGDGIMHTRCHCGAEITGHVKNGTMRIVGPKTCRNMWSGTFPINAYTTGPCTPLPAPNYKFALWRVSAEEYVEIRQVGDFHYVTGMTTDNLKCPCQVPSPEFFTELDGVRLHRFAPPCKPLLREEVSFRVGLHEYPVGSQLPCEP
>1a.GB._.EMR_4.AM600942
LRDIWDWVCEVLSDFKTWLKAKLMPQLPGIPFVSCQRGYRGVWRGDGIMHTRCHCGAEITGHVKNGTMRIVGPKTCRNMWSGTFPINAYTTGPCTPLPAPNYKFALWRVSAEEYVEIRQVGDFHYVTGMTTDNLKCPCQVPSPEFFTELDGVRLHRFAPPCKPLLREEVSFRVGLHAYPVGSQLPCEP
>1a.US.1990.HCV1a/US/BIDV186/1990.EU482850
LRDIWDWICEVLSDFKTWLKAKLMPQLPGIPFVSCQRGYRGVWRGDGIMHTRCHCGAEITGHVKNGTMRIVGPKTCRNMWSGTFPINAYTTGPCTPLPAPNYTFALWRVSAEEYVEVRRVGDFHYVTGMTTDNLKCPCQVPSPEFFTELDGVRLHRYAPPCKPLLREEVSFRVGLHEYPVGSQLPCEP
>1a._._.V0529.KC127535
??DIWDWICEV?SDFKTWLKAKLMPQLP?IPFVSCQRGYRGVWRGDGIMHTRCHCGA?ITGHVKNGTMRIVGP?TCRNMWSGTFPINAYTTGPCTPLPAPN?SFALWRVSAEEYVEIRQVGDFHYVTGMTTDN?KCPCQVPSPE?FTELDGVRL?RFAP?CKPL?RED?SFRVGLHDYP?GSQLPCEP
>1a._._.CSM3m17.HQ824123
LRDIWDWICEVLSDFKTWLKAKLMPQLPGIPLVSCQRGYRGVWRGDGIMHTRCHCGAEITGHVKNGTMRIVGPKTCRNMWSGTFPINAYTTGPCTPLPAPNYKFALWRVSAEEYVEIRQVGDFHYVTGMTTDNLKCPCQVPSPEFFTELDGVRLHRFAPPCKPLLREEVSFRVGLHEYPVGSQLPCEP
>1a._._.V0401.KC127407
LRDIWDWICEVLSDFKTW?K?KLMPQLPGIPFVSCQRGYRGVWRGDGIMHTRCHCGAEITGHVKNGSMRIVGPRTCRNMWSGTFPINAYTTGPCTPLPAPNYKFALWRVSAEEYVEIRQVGDFHYVTGMTTDNLKCPCQVPSPEFFTELDGVRLHRFAPPCKPLLREEVSFRVGLHEYPVGSQLPCEP
>1a.US.2005.PT167DP.FJ958539
LRDIWDWICEVLSDFKTWLKAKLMPQLPGIPFVSCQRGYRGVWRGDGIMYTRCHCGAEITGHVKNGTMRIVGPKTCRNMWSGTFPINAYTTGPSTPLPAPNYAFALWRVSAEEYVEVRQVGDFHYVTGVTADNLKCPCQVPSPGFFTELDGVRLHRFAPPCKPLLREEVSFRVGLHDYPVGSQLPCEP
>1a.DE.2003.HCV1a/DE/BIDV28/2003.EU482873
LRDIWDWICEVLSDFKTWLKAKLMPQLPGIPFVSCQRGYKGVWRGDGIMHTRCHCGAEITGHVKNGTMRIAGPRTCRNMWSGTFPINAYTTGPCTPLPAPNYTFALWRVSAEEYVEIRQVGDFHYVTGMTTDNLRCPCQVPSPEFFTELDGVRLHRFAPPCKPLLREEVSFRVGLHDYPVGSQLPCEP
>1a.US.2006.M003_A_NFLC4.JQ061782
LRDIWDWICEVLSDFKTWL*AKLMPQLPGVPFVSCQRGYKGVWRGDGIMHTRCHCGAEITGHVKNGTMRIVGPRTCRNMWSGTFPINAYTTGPCTPLPAPNYKFALWRVSAEEYVEIRQVGDFHYVTGMTTDNLKCPCQVPSPEFFTELDGVRLHRFAPPCKPLLREEVTFRVGLHEYPVRSQLPCEP
>1a._._.V0470.KC127476
LRDIWDWICEVLSDFKTWLKAKLMPQLPGIPFVSCQRGYRGVWRGDGIMHTRCHCGAEITGHVKNGTMRIVGPRTCRNMWSGTFPINAYTTGPCTPLPAPNYSFALWRVSAEEYVEIRQVGDFHYVTGMTTDNLKCPCQVPSPEFFTELDGVRLHRFAPPCKPLLREEVSFRVGLHEYP?GSQLPCEP
>1a.US.2004.PT077dK.FJ958582
LRDIWDWICEVLSDFKTWLKAKLMPQLPGIPLVSCQRGYKGVWRGDGIMHTRCHCGAEITGHVKNGTMGIVGPRTCRNMWSGTFPINAYTTGPCTPLPAPNYKFALWRVSAEEYVEIRQVGDSHYVTGMTTDNLRCPCQVPSPEFFTELDGVRLHRFAPPCKPLLREEVSFRVGLHEYPVGSQLPCEP
>1a._._.V0289.KC127321
LRDIWDWICEV?SDF?TW?KAKLMPQLPGIPLVSCQRGYRGVWRGDGIMHTRCHCGAEITGHVKNGTMRIVGPRTCRNMWSGTFPINAYTTGPCTPLPAPNYKFALWRVSAEEYVEVRQVGDFHYVTGMTTDNLKCPCQVPSPEFFTELDGVRLHRFAPPCKPLLREEVSFRVGLHEYPVGSQLPCEP
>1a.BR.2004.BR554_P16_62404.EF032889
LRDIWDWICEVLSDFKTWLKAKLMPQLPGIPLLSCQRGYKGVWRGDGIMHTRCHCGAEITGHVKNGTMRIVGPKTCRNMWSGTFPINAYTTGPCTPLPAPNYKFALWRVSAEEYVEIRQVGDFHYVTGMTTDNLKCPCQVPSPEFFTELDGVRLHRFAPPCKPLLREEVSFRVGLHDYPVGSQLPCEP
>1a.US.2006.PT240T.FJ958810
LRDIWDWICEVLSDFKTWLKAKLVPQLPGIPFVSCQRGYRGIWQGDGIMHTRCHCGAEITGHVKNGTMRIVGPKTCRNMWSGTFPINAYTTGPCNPLPAPNYTFALWRVSAEEYVEIRRVGDFHYVTGMTADNLKCPCQVPSPEFFTELDGVRLHRFAPPCKPLLRDEVSFKVGLHDYPVGSQLPCEP
>1a._._.V0495.KC127501
LRDIWDWICEVLSDFKTWLKAKLMPQLPGIPFVSCQRGYKGVWRGDGIMHTRCRCGAEITGHVKNGTMRIAGPKTCWNMWSGTFPINAYTTGPCTPLPAPNYTFALWRVSAEEYVEIRQVGD?HYVTGMTADNLKCPCQVPSPEFFTELDGVRLHRFAPPCKPLLRDEVSFRVGLLEYPVGSQLPCEP
>1a._._.EAO2m3.HQ824067
LRDIWDWICEVLSDFKTWLKAKLMPQLPGIPFVSCQRGYRGVWRGDGIMHTRCHCGAEITGHVKNGTMRIVGPKTCRNMWSGAFPINAHTTGPCTPLPAPNYKFALWRVSAEEYVEIRQVGDFHYVTGMTTDNLKCPCQVPSPEFFTELDGVRLHRFAPPCKPLLREEVSFRVGLHEYPVGSQLPCEP
>1a.US._.953.AF265053
LRDIWDWICEVLSDFKTWLKAKLMPQLPGIPFVSCQRGYKGVWRGDGIMHTRCHCGAEITGHVKNGTMRIVGPRTCRNMWDGTFPINAYTTGPCTPLPAPNYKFALWRVSAEEYVEIRQVGDFHYVTGMTTDNLKCPCQVPSPEFFTELDGVRLHRFAPPCKPLLREEVTFRVGLHEYPVGSQLPCEP
>1a.US._.2010.AF265077
LRDIWDWICEVLSDFKTWLKAKLMPQLPGIPFVSCQRGYKGVWRVDGIMHTRCHCGAEITGHVKNGTMRIVGPRTCRNMWSGTFPINAYTTGPCTPLPAPNYTFALWRVSAEEYVEIRQVGDFHYVTGMTTDNLKCPCQVPSPEFFTELDGVRLHRFAPPCKPLLREEVSFRVGLHEYPVGSQLPCEP
>1a.US.2006.PT240L.FJ958807
LRDIWDWICEVLSDFKTWLKAKLVPQLPGIPFVSCQRGYRGVWRGDGIMHTRCHCGAEITGHVKNGTMRIVGPKTCRNMWSGTFPINAYTTGPCNPLPAPNYTFALWRVSAEEYVEIRRVGDFHYVTGMTADNLKCPCQVPSPEFFTELDGVRLHRFAPPCKPLLRDEVSFKVGLHDYPVGSQLPCEP
>1a._._.V0623.KC127629
LRDIWDWICEVLSDFKTWLKAKLMPQLPGIPFVSCQRGYRGVWRGDGIMHTRCHCGAEITGHVKNGTMRIVGPKTCR?MWSGTFPINAYTTGPCTPLPAPNYKFALWRVSAEEYVEIRQVGDFHYVTGMTTDNLKCPCQVPSPEFFTELDGVRLHRFAPPCKPLLREEVSFVVGLHAYPVGSQLPCEP
>1a._._.950F_6237_8132_4.HQ113759
LRDIWDWICEVLSDFKTWLKAKLMPQLPGIPFVSCQRGYRGVWRGDGIMHTRCHCGAEIAGHVKNGTMRVVGPKTCRNMWSGTFPINAYTTGPCTPLPAPNYTFALWRVSAEEYVEIRQVGDFHYVTGMTADNLKCPCQVPSPEFFTELDGVRLHRFAPPCKPLLREEVSFRVGLHDYPVGSQLPCEP
>1a.US.2004.PT090I.FJ958850
LRDVWDWICEVLSDFKTWLKAKLMPQLPGIPFVSCQRGYKGVWRGDGIMHTRCHCGAEITGHVKNGTMRIVGPRTCRNTWGGTFPINAYTTGPCTPLPAPNYTFALWRVSAEEYVEIRQVGDFHYVTGMTTDNLKCPCQVPSPEFFTELDGVRLHRFAPPCKPLLREEVSFRVGLHEYPVGSQLPCEP
>1a.US.2001.NR11W00.FJ896352
LRDIWDWICEVLSDFKTWLKAKLMPQLPGIPFVSCQRGYRGVWRGDGIMHTRCHCGAEITGHVKNGTMRIVGPKTCRNMWSGTFPINAYTTGPCTPLPAPNYKFALWRVSAEEYVEIRQVGDFHYVTGMTTDNLKCPCQVPSPEFFTELDGVRLHRFAPPCKPLLREEVSFKVGLHEYPVGSQLPCEP
>1a.US.1990.HCV1a/US/BIDV175/1990.EU862839
LRDIWDWICEVLSDFKTWLKAKLMPQLPGIPLVSCQRGYRGVWRGDGIMHTRCHCGAEITGHVKNGTMRIVGPRTCRNMWSGTFPINAYTTGPCTPLPAPNYKFALWRVSAEEYVEIRQVGDFHYVTGMTTDNLKCPCQVPSPEFFTELDGVRLHRFAPPCKPLLREEVSFRVGLHEYPVGSQLPCEP
>1a.US.2005.PT200I.FJ958417
LRDIWDWICEVLSDFKTWLKAKLMPQLPGIPFVSCQRGYRGVWRGDGIMHTRCHCGAEITGHVKNGTMRIVGPRTCRNMWSGTFPINPYTTGPCTPLPAPNYKFALWRVSAEEYVEIRQVGDFHYVTGMTTDNLKCPCQVPSPEFFTELDGVRLHRFAPPCKPLLREEVSFRVGLHEYPVGSQLPCEP
>1a._._.DN13.EU781808
LRDIWDWICEVLSDFKTWLKAKLMPQLPGIPFVSCQRGYKGVWRGDGIMHTRCHCGAEITGHVKNGTMRIVGPKTCRNMWSGTFPINAYTTGPCTPLPAPNYTFALWRVSAEEYVEVRQVGDFHYVTGMTADNLKCPCQVPSPEFFTELDGVRLHRFAPPCKPLLREEVSFRVGLHDYPVGSQLPCEP
>1a.US.1990.HCV1a/US/BIDV212/1990.EU234065
LRDIWDWICEVLSDFKTWLKAKLMPQLPGIPFVSCQRGYKGVWRGDGIMHTRCHCGAEITGHVKNGTMRIVGPRTCRNMWSGTFPINAYTTGPCTPLPAPNYEFALWRVSAEEYVEIRQVGDFHYVTGMTTDNLKCPCQVPSPEFFTELDGVRLHRFAPPCKPLLREEVSFRVGLHEYPVGSQLPCEP
>1a._._.V0457.KC127463
LRDIWDWICEVLSDFKTWLKAKLMPQLPGI?LVSCQRGYRGVWR?DGIMHTRCHCGA?ITGHVKNGTMRIVGPKTCRNMWSGTFPINAYTTGPCTPLPAPNYKVALWRVSAEEYVEIRQVGDFHYVTGMTTDNLKCPCQVPSPEFFTELDGVRLHRFAPPCKPLLRDEVSFSVGLHTYPVGSQLPCEP
>1a.US.2003.BT3W12.FJ896304
LRDIWDWICEVLSDFKTWLKAKLMPQLPGIPFVSCQRGYRGVWRGDGIMHTRCHCGAEITGHVKNGTMRIVGPRTCRNMWSGTFPINAYTTGPCTPLPAPNYTFALWRVSAEEYVEIRRVGDFHYVTGMTTDNLKCPCQVPSPEFFTELDGVRLHRFAPPCKPLLREEVSFRVGLHDYPVGSQLPCEP
>1a._._.PCZ28d15.HQ823774
LRDIWDWICEVLSDFKTWLKAKLMPQLPGIPLVSCQRGYRGAWRGDGIMHTRCHCGAEITGHVKNGTMRIVGPKTCRNMWSGTFPINAYTTGPCSPLPAPNYKFALWRVSAEEYVEVRQVGDFHYVTGMTTDNLKCPCQVPSPEFFTELDGVRLHRFAPPCKPLLREEVSFRVGLHEYPVGSQLPCEP
>1a._._.ICC12s12.HQ823971
LRDIWDWICEVLSDFKTWLKAKLMPQLPGIPLVSCQRGYRGVWRGDGIMHTRCHCGAEITGHVKNGTMRIVGPKTCRNMWSGTFPINAYTTGPCTPLPAPNYKFALWRVSAEEYVEIRQVGDFHYVTGMTTDNLKCPCQVPSPEFFTELDGVRLHRFAPPCKPLLREEVSFRVGLHEYPVGSQLPCEP
>1a.AU._.7G74R347S4.FJ932358
L?DIWDWICEVLSDFKTWLKAKLMPQ?PG?PFVSCQRGYRGVWRGDGIMHTRCHCGAE?AGHVKNGTMRIIGPKTCKNTWSGTFPINAYT?GPCTPL??PNYTFALWRVSAEEYVEIRQVGDFHYVTGM?ADNLKCPCQVPSPEFFTEL?GVRLHRFAPPCKPLLRDEVSFRVGLHDYPVGSQLPCEP
>1a.US.2009.10069_7B15.KT734571
LRDIPDWICEVLSDFKTWLKAKLMPQLPGIPFVSCQRGYKGVWQGDGIMHTRCHCGAEITGHVKNGTMRIVGPKTCRNMWSGTFPINAYTTGPCTPLPAPNYTFALWRVSAEEYVEIRRVGDFHYVTGMTTDNLKCPCQVPSPEFFTELDGVRLHRFAPPCKPLLRDEVSFRVGLYDYPVGSQLPCEP
>1a._._.Icc14d4.HQ823978
LRDIWDWICEVLSDFKTWLKAKLMPQLPGIPLVSCQRGYKGVWRGDGIMHTRCHCGAEITGHVKNGTMRIVGPKTCRNMWSGTFPINAYTTGPCTPLPAPNYKFALWRVSAEEYVEIRQVGDFHYVTGMTTDNLKCPCQVPSPEFFTELDGVRLHRFAPPCKPLLREEVSFRVGLHEYPVGSQLPCEP
>1a._._.V0482.KC127488
LRDIWDWICEVLSDFKTWLKAKLMPQLPGIPFVSCQRGYRGVWRGDGIMHTRCHCGAEITGHVKNGTMRIVGPKTCRNMWSGTFPINAYTTGPCTPLPAPNYTFALWRVSAEEYVEIRRVGDFHYVTGMTTDNLKCPCQVPSPEFFTELDGVRLHRFAPPCKPLLRDEVSFRVGLHEYPVGSQLPCEP
>1a.US.2009.10069_7A8.KT734566
LRDIWDWICEVLSDFKTWLKAKLMPQLPGIPFVSCQRGYKGVWQGDGIMHTRCHCGAEITGHVKNGTMRIVGPKTCRNMWSGTFPINAYTTGPCTPLPAPNYTFALWRVSAEEYVEIRRVGDFHYVTGMTTDNLKCPCQVPSPEFFTELDGVRLHRFAPPCKPLLRDEVSFRVGLYDYPVGSQLPCEP
>1a.CH.2003.HCV1a/CH/BIDV244/2003.EU862836
LRDIWDWICEVLSDFKTWLKAKLMPQLPGIPFVSCQRGYRGVWQGDGIMHTRCHCGAEITGHVKNGTMRIVGPKTCRNMWSGTFPINAYTAGPCTPLPAPNYTFALWRVSAEEYVEIRRVGDFHYVTGMTADNLKCPCQVPSPEFFTELDGVRLHRFAPPCKPLLRDEVSFRVGLHDYPVGSQLPCEP
>1a._._.V0427.KC127433
LRDIWDWICEVLSDFKTWLKAKLM?QLPGIPFVSCQRGYKGVWRGDGIMHTRCHCGAEITGHVKNGTMRIVGPRTCRNMWSGTFPINAYTTGPCTPLPAPNYTFALWRVSAEEYVEIRQVGDFHYVTGMTTDNLKCPCQVPSPEFFTELDGVRLHRFAPPCKPLLREEVSFRVGLHEYPVGSQLPCEP
>1a._._.EAOpt10.HQ824025
LRDIWDWICEVLSDFKTWLKAKLMPQLPGIPLVSCQRGYRGVWRGDGIMHTRCHCGAEITGHVKNGTMRIVGPKTCRNMWSGAFPINAYTTGPCTPLPAPNYKFALWRVSAEEYVEIRQVGDFHYVTGMTTDNLKCPCQVPSPEFFTELDGVRLHRFAPPCKPLLREEVSFRVGLHEYPVGSQLPCEP
>1a.CH.2003.HCV1a/CH/BIDV256/2003.EU155350
LRDIWDWICEVLSDFKTWLKAKLMPQLPGIPFVSCQRGYRGVWRGDGIMHTRCHCGAEITGHVKNGTMRIAGPKTCRNMWSGTFPINAYTTGPCTPLPAPNYTFALWRVSAEEYVEIRRVGDFHYVTGMTADNLKCPCQVPSPEFFTELDGVRLHRFAPPCKPLLRDEVSFRVGLHDYPVGSQLPCEP
>1a.US.2005.V3215.JX463625
LRDIWDWICEVLSDFKTWLKAKLMPQLPGIPFVSCQRGYRGVWRGDGIMHTRCHCGAEITGHVKNGTMRIVGPKTCRNMWSGTFPINAYTTGPCTPLPAPNYTFALWRVSAEEYVEIRQVGDFHYVTGMTTDNLKCPCQVPSPEFFTELDGVRLHRFAPPCKPLLREEVSFRVGLHEYPVGSQLPCEP
>1a.US.2000.HCV1a/US/BIDV439/2000.EU482846
LRDIWDWICEVLCDFKIWLKAKLMPQLPGIPLVSCQRGYRGVWRGDGIMHTRCHCGADITGHVKNGTMRIVGPRTCRNMWSGTFPINAYTTGPCTPLPAPNYKFALWRVAAEEYVEIRQVGDFHYVTGVTTDNLKCPCQVPSPEFFTELDGVRLHRYAPPCKPLLREEVSFRVGLHEYPVGSQLPCEP
>1a.US.2004.PT080H.FJ958940
LRDIWDWICEVLSDFKTWLKAKLMPQLPGIPFVSCQRGYKGVWQGDGVMHTRCHCGAEITGHVKNGSMRIVGPRTCRNMWGGTFPINAYTTGPCTPLPAPNYTFALWRVSAEEYVEIRRVGDFHYVTGMTTDNLKCPCQVPSPEFFTELDGVRLHRFAPPCKPLLREEVSFRVGLHDYPVGSQLPCEP
>1a.US.2004.HCV1a/US/BIDV68/2004.EU155240
LRDIWDWICEVLSDFKTWLKAKLMPQLPGIPFVSCQRGYRGVWRGDGIMHTRCHCGAEITGHVKNGTMRIVGPKTCRNMWSGTFPINAYTTGPCTPLPAPNYKFALWRVSAEEYVEIRQVGDFHYVTGMTADNLKCPCQVPSPEFFTELDGVRLHRFAPPCKPLLREEVSFRVGLHDYPVGSQLPCEP
>1a._._.V0010.KC127128
LRDIWDWICEVLSDFKTWLKAKLMPQLPGIPFVSCQRGYRGVWRGDG?MHTRCHCGAEITGHVKNGTMRIVGPRTCRNMW?GTFPINAYT?GPCTPLPAPNYTFALWRVSAEEYVEIR?VGDFHYVTGM?TDNLKCPC?VPSPEFFTELDGVRL?RFAPPCKPLLREE?SFRVGLNEYPVGSQLPCEP
>1a._._.V0404.KC127410
?RDIWDWICEVLSDFKTWLKAKLMPQL?GIPFVSCQRG?RGVWRGDG?MHTR?HCGAEITG?VKNGTMRIVG?KTCRNMWSGTFPINAYTT?PCTPLPAPNYKFA?WRVSAEEYVE?RQVGDFHYVTGMTTDNLKCPCQVPSPEFFTELDGVRL?RF?PPCKPLLREEVSFRVGLHEYPVGS??PCEP
>1a._._.PCZ6m5.HQ823849
LRDIWDWICEVLSDFKTWLKAKLMPQLPGIPLVSCQRGYRGAWRGDGIMHTRCHCGAEITGHVKNGTMRIVGPKTCRNMWSGTFPINAYTTGPCSPLPAPNYKFALWRVSAEEYVEVRQVGDFHYVTGMTTDNLKCPCQVPSPEFFTELDGVRLHRFAPPCKPLLREEVSFRVGLHEYPVGSQLPCEP
>1a.AU._.75727074K7.FJ932287
LRDIWDWICEVLSDFKTWLKAKLMPQLPGIPFVSCQRGYRGVWRGDGIMHTRCHCGAEI?GHVKNGTMRIVGPKTCRNMWSGTFPINAYTTGPCSPLPAPNYRFALWRVSAEEYVEVRRVGEFHYVTGMTTDNLKCPCQVPSPEFFTELDGVRLHRFAPPCKPLLRDEVSFRVGLHEYPVGSQ?PCEP
>1a._._.V0307.KC127330
L?DIWDWICEVLSDFKTWLKAKLMPQLPGIPFVSCQRGYRGVWRGDGIMHTRCHCGAEITGHVKNGTMRIVGPKTCRNMWS?TFPINAYTTGPCSPLPAPNYTFALWRVSAEEYVEIRRVGDFHYVTGMTTDNLKC?CQVPSPEFFTELDGVRL?RFAPPCKPLLREEVVFRVGLHDYPVGSQLPCEP
>1a._._.PCZ4m20.HQ823822
LRDIWDWICEVLSDFKTWLKAKLMPQLPGIPLVSCQRGYRGAWRGDGIMHTRCHCGAEITGHVKNGTMRIVGPKTCRNMWSGTFPINAYTTGPCSPLPAPNYKFALWRVSAEEYVEVRQVGDFHYVTGMTTDNLKCPCQVPSPEFFTELDGVRLHRFAPPCKPLLREEVSFRVGLHEYPVGSQLPCEP
>1a.US.2002.HCV1a/US/BIDV424/2002.EU155319
LRDIWDWICEVLSDFKTWLKAKLMPQLPGIPFVSCQRGYRGVWRGDGIMHTRCHCGAEIAGHVRNGTMRIVGPKTCRNTWSGTFPINAYTTGPCTPLPAPNYKFALWRVSAEEYVEIRQVGDFHYVTGMTADNLKCPCQVPAPEFFTELDGVRLHRYAPPCKPLLRDEVSFRVGLHSYPVGSQLPCEP
>1a._._.V0588.KC127594
?RDIWDWICEVLSDFKTWLKAKLMPQLPG?PFVSCQRGYRGVWRGDGIMHTRCHCGAEITGHVKNGTMRIVGPKTCRNMWSGTFPINAYTTGPCTPLPAPNYKFALWRVSAEEYVEIRRVGDFHYVTGMTTDNLKCPCQVPSPEFFTELDGVRLHRFAPPCKPLLRDEVSFRVGLLDYPVGSQLPCEP
>1a.US.2002.HCV1a/US/BIDV431/2002.EU239716
LRDIWDWICEVLSDFKTWLKAKLMPQLPGIPFVSCQRGYRGIWRGDGIMHTRCHCGAEITGHVRNGTMRIVGPRTCRNMWSGTFPINAYTTGPCTPLPAPNYKFALWRVSAEEYVEIRQVGDFHYVTGMTTDNLKCPCQVPSPEFFTELDGVRLHRYAPPCKPLLRDEVCFRVGLHTYPVGSQLPCEP
>1a.US.2001.HCV1a/US/BIDV507/2001.EU595697
LRDIWDWVCEVLSDFKTWLKAKLMPQLPGIPLVSCQRGYRGVWQGDGIMHTRCPCGAEIAGHVKNGTMRITGPKTCRNTWCGTFPINAYTTGPCTPLPAPNYKFALWRVSAEEYVEIRRVGDFHYVTGMTADDLKCPCQVPSPEFFTELDGVRLHRYAPPCKPLLREEVSFKVGLHDYPVGSQLPCEP
>1a._._.V0573.KC127579
LRDIWDWICEVLSDFKTWLKAKLMPQLPGIPFVSCQRGYRGAWRGDGIMHTRCHCGAEISGHVKNGTMRIVGPRTCRNMWSGTFPINAYTTGPCTPLPAPNYEFALWRVSAEEYVEIRQVGDFHYVTGMTTDNLKCPCQVPSPEFFTELDGVRLHRFAPPCKPLLRDEVSFRVGLHEYPVGSQLPCEP
>1a._._.ICC6m19.HQ824014
LRDIWDWICEVLSDFKTWLKAKLMPQLPGIPLVSCQRGYRGVWRGDGIMHTRCHCGAEITGHVKNGTMRIVGPKTCRNMWSGTFPINAYTTGPCTPLPAPNYKFALWRVSAEEYVEIRQVGDFHYVTGMTTDNLKCPCQVPSPEFFTELDGVRLHRFAPPCKPLLREEVSFRVGLHEYPVGSQLPCEP
>1a.US.2005.PT200G.FJ958416
LRDIWDWICEVLSDFKTWLKAKLMPQLPGLPFVPCQRGYRGVWRGDGVMHTRCHCGAEITGHVKNGTMRIVGPRTCRNMWNGTFPINAYTTGPCTPLPAPNYKFALWRVSAEEYVEIRQVGDFHYVTGMTTDNLKCPCQVPSPEFFTELDGVRLHRFAPPCKPLLREEVSFRVGLHEYPVGSQLPCEP
>1a.US.2006.PT2448A.FJ958825
LRDIWDWICEVLSDFKTWLKAKLVPQLPGIPFVSCQRGYRGVWQGDGIMHTRCHCGAEITGHVKNGTMRIVGPKTCRNMWSGTFPINAYTTGPCNPLPAPNYTFALWRVSAEEYVEIRRVGDFHYVTGMTADNLKCPCQVPSPEFFTELDGVRLHRFAPPCKPLLRDEVSFKVGLHDYPVGSQLPCEP
>1a.US.2006.PT267dM.FJ959027
LRDIWDWICEVLSDFKTWLKAKLMPQLPGIPFVSCQRGYRGVWRGDGIMHTRCHCGAEITGHVKNGTMRIAGPRTCKNMWSGTFPINAYTTGPCTPLPAPNYKFALWRVSAEEYVEIRQVGDFHYVTGMTTDNLKCPCQVPSPEFFTELDGVRLHRFAPPCKPLLRDEVSFRVGLHEYPVGSQLPCEP
>1a.CH.2005.HCV1a/CH/BIDV238/2005.EU256072
LRDIWDWICEVLSDFKTWLKAKLMPQLPGIPFVSCQRGYRGVWQGDGIMHTRCHCGAEIAGHVKNGTMRIVGPKTCRNTWNGTFPINAYTTGPCTPLPAPNYTFALWRVSAEEYVEIRRVGDFHYVTGMTADNLKCPCQIPSPEFFTELDGVRLHRFAPPCKPLLRDEVSFRVGLHEYPVGSQLPCEP
>1a.US.2005.PT150M.FJ958726
LRDIWDWICEVLSDFKTWLKAKLMPQLPGIPFVSCQRGYKGVWRGDGIMHTRCHCGAEITGHVKNGTMRIVGPRTCRNMWNGTFPINAYTTGPCTPLPAPNYTFALWRVSAEEYVEIRQVGDFHYVTGMATDNLKCPCQVPSPEFFTEVDGVRLHRFAPPCKPLLRDEVSFRVGLHDYPVGSQLPCEP
>1a.US.2009.10069_2FB7.KT734544
LRDIWDWICEVLSDFKTWLKAKLMPQLPGIPFVSCQRGYKGVWQGDGIMHTRCHCGAEITGHVKNGTMRIVGPKTCRNMWSGTFPINAYTTGPCTPLPAPNYTFALWRVSAEEYVEIRRVGDFHYVTGMTTDNLKCPCQVPSPEFFTELDGVRLHRFAPPCKPLLRDEVSFRVGLYDYPVGSQLPCEP
>1a.US.2005.HCV1a/US/BIDV45/2005.EU256004
LRDIWDWICEVLSDFKTWLKAKLMPQLPGIPFVSCQRGYRGVWRGDGIMHTRCHCGAEITGHVKNGTMRIVGPKTCRNMWNGAFPINAYTTGPCTPLPAPNYTFALWRVSAEEYVEIRQVGDFHYVTGMTADNLKCPCQVPSPEFFTELDGVRLHRFAPPCKPLLREEVSFRVGLHDYPVGSQLPCEP
>1a._._.CSM5m14.HQ824147
LRDIWDWICEVLSDFKTWLKAKLMPQLPGIPLVSCQRGYRGVWRGDGIMHTRCHCGAEITGHVKNGTMRIVGPKTCRNMWSGTFPINAYTTGPCTPLPAPNYKFALWRVSAEEYVEIRQVGDFHYVTGMTTDNLKCPCQVPSPEFFTELDGVRLHRFAPPCKPLLREEVSFRVGLHEYPVGSQLPCEP
>1a.US.2002.25B.AY956464
LRDIWDWICEVLSDFKTWLKAKLMPQLPGIPFVSCQRGYKGVWRGDGIMHTRCHCGAEITGHVKNGTMRIVGPKTCRNMWSGTFPINAYTTGPCTPLPAPNYKFALWRVSAEEYVEIRQVGDFHYVTGMTADNLKCPCQVPSPEFFTELDGVRLHRFAPPCKPLLRDEVSFRVGLHDYPVGSQLPCEP
>1a.US._.HCV1_HCVPT.M62321
LRDIWDWICEVLSDFKTWLKAKLMPQLPGIPFVSCQRGYKGVWRVDGIMHTRCHCGAEITGHVKNGTMRIVGPRTCRNMWSGTFPINAYTTGPCTPLPAPNYTFALWRVSAEEYVEIRQVGDFHYVTGMTTDNLKCPCQVPSPEFFTELDGVRLHRFAPPCKPLLREEVSFRVGLHEYPVGSQLPCEP
>1a.US.1990.HCV1a/US/BIDV182/1990.EU234064
LRDIWDWICEVLSDFKTWLKAKLMPQLPGIPFVSCQRGYRGVWRGDGIMHTRCHCGAEIAGHVKNGTMRIVGPKTCRNMWSGTFPINAYTTGPCTPLPAPNYTFALWRVSAEEYVEIRQVGDFHYVTGMTADNLKCPCQVPSPEFFTELDGVRLHRFAPPCKPLLREEVSFRVGLHDYPVGSQLPCEP
>1a.US.1990.HCV1a/US/BIDV179/1990.EU482889
LRDIWDWICEVLSDFKTWLKAKLMPQLPGIPFVSCQRGYRGVWRGDGIMHTRCHCGAEITGHVKNGTMRIVGPKTCRNMWSGTFPINAYTTGPCTPLPAPNYTFALWRVSAEEYVEIRRVGDFHYVTGMTADNLKCPCQVPSPEFFTELDGVRLHRFAPPCRPLLRDEVSFRVGLHDYPVGSQLPCEP
>1a.US.2004.PT0648M.FJ958488
LRDIWDWICEVLSDFKTWLKAKLMPQLPGIPFVSCQRGYKGVWKGDGIMHTRCHCGAEITGHVKNGTMRIVGPKTCRNMWSGTFPINAYTTGPCTPLPAPNYTFALWRVSAEDYVEIRQVGDFHYVTGMTTDNLKCPCQVPSPEFFTELDGVRLHRFAPPCKPLLREEVSFRVGLHEYPVGSQLPCEP
>1a.US.2005.PT1648Q.FJ958533
LRDIWDWICEVLSDFKTWLKAKLMPQLPGIPFVSCQRGYRGVWRGDGIMYTRCHCGAEITGHVKNGTMRIVGPKTCRNMWSGTFPINAYTTGPSTPLPAPNYAFALWRVSAEEYVEIRQVGDFHYVTGVTADNLKCPCQVPSPEFFTELDGVRLHRFAPPCKPLLREEVSFRVGLHDYPVGSQLPCEP
>1a._._.RMO6m14.HQ823938
LRDIWDWICEVLSDFKTWLKAKLMPQLPGIPLVSCQRGYRGVWRGDGIMHTRCHCGAEITGHVKNGTMRIVGPKTCRNMWSGTFPINAYTTGPCTPLPAPNYKFALWRVSAEEYVEIRQVGDFHYVTGMTTDNLKCPCQVPSPEFFTELDGVRLHRFAPPCKPLLREEVSFRVGLHEYPVGSQLPCEP
>1a.US.2004.PT027dH.FJ958799
LRDIWDWICEVLSDFKTWLKAKLMPQLPGIPFVSCQRGYKGVWRGDGIMHTRCHCGAEITGHVKNGTMRIAGPRTCRNMWNGTFPINAYTTGPCTPLPAPNYKFALWRVSAEEYVEIRQVGDFHYVTGMTTDNLKCPCQVPSPEFFTELDGVRLHRFAPPCKPLLRDEVSFRVGLHEYPVGSQLPCEP
>1a.US._.L8185.DQ889314
LRDIWDWICEVLSDFKTWLKAKLMPQLPGIPFVSCQRGYKGAWRGDGIMHTRCHCGAEITGHVKNGTMRIVGPRTCRNMWNGTFPINAYTTGPCTPLPAPNYKFALWRVSAEEYVEIRQVGDFHYVTGMTTDNLKCPCQVPSPEFFTELDGVRLHRFAPPCKPLLREEVSFRVGLHEYPVGSQLPCEP
>1a.US.2004.PT097dL.FJ958884
LRDVWDWICEVLSDFKTWLKAKLMPQLPGIPFVSCQRGYKGVWRGDGIMHTRCHCGAEITGHVKNGTMRIVGPRTCRNTWGGTFPINAYTTGPCTPLPAPNYTFALWRVSAEEYVEIRQVGDFHYVTGMTTDNLKCPCQVPSPEFFTELDGVRLHRFAPPCKPLLREEVSFRVGLHEYPVGSQLPCEP
>1a._._.V0162.KC127279
LRDIWDWICEVLSDFKTWLKAKLVPQLPGIPFVSCQRGYKGVWRGDGIMHTRCHCGAEITGHVKNGTMRIVGPRTCRNMWSGTFPINAYTTGPCTPLPTPNYKFALWRVSAEEYVEIRQVGDFHYVTGMTTDNLKCPCQVPSPEFFTELDGVRLHRFAPPCKPLLREEVSFRVGLHAYPVGSQLPCEP
>1a.US.2007.HCV1a/US/BIDV699/2007.EU255942
LRDIWDWVCEVLSDFKTWLKAKLMPQLPGIPFVSCQRGYRGIWRGDGIMHTRCHCGADITGHVRNGTMRIVGPRTCRNTWSGTFPINAYTTGPCTPLPAPNYTFALWRVSAEEYVEIRQVGDFHYVTGMTTDNLKCPCQVPSPEFFTELDGVRLHRYAPPCKPLLRDEVSFRVGLHEYPVGSQLPCEP
>1a.US.2004.PT097dA.FJ958880
LRDVWDWICEVLSDFKTWLKAKLMPQLPGIPFVSCQRGYKGVWRGDGIMHTRCHCGAEITGHVKNGTMRIVGPRTCRNTWGGTFPINAYTTGPCTPLPAPNYTFALWRVSAEEYVEIRQVGDFHYVTGMTTDNLKCPCQVPSPEFFTELDGVRLHRFAPPCKPLLREEVSFRVGLHEYPVGSQLPCEP
>1a._._.H6858.EU370633
LRDIWDWICEVLSDFKTWLKAKLMPQLPGIPFVSCQRGYRGVWRGDGIMHTRCHCGAEITGHVKNGTMRIVGPRTCRNMWSGTFPINAYTTGPCTPLPAPNYKFALWRVSAEEYVEIRRVGDFHYVSGMTTDNLKCPCQIPSPEFFTELDGVRLHRFAPPCKPLLREEVSFRVGLHEYPVGSQLPCEP
>1a._._.PCZ3m5.HQ823798
LRDIWDWICEVLSDFKTWLKAKLMPQLPGIPLVSCQRGYRGAWRGDGIMHTRCHCGAEITGHVKNGTMRIVGPKTCRNMWSGTFPINAYTTGPCSPLPAPNYKFALWRVSAEEYVEVRQVGDFHYVTGMTTDNLKCPCQVPSPEFFTELDGVRLHRFAPPCKPLLREEVSFRVGLHEYPVGSQLPCEP
>1a.US.2007.HCV1a/US/BIDV1713/2007.FJ024278
LRDIWDWICEVLSDFKTWLKAKLMPQLPGIPFVSCQRGYRGVWRGDGIMHTRCHCGAEITGHVKNGTMRIVGPRTCRNMWSGTFPINAYTTGPCTPLPAPNYKFALWRVSAEEYVEIRQVGDFHYVTGMTTDNLKCPCQVPSPEFFTELDGVRLHRFAPPCKPLLREEVSFRVGLHEYPVGSQLPCEP
>1a.US.2004.PT0148B.FJ958610
LRDIWDWICEVLSDFKTWLKAKLMPQLPGIPFVSCQRGYRGVWRGDGIMHTRCHCGAEITGHVKNGTMRIVGPKTCRNMWNGTFPINAYTTGPCTPLPAPNYTFALWRVSAEEYVEIRQEGDFHYVTGMTTDNLKCPCQVPSPEFFTELDGVRLHRFAPPCKPLLREEVTFRVGLHEYPVGSQLPCEP
>1a.US.2005.PT200T.FJ958423
LRDIWDWICEVLSDFKTWLKAKLMPQLPGIPFVSCQRGYRGVWRGDGVMHTRCHCGAEITGHVKNGTMRIVGPRTCRNMWNGTFPINAYTTGPCTPLPAPNYQFALWRVSAEEYVEIRQVGDFHYVTGMTTDNLKCPCQVPSPEFFTELDGVRLHRFAPPCKPLLREEVSFRVGLHEYPVGSQLPCEP
>1a._._.PCZ5m19.HQ823829
LRDIWDWICEVLSDFKTWLKAKLMPQLPGIPLVSCQRGYRGAWRGDGIMHTRCHCGAEITGHVKNGTMRIVGPKTCRNMWSGTFPINAYTTGPCSPLPAPNYKFALWRVSAEEYVEVRQVGDFHYVTGMTTDNLKCPCQVPSPEFFTELDGVRLHRFAPPCKPLLREEVSFRVGLHEYPVGSQLPCEP
>1a.US.2006.PT247dF.FJ958838
LRDIWDWICEVLSDFKTWLKAKLVPQLPGIPFVSCQRGYRGVWRGDGIMHTRCHCGAEITGHVKNGTMRIVGPKTCRNMWSGTFPINAYTTGPCNPLPAPNYTFALWRVSAEEYVEIRRVGDFHYVTGMTADNLKCPCQVPSPEFFTELDGVRLHRFAPPCKPLLRDEVSFKVGLHDYPVGSQLPCEP
>1a.US.2004.PT050H.FJ958373
LRDIWDWICEVLSDFKTWLKAKLMPQLPGIPFVSCQRGYKGVWRGDGIMHTRCHCGAEITGHVKNGTMRIVGPRTCRNMWSGTFPINAYTTGPCTPLPAPNYTFALWRVSAEEYVEIRQVGDSHYVTGMTTDNLKCPCQVPSPEFFTELDGVRLHRFAPPCKPLLREEVSFRVGLHEYLVGSQLPCEP
>1a.US.2004.PT0824J.FJ958952
LRDIWDWICEVLSDFKTWLKAKLMPQLPGIPFVSCQRGYKGVWQGDGVMHTRCHCGAEITGHVKNGSMRIVGPRTCRNMWGGTFPINAYTTGPCTPLPAPNYTFALWRVSAEEYVEIRRVGDFHYVTGMTTDNLKCPCQVPSPEFFTELDGVRLHRFAPPCKPLLREEVSFRVGLHDYPVGSQLPCEP
>1a.US.2001.HCV1a/US/BIDV85/2001.EU256029
LRDIWDWICEVLSDFKTWLKAKLMPQLPGVPFVSCQRGYRGVWRGDGIMHTRCHCGAEIAGHVKNGTMRIVGPKTCRNTWSGTFPINAYTTGPCTPLPAPNYTFALWRVSAEEYVEIRQVGDFHYVTGMTADNLKCPCQVPSPEFFTELDGVRLHRFAPPCKPLLRDEVSFRVGLHTYPVGSQLPCEP
>1a.US.2004.PT080K.FJ958942
LRDIWDWICEVLSDFKTWLKAKLMPQLPGIPFVSCQRGYKGVWQGDGVMHTRCHCGAEITGHVKNGSMRIVGPRTCRNMWGGTFPINAYTTGPCTPLPAPNYTFALWRVSAEEYVEIRRVGDFHYVTGMTTDNLKCPCQVPSPEFFTELDGVRLHRFAPPCKPLLREEVSFRVGLHDYPVGSQLPCEP
>1a._._.V0584.KC127590
LRDIWDWICEVLSDFKTWLKAKLMPQLPGIPFVSCQR?YRGVWRGDGIMHTRCHCGAEITGHVKNGTMRIVGPKTCRNMWSGTFPINAYTTGPCTPLPAPNYTFALWRVSAEEYVEIRQVGDFHYVTGMTADNLKCPCQVPSPEFFTELDGVR?HRFAPPCKPLLRDEVSFRVGLHDYPVGSQLPCEP
>1a._._.CSM3m13.HQ824110
LRDIWDWICEVLSDFKTWLKAKLMPQLPGIPLVSCQRGYRGVWRGDGIMHTRCHCGAEITGHVKNGTMRIVGPKTCRNMWSGTFPINAYTTGPCTPLPAPNYKFALWRVSAEEYVEIRQVGDFHYVTGMTTDNLKCPCQVPSPEFFTELDGVRLHRFAPPCKPLLREEVSFRVGLHEYPVGSQLPCEP
>1a._._.PCZ28d14.HQ823766
LRDIWDWICEVLSDFKTWLKAKLMPQLPGIPLVSCQRGYRGAWRGDGIMHTRCHCGAEITGHVKNGTMRIVGPKTCRNMWSGTFPINAYTTGPCSPLPAPNYKFALWRVSAEEYVEVRQVGDFHYVTGMTTDNLKCPCQVPSPEFFTELDGVRLHRFAPPCKPLLREEVSFRVGLHEYPVGSQLPCEP
>1a._._.V0047.KC127165
LRDIWDWICEVLSDFKTWLKAKLMPQLPGIPLVSCQRGYRGVWRGDGIMHTRCYCGADITGHVKNGSMRIVGPRTCRNMWSGTFPINAYTTGPCAPLPAPNYTRALWRVSAEEYVEIRQVGDFHYVTGVTTDNLKCPCQVPSPEFFTELDGVRIHRYAPPCKPLLRDEVSFRVGLHEYPVGSQLPCEP
>1a.US.2004.PT087dA.FJ958970
LRDIWDWICEVLSDFKTWLKAKLMPQLPGIPFVSCQRGYKGVWQGDGVMHTRCHCGAEITGHVKNGSMRIVGPRTCRNMWGGTFPINAYTTGPCTPLPAPNYTFALWRVSAEEYVEIRRVGDFHYVTGMTTDNLKCPCQVPSPEFFTELDGVRLHRFAPPCKPLLREEVSFRVGLHDYPVGSQLPCEP
>1a.US.2001.NR11W04.FJ896353
LRDIWDWICEVLSDFKTWLKAKLMPQLPGIPFVSCQRGYRGVWRGDGIMHTRCHCGAEITGHVKNGTMRIVGPKTCRNMWSGTFPINAYTTGPCTPLPAPNYKFALWRVSAEEYVEIRQVGDFHYVTGMTTDNLKCPCQVPSPEFFTELDGVRLHRFAPPCKPLLREEVSFKVGLHEYPVGSQLPCEP
>1a.US._.39.AF265037
LRDIWDWICEVLSDFKTWLKAKLMPQLPGIPFVSCQRGYKGVWRVDGIMHTRCHCGAEITGHVKNGTMRIVGPRTCRNMWSGTFPINAYTTGPCTPLPAPNYTFALWRVSAEEYVEIRQVGDFHYVTGMTTDNLKCPCQVPSPEFFTELDGVRLHRFAPPCKPLLREEVSFRVGLHEYPVGSQLPCEP
>1a.US.2004.PT057dE.FJ958405
LRDIWDWICEVLSDFKTWLKAKLMPQLPGIPFVSCQRGYKGVWRGDGIMHTRCHCGAEITGHVKNGTMRIVGPRTCRNMWSGTFPINAYTTGPCTPLPAPNYTFALWRVSAEEYVEIRQVGDFHYVTGMTTDNLKCPCQVPSPEFFAELDGVRLHRFAPPCKPLLREEVSFRVGLHEYPVGSQLPCEP
>1a.US._.2005_FU24.EU362879
LRDIWDWICEVLSDFKTWLKAKLMPQLPGIPFVSCQRGYRGAWRGDGIMHTRCHCGAEITGHVKNGTMRIVGPRTCRNMWCGTFPINAYTTGPCTPLPAPNYKFALWRVSAEEYVEIRQVGDFHYVTGMTTDNLKCPCQVPSPEFFTELDGVRLHRYAPPCKPLLREEVSFRVGLHEYPVGSQLPCEP
>1a.US.2005.PT2024F.FJ958429
LRDIWDWICEVLSDFKTWLKAKLMPQLPGIPFVSCQRGYKGVWRGDGVVHTRCHCGAEITGHVKNGTMRIVGPRTCRNMWNGTFPINAYTTGPCTPLPAPNYKFALWRVSAEEYVEIRQVGDFHYVTGMTTDNLKCPCQVPSPEFFTELDGVRLHRFAPPCKPLLREEVSFRVGLHEYPVGSQLPCEP
>1a.US.2008.M003_N_194C12.JQ062220
LRDIWDWICEVLSDFKTWLKAKLMPQLPGVPFVSCQRGYKGVWRGDGIMHTRCHCGAQITGHVKNGTMRIVGPRTCRNMWSGTFPINAYTTGPCTPLPAPNYKFALWRVSAEEYVEIRQGGDFHYVTGMTTDNLKCPCQVPSPEFFTELDGVRLHRFAPPCKPLLREEVTFRVGLHEYPVGSQLPCEP
>1a._._.V0048.KC127166
LRDVWDWICEVLSDFKTWLKAKLMPQLPGIPLVSCQRGYKGVW?GDGIMHTRCHCGAEITGHVKNGTMRIVGPRTCRNMWTGTFPINAYTTGPSTPLPAPNYTFALWRVSAEEYVEIRQVGDFHYVTGMTTDNLKCPC?VPSPEFFTELDGVR?HRFAPPCKPLLREEVTFRVGLHEYPVGSQLPCEP
>1a.US._.39W6.AF264995
LRDIWDWICEVLSDFKTWLKAKLMPQLPGIPFVSCQRGYKGVWRVDGIMHTRCHCGAEITGHVKNGTMRIVGPRTCRNMWSGTFPINAYTTGPCTPLPAPNYTFALWRVSAEEYVEIRQVGDFHYVTGMTTDNLKCPCQVPSPEFFTELDGVRLHRFAPPCKPLLREEVSFRVGLHEYPVGSQLPCEP
>1a._._.EAO6m6.HQ824085
LRDIWDWICEVLSDFKTWLKAKLMPQLPGIPLVSCQRGYRGVWRGDGIMHTRCHCGAEITGHVKNGTMRIVGPKTCRNMWSGAFPINAYTTGPCTPLPASNYKFALWRVSAEEYVEIRQVGDFHYVTGMTTDNLKCPCQVPSPEFFTELDGVRLHRFAPPCKPLLREEVSFRVGLHEYPVGSQLPCEP
>1a.US.2001.BT5W00.FJ896330
LRDIWDWICEVLSDFKTWLKAKLMPQLPGIPFVSCQRGYRGVWRGDGIMHTRCHCGAEITGHVKNGTMRIVGPRTCRNMWSGTFPINAYTTGPCTPLPAPNYTFALWRVSAEEYVEVRQVGDFHYVTGMTTDNLKCPCQVPSPEFFTELDGVRLHRFAPPCKPLLREEVSFRVGLHEYPVGSQLPCEP
>1a._._.03P.EU781810
LRDIWDWICEVLSDFKTWLKAKLMPQLPGIPFVSCQRGYRGVWRGDGIMHTRCHCGAEIAGHVKNGTMRIVGPKTCRNTWSGTFPINAYTTGPCTPLPAPNYTFALWRVSAEEYVEIRQVGDFHYVTGMTADNLKCPCQVPSPEFFTELDGVRLHRFAPPCKPLLRDEVSFRVGLHDYPVGSQLPCEP
>1a.US.2004.HCV1a/US/BIDV49/2004.EU256009
LRDIWDWICEVLSDFKTWLKAKLMPQLPGIPLVSCQRGYRGVWRGDGIMHTRCHCGAEITGHVKNGTMRIVGPRTCRNMWSGTFPINAYTTGPCTPLPAPNYKFALWRVSAEEYVEIRQVGDFHYVTGMTTDNLRCPCQVPSPEFFTELDGVRLHRFAPPCKPLLREEVSFRVGLHEYPVGSQLPCEP
>1a.US.1994.HCV1a/US/BIDV183/1994.EU255975
LRDIWDWICEVLSDFKTWLKAKLMPQLPGIPFVSCQRGYRGVWRGDGIMHTRCHCGAEITGHVKNGTMRIVGPKTCRNMWSGTFPINAYTTGPCTPLPAPNYKFALWRVSAEEYVEIRQVGDFHYVTGMTTDNLKCPCQVPSPEFFTELDGVRLHRFAPPCKPLLREEVSFRVGLHEYPVGSQLPCEP
>1a.US.2004.PT097dU.FJ958886
LRDVWDWICEVLSDFKTWLKAKLMPQLPGIPFVSCQRGYRGVWRGDGIMHTRCHCGAEITGHVKNGTMRIVGPRTCRNTWGGTFPINAYTTGPCTPLPAPNYTFALWRVSAEEYVEIRQVGDFHYVTGMTTDNLKCPCQVPSPEFFTELDGVRLHRFAPPCKPLLREEVSFRVGLHEYPVGSQLPCEP
>1a._._.V0197.KC127306
LRDIWDWICEVLSDFKTWL?AKLMPQLPGIPFVSCQRGYRGVWKGDGIMHTRCHCGAEITGHVKNGTMRIVGPKTCRNMWSGTFPINAYTTGPCTPLPAPNYTFALWRVSAEEYVEIRRVGDFHYVTGMTADNLKCPCQVPSPEFFTELDGVRLHRFAPPCKPLLRDEVSFKVGLLEYPVGSQLPCEP
>1a.US.2002.HCV1a/US/BIDV47/2002.EU256008
LRDIWDWICEVLSDFKTWLKAKLMPQLPGIPFVSCQRGYKGVWRGDGIMHTRCHCGAEITGHVKNGTMRIVGPKTCRNMWSGTFPINAYTTGPCTPLPAPNYKFALWRVSAEEYVEIRQVGDFHYVTGMTTDNLKCPCQVPSPEFFTELDGVRLHRFAPPCKPLLREEVSFRVGLHDYPVGSQLPCEP
>1a.US.2004.PT060U.FJ958470
LRDIWDWICEVLSDFKTWLKAKLMPQLPGIPFVSCQRGYKGVWRGDGIMHTRCHCGAEITGHVKNGTMRIVGPKTCRNMWSGTFPINAYTTGPCTPLPAPNYTFALWRVSAEDYVEIRQVGDFHYVTGMTTDNLKCPCQVPSPEFFTELDGVRLHRFAPPCKPLLREEVSFRVGLHEYPVGSQLPCEP
>1a._._.EAO6m9.HQ824088
LRDIWDWICGVLSDFKTWLKAKLMPQLPGIPLVSCQRGYRGVWRGDGIMHTRCHCGAEITGHVKNGTMRIVGPKTCRNMWSGAFPINAYTTGPCTPLPAPNYKFALWRVSAEEYVEIRQVGDFHYVTGMTTDNLKCPCQVPSPEFFTELDGVRLHRFAPPCKPLLREEVSFRVGLHEYPVGSQLPCEP
>1a._._.RMO4m9.HQ823903
LRDIWDWICEVLSDFKTWLKAKLMPQLPGIPLVSCQRGYRGVWRGDGIMHTRCHCGAEITGHVKNGTMRIVGPKTCRNMWSGTFPINAYTTGPCTPLPAPNYKFALWRVSAEEYVEIRQVGDFHYVTGMTTDNLKCPCQVPSPEFFTELDGVRLHRFAPPCKPLLREEVSFRVGLHEYPVGSQLPCEP
>1a.US.2002.V3179.JX463538
LRDIWNWICEVLSDFKTWLKAKLMPQLPGIPFVSCQRGYRGVWRGDGIMHTRCPCGAEIAGHVKNGTMRITGPKTCRNMWSGTFPINAYTTGPCTPLPAPNYTFALWRVSAEEYVEIRQVGDFHYVTGMTADNLKCPCQVPSPEFFTELDGVRLHRFAPPCKPLLRDEVSFRVGLHDYPVGSQLPCEP
>1a._._.V0615.KC127621
LRDIWDWICEVLSDFKTWLKAKLMPQLPGIPFVSCQRGYRGVWRGDGIMHTRCHCGAEITGHVKNGTMRIAGPKTCRNMWSGTFPINAYTTGPCTPLPAPNYTFALWRVSAE?YVEIRQ?GEFHYVTGMTADNLKCPCQVPSPEFFTELDGVRLHRFAPPCKPLLRDEVSFRVGLHDYPVGSQLPCEP
>1a._._.V0575.KC127581
L?DIWDWICEVLSDFKTWLKAKLMPQLPGIPFVSCQRGYRGVWRGDGIMHTRCHCGAEITGHVKNGTMRIVGPKTCRNMWSGTFPINAYTTGPCTPLP?PNYTFALWRVS?EEYVEIRQVGDFHY?TGMTTDNLKCPCQVPSPE?FTELDGVRLHRFAP?CKPL?R?E??FRVGLHEYPVGSQLPCEP
>1a.CH._.78387073K6.FJ932310
LRDIWDWICEVLSDFKTWLKAKLMPQLPGIPF?SCQRGYRGVWQGDGVMHTRCHCGAEITGHVKNGTMRIVGPRTCRNMWSGTFPINAYTTGPCTPLPAPN?TFALWRVSAE?YVEIRRVGDFHYVTGVTTDNLKCPCQVPSPEFFTELDGVRLHRFAPPCKPLLREEVSFRVGLHDYLVGSQLPCEP
>1a.US.2004.PT0848I.FJ958963
LRDIWDWICEVLSDFKTWLKAKLMPQLPGIPFVSCQRGYKGVWQGDGVMHTRCHCGAEITGHVKNGSMRIVGPRTCRNMWGGTFPINAYTTGPCTPLPAPNYTFALWRVSAEEYVEIRRVGDFHYVTGMTTDNLKCPCQVPSPEFFTELDGVRLHRFAPPCKPLLRDEVSFRVGLHDYPVGSQLPCEP
>1a._._.PCZ2m9.HQ823789
LRDIWDWICEVLSDFKTWLKAKLMPQLPGIPLVSCQRGYRGAWRGDGIMHTRCHCGAEITGHVKNGTMRIVGPKTCRNMWSGTFPINAYTTGPCSPLPAPNYKFALWRVSAEEYVEVRQVGDFHYVTGMTTDNLKCPCQVPSPEFFTELDGVRLHRFAPPCKPLLREEVSFRVGLHEYPVGSQLPCEP
>1a.GB._.ERR_231.AM600933
LRDIWDWICEVLCDFKTWLKAKLMPQLPGIPFVSCQRGYRGVWQGDGIMHTRCHCGAEISGHVKNGTMRIAGPKTCRNMWSGTFPINAYTTGPCTPLPAPNYTFALWRVSAEEYVEIRRVGDFHYVTGMTADNLKCPCQVPSPEFFTELDGVRLHRFAPPCKPLLRDEVSFRVGLYDYPVGSQLPCEP
>1a.US._.43W6.AF265114
LRDIWDWICEVLSDFKTWLRAKLMPQLPGIPFVSCQRGYRGVWRGDGIMHTRCHCGAEITGHVKNGTMRIVGPKTCRNMWSGTFPINAYTTGPCTPLPAPNYTFALWRVSAEEYVEIRQVGDFHYVTGMTADDLKCPCQVPSPEFFTELDGVRLHRFAPPCKPLLRDEVSFRVGLHSYPVGSQLPCEP
>1a._._.V0011.KC127129
LRDIWDWICEVLSDFKTWLKAKLMPQLPGIPFVSCQRGYKGVWR?DGIMHTRCHCGAEITGHVKNGTMRIVGPKTCRNMWSGTFP?NAYTT?PCTPLPAPNYTFALWRV?AEEYVEIRQVGDFHYVT?MTTDNLKCPCQVPSPEFFTELDGVRL?R?APPCKPLLREEVSFRVGLHEYPVGSQLPCEP
>1a.US.2004.PT0348K.FJ958662
LRDIWDWICEVLSDFKTWLKAKLMPQLPGIPFVSCQRGYRGVWRGDGIMHTRCHCGAEITGHVKNGTMWIVGPKTCRNMWSGTFPINAYTTGPCTPLPAPNYKFALWRVSAEEYVEVRQVGDFHYVTGMTTDNLKCPCQVPSPEFFTELDGVRLHRFAPPCKPLLREEVSFRVGLHEYPVGSQLPCEP
>1a.US._.93W6.AF265101
LRDIWDWICEVLSDFKTWLKAKLMPQLPGIPFVSCQRGYKGVWRGDGIMHTRCHCGAEITGHVKNGTMRIVGPRTCRNMWDGTFPINAYTTGPCTPLPAPNYKFALWRVSAEEYVEIRQVGDFHYVTGMTTDNLKCPCQVPSPEFFTELDGVRLHRFAPPCKPLLREEVTFRVGLHEYPVGSQLPCEP
>1a._._.RMO5m12.HQ823921
LRDIWDWICEVLSDFKTWLKAKLMPQLPGIPLVSCQRGYRGVWRGDGIMHTRCHCGAEITGHVKNGTMRIVGPKTCRNMWSGTFPINAYTTGPCTPLPAPNYKFALWRVSAEEYVEIRQVGDFHYVTGMTTDNLKCPCQVPSPEFFTELDGVRLHRFAPPCKPLLREEVSFRVGLHEYPVGSQLPCEP
>1a._._.CSM2m8.HQ824097
LRDIWDWICEVLSDFKTWLKAKLMPQLPGIPLVSCQRGYRGVWRGDGIMHTRCHCGAEITGHVKNGTMRIVGPKTCRNMWSGTFPINAYTTGPCTPLPAPNYKFALWRVSAEEYVEIRQVGDFHYVTGMTTDNLKCPCQVPSPEFFTELDGVRLHRFAPPCKPLLREEVSFRVGLHEYPVGSQLPCEP
>1a.US.2002.V2503.JX463526
LRDIWDWICEVLSDFKTWLKAKLMPQLPGIPFVSCQRGYKGVWRGDGIMHTRCHCGAEIAGHVKNGTMRIVGPKTCWNMWSGTFPINAYTTGPCTPLPAPNYKFALWRVSAEEYVEIRQVGDFHYVTGMTADNLKCPCQVPSPEFFTELDGVRLHRFAPPCKPLLRDEVSFRVGLHDYPVGSQLPCEP
>1a.US.2006.PT267dI.FJ959024
LRDIWDWICEVLSDFKTWLKAKLMPQLPGIPFVSCQRGYRGVWRGDGIMHTRCHCGAEITGHVKNGTMRIAGPRTCKNMWSGTFPINAYTTGPCTPLPAPNYKFALWRVSAEEYVEIRQVGDFHYVTGMTTDNLKCPCQVPSPEFFTELDGVRLHRFAPPCKPLLRDEVSFRVGLHEYPVGSQLPCEP
>1a.US.2009.10069_2F30.KT734602
LRDIWDWICEVLSDFKTWLKAKLMPQLPGIPFVSCQRGYKGVWQGDGIMHTRCHCGAEITGHVKNGTMRIVGPKTCRNMWSGTFPINAYTTGPCTPLPAPNYTFALWRVSAEEYVEIRRVGDFHYVTGMTTDNLKCPCQVPSPEFFTELDGVRLHRFAPPCKPLLRDEVSFRVGLYDYPVGSQLPCEP
>1a.US.2004.PT0724J.FJ958562
LRDIWDWICEVLSDFKTWLKAKLMPQLPGIPLVSCQRGYRGVWRGDGIMHTRCHCGAEITGHVKNGTMRIVGPRTCRNMWSGTFPINAYTTGPCAPLPAPNYKFALWRVSAEEYVEIRQVGDSHYVTGMTTDNLRCPCQVPSPEFFTELDGVRLHRYAPPCKPLLRDEVSFRVGLHEYPVGSQLPCEP
>1a._._.CSM2m17.HQ824107
LRDIWDWICEVLSDFKTWLKAKLMPQLPGIPLVSCQRGYRGVWRGDGIMHTRCHCGAEITGHVKNGTMRIVGPKTCRNMWSGTFPINAYTTGPCTPLPAPNYKFALWRVSAEEYVEIRQVGDFHYVTGMTTDNLKCPCQVPSPEFFTELDGVRLHRFAPPCKPLLREEVSFRVGLHEYPVGSQLPCEP
>1a.US.2007.HCV1a/US/BIDV1718/2007.FJ024281
LRDIWDWICEVLSDFKTWLKAKLMPQLPGIPFVSCQRGYRGVWRGDGIMHTRCHCGAEITGHVKNGTMRIVGPRTCRNMWNGTFPINAYTTGPCTPLPAPNYKFALWRVSAEEYVEVRQVGDFHYVTGMTTDNLKCPCQVPSPEFFTELDGVRLHRFAPPCKPLLREEVSFRVGLHEYPVGSQLPCEP
>1a.US.2004.PT077dG.FJ958579
LRDIWDWICEVLSDFKTWLKAKLMPQLPGIPLVSCQRGYRGVWRGDGIMHTRCHCGAEITGHVKNGTMRIVGPRTCRNMWSGTFPINAYTTGPCTPLPAPNYKFALWRVSAEEYVEIRRVGDFHYVTGMTTDNLKCPCQVPAPEFFTELDGVRLHRYAPPCKPLLRDEVSFRVGLHEYPVGSQLPCEP
>1a.US.2009.10069_2F22.KT734600
LRDIWDWICEVLSDFKTWLKAKLMPQLPGIPFVSCQRGYKGVWQGDGIMHTRCHCGAEITGHVKNGTMRIVGPKTCRNMWSGTFPINAYTTGPCTPLPAPNYTFALWRVSAEEYVEIRRVGDFHYVTGMTTDNLKCPCQVPSPEFFTELDGVRLHRFAPPCKPLLRDEVSFRVGLYDYPVGSQLPCEP
>1a._._.V0463.KC127469
LRDIWDWICEVLSDFKTWLKAKLMPQLPGIPFVSCQRGYRGAWRGDGIMHTRCHCGAEITGHVKNGTMKIVGPRTCRNMWSGTFPINAYTTGPCTPLPAPNYTFALWRVSAEEYVEIRQVGDFHYVTGMTTDNLKCPCQVPSPEFFTEVDGVRLHRFAPPCKPLLRDEVSFRVGLHAYPVGSQLPCEP
>1a._._.RMO2m11.HQ823880
LRDIWDWICEVLSDFKTWLKAKLMPQLPGIPLVSCQRGYRGVWRGDGIMHTRCHCGAEITGHVKNGTMRIVGPKTCRNMWSGTFPINAYTTGPCTPLPAPNYKFALWRVSAEEYVEIRQVGDFHYVTGMTTDNLKCPCQVPSPEFFTELDGVRLHRFAPPCKPLLREEVSFRVGLHEYPVGSQLPCEP
>1a.US._.2011W6.AF265034
LRDIWDWICEVLCDFKTWLKAKLMPQLPGIPFVSCQRGYRGVWRGDGIMHTRCHCGAEITGHVKNGTMRIVGPRTCRNMWSGTFPINAYTTGPCTPLPAPNYKFALWRVSAEEYVEIRQVGDFHYVTGMTTDNLKCPCQVPSPEFFTELDGVRLHRFAPPCKPLLREEVSFRVGLHEYPVGSQLPCEP
>1a.US.2005.PT2048I.FJ958439
LRDIWDWICEVLSDFKTWLKAKLMPQLPGIPF?SCQRGYRGVWRGDGIMHTRCHCGAEITGHVKNGTMKIVGPKTCRNMWSGTFPINAYTTGPCTPLPAPNYKFALWRVSAEEYVEIRQVGDFH?VTGMTTDNLKCPCQVPSPEFFTELDGVRLHRFAPPCKPLLREEVSFRVGLHEYPVGSQLPCEP
>1a._._.V0469.KC127475
LRDIWDWICEVLSD?KTWLKAKLMPQLPGIPFVSCQRGYRGVWRGDGIMYTRCHCGAEITGHVKNGTMRIV?PKTC?NMWSGTFPINAYTTGPCTPL?APNY?FALWRVSAEDYVEIRQVGDFHYVTGMTAD?LK?PCQVPSPEFFTELDGVR?HRFAPPCKPLLREEVSFR?GLHDYPVGSQL?CEP
>1a.US.2005.PT2048L.FJ958441
LRDIWDWICEVLSDFKTWLKAKLMPQLPGLPFVSCQRGYRGVWRGDGIMHTRCHCGAEITGHVKNGTMKIVGPKTCRNMWSGTFPINAYTTGPCTPLPAPNYKFALWRVSAEEYVEIRQVGDFHYVTGMTTDNLKCPCQVPSPEFFTELDGVRLHRFAPPCKPLLREEVSFRVGLHEYPVGSQLPCEP
>1a.CH.2003.HCV1a/CH/BIDV224/2003.EU255944
LRDIWDWICEVLSDFKTWLKAKLMPQLPGIPFVSCQRGYRGVWQGDGIMHTRCHCGAEITGHVKNGTMRIVGPKTCRNMWSGTFPINAYTTGPCTPLPAPNYTFALWRVSAEEYVEIRRVGDFHYVTGMTADNLKCPCQVPSPEFFTELDGVRLHRFAPPCKPLLRDEVSFRVGLYDYPVGSQLPCEP
>1a.US.2009.10069_7T4.KT734584
LRDIWDWICEVLSDFKTWLKAKLMPQLPGIPFVSCQRGYKGVWQGDGIMHTRCHCGAEITGHVKNGTMRIVGPKTCRNMWSGTFPINAYTTGPCTPLPAPNYTFALWRVSAEEYVEIRRVGDFHYVTGMTTDNLKCPCQVPSPEFFTELDGVRLHRFAPPCKPLLRDEVSFRVGLYDYPVGSQLPCEP
>1a.US.2005.PT1648O.FJ958532
LRDIWDWICEVLSDFKTWLKAKLMPQLPGIPFVSCQRGYRGVWRGDGIMYTRCHCGAEITGHVKNGTMRIVGPKTCRNMWSGAFPINAYTTGPSTPLPAPNYAFALWRVSAEEYVEIRQVGDFHYVTGVTADNLKCPCQVPSPEFFTELDGVRLHRFAPPCKPLLREEVSFRVGLHDYPVGSQLPCEP
>1a._._.CSM2m14.HQ824105
LRDIWDWICEVLSDFKTWLKAKLMPQLPGIPLVSCQRGYRGVWRGDGIMHTRCHCGAEITGHVKNGTMRIVGPKTCRNMWSGTFPINAYTTGPCTPLPAPNYKFALWRVSAEEYVEIRQVGDFHYVTGMTTDNLKCPCQVPSPEFFTELDGVRLHRFAPPCKPLLREEVSFRVGLHEYPVGSQLPCEP
>1a.US._.LIV2310.DQ838743
LRDIWDWICEVLSDFKTWLKAKLMPQLPGIPFLSCQRGYRGVWRGDGIMHTRCHCGAEITGHVKNGTMRIVGPKTCRNMWSGTFPINAYTTGPCTPLPAPNYTFALWRVSAEEYVEIRQVGDFHYVTGTTTDNLKCPCQVPSPEFFTELDGVRLHRFAPPCKPLLREEVSFRVGLHEYPVGSQLPCEP
>1a.CH.2006.HCV1a/CH/BIDV228/2006.EU255947
LRDIWDWICEVLSDFKTWLKAKLMPQLPGIPFVSCQRGYRGVWQGDGIMHTRCHCGAEITGHVKNGTMRIVGPKTCRNMWSGTFPINAYTTGPCTPLPAPNYTFALWRVSAEEYVEIRRVGDFHYVTGMTADNLKCPCQVPSPEFFTELDGVRLHRFAPPCKPLLRDEVSFRVGLHDYPVGSQLPCEP
>1a.US.2004.PT050E.FJ958370
LRDIWDWICEVLSDFKTWLKAKLMPQLPGIPFMSCQRGYKGVWRGDGIMHTRCHCGAEITGHVKNGTMRIVGPRTCRNMWSGTFPINAYTTGPCTPLPAPNYTFALWRVSAEEYVEIRQVGDFHYVTGMTTDNLKCPCQVPSPEFFTELDGVRLHRFAPPCKLLLREEVSFRVGLHEYPVGSQLPCEP
>1a._._.PCZ5m14.HQ823833
LRDIWDWICEVLSDFKTWLKAKLMPQLPGIPLVSCQRGYRGAWRGDGIMHTRCHCGAEITGHVKNGTMRIVGPKTCRNMWSGTFPINAYTTGPCSPLPAPNYKFALWRVSAEEYVEVRQVGDFHYVTGMTTDNLKCPCQVPSPEFFTELDGVRLHRFAPPCKPLLREEVSFRVGLHEYPVGSQLPCEP
>1a.US._.8003.EF407439
LRDIWDWICEVLSDFKTWMKAKLMPQLPGIPFVSCQRGYRGVWRGDGIMHTRCHCGAEIAGHVKNGTMRIVGPKTCRNTWSGTFPINAYTTGPCIPLPAPNYTFALWRVSAEEYVEIRRVGDFHYVVGMTADNLKCPCQVPSPEFFTELDGVRLHRFAPPCKPLLRDEVSFRVGLHDYPVGSQLPCEP
>1a.US.2001.NR12W12.FJ896369
LRDVWDWICEVLSDFKTWLKAKLMPQLPGIPLVSCQRGYKGVWRGDGIMHTRCHCGAEITGHVKNGTMRIVGPRTCRNMWNGTFPINAYTTGPCTPLPAPNYKFALWRVSAEEYVEIRRVGDFHYVTGMTTDNLKCPCQVPSPEFFTELDGVRLHRYAPPCKPLLRDEVSFRVGLHDYPVGSQLPCEP
>1a.US.2008.M003_N_194C5.JQ062223
LRDIWDWICEVLSDFKTWLKAKLMPQLPGVPFVSCQRGYKGVWRGDGIMHTRCHCGAQITGHVKNGTMRIVGPRTCRNVWSGTFPINAYTTGPCTPLPAPNYKFALWRVSAEEYVEIRQVGDFHYVTGMTTDNLKCPCQVPSPEFFTELDGVRLHRFAPPCKPLLREEVTFRVGLHEYPVGSQLPCEP
>1a._._.V0126.KC127243
LRDIWDWICEVLSDFKTWLKAKLM?QLPGIPFVSCQRGYRGVWRGDG?MHTRCHCGAEITGHVKNGTMRIVGPRTCRNMWDGTFP?NAYTTGPCTPLPAPNYKFALWRVSAEEYVEIRQVGDFHYVT?MTTDNLKCPCQVPSPEFFTELDGVRLHRFAPPCKPLLREEVSFR?GLHEYPVGSQLPCEP
>1a.US.2007.HCV1a/US/BIDV462/2007.EU255935
LRDIWDWICEVLSDFKTWLKAKLVPQLPGIPFVSCQRGYRGVWRGDGIMHTRCHCGAEIAGHVKNGTMRITGPRTCRNMWSGTFPINAYTTGPCTPLPAPNYKFALWRVSAEEYVEIRQVGDFHYVTGMTTDNLKCPCQVPSPEFFTELDGVRLHRFAPPCKPLLREEVSFRVGLHEYPVGSQLPCEP
>1a._._.RMOpt2.HQ823862
LRDIWDWICEVLSDFKTWLKAKLMPQLPGIPLVSCQRGYRGVWRGDGIMHTRCHCGAEITGHVKNGTMRIVGPKTCRNMWSGTFPINAYTTGPCTPLPAPNYKFALWRVSAEEYVEIRQVGDFHYVTGMTTDNLKCPCQVPSPEFFTELDGVRLHRFAPPCKPLLREEVPFRVGLHEYPVGSQLPCEP
>1a.US.2005.PT160F.FJ958506
LRDIWDWICEVLSDFKTWLKAKLMPQLPGIPFVSCQRGYRGVWRGDGIMYTRCHCGAEITGHVKNGTMRIVGPKTCRNMWSGTFPINAYTTGPSTPLPAPNYAFALWRVSAEEYVEIRQVGDFHYVTGVTADNLKCPCQVPSPEFFTELDGVRLHRFAPPCKPLLREEVSFRVGLHDYPVGSQLPCEP
>1a.US.2004.PT067dE.FJ958495
LRDIWDWICEVLSDFKTWLKAKLMPQLPGIPFVSCQRGYKGVWKGDGIMHTRCHCGAEITGHVKNGTMRIVGPKTCRNMWSGTFPINAYTTGPCTPLPAPNYTFALWRVSAEDYVEIRQVGDFHYVTGMTTDNLKCPCQVPSPEFFTELDGVRLHRFAPPCKPLLREEVSFRVGLHEYPVGSQLPCEP
>1a.US.2004.PT0248L.FJ958790
LRDIWDWICEVLSDFKTWLKAKLMPQLPGIPFVSCQRGYRGVWRGDGIMHTRCHCGAEITGHVKNGTMRIAGPRTCRNMWSGTFPINAYTTGPCTPLPAPNYKFALWRVSAEEYVEIRQVGDFHYVTGMTTDNLKCPCQVPSPEFFTELDGVRLHRFAPPCKPLLRDEVSFRVGLHEYPVGSQLPCEP
>1a.CH.2003.HCV1a/CH/BIDV230/2003.EU255948
LRDIWDWICEVLSDFKTWLKAKLMPQLPGIPFVSCQRGYRGVWRGDGIMHTRCHCGAEITGHVKNGTMRIVGPKTCRNMWSGTFPINAYTTGPCTPLPAPNYTFALWRVSAEEYVEIRRVGDFHYVTGMTADNLKCPCQVPSPEFFTELDGVRLHRFAPPCKPLLRDEVSFRVGLHDYPVGSQLPCEP
>1a.US.2004.PT060D.FJ958463
LRDIWDWICEVLSDFKTWLKAKLMPQLPGIPFVSCQRGYKGVWKGDGTMHTRCHCGAEVTGHVKNGTMRIVGPKTCRNMWSGTFPINAYTTGPCTPLPAPNYTFALWRVSAEDYVEIRQVGDFHYVTGMTTDNLKCPCQVPSPEFFTELDGVRLHRFAPPCKPLLREEVSFRVGLHDYPVGSQLPCEP
>1a.US.2006.PT2424L.FJ958819
LRDIWDWICEVLSDFKTWLKAKLVPQLPGIPFVSCQRGYRGVWQGGGIMHTRCHCGAEITGHVKNGTMRIVGPKTCRNMWSGTFPINAYTTGPCNPLPAPNYTFALWRVSAEEYVEIRRVGDFHYVTGMTADNLKCPCQVPSPEFFTELDGVRLHRFAPPCKPLLRDEVSFKVGLHDYPVGSQLPCEP
>1a._._.V0423.KC127429
LRDIWDWICEVL?DFKTWLKAKLMPQLPGIPFVSCQRGYKGVWRGDGIMHTRCHCGAEITGHVKNGTMRIVGPRTCRNMWSGTFPINAYTTGPCTP??APNYTFALWRVSAEEYVEIRQVGDFHYVTGMTTDNLKCPCQVPSPEFFTELDGVRLHRFAPPCKPLLREEVSFRVGLHEYPVGSQLPCEP
>1a._._.V0096.KC127213
LRDIWDWICEVLSDFKTWLKAKLMPQLPGIPFVSCQRGYRGVWRGDG?MHTRCHCGAEITGHVKNGTMRIVGPRTCRNMWSGTFPINAYTTGPCTPLPAPNYKFALWRVSAE?YVEIRQVGDFHYVTGMTTDNLKCPCQVPSPEFFTELDGVRLHRFAPPCKPLLRDEVSFRVGLHAYPVGSQLPCEP
>1a._._.ICC12s2.HQ823961
LRDIWDWICEVLSDFKTWLKAKLMPQLPGIPLVSCQRGYRGVWRGDGIMHTRCHCGAEITGHVKNGTMRIVGPKTCRNMWSGTFPINVYTTGPCTPLPAPNYKFALWRVSAEEYVEIRQVGDFHYVTGMTTDNLKCPCQVPSPEFFTELDGVRLHRFAPPCKPLLREEVSFRVGLHEYPVGSQLPCEP
>1a._._.EAOpt5.HQ824020
LRDIWDWICEVLSDFKTWLKAKLMPQLPGIPLVSCQRGYRGVWRGDGIMHTRCHCGAEITGHVKNGTMRIVGPKTCRNMWSGAFPINAYTTGPCTPLPAPNYKFALWRVSAEEYVEIRQVGDFHYVTGMTTDNLKCPCQVPSPEFFTELDGVRLHRFAPPCKPLLREEVSFRVGLHEYPVGSQLPCEP
>1a.US.2001.NR1W12.FJ896266
LRDIWDWICEVLSDFKTWLKAKLMPQLPGIPLVSCQRGYKGVWRGDGIMHTRCHCGAEITGHVKNGTMRIVGPRTCRNMWSGTFPINAYTTGPCTPLPAPNYTFALWRVSAEEYVEIRRVGDFHYVTGMTTDNLKCPCQVPSPEFFTELDGVRLHRFAPPCKPLLREEVSFKVGLHEYPVGSQLPCEP
>1a.US.2002.V2506.JX463529
LRDIWDWICEVLSDFKTWLKAKLMPQLPGIPFVSCQRGYRGVWRGDGIMHTRCHCGAEITGHVKNGTMRIAGPRTCRNMWNGTFPINAYTTGPCTPLPAPNYTFALWRVSAEEYVEIRQVGDFHYVTGMTTDNLKCPCQVPSPEFFTELDGVRLHRFAPPCKPLLREEVSFRVGLHDYPVGSQLPCEP
>1a._._.V0451.KC127457
LRDIWDWICEVLSDFKTWLKAKLMPQLPGIPFVSCQRGYRGVWRGDGIMYTRCHCGAEITGHVKNGTMRIVGPKTCRNMWSGTFPINAYTTGPCTPLPAPNYTFALWRVSAEEYVEIRQVGDFHYVTGMTADNLKCPCQVPSPEFFTELDGVRLHRFAPPCKPLLREEVSFRVGLHDYPVGSQLPCEP
>1a.US.2005.HCV1a/US/BIDV55/2005.EU660384
LRDIWDWICEVLSDFKTWLKAKLMPQLPGIPFVSCQRGYRGVWRGDGIMHTRCHCGAEITGHVKNGTMRIVGPKTCRNMWSGTFPINAYTTGPCTPLPAPNYTFALWRVSAEEYVEIRRVGDFHYVTGMTADNLKCPCQVPSPEFFTELDGVRLHRFAPPCKPLLREEVSFRVGLHDYVVGSQLPCEP
>1a._._.RMO3m6.HQ823890
LRDIWDWICEVLSDFKTWLKAKLMPQLPGIPLVSCQRGYRGVWRGDGIMHTRCHCGAEITGHVKNGTMRIVGPKTCRNMWSGTFPINAYTTGPCTPLPAPNYKFALWRVSAEEYVEIRQVGDFHYVTGMTTDNLKCPCQAPSPEFFTELDGVRLHRFAPPCKPLLREEVSFRVGLHEYPVGSQLPCEP
>1a._._.V0085.KC127203
LRDIWDWICEVLSDFKTWLKAKLMPQLPGIPFVSCQRGYKGVWRGDGIMHTRCHCGAEITGHVKNGTMRIVGPRTCRNMWSGTFPINAYTTGPCTPLPAPNYTFALWRVSAEEYVEIRQVGDFHYVTGMTTDNLKCPCQVPSPEFFTELDGVRLHRFAPPCKPLLREEVSFRVGLHEYPVGSQLPCEP
>1a._._.V0394.KC127400
LRDVWDWICEVLSDFKTWLKAKLMPQLPGIPFVSCQRGYRGVWRGDGIMHTRCHCGAEITGHVKNGTMRIVGPRTCRNMWSGTFPINAYTTGPCTPLPAPNYTFALWR?SAEEYVEIRQVGDFHYVTGMTADNLKCPCQVPSPEFFTELDGVRLHRFAPPCKPLLRDEVSFRVGLHEYPVGSQLPCEP
>1a._._.RMOpt22.HQ823861
LRDIWDWICEVLSDFKTWLKAKLMPQLPGIPLVSCQRGYRGVWRGDGIMHTRCHCGAEITGHVKNGTMRIVGPKTCRNMWSGTFPINAYTTGPCTPLPAPNYKFALWRVSAEEYVEIRQVGDFHYVTGMTTDNLKCPCQVPSPEFFTELDGVRLHRFAPPCKPLLREEVSSRVGLHEYPVGSQLPCEP
>1a.US.2004.PT080E.FJ958938
LRDIWDWICEVLSDFKTWLKAKLMPQLPGIPFVSCQRGYKGVWQGDGVMHTRCHRGAEITGHVKNGSMRIVGPRTCRNMWGGTSPINAYTTGPCTPLPAPNYTFALWRVSAEEYVEIRRVGDFHYVTGMTTDNLKCPCQVPSPEFFTELDGVRLHRFAPPCKPLLREEVSFRVGLHDYPVGSQLPCEP
>1a.US.2001.NR8W12.FJ896339
LRDIWDWICEVLSDFKTWLKAKLMPQLPGIPFVSCQRGYKGVWRGDGIMHTRCHCGAEIAGHVKNGTMRIVGPKTCWNMWSGTFPINAYTTGPCTPLPAPNYKFALWRVSAEEYVEIRQVGDFHYVTGMTADNLKCPCQVPSPEFFTELDGVRLHRFAPPCKPLLRDEVSFRVGLHDYPVGSQLPCEP
>1a.US.2005.V3193.JX463597
LRDIWDWICEVLSDFKTWLKAKLMPQLPGIPFVSCQRGYKGVWRGDGIMHTRCHCGAEIAGHVKNGTMRIVGPKTCWNMWSGTFPINAYTTGPCTPLPAPNYKFALWRVSAEEYVEIRQVGDFHYVTGMTADNLKCPCQVPSPEFFTELDGVRLHRFAPPCKPLLRDEVSFRVGLHDYPVGSQLPCEP
>1a._._.ICC2m15.HQ824003
LRDIWDWICEVLSDFKTWLKAKLMPQLPGIPLVSCQRGYRGVWRGDGIMHTRCHCGAEITGHVKNGTMRIVGPKTCRNMWSGTFPINAYTTGPCTPLPAPNYKFALWRVSAEEYVEIRQVGDFHYVTGMTTDNLKCPCQVPSPEFFTELDGVRLHRFAPPCKPLLREEVSFRVGLHEYPVGSQLPCEP
>1a._._.V0555.KC127561
LRDIWDWICEVLSDFKTWLKAKLMPQLPGIPLVSCQRGYRGVWRGDGIMHTRCHCGAEITGHVRNGTMRIVGPRTCRNTWSGTFPINAYTTGPCTPLPAPNYKFALWRVSAEEYVEIRQVGDFHYVTGMTTDNLKCPCQIPSPEFFTELDGVRLHRYAPPCKPLLR?EVSFRVGLHEYPVGSQLPCEP
>1a._._.V0169.KC127286
LRDIWDWICEVLSDFKTWLKAKLMPQLPGIPLVSCQRGYRGVWRGDGIMHTRCHCGAEITGHVKNGTMRIVGPRTCRNMWSGTFPINAYTTGPCTPLPAPNYTF?LWRVSAEEYVEIRQVGDFHYVTGMTTD?L?CPCQVPSPE??TELDGVRLHRFAPPCKPLLREEVSFRVGLHEYPVGSQLPCEP
>1a.US.2009.10069_7T6.KT734586
LRDIWDWICEVLSDFKTWLKAKLMPQLPGIPFVSCQRGYKGVWQGDGIMHTRCHCGAEITGHVKNGTMRIVGPKTCRNMWSGTFPINAYTTGPCTPLPAPNYTFALWRVSAEEYVEIRRVGDFHYVTGMTTDNLKCPCQVPSPEFFTELDGVRLHRFAPPCKPLLRDEVSFRVGLYDYPVGSQLPCEP
>1a.US.2004.PT060B.FJ958462
LRDIWDWICEVLSDFKTWLKAKLMPQLPGIPFVSCQRGYKGVWRGDGIMHTRCHCGAEITGHVKNGTMRIVGPKTCRNMWSGTFPINAYTTGPCTPLPAPNYTFALWRVSAEDYVEIRQVGDFHYVTGMTTDNLKCPCQVPSPEFFTELDGVRLHRFAPPCKPLLWEEVSFRVGLHEYPVGSQLPCEP
>1a.US.2003.NR6W04.FJ896313
LRDIWDWICEVLSDFKTWLKAKLMPQLPGIPFVSCQRGYRGVWRGDGIMHTRCHCGAEITGHVKNGTMRIVGPRTCRNMWSGTFPINAYTTGPCTPLPAPNYTFALWRVSAEEYVEIRQVGDFHYVTGMTTDNLKCPCQVPSPEFFTELDGVRLHRFAPPCKPLLREEVSFRVGLHEYPVGSQLPCEP
>1a.US.2006.HCV1a/US/BIDV397/2006.EU256050
LRDIWDWICEVLSDFKTWLKAKLMPQLPGIPFVSCQRGYRGVWRGDGIMHTRCHCGAEITGHVKNGTMRIVGPRTCRNMWSGTFPINAYTTGPCTPLPAPNYKFALWRVSAEEYVEIRQVGDFHYVTGMTTDNLKCPCQVPSPEFFTELDGVRLHRFAPPCKPLLREEVSFTVGLHAYPVGSQLPCEP
>1a.US.2005.PT157dS.FJ958756
LRDIWDWICEVLSDFKTWLKAKLMPQLPGIPFVSCQRGYKGVWRGDGIMHTRCHCGAEITGHVKNGTMRIVGPRTCRNMWNGTFPINAYTTGPCTPLPAPNYTFALWRVSAEEYVEIRQVGDFHYVTGMTTDNLKCPCQVPSPEFFTEVDGVRLHRFAPPCKPLLRDEVSFRVGLHDYPVGSQLPCEP
>1a.US._.F781.DQ889306
LRDIWDWICEVLSDFKTWLKAKLTPQLPGIPFVSCQRGYRGVWRGDGIMHTRCHCGAEITGHVKNGTMRIVGPRTCKNMWSGTFPINAYTTGPCTPLPAPNYTFALWRVSAEEYVEIRRVGDFHYVTGMTTDNLKCPCQVPSPEFFTELDGVRLHRFAPPCKPLLRDEVSFRVGLHEYPVGSQLPCEP
>1a._._.RMO4m16.HQ823910
LRDIWDWICEVLSDFKTWLKAKLMPQLPGIPLVSCQRGYRGVWRGDGIMHTRCHCGAEITGHVKNGTMRIVGPKTCRNMWSGTFPINAYTTGPCTPLPAPNYKFALWRVSAEEYVEIRQVGDFHYVTGMTTDNLKCPCQVPSPEFFTELDGVRLHRFAPPCKPLLREEVSFRVGLHEYPVGSQLPCEP
>1a.US.2005.PT1548N.FJ958740
LRDIWDWICEVLSDFKTWLKAKLMPQLPGIPFVSCQRGYKGVWRGDGIMHTRCHCGAEITGHVKNGTMRIVGPRTCRNMWNGTFPINAYTTGPCTPLPAPNYTFALWRVSAEEYVEIRQVGDFHYVTGMTTDNLKCPCQVPSPEFFTEVDGVRLHRFAPPCKPLLRDEVSFRVGLHDYPVGSQLPCEP
>1a.US.2004.BT3W60.FJ896306
LRDIWDWICEVLSDFKTWLKAKLMPQLPGIPFVSCQRGYRGVWRGDGIMHTRCHCGAEITGHVKNGTMRIVGPRTCRNMWSGTFPINAYTTGPCTPLPAPNYTFALWRVSAEEYVEIRRVGDFHYVTGMTTDNLKCPCQVPSPEFFTELDGVRLHRFAPPCKPLLREEVSFRVGLHDYPVGSQLPCEP
>1a.US._.623.AF265129
LRDIWDWICEVLSDFKTWLKAKLMPQLPGIPFVSCQRGYRGVWRGDGVMYTRCHCGAEITGHVKNGTMRIVGPKTCRNMWSGTFPINAYTTGPCTPLPAPNYTFALWRVSAEEYVEIRQVGDFHYVTGMTADNLKCPCQVPSPEFFTELDGVRLHRFAPPCKPLLREEVSFRVGLHDYPVGSQLPCEP
>1a._._.V0344.KC127350
LRDIWDWICEVLSDFKTWLKAKLMPQLPGIPFVSCQRGYRGVWRGDGIMHTRCHCGAEIAGHVKNGTMRIIGPKTCRNVWSGTFPINAYTTGPCTPLPAPNYKFALWRVSAEEYVEIRQVGDFHYVTGMTADNLKCPCQVPSPEFFTELDGVRLHRFAPPCKPLLRDEVSFRVGLHDYPVGSQLPCEP
>1a.US._.V2540.HQ850283
LRDIWDWICEVLSDFKTWLKAKLMPQLPGIPFVSCQRGYRGVWRGDGIMHTRCHCGAEITGHVKNGTMRIVGPKTCRNMWSGTFPINAYTTGPCTPLPAPNYAFALWRVSAEEYVEIRQVGDFHYVTGMTADDLKCPCQVPSPEFFTELDGVRLHRFAPPCKPLLREEVSFRVGLHSYPVGSQLPCEP
>1a.US.2001.HCV1a/US/BIDV324/2001.EU256097
LRDIWDWICEVLSDFKTWLKAKLMPQLPGIPFVSCQRGYKGVWRGDGIMHTRCHCGAEITGHVKNGTMRIVGPKTCKNMWSGTFPINAYTTGPCTPLPAPNYKFALWRVSAEEYVEIRQVGDFHYVTGMTTDNLKCPCQVPSPEFFTELDGVRLHRFAPPCKPLLREEVTFRVGLHDYPVGSQLPCEP
>1a.US.2004.PT0248D.FJ958786
LRDIWDWICEVLSDFKTWLKAKLMPQLPGIPFVSCQRGYRGVWRGDGIMHTRCHCGAEITGHVKNGTMRIAGPRTCRNMWSGTFPINAYTTGPCTPLPAPNYKFALWRVSAEEYVEIRQVGDFHYVTGMTTDNLKCPCQVPSPEFFTELDGVRLHRFAPPCKPLLRDEVSFRVGLHEYPVGSQLPCEP
>1a.US.2001.BT2W04.FJ896291
LRDIWDWICEVLSDFKTWLKAKLMPQLPGIPFVSCQRGYRGVWRGDGIMHTRCHCGAEITGHVKNGTMRIVGPRACRNMWSGTFPINAYTTGPCTPLPAPNYKFALWRVSAEEYVEIRQVGDFHYVTGMTTDNLKCPCQVPSPEFFTELDGVRIHRFAPPCKPLLREEVSFRVGLNAYPVGSQLPCEP
>1a.US._.172.AF265137
LRDIWDWICEVLSDFKTWLKAKLMPQLPGIPFVSCQRGYRGVWRGDGIMHTRCHCGAEITGHVKNGTMRIVGPRTCRNMWNGTFPINAYTTGPCTPLPAPNYKFALWRVSAEEYVEIRQVGDFHYVTGMTTDNLKCPCQVPSPEFFTELDGVRLHRFAPPCKPLLREEVSFRVGLHAYPVGSQLPCEP
>1a._._.ICC12s14.HQ823973
LRDIWDWICEVLSDFKTWLKAKLMPQLPGIPLVSCQRGYRGVWRGDGIMHTRCHCGAEITGHVKNGTMRIVGPKTCRNMWSGTFPINAYTTGPCTPLPAPNYKFALWRVSAEEYVEIRQVGDFHYVTGMTTDNLKCPCQVPSPEFFTELDGVRLHRFAPPCKPLLREEVSFRVGLHEYPVGSQLPCEP
>1a.US.2009.10069_2FA14.KT734525
LRDIWDWICEVLSDFKTWLKAKLMPQLPGIPFVSCQRGYKGVWQGDGIMHTRCHCGAEITGHVKNGTMRIVGPKTCRNMWSGTFPINAYTTGPCTPLPAPNYTFALWRVSAEEYVEIRRVGDFHYVTGMTTDNLKCPCQVPSPEFFTELDGVRLHRFAPPCKPLLRDEVSFRVGLYDYPVGSQLPCEP
>1a._._.V0067.KC127185
LRDIWDWICEVLSDFKTWLKAKLMPQLPGIPFVSCQRGYRGVWRGDGIMHTRCHCGAEITGHVKNG?MRI?G?RTCRNMWSGTFPINAYT?GPCTPLPAPNYTFALWRVSAEEYVEIRQVGDFHYVTGMTTDNLKCP?QVPSPEFF?E?DGVRLHRFAPPCK?LLREEVSFR?GLHDYPVGSQ?PCEP
>1a.US._.86.AF265105
LRDIWDWICEVLSDFKTWLKAKLMPQLPGIPLVSCQRGYRGVWRGDGIMHTRCHCGAEITGHVKNGTMRIAGPRTFRNMWSGTFPINAYTTGPCTPLPAPNYKFALWRVSAEEYVEIRQVGDFHYVTGMTTDNLKCPCQVPSPEFFTELDGVRLHRFAPPCKPLLREEVSFRVGLHEYPVGSQLPCEP
>1a.US.2003.NR5W12.FJ896310
LRDIWDWVCEVLSDFKTWLKAKLMPQLPGIPFVSCQRGYRGVWRGDGIMHTRCHCGAEITGHVKNGTMRIVGPKTCRNMWSGTFPINAYTTGPCTPLPAPNYKFALWRVSAEEYVEIRQVGDFHYVTGMTADNLKCPCQVPSPEFFTELDGVRLHRFAPPCKPLLRDEVSFRVGLHDYPVGSQLPCEP
>1a._._.V0145.KC127262
LRDIWDW?CEVLSDFKTW??AKLMPQLPGIPLVSCQRGY?GVWRGDGIMHTRCNCGAE?TGHVKNGTMRIVGPRTCRNMWSGTFPINAYTTGPCVPLPAPNYTFALWRVSAEEYVEIRRVGDFHYVTGMTTDNLKCPCQVPSPEFFTELDGVRLHRFAPPCKPLLRE?VS?RVGLHEYPVGSQLPCEP
>1a.US._.209W6.AF265026
LRDIWDWICEVLSDFKTWLKAKLMPQLPGIPFVSCQRGYKGVWRVDGIMHTRCHCGAEITGHVKNGTMRIVGPRTCRNMWSGTFPINAYTTGPCTPLPAPNYTFALWRVSAEEYVEIRQVGDFHYVTGMTTDNLKCPCQVPSPEFFTELDGVRLHRFAPPCKPLLREEVSFRVGLHEYPVGSQLPCEP
>1a.US.2008.M003_N_194C9.JQ062226
LRDIWDWICEVLSDFKTWLKAKLMPQLPGVPFVSCQRGYKGVWRGDGIMHTRCHCGAQITGHVKNGTMRIVGPRTCRNMWSGTFPINAYTTGPCTPLPAPNYKFALWRVSAEEYVEIRQVGDFHYVTGMTTDNLKCPCQVPSPEFFTELDGVRLHRFAPPCKPLLREEVTFRVGLHEYPVGSQLPCEP
>1a._._.V0009.KC127127
LRDIWDWICEVLSDFKTWLKAKLMPQLPGIPFVSCQRGYRGVWRGDGIMHTRCHCGAEITGHVKNGTMRIVGPRTCSNMWSGTFPINAYTTGPCTPLPAPNYKFALWRVSAEDYVEVRQVGDFHYVTGMTTDNLKCPCQVPAPEFFTEVDGVRLHRYAPPCKPLLRDEVSFRVGLHEYPVGSQLPCEP
>1a.US.2002.HCV1a/US/BIDV69/2002.EU482868
LRDIWDWICEVLSDFKTWLKAKLMPQLPGIPFVSCQRGYRGVWRGDGIMHTRCHCGAEITGHVKNGTMRIVGPRTCRNMWSGTFPINAYTTGPCTPLPAPNYTFALWRVSAEEYVEIRRVGDFHYVTGMTTDNLKCPCQVPSPEFFTELDGVRLHRFAPPCKPLLREEVTFRVGLHEYLVGSQLPCEP
>1a._._.RMOpt16.HQ823859
LRDIWDWICEVLSDFKTWLKAKLMPQLPGIPLVSCQRGYRGVWRGDGIMHTRCHCGAEITGHVKNGTMRIVGPKTCRNMWSGTFPINAYTTGPCTPLPAPNYKFALWRVSAEEYVEIRQVGDFHYVTGMTTDNLKCPCQVPSPEFFTELDGVRLHRFAPPCKPLLREEVSFRVGLHEYPVGSQLPCEP
>1a.GB._.ESR_34.AM600953
LRDIWDWICEVLSDFKTWLKAKLMPQLPGIPFVSCQRGYKGVWQGDGIMHTRCHCGAEITGHVKNGTMRIVGPKTCRNMWSGTFPINAYTTGPCTPLPAPNYTFALWRVSAEEYVEIRRVGDFHYVTGMTTDNLKCPCQVPSPEFFTELDGVRLHRFAPPCKPLLRDEVSFRVGLHDYPVGSQLPCEP
>1a._._.V0510.KC127516
LRAIWDWICEVLSDFKTWLKAKLMPQLPGIPFVSCQR?YKGVWQGDGIMHTRCPCGAEIAGHVKNGTMRIVGPKTCRNMWNGTFPINAYTTGPCT?LPAPNYTFALWRVSAEEYV?VRQV?DFHYVTGMTADNLKC?CQVPSPEFFTELDGVR?HRFAPPCK?LLREEVSFRVGLH?YPVGSQLPCEP
>1a._._.PCZ5m18.HQ823828
LRDIWDWICEVLSDFKTWLKAKLMPQLPGIPLVSCQRGYRGAWRGDGIMHTRCHCGAEITGHVKNGTMRIVGPKTCRNMWSGTFPINAYTTGPCSPLPAPNYKFALWRVSAEEYVEVRQVGDFHYVTGMTTDNLKCPCQVPSPEFFTELDGVRLHRFAPPCKPLLREEVSFRVGLHEYPVGSQLPCEP
>1a._._.V0385.KC127391
LRDIWDWICEVLSDFKTWLKAKLMPQLPGIPFVSCQRGYRGVWRGDGIMHTRCPCG?EITGHVKNGTMRIAGPRTCRNMWYGTFPINAYTTGPCTPLPAPNYKFALWRVSAEEYVEIRQVGDFHYVTGMTTDNLKCPCQVPSPEFFTELDGVRLHRFAPPCKPLLREEVSFSVGLHSYPVGSQLPCEP
>1a.US.2004.PT0648T.FJ958491
LRDIWDWICEVLSDFKTWLKAKLMPQLPGIPFVSCQRGYKGVWRGDGIMHTRCHCGAEITGHVKNGTMRIVGPKTCRNMWSGTFPINAYTTGPCTPLPAPNYTFALWRVSAEDYVEIRQVGDFHYVTGMTTDNLKCPCQVPSPEFFTELDGVRLHRFAPPCKPLLREEVSFRVGLHEYPVGSQLPCEP
>1a._._.V0316.KC127334
LRDIWDWICEVLS?FKTWLKAKLMPQLPGIPFVSCQRGYRG?WQGDGIMHTRC?CGA?ITGHVKNGTMRI?GPKTCRNMWSGTFPINAYTT?PCTPLPAPNYTFA?WRVSAEEYVEIRRVGDFHYV?GMTADNLKCPCQVPSPE??TE?DGVRL?RFAPPCKPLLRDEVSF?VG?HDY?VGSQLP?EP
>1a.US.2005.PT167DJ.FJ958537
LRDIWDWICEVLSDFKTWLKAKLMPQLPGIPFVSCQRGYRGVWRGDGVMYTRCHCGAEITGHVKNGTMRIVGPKTCRNMWSGTFPINAYTTGPSTPLPAPNYAFALWRVSAEEYVEIRQVGDFHYVTGVTADNLKCPCQVPSPEFFTELDGVRLHRFAPPCKPLLREEVSFRVGLHDYPVGSQLPCEP
>1a.US.2003.HCV1a/US/BIDV93/2003.EU155246
LRDIWDWICEVLSDFKTWLKAKLMPQLPGIPFVSCQRGYKGVWRGDGIMHTRCHCGAEITGHVKNGTMRIVGPRTCKNMWSGTFPINAYTTGPCTPLPAPNYTFALWRVSAEEYVEIRQVGDFHYVTGMTTDNLKCPCQVPSPEFFTELDGVRLHRFAPPCKPLLREEVSFRVGLHEYPVGSQLPCEP
>1a.US.2004.PT070W.FJ958551
LRDIWDWICEVLSDFKTWLKAKLMPQLPGIPLVSCQRGYRGVWRGDGIMHTRCHCGAEITGHVKNGTMRIVGPRTCRNTWSGTFPINAYTTGPCTPLPAPNYKFALWRVSAEEYVEIRQVGDSHYVTGMTTDNLRCPCQVPSPEFFTELDGVRLHRFAPPCKPLLREEVSFRVGLHEYPVGSQLPCEP
>1a.BR.2001.BR111_P1_013001.EF032896
LRDIWDWICEVLSDFKTWLKAKLMPQLPGIPLVSCQRGYRGVWRGDGIMHTRCHCGAEITGHVKNGTMRIVGPRTCRNMWSGTFPINAYTTGPCTPLPAPNYKFALWRVSAEEYVEVRQVGDFHYVTGMTTDNLKCPCQVPSPEFFTELDGVRLHRFAPPCKPLLREEVSFRVGLHEYPVGSQLPCEP
>1a._._.V0387.KC127393
LRDIWDWICEVLSDFKTWLKAKLM?QLP?IPFVSCQRGYKGVWRGDGIMHTRCHCGAEITGHVKNGTMRIVGPRTCRNMWSGTFPINAYTTGPCTPLPAPNYSFALWRVSAEEYVEIRQVGDFHYVT?MTT?NLKCPCQVPSPEFFTELDGVRLHRFAPPCKPLLREEVTFRVGLHEYPVGSQL?CEP
>1a._._.V0380.KC127386
LRDIWDWICEVLSDFKTWLKAKLMPQLPGIPFVSCQRGYRGVWRGDGIMHTRCHCGAEITGHVKNGTMRIVGPRTCRNMWSGTFPINAYTTGPCTPLPAPNYTFALW?VSAEEYVEIRQVGDFHYVTGVTTDNLKCPCQVPSPEFFTELDGVRLHRFAPPCKPLLREEVSFRVGLHEY?VGSQLPCEP
>1a.US._.6025_FU24.EU362888
LRDIWDWICEVLSDFKTWLKAKLMPQLPGIPFVSCQRGYRGVWRGDGIMHTRCHCGAEIAGHVKNGTMRIVGPKTCRNMWSGTFPINAYTTGPCTPLPAPNYTFALWRVSAEEYVEIRRVGDFHYVTGMTADNLKCPCQVPSPEFFTELDGVRLHRFAPPCKPLLRDEVSFRVGLNDYPVGSQLPCEP
>1a._._.EAOpt19.HQ824033
LRDIWDWICEVLSDFKTWLKAKLMPQLPGIPFVSCQRGYRGVWRGDGIMHARCHCGAEITGHVKNGTMRIAGPKTCRNMWSGTFPINAYTTGPCTPLPAPNYKFALWRVSAEEYVEIRQVGDFHYVTGMTTDNLKCPCQVPSPEFFTELDGVRLHRFAPPCKPLLREEVSFRVGLHEYPVGSQLPCEP
>1a.US.2004.PT080L.FJ958943
LRDIWDWICEVLSDFKTWLKAKLMPQLPGIPFVSCQRGYKGVWQGDGVMHTRCHCGAEITGHVKNGSMRIVGPRTCRNMWGGTFPINAYTTGPCTPLPAPNYTFALWRVSAEEYVEIRRVGDFHYVTGMTTDNLKCPCQVPSPEFFTELDGVRLHRFAPPCKPLLREEVSFRVGLHDYPVGSQLPCEP
>1a.US.2004.PT0324K.FJ958651
LRDIWDWICEVLSDFKTWLKAKLMPQLPGIPFVSCQRGYRGVWRGDGIMHTRCHCGAEITGHVKNGTMRIVGPKTCRNMWSGTFPINAYTTGPCTPLPAPNYKFALWRVSAEEYVEVRQVGDFHYVTGMTTDNLKCPCQVPSPEFFTELDGVRLHRFAPPCKPLLREEVSFRVGLHEYPVGSQLPCEP
>1a.GB._.7G79R977S4.FJ932340
LRDIWDWICEVLSDFKTWLKAKLMPQLPGIPFVSCQRGYKGVWRGDGIMHTRCHCGAEITGHVKNGTMRIVGPKTCRNMWSGTFPINAYTTGPCTPLPAPNYTFALWRVSAEEYVEVRRVGDFHYVTGMTADNLKC?CQVPSPEFFTELDGVRLHRFAPPCKPL?RDEVSFSVGLHDYPVGSQLPCEP
>1a._._.V0630.KC127636
LRDIWDWVCEVLSDFKTWLKAKLMPQLPGIPFVSCQRGYRGAWRGDGIMHTRCHCGAEITGHVKNGTMRIVGPRTCRNMWNGTFPINAYTTGPCTPLPAPNYKFALWRVSAEEYVEIRQVGDFHYVTGMTTDNLKCPCQVPSPEFFTELDGVRLHRFAPPCKPLLREEVSFRVGLHAYPVGSQLPCEP
>1a.US.2006.V3200.JX463604
LRDIWDWICEVLSDFKTWLKAKLMPQLPGIPLVSCQRGYRGVWRGDGIMHTRCHCGAEITGHVKNGTMRIVGPRTCRNMWSGTFPINAYTTGPCTPLPAPNYKFALWRVSAEEYVEIRQVGDFHYVTGMTTDNLKCPCQVPSPEFFTELDGVRLHRYAPPCKPLLREEVSFKVGLHAYPVGSQLPCEP
>1a.PK.2010.KC283194.KC283194
LRDIWDWICEVLSDFMTWLKAKLMPQLPGIPFVSCQRGYMGVWQGDGIMHTRCHCGAQIAGHVKNGTMRIVGPMTCRNMWNGTFPINAYTTGPCTPLPAPNYTFALWRVSAEEYVEIRRVGDFHYVTGMTAHNLKCPCQVPSPEFFTELDGVRLHRFAPPCKPLLRDQVSFRVGLHDYPVGSQLPCEP
>1a.US.1992.HCV1a/US/BIDV209/1992.EU255990
LRDIWDWICEVLSDFKTWLKAKLMPQLPGIPFVSCQRGYRGVWRGDGIMHTRCHCGAEITGHVKNGTMRIVGPRTCRNMWSGTFPINAYTTGPCTPLPAPNYTFALWRVSAEEYVEIRQVGDFHYVTGMTTDNLRCPCQVPSPEFFTELDGVRLHRFAPPCKPLLREEVSFRVGLNEYPVGSQLPCEP
>1a.US.2003.HCV1a/US/BIDV434/2003.EU155277
LRDIWDWICEVLSDFKIWLKAKLMPQLPGIPFVSCQRGYKGVWRGDGIMHTRCHCGAEIAGHVKNGTMRIVGPKTCRNMWSGTFPINAYTTGPCTPLPAPNYKFALWRVSAEEYVEIRQVGDFHYVTGMTADNLKCPCQVPSPEFFTELDGVRLHRFAPPCKPLLREEVSFRVGLHDYPVGSQLPCEP
>1a.US.2002.V2521.JX463560
LRDIWDWICEVLSDFKTWLKAKLMPQLPGIPFVSCQRGYRGVWRGDGIMYTRCPCGAEITGHVKNGTMRIVGPKTCRNMWSGTFPINAYTTGPCTPLPAPNYTFALWRVSAEEYVEIRQVGDFHYVTGMTADNLKCPCQVPSPEFFTELDGVRLHRYAPPCKPLLRDEVSFRVGLHDYPVGSQLPCEP
>1a.PK._.HCV1a/NS5a/MN2.HQ891271
LRDIWDWICEVLSDFKTWLEATLMPQLPGFPFVSCQRGYMGVWQGNGFMHTPCHCGAGIPGHVKNGTIRIVAPGTCKNMGRGTFPINPYPTGPCTPFPAPNYTFPLGRVSAKKYLKLRGVGNSHYVTGMTAGNLKCPSQVPSPEFFTELDGVRLHGFAPPCKPLLQDEVSFRVGLHEYPVGSQLSSEP
>1a.US.2001.HCV1a/US/BIDV426/2001.EU155321
LRDVWDWICEVLSDFKTWLKAKLMPQLPGIPFVSCQRGYRGVWRGDGVMHTRCHCGAEITGHVKNGTMRIVGPRTCRNMWSGTFPINAYTTGPCTPLPAPNYTFALWRVSAEEYVEIRQVGDFHYVTGMTTDNLKCPCQVPSPEFFTELDGVRLHRYAPPCKPLLREEVSFRVGLHDYPVGSQLPCEP
>1a._._.V0571.KC127577
LRDIWDWICEVLSDFKTW?KAKLMPQLPGIPFVSCQRGYRG?WRGDGIMHTRCHCGAEITGHVKNGTMRIVGPRTCRNMWSGTFPINAYTT?PCTPLPAPNYTFALWRVSAEEYVEIRQVGDFHYVTGMTSDNLKCPCQVPSPEFFTELDGVRLHRFAPPCKPLL?DE?SFRVGLHEYPVGSQLPCEP
>1a.US.2009.10069_7A18.KT734553
LRDIWDWICEVLSDFKTWLKAKLMPQLPGIPFVSCQRGYKGVWQGDGIMHTRCHCGAEITGHVKNGTMRIVGPKTCRNMWSGTFPINAYTTGPCTPLPAPNYTFALWRVSAEEYVEIRRVGDFHYVTGMTTDNLKCPCQVPSPEFFTELDGVRLHRFAPPCKPLLRDEVSFRVGLYDYPVGSQLPCEP
>1a.US._.L861P.EU781769
LRDIWDWICEVLSDFKTWLKAKLMPQLPGIPFVSCQRGYKGVWQGDGIMHTRCHCGAEIAGHVKNGTMRIVGPKTCRNMWSGTFPINAYTTGPCTPLPAPNYTFALWRVSAEEYVEIRRVGDFHYVTGMTADNLKCPCQVPSPEFFTELDGVRLHRFAPPCKPLLRDEVSFRVGLHDYPVGSQLPCEP
>1a.US.2006.V3199.JX463603
LRDIWDWICEVLSDFKTWLKAKLMPQLPGIPFVSCQRGYKGVWRGDGIMHTRCHCGAEITGHVKNGTMRIVGPKTCRNMWSGTFPINAYTTGPCTPLPAPNYTFALWRVSAEEYVEIRQVGDFHYVTGMTTDNLKCPCQVPSPEFFTELDGVRLHRFAPPCKPLLREEVSFRVGLHEYPVGSQLPCEP
>1a.US.2005.PT150D.FJ958723
LRDIWDWICEVLSDFKTWLKAKLMPQLPGIPFVSCQRGYRGVWRGDGIMHTRCHCGAEITGHVKNGTMRIVGPKTCRNMWNGTFPINAYTTGPCTPLPAPNYTFALWRVSAEEYVEIRQEGDFHYVTGMTTDNLKCPCQVPSPEFFTELDGVRLHRFAPPCKPLLREEVSFRVGLHEYPVGSQLPCEP
>1a.US.2005.PT160S.FJ958511
LRDIWDWICEVLSDFKTWLKAKLMPQLPGIPFVSCQRGYRGVWRGDGIMYTRCHCGAEITGHVKNGTMRIVGPKTCRNMWSGTFPINAYTTGPSTPLPAPNYTFALWRVSAEEYVEIRQVGDFHYVTGVTADNLKCPCQVPSPEFFTELDGVRLHRFAPPCKPLLREEVSFRVGLHDYPVGSQLPCGP
>1a.US.2009.10069_2FA9.KT734534
LRDIWDWICEVLSDFKTWLKAKLMPQLPGIPFVSCQRGYKGVWQGDGIMHTRCHCGAEIAGHVKNGTMRIVGPKTCRNMWSGTFPINAYTTGPCTPLPAPNYTFALWRVSAEEYVEIRRVGDFHYVTGMTTDNLKCPCQVPSPEFFTELDGVRLHRFAPPCKPLLRDEVSFRVGLYDYPVGSQLPCEP
>1a.US._.2010W6.AF265035
LRDIWDWICEVLCDFKTWLKAKLMPQLPGIPFVSCQRGYRGVWRGDGIMHTRCHCGAEITGHVKNGTMRIVGPKTCRNMWSGTFPINAYTTGPCTPLPAPNYKFALWRVSAEEYVEIRQVGDFHYVTGMTTDNLKCPCQVPSPEFFTELDGVRLHRFAPPCKPLLREEVSFRVGLHEYPVGSQLPCEP
>1a._._.CSM5m20.HQ824144
LRDIWDWICEVLSDFKTWLKAKLMPQLPGIPLVSCQRGYRGVWRGDGIMHTRCHCGAEITGHVKNGTMRIVGPKTCRNMWSGTFPINAYTTGPCTPLPAPNYKFALWRVSAEEYVEIRQVGDFHYVTGMTTDNLKCPCQVPSPEFFTELDGVRLHRFAPPCKPLLREEVSFRVGLHEYPVGSQLPCEP
>1a._._.V0333.KC127339
LRDIWDWICEVLSDFKTWLKAKLMPQLPGIPFVSCQRGYKGVWRGDGIMHTRCHCGAEITGHVKNGTMRIVGPRTCRNMWSGTFPINAYTTGPCTPLPAPNYTFALWRVSAEEYVEIRQVGDFHYVTGMTTDNLKCPCQVPSPEFFTELDGVRLHRFAPPCKPLLREEVSFRVGLHEYPVGSQLPCEP
>1a._._.V0265.KC127316
LRDIWDWVCEVLSDFKTWLKAKLMPQLPGIPFVSCQRGYKGVWRGDGIMHTRCHCGA?ITGHVKNGTMRIVGPKTCRNMWSGTFPINAYTTGPCTPLPAPNYTFALWRVSAEEYVEIRQVGDFHYVTGMTTDNLKCPCQVPSPEFFTELDGVRLHRYAPPCKPLLREEVSFRVGLHAYPVGSQLPCEP
>1a._._.CSM3m2.HQ824114
LRDIWDWICEVLSDFKTWLKAKLMPQLPGIPLVSCQRGYRGVWRGDGIMHTRCHCGAEITGHVKNGTMRIVGPKTCRNMWSGTFPINAYTTGPCTPLPAPNYKFALWRVSAEEYVEIRQVGDFHYVTGMTTDNLKCPCQVPSPEFFTELDGVRLHRFAPPCKPLLREEVSFRVGLHEYPVGSQLPCEP
>1a._._.V0397.KC127403
LRDIWDWICEVLSDFKTWLKAKLMPQLPGIPFVSCQR?YRGVWRGDGIMHTRCHC?A?ITGHVKNGTMRIVGPKTCRNMWSGTFPINAYTTG??TPL?APNYTFA?WRV??EEYVEIRQVGDFHYVTGMTADNLKC?CQVPSP?FFTE?DGVRLHRFAPPCK?LL??EVSFRVGLHDYPVGSQ?PCEP
>1a.CH.2003.HCV1a/CH/BIDV232/2003.EU256070
LRDIWDWICEVLSDFKTWLKAKLMPQLPGIPFVSCQRGYRGVWRGDGIMHTRCHCGAEITGHVKNGTMRIVGPRTCRNMWSGTFPINAYTTGPCTPLPAPNYKFALWRVSAEEYVEVRRVGDFHYVTGMTTDNLKCPCQVPSPEFFTELDGVRLHRFAPPCKPLLREEVSFRVGLHEYLVGSQLPCEP
>1a.US.2002.NR9W00.FJ896344
LRDIWDWICEVLSDFKTWLKAKLMPQLPGIPFVSCQRGYRGVWRGDGIMHTRCHCGAEITGHVKNGTMRIVGPKTCRNMWSGTFPINAYTTGPCTPLPAPNYTFALWRVSAEEYVEIRQVGDFHYVTGMTTDNLKCPCQVPSPEFFTELDGVRLHRFAPPCKPLLREEVSFRVGLHEYPVGSQLPCEP
>1a.US.2006.HCV1a/US/BIDV410/2006.EU482882
LRDIWDWICEVLSDFKTWLKAKLMPQLPGIPFVSCQRGYRGVWRGDGIMHTRCHCGAEITGHVKNGTMRIVGPRTCRNMWSGTFPINAYTTGPSTPLPAPNYTFALWRVSAEEYVEIRQVGDFHYVTGMTTDNLKCPCQVPSPEFFTELDGVRLHRFAPPCKPLLREEVSFRVGLHEYPVGSQLPCEP
>1a._._.V0363.KC127369
LRDIWDWICEVLSDFKTWLKAKLMPQLPGIPFVSCQRGYRGVWRGDGIMHTRCHCGAEITGHVKNGTMRIVG?RACRNMWSGTFPINAYTTGPCTPLPAPNYTFALWRVSAEEYVEIRRVGDFHYVTGMTTDNLKCPCQVPSPEFFTELDGVRLHRFAPPCKPLLRDEVSFRVGLHDYPVGSQLPCEP
>1a._._.EAO2m15.HQ824079
LRDIWDWICEVLSDFKTWLKAKLMPQLPGIPLVSCQRGYRGVWRGDGIMHTRCHCGAEITGHVKNGTMRIVGPKTCRNMWSGAFPINAYTTGPCTPLPAPNYKFALWRVSAEEYVEIRQVGDFHYVTGMTTDNLKCPCQVPSPEFFTELDGVRLHRFAPPCKPLLREEVSFRVGLHEYPVGSQLPCEP
>1a.GB._.EMR_21.AM600944
LRDIWDWICEVLSDFKTWLKAKLMPQLPGIPFVSCQRGYRGAWQGDGIMHTRCHCGAEITGHVKNGTMRIVGPKTCRNMWSGTFPINAYTTGPCTPLPAPNYTFALWRVSAEEYVEIRRVGDFHYVTGMTADNLKCPCQVPSPEFFTELDGVRLHRFAPPCKPLLRDEVSFRVGLHDYPVGSQLPCEP
>1a.US.2004.PT0524W.FJ958392
LRDIWDWICEVLSDFKTWLKAKLMPQLPGIPFVSCQRGYKGVWRGDGIMHTRCHCGAEITGHVKNGTMRIVGPRTCRNMWSGTFPINAYTTGPCTPLPAPNYTFALWRVSAEEYVEIRQVGDFHYVTGMTTDNLKCPCQVPSPEFFTELDGVRLHRFAPPCKPLLREEVSFRVGLHEYPVGSQLPCEP
>1a._._.V0235.KC127311
LRDIWDWICEVLSDFKTWLKAKLMPQLPGIPFVSC?RGYRGVWRGDGIMHTRCHCGAEITGHVKNGTMRIVGPRTC?NMWSGTFPINAYTTGPCTP?PAPNYTFALWRV?AEEYVEIRQVGDFHYVTGM??DNLKCPCQVPSP?FF?EVDGVRLHRFAPPCKPLLREEVSFRVGL?EYPVGSQLPCEP
>1a._._.CSM5m8.HQ824150
LRDIWDWICEVLSDFKTWLKAKLMPQLPGIPLVSCQRGYRGVWRGDGIMHTRCHCGAEIAGHVKNGTMRIVGPKTCRNMWSGTFPINAYTTGPCTPLPAPNYKFALWRVSAEEYVEIRQVGDFHYVTGMTTDNLKCPCQVPSPEFFTELDGVRLHRFAPPCKPLLREEVSFRVGLHEYPVGSQLPCEP
>1a.TH.2004.GQ913866.GQ913866
LRDIWDWICEVLSDFKTWLKAKLMPQLPGIPFVSCQRGYRGVWRGDGIMHTRCHCGAEITGHVKNGTMRIVGPKTCRNMWSGTFPINAYTTGPCTPLPAPNYTFALWRVSAEEYVEVRRVGDFHYVTGMTADNLKCPCQVPSPEFFTELDGVRLHRFAPPCKPLLREEVSFRVGLHDYPVGSQLPCEP
>1a.US.2005.PT200R.FJ958421
LRDIWDWICEVLSDFKTWLKAKLMPQLPGIPFVSCQRGYRGVWRGDGIMHTRCHCGAEITGHVKNGTMRIVGPRTCRNMWSGTFPINPYTTGPCTPLPAPNYKFALWRVSAEEYVEIRQVGDFHYVTGMTTDNLKCPCQVPSPEFFTELDGVRLHRFAPPCKPLLREEVSFRVGLHEYPVGSQLPCEP
>1a.US.2004.PT027dG.FJ958798
LRDIWDWICEVLSDFKTWLKAKLMPQLPGIPFVSCQRGYKGVWRGDGIMHTRCHCGAEITGHVKNGTMRIAGPRTCRNMWSGTFPINAYTTGPCTPLPAPNYKFALWRVSAEEYVEIRQVGDFHYVTGMTTDNLKCPCQVPSPEFFTELDGVRLHRFAPPCKPLLRDEVSFRVGLHEYPVGSQLPCES
>1a.GB._.ESR_35.AM600955
LRDIWDWICEVLSDFKTWLKAKLMPQLPGIPFVSCQRGYRGVWGGDGVMHTRCHCGAEITGHVKNGTMRIVGPKTCRNMWSGTFPINAYTTGPCTPLPAPNYTFALWRVSAEEYVEVRRVGDFHYVTGMTADNLKCPCQVPSPEFFTELDGVRLHRFAPPRKPLLRDEVSFRVGLHDYPVGSQLPCEP
>1a.US.2001.HCV1a/US/BIDV316/2001.EU239713
LRDVWDWICEVLSDFKTWLKAKLMPQLPGIPFVSCQRGYRGVWRGDGIMHTRCHCGAEIAGHVKNGTMRIVGPKTCRNMWSGTFPINAYTTGPCTPLPAPNYTFALWRVSAEEYVEIRRVGDFHYVTGMTADNLKCPCQVPSPEFFTELDGVRLHRFAPPCKPLLRDEVSFRVGLHEYPVGSQLPCEP
>1a._._.DN07.EU781815
LRDIWDWICEVLSDFKTWLKAKLMPQLPGIPFVSCQRGYRGVWRGDGIMHTRCHCGAEITGHVKNGTMRIVGPRTCRNMWSGTFPINAYTTGPCTPLPAPNYTFALWRVSAEEYVEIRQVGDFHYVTGMTTDNLKCPCQVPSPEFFTELDGVRLHRFAPPCKPLLREEVSFRVGLHEYPVGSQLPCEP
>1a._._.RMO6m15.HQ823939
LRDIWDWICEVLSDFKTWLKAKLMPQLPGIPLVSCQRGYRGVWRGDGIMHTRCHCGAEITGHVKNGTMRIVGPKTCRNMWSGTFPINAYTTGPCTPLPAPNYKFALWRVSAEEYVEIRQVGDFHYVTGMTTDNLKCPCQVPSPEFFTELDGVRLHRFAPPCKPLLREEVSFRVGLHEYPVGSQLPCEP
>1a.US.2004.PT0924K.FJ958865
LRDVWDWICEVLSDFKTWLKAKLMPQLPGIPFVSCQRGYRGVWRGDGIMHTRCHCGAEITGHVKNGTMRIVGPRTCRNTWGGTFPINAYTTGPCTPLPAPNYTFALWRVSAEEYVEIRQVGDFHYVTGMTTDNLKCPCQVPSPEFFTELDGVRLHRFAPPCKPLLREEVSFRVGLHEYPVGSQLPCEP
>1a.US.2006.PT247dC.FJ958835
LRDIWDWICEVLSDFKTWLKAKLVPQLPGIPFVSCQRGYRGVWRGDGIMHTRCHCGAEITGHVKNGTMRIVGPKTCRNMWSGTFPINAYTTGPCNPLPAPNYTFALWRVSAEEYVEIRRVGDFHYVTGMTADNLKCPCQVPSPEFFTELDGVRLHRFAPPCKPLLRDEVSFKVGLHDYPVGSQLPCEP
>1a._._.V0468.KC127474
LRDIWDWICEVLSDFKTWLKAKLMPQLPGIPFVSCQRGYRGVWRGDGIMHTRCHCGAEITGHVKNGTMRIVGPKTCRNMWSGTFPINAYTTGPCTPLPAPNYTFALWRVSAEEYVEIRQVGDFHYVTGMTADNLKCPCQVPSPEFFTELDGVRLHRFAPPCKPLLREEVSFRVGLHDYPVGSQLPCEP
>1a._._.PCZ2m6__.HQ823793
LRDIWDWICEVLSDFKTWLKAKLMPQLPGIPLVSCQRGYRGAWRGDGIMHTRCHCGAEITGHVKNGTMRIVGPKTCRNMWSGTFPINAYTTGPCSPLPAPNYKFALWRVSAEEYVEVRQVGDFHYVTGMTTDNLKCPCQVPSPEFFTELDGVRLHRFAPPCKPLLREEVSFRVGLHEYPVGSQLPCEP
>1a._._.V0026.KC127144
LRDIWDWICEVLSDFKTWLKAKLMPQL?GIP?VSCQRGYRGVWRGDGIMHTRCHCGAEITGHV?NGTMRI?GPRTCRNMWSGTFPI?AYTTGPCTPLPAPNYKFA?WRVSAEEYVEIRQVGDFHYVT?MTTDNLKCPCQ?PSPEFFTELDGVRL?RFAPPCKPLLREE?SFRVGLHEYPVGSQLPCEP
>1a._._.RMO6m6.HQ823931
LRDIWDWICEVLSDFKTWLKAKLMPQLPGIPLVSCQRGYRGVWRGDGIMHTRCHCGAEITGHVKNGTMRIVGPKTCRNMWSGTFPINAYTTGPCTPLPAPNYKFALWRVSAEEYVEIRQVGDFHYVTGMTTDNLKCPCQVPSPEFFTELDGVRLHRFAPPCEPLLREEVSFRVGLHEYPVGSQLPCEP
>1a.US.2005.PT157dP.FJ958754
LRDIWDWICEVLSDFKTWLKAKLMPQLPGIPFVSCQRGYKGVWRGDGIMHTRCHCGAEITGHVKNGTMRIVGPRTCRNMWNGTFPINAYTTGPCTPLPAPNYTFALWRVSAEEYVEIRQVGDFHYVTGMTTDNLKCPCQVPSPEFFTEVDGVRLHRFAPPCKPLLRDEVSFRVGLHDYPVGSQLPCEP
>1a.US.2002.BT6W60.FJ896359
LRDIWDWICEVLSDFKTWLKAKLMPQLPGIPFVSCQRGYRGVWRGDGIMHTRCHCGAEITGHVKNGTMRIVGPKTCRNMWNGAFPINAYTTGPCTPLPAPNYKFALWRVSAEEYVEIRQVGDFHYVTGMTADNLRCPCQVPSPEFFTELDGVRLHRFAPPCKPLLREEVSFRVGLHDYPVGSQLPCEP
>1a.TH.2008.THCMR2/08.HM042046
LRDIWDWICEVLSDFKTWLKAKLMPQLPGIPFVSCQRGYRGVWRGDGIMHTRCHCGAEITGHVKNGTMRIVGPRTCRNMWNGTFPINAYTTGPCTPLPAPNYTFALWRVSAEEYVEIRRVGDFHYVTGMTTDNLKCPCQVPSPEFFTELDGVRLHRFAPPCKPLLREEVSFRVGLHDYPVGSQLPCEP
>1a._._.V0183.KC127300
LRDIWDWICEVLSDFKTWLKAKLMPQLPGIPFVSCQRGYKGVWRGDGIMHTRCHCGAEITGHVKNGTMRIVGPRTCKNMWSGTFPINAYTTGPCTPLPAPNYEFALWRVSAEEYVEVRQVGDFHYVTGMTTDNLKCPCQVPSPEFFTELDGVRLHRFAPPCKPLLREEVSFRVGLHDYPVGSQLPCEP
>1a.US._.LIV2311.DQ838745
LRDIWDWICEVLSDFKTWLKAKLMPQLPGIPFVSCQRGYKGVWRGDGIMHTRCHCGAEITGHVKNGTMRIVGPKTCRNMWSGTFPINAYTTGPCTPLPAPNYTFALWRVSAEEYVEIRQVGDFHYVTGMTTDNLKCPCQVPSPEFFTELDGVRLHRFAPPCKPLLREEVSFRVGLHEYPVGSQLPCEP
>1a.US.2009.10069_7B13.KT734569
LRDIWDWICEVLSDFKTWLKAKLMPQLPGIPFVSCQRGYKGVWQGDGIMHTRCHCGAEITGHVKNGTMRIVGPKTCRNMWSGTFPINAYTTGPCTPLPAPNYTFALWRVSAEEYVEIRRVGDFHYVTGMTTDNLKCPCQVPSPEFFTELDGVRLHRFAPPCKPLLRDEVSFRVGLYDYPVGSQLPCEP
>1a.US.2006.HCV1a/US/BIDV358/2006.EU155250
LRDIWDWICEVLSDFKTWLKAKLMPQLPGIPFVSCQRGYRGVWRGDGIMHTRCHCGAEITGHVKNGTMRIVGPRTCRNMWSGTFPINAYTTGPCTPLPAPNYKFALWRVSAEEYVEIRRVGDFHYVTGMTTDNLRCPCQVPSPEFFTELDGVRLHRFAPPCKPLLREEVSFRVGLHEYLVGSQLPCEP
>1a.US.2005.PT207dB.FJ958451
LRDIWDWICEVLSDFKTWLKAKLMPQLPGIPFVSCQRGYRGVWRGDGVMHTRCHCGAEITGHVKNGTMRIVGPRTCRNMWNGTFPINAYTTGPCTPLPAPNYQFALWRVSAEEYVEIRQVGDFHYVTGMTTDNLKCPCQVPSPEFFTELDGVRLHRFAPPCKPLLREEVSFRVGLHEYPVGSQLPCEP
>1a.US.2009.10069_7T7.KT734587
LRDIWDWICEVLSDFKTWLKAKLMPQLPGIPFVSCQRGYKGVWQGDGIMHTRCHCGAEITGHVKNGTMRIVGPKTCRNMWSGTFPINAYTTGPCTPLPAPNYTFALWRVSAEEYVEIRRVGDFHYVTGMTTDNLKCPCQVPSPEFFTELDGVRLHRFAPPCKPLLRDEVSFRVGLYDYPVGSQLPCEP
>1a.US.2000.00G.DQ889252
LRDIWDWICE?LSDFKTWLKAKLMPQLPGIPFVSCQRGYRGVWR??GIMHTRCHCGAEITGHVKNGTMRIVGPRTCRNMWSGTFPINAYTTGPCTPLPAPNYKFALWRVSAEEYVEIRQVGDFHYVTGMTTDDLKCPCQVPSPEFFTELDGVRLHRFAPPCKPLLREEVSFRVGLHAYPVGSQLPCEP
>1a._._.V0295.KC127325
LRDIWDWICEVLSDFKTWLKAKLMPQLPGIPFVSCQRGYRGAW?GDGIMHTRCHCGAEITGHVKNGTMRIVGPKTCRNMWS?TFPINAYT?GPCTPLPAPNYTFALWRVSAEEYVEIRRVGDFHYVTGMTADNLKCPCQVPSPEFFTE?DGVRLHRFAPPCKPLLRDEVSFRVGLHDYPVGSQLPCEP
>1a._._.V0554.KC127560
LRDIWDWICEVLSDFKTWLKAKLMPQLPGIPFVSCQRGYRGVWRGDGIMHTRCHCGAEITGHVKNGTMRIVGPKTCRNMWSGTFPINAYTTGPCTPLPAPNYTFALWRVSAEEYVEVRRVGDFHYVTGMTADNLKCPCQVPSPEFFTELDGVRLHRFAPPCKPLLRDEVSFRVGLHDYPVGSQLPCEP
>1a._._.V0138.KC127255
LRDIWDWI?EVLSDFKTWLKAKLMPQLPGIPFMSCQR?YRGVWRGD?IMHTRCHCGAEIAGHVKNGTMRIVGPKTC?N?WSGTFPINA?TTGPCTPL?APNYTFALWRVSAEEYVEIRQVGDFHYVTGMTADNLKCPCQVPSPE?FTELDGVR??R?APPCKPL??EEVSFRVGLHDYPVGSQLPCE?
>1a._._.RMO5m7.HQ823916
LRDIWDWICEVLSDFKTWLKAKLMPQLPGIPLVSCQRGYRGVWRGDGIMHTRCHCGAEITGHVKNGTMRIVGPKTCRNMWSGTFPINAYTTGPCTPLPAPNYKFALWRVSAEEYVEIRQVGDFHYVTGMTTDNLKCPCQVPSPEFFTELDGVRLHRFAPPCKPLLREEVSFRVGLHEYPVGSQLPCEP
>1a._._.V0024.KC127142
LRDIWDWICEVLSDFKTWLKAKLMPQLPGIPFVSCQRGYRGVW?GDGIMHTRCHCGAEITGHVKNGTMRIVGPRTCRNMWSGTFPINAYTTGPC?PLPAPNYTFALWRVSAEEYVEIRRVGDFHYVTGMTTDNLKCPCQVPSPEFFTELDGVRLHRFAPPCKPLLREEVSFRVGLCDYPVGSQLPCEP
>1a.US.2004.PT0248J.FJ958788
LRDIWDWICEVLSDFKTWLKAKLMPQLPGIPFVSCQRGYKGVWRGDGIMHTRCHCGAEITGHVKNGTMRIAGPRTCRNMWNGTFPINAYTTGPCTPLPAPNYEFALWRVSAEEYVEIRQVGDFHYVTGMTTDNLKCPCQVPSPEFFTELDGVRLHRFAPPCKPLLRDEVSFRVGLHEYPVGSQLPCEP
>1a.US._.205W6.AF265030
LRDIWDWICEVLSDFKTWLKAKLMPQLPGIPFVSCQRGYKGVWRVDGIMHTRCHCGAEITGHVKNGTMRIVGPRTCRNMWSGTFPINAYTTGPCTPLPAPNYTFALWRVSAEEYVEIRQVGDFHYVTGMTTDNLKCPCQVPSPEFFTELDGVRLHRFAPPCKPLLREEVSFRVGLHEYPVGSQLPCEP
>1a.US.2001.0133.EU781788
LRDIWDWVCEVLSDFKTWLKAKLMPQLPGIPFVSCQRGYRGVWRGDGIMHTRCHCGAEIAGHVKNGTMRIVGPKTCRNTWSGTFPINAYTTGPCTPLPAPNYTFALWRVSAEEYVEIRQVGDFHYVTGMTADNLKCPCQVPSPEFFTELDGVRLHRFAPPCKPLLRDEVSFRVGLHTYPVGSQLPCEP
>1a._._.EAO14d15.HQ824061
LRDIWDWICEVLSDFKTWLKAKLMPQLPGIPFVSCQRGYRGVWRGDGIMHTRCHCGAEITGHVKNGTMRIVGPKTCRNMWSGTFPINAYTTGPCTPLPAPNYKFALWRVSAEEYVEIRQVGDFHYVTGMTTDNLKCPCQVPSPEFFTELDGVRLHRFAPPCKPLLREEVSFRVGLHEYPVGSQLPCEP
>1a.DE.2004.HCV1a/DE/BIDV31/2004.EU862824
LRDIWDWICEVLSDFKTWLRAKLVPQLPGIPFVSCQRGYRGVWRGDGIMHTRCHCGAEITGHVKNGTMRIAGPRTCRNMWSGAFPINAYTTGPCTPLPAPNYTFALWRVSAEEYVEIRQVGDFHYVTGMTTDNLKCPCQVPSPEFFTELDGVRLHRFAPPCKPLLREEVSFRVGLHEYPVGSQLPCEP
>1a._._.PCZ28d8.HQ823772
LRDIWDWICEVLSDFKTWLKAKLMPQLPGIPLVSCQRGYRGAWRGDGIMHTRCHCGAEITGHVKNGTMRIVGPKTCRNMRSGTFPINAYTTGPCSPLPAPNYEFALWRVSAEEYVEVRQVGDFHYVTGMTTDNLKCPCQVPSPEFFTELDGVRLHRFAPPCKPLLREEVSFRVGLHEYPVGSQLPCEP
>1a.US.2004.PT010A.FJ958587
LRDIWDWICEVLSDFKTWLKAKLMPQLPGIPFVSCQRGYRGVWRGDGIMHTRCHCGAEITGHVKNGTMKIAGPRTCRNMWSGTFPINAYTTGPCTPLPAPNYTFALWRVSAEEYVEIRQEGDFHYVAGMTTDNLKCPCQVPSPEFFTELDGVRLHRYAPPCKPLLRDEVSFRVGLHEYPVGSQLPCEP
>1a.US.2004.PT0624A.FJ958472
LRDIWDWICEVLSDFKTWLKAKLMPQLPGIPFVSCQRGYKGVWRGDGIMRTRCHCGAEITGHVKNGTMRIVGPKTCRNMWSGTFPINAYTTGPCTPLPAPNYTFALWRVSAEDYVEIRQVGDFHYVTGMTTDNLKCPCQVPSPEFFTELDGVRLHRFAPPCKPLLREEVSFRVGLHDYPVGSQLPCEP
>1a.US.2006.V2547.JX463594
LRDIWDWICEVLSDFKTWLKAKLMPQLPGIPFVSCQRGYKGVWRGDGIMHTRCHCGAEIAGHVKNGTMRIVGPKTCRNMWSGTFPINAYTTGPCTPLPAPNYTFALWRVSAEEYVEIRQVGDFHYVTGMTADNLKCPCQVPSPEFFTELDGVRLHRFAPPCKPLLREEVSFRVGLHEYPVGSQLPCEP
>1a._._.V0413.KC127419
LRDIWDWICEVLSDFKTWLKAKLMPQLPGIPFVSCQRGYRGVWRGDGIMHTRCHCGAEITGHVKNGTMRIVGPRTCRNMWSGTFPINAYTTGPCTPLPAPNYTFALWRVSAEEYVEIRQVGDFHYVTGMTTDNLKCPCQVPSPEFFTELDGVRLHRFAPPCKPLLREEVSFRVGLHEYPVGSQLPCEP
>1a._._.PCZ28d4.HQ823775
LRDIWDWICEVLSDFKTWLKAKLMPQLPGIPLVSCQRGYRGAWRGDGIMHTRCHCGAEITGHVKNGTMRIVGPKTCRNMWSGTFPINAYTTGPCSPLPAPNYKFALWRVSAEEYVEVRQVGDFHYVTGMTTDNLKCPCQVPSPEFFTELDGVRLHRFAPPCKPLLREEVSFRVGLHEYPVGSQLPCEP
>1a.GB._.ERR_16.AM600925
LRDVWDWICEVLSDFKTWLKAKLMPQLPGIPFVSCQRGYKGVWQGDGIMHTRCHCGAEITGHVKNGTMRIAGPRTCRNMWSGTFPINAYTTGPCTPLPAPNYTFALWRVSAEDYVEIRRVGDFHYVTGMTADNLKCPCQVPSPEFFTELDGVRLHRFAPSCKPLLRDEVSFRVGLHDYPVGSQLPCEP
>1a._._.V0535.KC127541
??DIWDWICEVLSDFKTWL?AKLMPQLPGIPFVSCQRGYRGVWRGDGIMHTRCHCGAEITGHVKNGTMRI?GP?TCRNMWS?TFPINAYTTGPCTPLPAPNYKFALWRVSAE?YVEIRQVGDFHYVTGMTTD?LKCPCQVPSPEFFTELDGVRLHRFAPPCKPLLREEV?FRVGLHEYPVGSQLPCEP
>1a.US._.42.AF265110
LRDIWDWICEVLSDFKTWLKAKLMPQLPGIPFVSCQRGYRGVWRGDGVMHTRCHCGAEIAGHVKNGSMRIVGPKTCRNMWSGTFPINAYTTGPCTPLPAPNYTFALWRVSAEEYVEIRQVGDFHYVTGMTADDLKCPCQVPSPEFFTELDGVRLHRFAPPCKPLLREEVSFRVGLHSYPVGSQLPCEP
>1a.US.2001.V2516.JX463556
LRDIWDWICEVLSDFKTWLKAKLMPQLPGIPFVSCQRGYRGVWRGDGIMHTRCHCGAEIAGHVKNGTMRIVGPRTCRNTWNGTFPINAYTTGPCTPLPAPNYTFALWRVSAEEYVEIRQVGDFHYVTGVTADNLKCPCQVPSPEFFTELDGVRLHRFAPPCKPLLRDEVSFRVGLHDYPVGSQLPCEP
>1a._._.ICC14d13.HQ823984
LRDIWDWICEVLSDFKTWLKAKLMPQLPGIPLVSCQRGYRGVWRGDGIMHTRCHCGAEITGHVKNGTMRIAGPKTCRNMWSGTFPINAYTTGPCTPLPAPNYKFALWRVSAEEYVEIRQMGDFHYVTGMTTDNLKCPCQVPSPEFFTELDGVRLHRFAPPCKPLLREEVSFRVGLHEYPVGSQLPCEP
>1a.US._.4025_FU24.EU362883
LRDIWDWICEVLSDFKTWLKAKLVPQLPGIPFVSCQRGYKGVWRGDGIMHTRCHCGAEITGHVKNGTMRIVGPKTCRNMWSGTFPINAYTTGPCTPLPAPNYTFALWRVSAEEYVEIRQVGDFHYVTGMTTDNLKCPCQVPSPEFFTELDGVRLHRFAPPCKPLLREEVSFRVGLHEYPVGSQLPCEP
>1a._._.CSM4m10.HQ824133
LRDIWDWICEVLSDFKTWLKAKLMPQLPGIPLVSCQRGYRGVWRGDGIMHTRCHCGAEITGHVKNGTMRIVGPKTCRNMWSGTFPINAYTTGPCTPLPAPNYKFALWRVSAEEYVEIRQVGDFHYVTGMTTDNLKCPCQVPSPEFFTELDGVRLHRFAPPCKPLLREEVSFRVGLHEYPVGSQLPCEP
>1a.US.2002.0211.EU781800
LRDIWDWICEVLSDFKTWLKAKLMPQLPGIPFVSCQRGYKGAWRGDGIMHTRCHCGAEITGHVKNGTMRIVGPKTCRNMWSGTFPINAYTTGPCTPLPAPNYTFALWRVSAEEYVEIRQVGDFHYVTGMTTDNLKCPCQVPSPEFFTELDGVRLHRFAPPCKPLLREEVSFRVGLHEYPVGSQLPCEP
>1a.US.2003.V3351.JX463584
LRDIWDWICEVLSDFKTWLKAKLMPQLPGIPFVSCQRGYRGVWRGDGIMHTRCHCGAEITGHVKNGTMRIVGPRTCRNMWSGTFPINAYTTGPCTPLPAPNYKFALWRVSAEEYVEIRRVGDFHYVTGMTTDNLKCPCQVPSPEFFTELDGVRLHRFAPPCKPLLREEVSFRVGLHEYPVGSQLPCEP
>1a._._.V0487.KC127493
LRDIWDWICEVLSDFKTWLKAKLMPQLPGIPLVSCQRGYRGVWRGDGIMHTRCPCGAEITGHVKNGTMRIVGPKTCRNMWSGTFPINAYTTGPCTPLPAPNYKFALWRVSAEEYVEIRQVGEFHYVTGMTTDNLKCPCQVPSPEFFTELDGVRLHRFAPPCKPLLRDEVSFRVGLHEYPVGSQLPCEP
>1a.US.2005.PT157dX.FJ958759
LRDIWDWICEVLSDFKTWLKAKLMPQLPGIPLVSCQRGYKGVWRGDGIMHTRCHCGAEITGHVKNGTIRIVGPRTCRNMWNGTFPINAYTTGPCTPLPAPNYTFALRRVSAEEYVEIRQVGDFHYVTGMTTDNLKCPCQVPSPEFFTEVDGVRLHRFAPPCKPLLRDEVSFRVGLHDYPVGSQLPCEP
>1a._._.H6856.EU370631
LRDIWDWICEVLSDFKTWLKAKLMPQLPGIPFVSCQRGYRGVWRGDGIMHTRCHCGAEITGHVKNGTMRIVGPRTCRNMWSGTFPINAYTTGPCTPLPAPNYKFALWRVSAEECVEIRRVGDFHYVSGMTTDNLKCPCQIPSPEFFTELDGVRLHRFAPPCKPLLREEVSFRVGLHEYPVGSQLPCEP
>1a._._.EAO6m14.HQ824093
LRDIWDWVCEVLSDFKTWLKAKLMPQLPGIPLVSCQRGYRGVWRGDGIMHTRCHCGAEITGHVKNGTMRIVGPKTCRNMWSGAFPINAYTTGPCTPLPAPNYKFALWRVSAEEYVEIRQVGDFHYVTGMTTDNLKCPCQVPSPEFFTELDGVRLHRFAPPCKPLLREEVSFRVGLHEYPVGSQLPCEP
>1a.GB._.ERR_36.AM600938
LRDIWDWICEVLSDFKTWLKAKLMPQLPGIPFVSCQRGYRGVWQGDGIMHTRCHCGAEITGHVKNGTMRIVGPKTCRNMWSGTFPINAYTTGPCTPLPAPNYTFALWRVSAEEYVEIRRVGDFHYVTGMTADNLKCPCQVPSPEFFTELDGVRLHRFAPPCKPLLRDEVSFRVGLYDYPVGSQLPCEP
>1a.US._.V3191.HQ850287
LRDIWDWICEVLSDFKTWLKAKLMPQLPGIPFVSCQRGYRGVWRGDGIMHTRCHCGAEITGHVKNGTMRIVGPRTCKNMWSGTFPINAYTTGPCTPLPAPNYKFALWRVSAEEYVEIRQVGDFHYVTGMTTDDLKCPCQVPSPEFFTELDGVRLHRFAPPCKPLLREEVSFRVGLHAYPVGSQLPCEP
>1a._._.V0420.KC127426
LRDIWDWICEVLSDFKTWLKAKLMPQLPGIPFVSCQRGYRGVWRGDGIMHTRCYCGAEIAGHVKNGTMRIIGPKTCRNTWNGTFPINAYTTGPCTPLPAPNYTYALWRVSAEEYVEIRQVGDFHYVTGMTADNLKCPCQVPSPEFFTELDGVRLHRFAPPCKPLLRDEVTFRVGLHDYPVGSQLPCEP
>1a.US._.31W6.AF265088
LRDIWDWICEVLSDFKTWLKAKLMPQLPGIPFVSCQRGYRGVWRGDDIMHTRCHCGAEITGHVKNGTMRIVGPRTCRNMWSGTFPINAYTTGPCTPLPAPNYKFALWRVSAEEYVEIRQVGDFHYVTGMTTDNLKCPCQVPSPEFFTELDGVRLHRFAPPCKPLLREEVSFRVGLHEYPVGSQLPCEP
>1a.US.2004.PT027dE.FJ958796
LRDIWDWICEVLSDFRTWLKAKLMPQLPGIPFVSCQRGYRGVWRGDGIMHTRCHCGAEITGHVKNGTMRIAGPRTCRNMWSGTFPINAYTTGPCTPLPAPNYKFALWRVSAEEYVEIRQVGDFHYVTGMTTDNLKCPCQVPSPEFFTELDGVRLHRFAPPCKPLLRDEVSFRVGLHECPVGSQLPCEP
>1a.US.2004.PT0624C.FJ958474
LRDIWDWICEVLSDFKTWLKAKLMPQLPGIPFVSCQRGYKGVWRGDGIMHTRCHCGAEITGHVKNRTMRIVGPKTCRNMWSGTFPINAYTTGPCTPLPAPNYTFALWRVSAEDYVEIRQVGDFHYVTGMTTDNLKCPCQVPSPEFFTELDGVRLHRFAPPCKPLLREEVSFRVGLHDYPVGSQLPCEP
>1a._._.V0491.KC127497
LRDIWDWICEVLSDFKTWLKAKLMPQLPGIPFVSCQRGYRGVWRGDGIMHTRCDCGAEIAGHVKNGTMRIVGPRTCRNMWSGTFPINAYTTGPCAPLPAPNYTFALWRVSAEEYVEIRRVGEFHYVTGMTTDNLKCPCQVPSPEFFTELDGVRLHRFAPPCKPLLRDEVSFRVGLHEYPVGSQLPCEP
>1a.US.2006.HCV1a/US/BIDV437/2006.EU155278
LRDIWDWICEVLSDFKTWLKAKLMPQLPGIPFVSCQRGYRGVWRGDGIMHTRCHCGAEITGHVKNGTMRIVGPRTCRNMWSGTFPINAYTTGPCTPLPAPNYTFALWRVSAEEYVEIRQVGDFHYVTGMTADNLKCPCQVPSPEFFTELDGVRLHRFAPPCKPLLRDEVSFRVGLHEYPVGSQLPCEP
>1a._._.ICC6m6.HQ824010
LRDIWDWICEVLSDFKTWLKAKLMPQLPGIPLVSCQRGYRGVWRGDGIMHTRCHCGAEITGHVKNGTMRIVGPKTCRNMWSGTFPINAYTTGPCTPLPAPNYKFALWRVSAEEYVEIRQVGDFHYVTGMTTDNLKCPCQVPSPEFFTELDGVRLHRFAPPCKPLLREEVSFRVGLHEYPVGSQLPCEP
>1a.US._.2027q.EU362902
LRDIWDWICEVLSDFKTWLKAKLMPQLPGIPFVSCQRGYRGVWRGDGIMHTRCHCGAEITGHVKNGTMRIVGPRTCRNMWCGTFPINAYTTGPCTPLPAPNYKFALWRVSAEEYVEIRQVGDFHYVTGMTTDNLKCPCQVPSPEFFTELDGVRLHRFAPPCKPLLREEVSFRVGLHAYPVGSQLPCEP
>1a.US.2003.0345.EU781777
LRDIWDWICEVLSDFKTWLKAKLMPQLPGIPFVSCQRGYRGIWRGDGIMHTRCHCGAEITGHVKNGTMRIVGPRTCRNMWSGTFPINAYTTGPCTPLPAPNYTFALWRVSAEEYVEIRQVGDFHYVTGMTTDNLKCPCQVPSPEFFTELDGVRLHRFAPPCKPLLREEVSFRVGLHEYPVGSQLPCEP
>1a._._.CSM4m17.HQ824130
LRDIWDWICEVLSDFKTWLKAKLMPQLPGIPLVSCQRGYRGVWRGDGIMHTRCHCGAEITGHVKNGTMRIVGPKTCRNMWSGTFPINAYTTGPCTPLPAPNYKFALWRVSAEEYVEIRQVGDFHYVTGMTTDNLKCPCQVPSPEFFTELDGVRLHRFAPPCKPLLREEVSFRVGLHEYPVGSQLPCEP
>1a.US.2000.SVR9W00.FJ896341
LRDIWDWICEVLSDFKTWLKAKLMPQLPGIPFVSCQRGYRGVWRGDGIMHTRCHCGAEITGHVKNGTMRIAGPRTCRNMWNGTFPINAYTTGPCTPLPAPNYKFALWRVSAEEYVEIRQVGDFHYVTGMTADNLKCPCQVPSPEFFTELDGVRLHRFAPPCKPLLREEVSFRVGLHEYPVGSQLPCEP
>1a.US.2004.PT0124G.FJ958602
LRDIWDWICEVLSDFKTWLKAKLMPQLPGIPFVSCQRGYRGVWRGDGIMHTRCHCGAEITGHVKNGTMRIVGPKTCRNMWNGTFPINAYTTGPCTPLPAPNYTFALWRVSAEEYVEIRQEGDFHYVTGMTTDNLKCPCQVPSPEFFTELDGVRLHRFAPPCKPLLREEVSFRVGLHEYPVGSQLPCEP
>1a._._.F68525.EU370601
LRDIWDWICEVLSDFKTWLKAKLMPQLPGIPFVSCQRGYRGVWRGDGIMHTRCHCGAEITGHVKNGTMRIVGPKTCRNMWSGTFPINAYTTGPCTPLPAPNYKFALWRVSAEEYVEVRRVGDFHYVTGMTTDNLKCPCQVPSPEFFTELDGVRLHRFAPPCKPLLREEVSFRVGLHDYPVGSQLPCEP
>1a.US.1992.HCV1a/US/BIDV176/1992.EU255970
LRDVWDWICEVLSDFKTWLKAKLMPQLPGIPFVSCQRGYRGVWRGDGIMHTRCHCGAEIAGHVKNGTMRIVGPKTCRNMWSGTFPINAYTTGPCSPLPAPNYTFALWRVSAEEYVEIRRVGDFHYVTGMTADNIKCPCQVPSPEFFTELDGVRLHRFAPPCKPLLRDEVSFRVGLHDYPVGSQLPCEP
>1a.US.2003.0331.EU781750
LRDIWDWICEVLSDFKTWLKAKLMPQLPGIPFVSCQRGYRGVWRGDGIMHTRCHCGAEITGHVKNGTMRIVGPRTCRNMWSGTFPINAYTTGPCTPLPAPNYKFALWRVSAEEYVEIRQVGDFHYVTGMTTDNLKCPCQVPSPEFFTELDGVRLHRFAPPCKPLLREEVSFRVGLHEYPVGSQLPCEP
>1a.US.2004.PT0948C.FJ958872
LRDVWDWICEVLSDFKTWLKAKLMPQLPGIPFLSCQRGYKGVWRGDGIMHTRCHCGAEITGHVKNGTMRIVGPRTCRSTWGGTFPINAYTTGPCTPLPAPNYTFALWRVSAEEYVEIRQVGDSHYVTGMTTDNLKCPCQVPSPEFFTELDGVRLHRFAPPCKPLLREEVSFRVGLHEYPVGSQLPCEP
>1a.US.2005.V2543.JX463616
LRDIWDWICEVLSDFKTWLKAKLMPQLPGIPFVSCQRGYRGVWRGDGIMHTRCHCGAEITGHVKNGTMRIVGPRTCRNMWSGTFPINAYTTGPCTPLPAPSYKFALWRVSAEEYVEIRQVGDFHYVTGMTADNLKCPCQVPSPEFFTELDGVRLHRFAPPCKPLLREEVSFRVGLHEYPVGSQLPCEP
>1a.US.2009.10069_2FA18.KT734527
LRDIWDWICEVLSDFKTWLKAKLMPQLPGIPFVSCQRGYKGVWQGDGIMHTRCHCGAEITGHVKNGTMRIVGPKTCRNMWSGTFPINAYTTGPCTPLPAPNYTFALWRVSAEEYVEIRRVGDFHYVTGMTTDNLKCPCQVPSPEFFTELDGVRLHRFAPPCKPLLRDEVSFRVGLYDYPVGSQLPCEP
>1a.CH._.78387703K6.FJ932323
LRDIWDWICEVLSDFKTWLKAKLMPQLPGIPFVSCQRGYRGVWRGDG?MHTRCHCGAEITGHVKNGTMRIVGPRTCRNMWSGTFP?NA?TTGPC?PLPAPNYTFALWRVSAEEYVEIRQVGDFHYVTGMTTD?L?CPCQVPSP?FFTEL?GVR?HRFAPPCKPL?REE?SFRV?LHEYPVGSQ?PCEP
>1a.CH._.78387243K6.FJ932313
LRDVWDWICEVLSDFKTWLKAKLMPQLPGIPFLSCQRGYRGVWQG??IMHTRCHCGAEITGHVKNGTMRIAGPKTCRNMWSGTFPINAYTTGPCTPLPAPNYTFALWRVSAEEYVEIRRVGDFHYVTGMTADNLKCPCQVPSPEFFTELDGVRLHRFAPPCKPL?RDEVSFRVGLHDYPVGSQLPCEP
>1a._._.V0433.KC127439
LRDIWDWICEVLSDFKTWLKAKLMPQLPGIPFLSCQRGYKGVWRGDGIMHTRCHCGAEITGHVKNGTMRIVGPRTCRNMWSGTFPINACTTGPCTPLPAPNYKFALWRVSAEEYVEIRQVGDFHYVTGMTTDDLKCPCQVPSPEFFTELDGVRLHRFAPPCKPLLREEVSFRVGLHAYPVGSQLPCEP
>1a._._.V0386.KC127392
LRDIWDWICEVLSDFKTWLKAKLMPQLPGIPFVSCQRGYRGVWRGDGIMHTRCPCGAEITGHVKNGTMRIVGPKTCKNMWSGTFPINAYTTGPCTPLPAPNYKFALWRVS?EEYVEVRQVGDFHYVTGMTTDN?KCPCQVPSPEFFTELDGVRLHRFAPPCKPLL?EEVTF?VGLHDYPVGSQLPCEP
>1a.US.2005.PT160I.FJ958507
LRDIWDWICEVLSDFKTWLKAKLMPQLPGIPFVSCQRGYRGVWRGDGIMYTRCHCGAEITGHVKNGTMRIVGPKTCRNMWSGTFPINAYTTGPSTPLPAPNYAFALWRVSAEEYVEIRQVGDFHYVTGVTADNLKCPCQVPSPEFFTELDGVRLHRFAPPCKPLLREEVSFRVGLHDYPVGSQLPCEP
>1a.US.2004.V3210.JX463578
LRDIWDWICEVLSDFKTWLKAKLMPQLPGIPFVSCQRGYRGVWRGDGIMHTRCHCGAEITGHVKNGTMRIAGPRTCRNMWSGTFPINAYTTGPCTPLPAPNYKFALWRVSAEEYVEIRQVGDFHYVTGMTTDNLKCPCQVPSPEFFTELDGVRLHRFAPPCKPLLREEVSFRVGLHVYPVGSQLPCEP
>1a._._.PCZ28d6.HQ823771
LRDIWDWICEVLSDFKTWLKAKLMPQLPGIPLVSCQRGYRGAWRGDGIMHTRCHCGAEITGHVKNGTMRIVGPKTCRNMWSGTFPINAYTTGPCSPLPAPNYEFALWRVSAEEYVEVRQVGDFHYVTGMTTDNLKCPCQVPSPEFFTELDGVRLHRFAPPCKPLLREEVSFRVGLHEYPVGSQLPCEP
>1a._._.V0430.KC127436
LRDIWDWICEVLSDFKTWLKAKLMPQLPGIPFVSCQRGYRGAWRGDGIMHTRCHCGAEITGHVKNGTMRIVGPKTCRNMWSGTFPINAYTTGPCNPLPAPNYTFALWRVSAEEYVEIRQVGDFHYVTGMTTDNLKCPCQVPSPEFFTELDGVRLHRFAPPCKPLLREEVSFRVGLHEYPVGSQLPCEP
>1a.US.2003.V3205.JX463573
LRDIWDWICEVLSDFKPWLKAKLMPQLPGIPFVSCQRGYRGAWRGDGIMHTRCHCGAEITGHVKNGTMRIVGPRTCRNMWGGTFPINAYTTGPCTPLPAPNYTFALWRVSAEEYVEIRQVGDFHYVTGMTTDNLKCPCQVPSPEFFTELDGVRLHRFAPPCKPLLREEVSFRVGLHEYPVGSQLPCEP
>1a._._.EAO6m15.HQ824094
LRDVWDWICEVLSDFKTWLKAKLMPQLPGIPLVSCQRGYRGVWRGDGIMHTRCHCGAEITGHVKNGTMRIVGPKTCRNMWSGAFPINAYTTGPCTPLPAPNYKFALWRVSAEEYVEIRQVGDFHYVTGMTTDNLKCPCQVPSPEFFTELDGVRLHRFAPPCKPLLREEVSFRVGLHEYPVGSQLPCEP
>1a._._.950F_6237_8132_2.HQ113757
LRDIWDWICEVLSDFKTWLKAKLMPQLPGIPFVSCQRGYRGVWRGDGIMHTRCHCGAEIAGHVKNGTMRVVGPKTCRNMWSGTFPINAYTTGPCTPLPAPNYTFALWRVSAEEYVEIRQVGDFHYVTGMTADNLKCPCQVPSPEFFTELDGVRLHRFAPPCKPLLREEVSFRVGLHDYPVGSQLPCEP
>1a._._.V0564.KC127570
LRDVWDWICEVLSDFKTWLKAKLMPQLP?IPFVSCQRGYRGVWRGDGIMHTRCHCGAEITGHVKNGTMRI?GPKTCRNMWSGTFPINAYTTGPCTPLPAPNYKFALWRVSAEEYVEVRQVGDFHYVTGMTTDNLKCPCQVPSPEFFTELDGVRLHRFAPPCKPLLRDDVSFRVGLH?YPVGSQLPCEP
>1a.US.2004.PT0924L.FJ958866
LRDVWDWICEVLSDFKTWLKAKLMPQLPGIPFVSCQRGYKGVWRGDGIMHTRCHCGAEITGHVKNGTMRIVGPRTCRNTWGGTFPINAYTTGPCTPLPAPNYTFALWRVSAEEYVEIRQVGDFHYVTGMTTDNLKCPCQVPSPEFFTELDGVRLHRFAPPCKPLLREEVSFRVGLHEYPVGSQLPCEP
>1a.US.2004.PT0148G.FJ958615
LRDIWDWICEVLSDFKTWLKAKLMPQLPGIPFVSCQRGYRGVWRGDGIMHTRCHCGAEITGHVKNGTMRIVGPKTCRNMWSGTFPINAYTTGPCTPLPAPNYTFALWRVSAEEYVEIRQEGDFHYVTGMTTDNLKCPCQVPSPEFFTELDGVRLHRFAPPCKPLLREEVSFRVGLHEYPVGSQLPCEP
>1a._._.V0124.KC127241
L?DIWDWICEVLS?FKTWLKAKLMPQLPGIPFVSCQRG?RGVWRGDGIMHTRC?CGAEI?GHV?NGTMRIVGPRTCRNMW?GTFP??AYTTGPCTPLPAPNYTFALWRVSAEEYVEIR?VGDFHYVTGMTTDD?KCPCQ?PSPEFFTELDGVRLHRFAPPCKPLLREE?TFR?GLH??PVGSQLPCE?
>1a.US.2005.PT150G.FJ958725
LRDIWDWICEVLSDFKTWLKAKLMPQLPGIPFVSCQRGYKGVWQGDGVMHTRCHCGAEITGHVKNGSMRIVGPRTCRNMWGGTFPINAYTTGPCTPLPAPNYTFALWRVSAEEYVEIRRVGDFHYVTGMTTDNLKCPCQVPSPEFFTELDGVRLHRFAPPCKPLLRDEVSFRVGFHDYPVGSQLPCEP
>1a._._.V0458.KC127464
LRDIWDWICEVLS?FKTW?KAKLMPQLPG?PFVSCQRGYRGVWRGDGIMHTRCHCGAEI?GHVKNGTMRIVGPKTCRNMWSGTFPINAYTTGPCTPLPAPNYTFALWRVS?EEYVEIRQVGDFHYVTGMTADNLKCPCQVPSPEFFTELDGVRLHRFAPPCKPLLRDEVSFRVGLHDYPVGSQLPCEP
>1a.US.2003.V3188.JX463547
LRDVWDWICEVLSDFKTWLKAKLMPQLPGIPFVSCQRGYKGVWRGDGIMHTRCHCGAEITGHVKNGTMRIVGPRTCRNMWSGTFPINAYTTGPCTPLPAPNYTFALWRVSAEEYVEIRQVGDFHYVTGMTTDNLKCPCQVPSPEFFTELDGVRLHRFAPPCKPLLREEVSFRVGLHEYPVGSQLPCEP
>1a._._.V0368.KC127374
LRDIWDWVCEVLSDFKIWLKAKLMPQLPGIPFVSCQRGYRGVWRGDGIMHTRCHCGAEITGHVKNGTMRIVGPRTCRNMWSGTFPINAYTTGPCTPL?APNYKFA?WRVSAEEYVEIRQVGDFHYVTGMTTDNLKCPCQVPSPEFFTELDGVRLHRFAPPCKPLLREEVSFRVGL?EYPVGSQLPCEP
>1a._._.V0467.KC127473
LRDIWDWICEVLS?FKTWLKAKLMPQLPGIPFVS?QRGYRGVWRGDG?MHTRCHCGAE?AGHVKNGTMRIVGPKTCRNMWSG?FPINAYTTGPCTPLPAPNYTFALWRVSAEEYVEIRQVGDFHYVTG?TADNLKCPCQVPSPEFFTELDGVRLHRFAPPCKP?LR?EVTF?VGLHDYPVGSQLPCEP
>1a._._.CSM3m4.HQ824112
LRDIWDWICEVLSDFKTWLKAKLMPQLPGIPLVSCQRGYRGVWRGDGIMHTRCYCGAEITGHVKNGTMRIVGPKTCRNMWSGTFPINAYTTGPCTPLPAPNYKFALWRVSAEEYVEIRQVGDFHYVTGMTTDNLKCPCQVPSPEFFTELDGVRLHRFAPPCKPLLREEVSFRVGLHEYPVGSQLPCEP
>1a.US.2003.BT3W48.FJ896305
LRDIWDWICEVLSDFKTWLKAKLMPQLPGIPFVSCQRGYRGVWRGDGIMHTRCHCGAEITGHVKNGTMRIVGPRTCRNMWSGTFPINAYTTGPCTPLPAPNYTFALWRVSAEEYVEIRRVGDFHYVTGMTTDNLKCPCQVPSPEFFTELDGVRLHRFAPPCKPLLREEVSFRVGLHDYPVGSQLPCEP
>1a.US.2003.0310.EU781803
LRDIWDWICEVLSDFKTWLKAKLMPQLPGIPFVSCQRGYRGVWRGDGIMHTRCHCGAEITGHVKNGTMRIVGPRTCRNMWSGTFPINAYTTGPCTPLPAPNYTFALWRVSAEEYVEIRQVGDFHYVTGMTTDNLKCPCQVPSPEFFTELDGVRLHRFAPPCKPLLREEVSFRVGLHEYPVGSQLPCEP
>1a._._.V0589.KC127595
LRDIWDWICEVLSDFKTWLKAKLMPQ?PG?PFVSCQRGYKGVWR?DGVMHTRCHCGAEITGHVKNGTMRI?GPR?CRNMWNGTFPI?AYTTGPCTPLPAPNYTFALWRVSAEEYVEIRQVGDFHYVTGMTTDNLKCPCQVPSPEFFTELDGVRLHRFAPPCK?LLREEVSFRVGLHEYPVGSQLPCEP
>1a._._.V0046.KC127164
LRDIWDWICEVLSDFKTWLKAKLMPQLPGIPFVSCQRGYRGIWRADGIMHTRCPCGAEITGHVRNGTMRIVGPKTCRNMWSGTFPINAYTTGPCTPLPAPNYTFALWRVSAEEYVEIRRVGDFHYVTGMTTDNLKCPCQVPAPEFFTEVDGVRLHRYAPPCKPLLRDEVSFKVGLSDYPVGSQLPCEP
>1a.US.2006.HCV1a/US/BIDV454/2006.EU482862
LRDIWDWICEVLSDFKTWLKAKLMPQLPGIPFMSCQRGYKGVWRGDGIMHTRCHCGAEITGHVKNGTMRIVGPRTCRNMWSGTFPINAYTTGPCTPLPAPNYKFALWRVSAEEYVEIRQVGDFHYVTGMTTDNLKCPCQVPSPEFFTELDGVRLHRYAPPCKPLLREEVSFRVGLHEYPVGSQLPCEP
>1a.US.2002.02_02.DQ889268
LRDIWDWICEVLSDFKTWLKAKLMPQLPGIPFVSC?RGYKGVWRGDGIMHTRCHCGAEITGHVKNGTMRIVGPRTCRNMWSGTFPINAYTTGPCTPLPAPNY?FALWRVSAEEYVEVRQVGDFHY?TGMTTDNLKCPCQVPSPEFFTELDGVR?HRFAPPCKPLLREEVSFR?GLHEYPVGSQL?CEP
>1a._._.PCZ5m1.HQ823838
LRDIWDWICEVLSDFKTWLKAKLMPQLPGIPLVSCQRGYRGAWRGDGIMHTRCHCGAEITGHVKNGTMRIVGPKTCRNMWSGTFPINAYTTGPCSPLPAPNYKFALWRVSAEEYVEVRQVGDFHYVTGMTTDNLKCPCQVPSPEFFTELDGVRLHRFAPPCKPLLREEVSFRVGLHEYPVGSQLPCEP
>1a._._.V0624.KC127630
LRDIWDWICEVLSDFKTWLKAKLMPQLPGIPFVSCQRGYKGVWRGDGIMHSRCHCGAEITGHVKNGTMRIVGPRTCRNMWNGTFPINAYTTGPCTPLPAPNYKFALWRVSAEEYVEIRQVGDFHYVTGMTTDNLKCPCQVPSPEFFTELDGVRLHRFAPPCKPLLREEVSFRVGLHDYPVGSQLPCEP
>1a._._.V0388.KC127394
LRDIWDWICEVLSDFKTWLKAKLVPQL?GIPFVSCQRGYKGVWRGDGIMHTRCHCGAEITGHVKNGTMRIVGPKTCRNMWSGTFPINAYTTGPC?PLPAPNYTFALWRVSAEEYVE?RRVGDFHYVTGMTTDNLKCPCQVPSPEFFTE?DGVRLHRFAPPCKPLLRDEVSFRVGLHDYPVGSQLPCEP
>1a.US._.171.AF265136
LRDIWDWICEVLSDFKTWLKAKLMPQLPGIPFVSCQRGYRGVWRGDGIMHTRCHCGAEITGHVKNGTMRIVGPRTCRNMWNGTFPINAYTTGPCTPLPAPNYKFALWRVSAEEYVEIRQVGDFHYVTGMTTDNLKCPCQVPSPEFFTELDGVRLHRFAPPCKPLLREEVSFRVGLHAYPVGSQLPCEP
>1a._._.V0602.KC127608
LRDIWDWICEVLSDFKTWLKAKLVPQLPGIPFV?CQRGYRGVWRGDGIM?TRCHCGAEIAGHVKNGTMKI?GPKTCRNMWSGTFPINAYTTGPCTPLPAPNYTFALWRVSAEEYV?IRQVGDFHYVTGMTADNLKCPCQVPSPEFFTELDGVRLHRFAPPCKPLLRDEVSFSVGLHSYPVGSQLPCEP
>1a.US.2004.PT070Q.FJ958549
LRDIWDWICEVLSDFKTWLKAKLMPQLPGIPLVSCQRGYRGVWRGDGIMHTRCHCGAEITGHVKNGTMRIVGPRTCRNMWSGTFPINAYTTGPCTPLPAPNYKFALWRVSAEEYVEIRQVGDSHYVTGMTTDNLRCPCQVPSPEFFTELDGVRLHRFAPPCKPLLREEVSFRVGLHEYPVGSQLPCEP
>1a.US.2004.PT0348C.FJ958654
LRDIWDWICEVLSDFKTWLKAKLMPQLPGIPFVSCQRGYRGVWRGDGIMHTRCHCGAEITGHVKNGTMRIVGPKTCRNMWSGTFPINAYTTGPCTPLPAPNYKFALWRVSAEEYVEVRQVGDFHYVTGMTTDNLKCPCQVPSPEFFTELDGVRLHRFAPPCKPLLREEVSFRVGLHEYPVGSQLPCEP
>1a._._.patient13.EU370683
LRDIWDWICEVLSDFKTWLKAKLMPQLPGIPFVSCQRGYRGVWRGDGIMHTRCHCGAEITGHVKNGTMRIVGPKTCRNMWSGTFPINAYTTGPCTPLPAPNYKFALWRVSAEEYVEVRRVGDFHYVTGMTTDNLKCPCQVPSPEFFTELDGVRLHRFAPPCKPLLREEVSFRVGLHDYPVGSQLPCEP
>1a.US.2002.HCV1a/US/BIDV432/2002.EU155276
LRDIWDWICEVLSDFKTWLKAKLMPQLPGIPFVSCQRGYRGVWRGDGIMHTRCHCGAEITGHVKNGTMRIVGPKTCRNMWSGTFPINAYTTGPCVPLPAPNYKFALWRVSAEEYVEIRQVGDFHYVTGMTTDNLKCPCQVPSPEFFTELDGVRLHRFAPPCKPLLREEVSFRVGLHEYPVGSQLPCEP
>1a.BR.2003.BR554_P1_52303.EF032887
LRDIWDWICEVLSDFKTWLKAKLMPQLPGIPLLSCQRGYKGVWRGDGIMHTRCHCGAEITGHVKNGTMRIVGPKTCRNMWSGTFPINAYTTGPCTPLPAPNYKFALWRVSAEEYVEIRQVGDFHYVTGMTTDNLKCPCQVPSPEFFTELDGVRLHRFAPPCKPLLREEVSFTVGLHDYPVGSQLPCEP
>1a.US.2004.PT017dP.FJ958627
LRDIWDWICEVLSDFKTWLKAKLMPQLPGIPFVSCQRGYRGVWRGDGIMHTRCHCGAEITGHVKNGTMRIVGPKTCRNMWNGTFPINAYTTGPCTPLPAPNYTFALWRVSAEEYVEIRQEGDFHYVTGMTTDNLKCPCQVPSPEFFTELDGVRLHRFAPPCKPLLREEVSFRVGLHEYPVGSQLPCEP
>1a.DE.2004.HCV1a/DE/BIDV32/2004.EU256106
LRDIWDWICEVLSDFKTWLKAKLMPQLPGIPLLSCQRGYKGVWRGDGIMHTRCHCGADITGHVKNGTMRIVGPKTCRNMWSGTFPINAYTTGPCTPLPAPNYKFALWRVAAEEYVEIRQVGDFHYVTGMTTDNLKCPCQVPSPEFFTELDGVRLHRYAPPCKPLLRDEVSFRVGLHEYPVGSQLPCEP
>1a.TH.2008.THCMR1/08.HM042045
LRDIWDWICEVLSDFKTWLKAKLMPQLPGIPFVSCQRGYRGVWRGDGIMHTRCHCGADITGHVKNGSMRIVGPKTCRNMWNGSFPINAYTTGPCTPLPAPNYKFALWRVSAEEYVEVRQVGDFHYVTGMTADNLKCPCQVPAPEFFTELDGVRLHRYAPPCKPLLRDEVSFRVGLHDYPVGSQLPCEP
>1a.US._.207.AF265071
LRDIWDWICEVLCDFKTWLKAKLMPQLPGIPFVSCQRGYKGVWRGDGIMHTRCHCGAEITGHVKNGTMRIVGPKTCRNMWSGTFPINAYTTGPCTPLPAPNYKLALWRVSAEEYVEIRQVGDFHYVTGMTTDNLKCPCQVPSPEFFTELDGVRLHRFAPPCKPLLREEVSFRVGLHEYPVGSQLPCEP
>1a.US.2006.HCV1a/US/BIDV696/2006.EU155282
LRDIWDWICEVLSDFKTWLKAKLMPQLPGIPFVSCQRGYRGVWRGDGIMHTRCHCGAEITGHVKNGTMRIVGPKTCRNMWSGTFPINAYTTGPCTPLPAPNYTFALWRVSAEEYVEIRQVGDFHYVTGMTADNLKCPCQVPSPEFFTELDGVRLHRFAPPCKPLLRDEVSFRVGLHDYPVGSQLPCEP
>1a.US.2004.PT077dO.FJ958585
LRDIWDWICEVLSDFKTWLKAKLMPQLPGIPLVSCQRGYKGVWRGDGIMHTRCHCGAEITGHVKNGTMRIVGPRTCRNMWSGTFPINAYTTGPCTPLPAPNYKFALWRVSAEEYVEIRQVGDSHYVTGMTTDNLKCPCQVPSPEFFTELDGVRLHRFAPPCKPLLREGVSFRVGLHEYPVGSQLPCEP
>1a.US.2005.PT167DQ.FJ958540
LRDIWDWICEVLSDFKTWLKAKLMPQLPGIPFVSCQRGYRGVWRGDGIMYTRCHCGAEITGHVKNGTMRIVGPKTCRNMWSGTFPINAYTTGPSTPLPAPNYAFALWRVSAEEYVEIRQVGDFHYVTGVTADNLKCPCQVPSPEFFTELDGVRLHRFAPPCKPLLREEVSFRVGLHDYPVGSQLPCEP
>1a.US.1999.99_29.DQ889298
LRDIWDWICEVLSDFKTWLKAKLMPQLPGIPFVSCQRGYKGVWRGDGIMHTRCHCGADITGHVKNGTMRIAGPRTCSNMWSGTFPINAYTTGPCTPLPAPNYSFALWRVSAEEYVEIRQVGDFHYVTGMTTDNLKCPCQVPSPEFFTELDGVRLHRFAPPCKPLLREEVSFRVGLHEYPVGSQLPCEP
>1a._._.ICC6m3.HQ824007
LRDIWDWICEVLSDFKTWLKAKLMPQLPGIPFVSCQRGYRGVWRGDGIMHTRCHCGAEITGHVKNGTMRIVGPKTCRNMWSGTFPINAYTTGPCTPLPAPNYKFALWRVSAEEYVEIRQVGDFHYVTGMTTDNLKCPCQVPSSEFFTELDGVRLHRFAPPCKPLLREEVSFRVGLHEYPVGSQLPCEP
>1a.US._.936.AF265056
LRDIWDWICEVLSDFKTWLKAKLMPQLPGIPFVSCQRGYKGVWRVDGIMHTRCHCGAEITGHVKNGTMRIVGPRTCRNMWSGTFPINAYTTGPCTPLPAPNYTFALWRVSAEEYVEIRQVGDFHYVTGMTTDNLKCPCQVPSPEFFTELDGVRLHRFAPPCKPLLREEVTFRVGLHEYPVGSQLPCEP
>1a.US._.7002q.EU362907
LRDIWDWICEVLSDFKTWLKAKLMPQLPGIPFVSCQRGYKGVWRGDGIMHTRCHCGAEITGHVKNGTMRIVGPRTCRNMWSGTFPINAYTTGPCTPLPAPNYTFALWRVSAEEYVEIRQVGDFHYVTGMTTDNLKCPCQVPSPEFFTELDGVRLHRFAPPCKPLLREEVSFRVGLHEYPVGSQLPCEP
>1a.US.2002.HCV1a/US/BIDV427/2002.EU482835
LREVWDWICEVLSDFKTWLKAKLMPQLPGIPFVSCQRGYKGVWRGDGIMHTRCHCGAEITGHVKNGTMRIVGPKTCRNMWSGTFPINAYTTGPCTPLPAPNYKFALWRVSAEEYVEIRQVGDFHYVTGMTTDNLKCPCQVPSPEFFTELDGVRLHRFAPPCKPLLRDEVSFRVGLHDYPVGSQLPCEP
>1a.US.2004.PT0524G.FJ958386
LRDIWDWICEVLSDFKTWLKAKLMPQLPGIPFVSCQRGYKGVWRGDGIMHTRCHCGAEITGHVKNGTMRIVGPRTCRNMWSGTFPINAYTTGPCTPLPAPNYTFVLWRVSAEEYVEIRQVEDFHYVTGMTTDNLKCPCQVPSPEFFTELDGVRLHRFAPPCKPLLREEVSFRVGLHEYPVGSQLPCEP
>1a.US.2001.01_37.DQ889266
LRDIWDWICEV?SDFKTWLKAKLMPQLPGIPFVSCQRGYKGVWRGDGIMHTRCHCGAEITGHVKNGTMRIVGPRTCRNMWSGTFPINAYTTGPCTPLPAPNYTFALWRV?AEEYVEIRQVGDFHYVTGMTTDNLKCPCQVPSPEFFTELDGVRLHRFAPPCKPLLREEVSFRVGL?DYPVG?QLPCEP
>1a.US.1990.HCV1a/US/BIDV178/1990.EU255971
LRDIWDWICEVLSDFKTWLKAKLMPQLPGIPFVSCQRGYRGVWRGDGIMHTRCHCGAEITGHVKNGTMRIVGPRTCRNMWSGTFPINAYTTGPCTPLPAPNYKFALWRVSAEEYVEIRQVGDFHYVTGMTTDNLKCPCQVPSPEFFTELDGVRLHRFAPPCKPLLREEVSFRVGLHEYPVGSQLPCEP
>1a.US.2009.10069_7B10.KT734567
LRDIWDWICEVLSDFKTWLKAKLMPQLPGIPFVSCQRGYKGVWQGDGIMHTRCHCGAEITGHVKNGTMRIVGPKTCRNMWSGTFPINAYTTGPCTPLPAPNYTFALWRVSAEEYVEIRRVGDFHYVTGMTTDNLKCPCQVPSPEFFTELDGVRLHRFAPPCKPLLRDEVSFRVGLYDYPVGSQLPCEP
>1a.US.2009.10069_2FA6.KT734531
LRDIWDWICEVLSDFKTWLKAKLMPQLPGIPFVSCQRGYKGVWQGDGIMHTRCHCGAEITGHVKNGTMRIVGPKTCRNMWSGTFPINAYTTGPCTPLPAPNYTFALWRVSAEEYVEIRRVGDFHYVTGMTTDNLKCPCQVPSPEFFTELDGVRLHRFAPPCKPLLRDEVSFRVGLYDYPVGSQLPCEP
>1a.US.2005.HCV1a/US/BIDV2/2005.EU256041
LRDIWDWICEVLSDFKTWLKAKLMPQLPGIPFVSCQRGYRGVWRGDGIMHTRCHCGAEITGHVKNGTMRIVGPKTCRNMWSGTFPINAYTTGPCTPLPAPNYTFALWRVSAEEYVEIRQVGDFHYVTGMTTDNLKCPCQVPSPEFFTELDGVRLHRFAPPCKPLLREEVSFRVGLHEYPVGSQLPCEP
>1a._._.V0570.KC127576
LRDIWDWICEVLSDFKTWLKAKLMPQL?GIPF?SCQRGYKGVWRGDGIMHTRCHCGAEITGHVKNGTMRIVGPKTCRNMWSGTFP?NAYTTGPCTPLPAPNYTFALWRVSAEEYVEIRQVGDFHYVTGM?TDNLKCPCQVPSPEFFTE?DGVRL?RFAPPCKPLLRE?VSFRVGLHEYPVGSQLPCEP
>1a._._.PCZ2m7__.HQ823787
LRDIWDWICEVLSDFKTWLKAKLMPQLPGIPLVSCQRGYRGAWRGDGIMHTRCHCGAEITGHVKNGTMRIVGPKTCRNMWSGTFPINAYTTGPCSPLPAPNYKFALWRVSAEEYVEVRQVGDFHYVTGMTTDNLKCPCQVPSPEFFTELDGVRLHRFAPPCKPLLREEVSFRVGLHEYPVGSQLPCEP
>1a.US.2003.V3190.JX463549
LRDIWDWICEVLSDFKTWLKAKLMPQLPGIPFVSCQRGYRGVWRGDGIMHTRCHCGAEIAGHVKNGTMRVVGPKTCRNMWSGTFPINAYTTGPCTPLPAPNYTFALWRVSAEEYVEIRRVGDYHYVTGMTADNLKCPCQVPSPEFFTELDGVRLHRFAPPCKPLLRDEVSFRVGLNDYPVGSQLPCEP
>1a.US.2009.10069_7A21.KT734557
LRDIWDWICEVLSDFKTWLKAKLMPQLPGIPFVSCQRGYKGVWQGDGIMHTRCHCGAEITGHVKNGTMRIVGPKTCRNMWSGTFPINAYTTGPCTPLPAPNYTFALWRVSAEEYVEIRRVGDFHYVTGMTTDNLKCPCQVPSPEFFTELDGVRLHRFAPPCKPLLRDEVSFRVGLYDYPVGSQLPCEP
>1a._._.V0149.KC127266
?RDIWDWICEVLSDFKTWLKAKLMPQLPGIPFLSCQR?YRGSWRG?GIMHTRCHCGAEITGHVKNGTMRIVGPRTCRNMWNGTFPINAFTTGPCTPLPAPNYTFA?WRVSAEEYVEIRQVGDFHYVTGMTADNLKCPCQVPSPEFFTELDGVRL?RFAPPCKPLLRDEVSFR?GLHEYPVGSQLPCEP
>1a._._.V0532.KC127538
LRDIWDWICEVLSDFKTWLKAKLMPQLPGIPFVSCQRG?RGVWRGDGIMHTRCHCGAEITGHVKNGTMRIVGPRTCRNMWNGTFPINAYTTGPCTPLPAPNYTFALWRVSAEEYVEIRQVGDFHYVTGMTTDNLKCPCQVPSPE?FTELDGVRLHRFAPPCKPLLREEVSFRVGLHEYPVGSQLPCEP
>1a.US.2004.PT0324I.FJ958649
LRDIWDWICEVLSDFKTWLKAKLMPQLPGIPFVSCQRGYRGVWRGDGIMHTRCHCGAEITGHVKNGTMRIVGPKTCRNMWSGTFPINAYTTGPCTPLPAPNYKFALWRVSAEEYVEVRQVGDFHYVTGMTTDNLKCPCQVPSPEFFTELDGVRLHRFAPPCKPLLREEVSFRVGLHEYPVGSQLPCEP
>1a._._.V0644.KC127650
LRDVWDWICEVLSDFKTWLKAKLMPQLPGIPFVSCQRGYRGVWRGDGVMHTRCHCGADITGHVKNGTMRIVGPKTCRNMWSGTFPINAYTTGPCTPLPAPNYTFALWRVSAEEYVEVRRVGDFHYVTGMTTDNLKCPCQVPSPEFFTELDGVRLHRFAPPCKPLLREEVSFKVGLHDYPVGSQLPCEP
>1a.US.1977.H77.NC_004102
LRDIWDWICEVLSDFKTWLKAKLMPQLPGIPFVSCQRGYRGVWRGDGIMHTRCHCGAEITGHVKNGTMRIVGPRTCRNMWSGTFPINAYTTGPCTPLPAPNYKFALWRVSAEEYVEIRRVGDFHYVSGMTTDNLKCPCQIPSPEFFTELDGVRLHRFAPPCKPLLREEVSFRVGLHEYPVGSQLPCEP
>1a._._.CSM2m7.HQ824104
LRDIWDWICEVLSDFKTWLKAKLMPQLPGIPLVSCQRGYRGVWRGDGIMHTRCHCGAEITGHVKNGTMRIVGPKTCRNMWSGTFPINAYTTGPCTPLPAPNYKFALWRVSAEEYVEIRQVGDFHYVTGMTTDNLKCPCQVPSPEFFTELDGVRLHRFAPPCKPLLREEVSFRVGLHEYPVGSQLPCEP
>1a.US.2003.SVR8W04.FJ896336
LRDVWDWICEVLSDFKTWLKAKLMPQLPGIPLVSCQRGYRGVWRGDGIMHTRCHCGAEITGHVRNGTMRITGPRTCRNMWSGTFPINAYTTGPCTPLPAPNYKFALWRVSAEEYVEVRQVGDFHYVTGMTTDDLKCPCQVPSPEFFTELDGVRLHRYAPPCKPLLRDEVSFRVGLHSYPVGSQLPCEP
>1a.US._.F7106.DQ889301
LRDVWDWICEVLSDFKTWLKAKLMPQLPGIPFVSCQRGYRGVWRGDGIMHTRCHCGAEI?GHVKNGTMRIVGPRTCRNMWSGTFPINAYTTGPCTPLPAPNYKFA?WRVSAEEYVEVRQVGDFHYVTGMTTDNLKCPCQVPSPEFFTELDGVRLHRFAPPCKPLLREEV?FRVGLHEYPVGSQLPCE?
>1a.US.2001.01U.DQ889262
LRDVWDWICEVLSDFKTWLKAKLMPQLPGIPFVSCQ?GYRGVWRGDGIMHTRCHCGAEITGHVKNGTMRIAGPRTCRNMWSGTFPINAYTTGPCTPLPAPNYTFALWRVSAEEYVEIRQVGDFHYVTGMTTDNLRCPCQVPSPEFFTELDGVRLHRFAPPCKPLLREEVSFRVGLHEYPVGSQLPCEP
>1a.US.2005.HCV1a/US/BIDV1719/2005.FJ024282
LRDIWDWICEVLSDFKTWLKAKLMPQLPGIPFVSCQRGYKGVWQGDGIMHTRCHCGAEITGHVKNGTMRIVGPKTCRNMWNGTFPINAYTTGPCTPLPAPNYTFALWRVSAEEYVEIRRVGDFHYVTGMTADNLKCPCQVPSPEFFTELDGVRLHRFAPPCKPLLREEVSFRVGLHDYVVGSQLPCEP
>1a.US._.V3195.HQ850288
LRDIWDWICEVLSDFKTWLKAKLMPQLPGIPFVSCQRGYKGVWRGDGIMHTRCHCGAEITGHVKNGTMRIVGPKTCRNMWSGTFPINAYTTGPCTPLPAPNYKFALWRVSAEEYVEIRQVGDFHYVTGMTTDNLKCPCQVPSPEFFTELDGVRLHRFAPPCKPLLREEVSFRVGLHEYPVGSQLPCEP
>1a.US.2004.PT050S.FJ958378
LRDIWDWICEVLSDFKTWLKAKLMPQLPGIPFVSCQRGYKGVWRGDGIMHTRCHCGAEITGHVKNGAMRIVGPRTCRNMWSGTFPINAYTTGPCTPLPAPNYTFALWRVSAEEYVEIRQVGDFHYVTGMTTDNLKCPCQVPSPEFFTELDGVRLHRFAPPCKPLLREEVSFRVGLHEYPVGSQLPCEP
>1a.US.2003.V2525.JX463564
LRDIWDWICEVLSDFKTWLKAKLMPQLPGIPFVSCQRGYKGVWRGDGIMHTRCDCGAEITGHVKNGTMRIVGPKTCRNMWSGTFPINAYTTGPCTPLPAPNYKFALWRVSAEDYVEIRQVGDFHYVTGMTTDNLKCPCQVPSPEFFTELDGVRLHRFAPPCKPLLRDEVSFRVGLHDYPVGSQLPCEP
>1a._._.V0479.KC127485
LRDIWDWICEVLSDFKTWLKAKLMPQLPGIPFVSCQRGYKGVWRGDGIMHTRCHCGAEITGHVKNGTMRIVGPKTCRNMWSGTFPINAYTTGPCTPLPAPNYTFALWRVAAEEYVEIRQVGDFHYVTGMTTDNLKCPCQVPSPEFFTELDGVRLHRFAPPCKPLLREEVSFRVGLHDYPVGSQLPCEP
>1a.TH.2008.THCMR4/08.HM042048
LRDIWDWICEVLSDFKTWLKAKLMPQLPGIPFVSCQRGYKGVWRGDGIMHTRCHCGADITGHVKNGTMRIVGPKTCRNMWNGTFPINAYTTGPCSPLPAPNYTFALWRVSAEEYVEVRRVGDFHYVTGMTADNLKCPCQVPSPEFFTELDGVRLHRFAPPCKPLLRDEVSFRVGLHDYPVGSQLPCEP
>1a._._.V0161.KC127278
LRDIWDWICEVLSDFKTWLKAKLMPQLPGIPFVSC?RGYRGVWRGDG?MHTRCHCGAEI?GHVKNGTMRIVGPKTCRNMWSGTFPINAYTTGPCTPLPAPNYTFALWRVSAEEYVEIRQVGDFHYVT?MTADN?KCPCQVPSPEFFTELDGVRLHRF?P?CKPLL?DEVSFRVGLHEYPVGSQLPCEP
>1a.CH.2005.HCV1a/CH/BIDV237/2005.EU255930
LRDIWDWICEVLSDFKTWLKAKLMPQLPGIPFVSCQRGYKGAWQGDGIVHTRCHCGAEITGHVKNGTMRIVGPRTCRNMWSGTFPINAYTTGPCTPLPAPNYTFALWRVSAEEYVEIRRVGDFHYVTGMTTDNLKCPCQVPSPEFFTELDGVRLHRFAPPCKPLLRDEVSFRVGLHDYPVGSQLPCEP
>1a.US.2005.PT207dR.FJ958459
LRDIWDWICEVLSDFKTWLKAKLMPQLPGIPFVSCQRGYRGVWRGDGVMHTRCHCGAEITGHVKNGTMRIVGPRTCRNMWNGTFPINAYTTGPCTPLPAPNYKFALWRVSAEEYVEIRQVGDFHYVTGMTTDNLKCPCQVPSPEFFTELDGVRLHRFAPPCKPLLREEVSFRVGLHEYPVGSQLPCEP
>1a.US.2004.PT027dM.FJ958802
LRDIWDWICEVLSDFKTWLKAKLMPQLPGIPFVSCQRGYKGVWRGDGIMHTRCHCGAEITGHVKNGTMRIAGPRTCRNMWNGTFPINAYTTGPCTPLPAPNYKFALWRVSAEEYVEIRQVGDFHYVTGMTTDNLKCPCQVPSPEFFTELDGVRLHRFAPPCKPLLRDEVSFRVGLHEYPVGSQLPCEP
>1a._._.ICC12s13.HQ823972
LRDIWDWICEVLSDFKTWLKAKLMPQLPGIPLVSCQRGYRGVWRGDGIMHTRCHCGAEITGHVKNGTMRIVGPKTCRNMWSGTFPINAYTTGPCTPLPAPNYKFALWRVSAEEYVEIRQVGDFHYVTGMTTDDLKCPCQVPSPEFFTELDGVRLHRFAPPCKPLLREEVSFRVGLHEYPVGSQLPCEP
>1a._._.V0419.KC127425
LRDIWDWICEVLSDFKTWLKAKLMPQLPGIPFVSCQRGYRGVWRGDGIMHTRCHCGAEITGHVKNGTMRIVGPRTCRNMWSGTFPINAYTTGPCTPLPAPNYSFALWRVSAEEYVEVRRVGDFHYVTGMTTDNLKCPCQVPAPEFFTELDGVRLHRFAPPCKPLLREEVSFRVGLHEYPVGSQLPCEP
>1a._._.PCZ6m19.HQ823853
LRDIWDWICEVLSDFKTWLKAKLMPQLPGIPLVSCQRGYRGAWRGDGIMHTRCHCGAEITGHVKNGTMRIVGPKTCRNMWSGTFPINAYTTGPCSPLPAPNYKFALWRVSAEEYVEVRQVGDFHYVTGMTTDNLKCPCQVPSPEFFTELDGVRLHRFAPPCKPLLREEVSFRVGLHEYPVGSQLPCEP
>1a.US.2000.NR1W04.FJ896265
LRDIWDWICEVLSDFKTWLKAKLMPQLPGIPLVSCQRGYKGVWRGDGIMHTRCHCGAEITGHVKNGTMRIVGPRTCRNMWSGTFPINAYTTGPCTPLPAPNYTFALWRVSAEEYVEIRRVGDFHYVTGMTTDNLKCPCQVPSPEFFTELDGVRLHRFAPPCKPLLREEVSFKVGLHEYPVGSQLPCEP
>1a._._.V0301.KC127327
LRDIWDWICEVLSDFKTWL?AKLMPQLPGIPFVSCQRGYKGVWRGDGIMHTRCHCGAEITGHVKNGTMRIVGPRTCRNMWNGTFPINAYTTGPCTPLPAPNY?FALWRVSAE?YVEIRQVGDFHYVTGM?TDNLKCPCQVPSPEFFTE?DGVRLHRFAPPCKPLLR?EVSFRVGLHDYPVGSQLPC?P
>1a._._.EAO6m3.HQ824082
LRDIWDWICEVLSDFKTWLKAKLMPQLPGIPFVSCQRGYRGVWRGDGIMHTRCHCGAEITGHVKNGTMRIVGPKTCRNMWSGAFPINAYTTGPCTPLPAPNYKFALWRVSAEEYVEIRQVGDFHYVTGMTTDNLKCPCQVPSPEFFTELDGVRLHRFAPPCKPLLREEVSFRVGLHEYPVGSQLPCEP
>1a.US.2007.V2551.JX463622
LRDIWDWICEVLSDFKTWLRAKLMPQLPGIPFVSCQRGYRGVWRGDGIMHTRCHCGAEITGHVKNGTMRIAGPRTCRNMWSGTFPINAYTTGPCTPLPAPNYKFALWRVSAEEYVEIRQVGDFHYVTGMTTDNLKCPCQVPSPEFFTELDGVRLHRFAPPCKPLLREEVSFRVGLHVYPVGSQLPCEP
>1a._._.V0290.KC127322
LRDVWDWICEVLSDFKTWLKAKLMPQLPGIPLVSCQRGYRGVWRGDGIMHTRCHCGAEITGHVKNGTMRIVGPRTCRNMWSGTFPINAYTTGPCTPLPAPNYKFALWRVS?EEYVEVRQVGDFHYVTGMTTDNLKCPCQVPSPEFFTE?DGVRLHRFAPPCKPLLREEVSFRVGLHEYPVGSQLPC?P
>1a.US.2002.HCV1a/US/BIDV77/2002.EU482871
LRDIWDWICEVLSDFKTWLKAKLMPQLPGIPFVSCQRGYKGVWRGDGVMHTRCHCGAEITGHVKNGTMRIVGPKTCRNMWSGTFPINAYTTGPCTPLPAPNYTFALWRVSAEEYVEIRRVGDFHYVTGMTADNLKCPCQVPSPEFFTELDGVRLHRFAPPCKPLLRDEVSFRVGLHDYPVGSQLPCEP
>1a.US._.7043_FU24.EU362895
LRDIWDWICEVLSDFKTWLKAKLMPQLPGIPFVSCQRGYRGVWRGDGIMHTRCHCGAEITGHVKNGTMRIVGPRTCRNMWSGTFPINAYTTGPCTPLPAPNYMFALWRVSAEEYVEIRRVGDFHYVTGMTTDNLKCPCQVPSPEFFTELDGVRLHRFAPPCKPLLREEVSFRVGLHEYPVGSQLPCEP
>1a._._.V0462.KC127468
LRDIWDWICEVLSDFKTWLKAKLMPQLPGIPFVSCQRGYRGVWRGDGIMHTRCHCG?EITGHVKNGTMRIVGPKTCRNMW?GSFPINAYTTGPCTPL?APNYTFALWRVSAE?YVEIRQVGDFHYVTGMTTDN?KCPCQVPSPEFFTELDGVRLHRFAPPCKPLLREEVTFRVGLHEYPVGSQLPCEP
>1a._._.V0512.KC127518
LRDIWDWICEVLSDFKTWLKAKLMPQLPGIPF?SCQRGYRGVWRGDGIMHTRCHCGAEITGHVKNGTMRIVGPKTCRNMWSGTFPINAYTTGPCTPLP?PNYTFALWRVSAEEYVEIRQVGDFHYVTGMTADNLKC?CQVP?PEFFTELDGVRLHRFAPPCKPLLRDEV?FRVGLHDYPVGSQLPCE?
>1a.US.2004.PT0724C.FJ958556
LRDIWDWICEVLSDFKTWLKARLMPQLPGIPLVSCQRGYRGVWRGDGIMHTRCHCGAEITGHVKNGTMRIVGPRTCRNMWSGTFPINAYTTGPCTPLPAPNYKFALWRVSAEEYVEIRQVGDSHYVTGMTTDNLKCPCQVPSPEFFTELDGVRLHRFAPPCKPLLREEVSFRVGLHEYPVGSQLPCEP
>1a._._.V0044.KC127162
LRDIWDWVCEVLSDFKTWLKAKLM?QLPGIPFVSCQRGYRGVWRGDGIMHTRCHCGAEITGHVKNGTMRIVGPRTCRNMWSGTFPINAYTTGPCTPLPAPNYTFALWR?SAEEYVE?RRVGDFHYVTGMTTDNLKCPCQVPSPEF?TELDGVRLHRFAPPCKPLLR?EVSFRVGLHDYPVGS?LPCEP
>1a._._.RMO3m3.HQ823887
LRDIWDWICEVLSDFKTWLKAKLMPQLPGIPLVSCQRGYRGVWRGDGIMHTRCHCGAEITGHVKNGTMRIVGPKTCRNMWSGTFPINAYTTGPCTPLPAPNYKFALWRVSAEEYVEIRQVGDFHYVTGMTTDNLRCPCQVPSPEFFTELDGVRLHRFAPPCKPLLREEVSFRVGLHEYPVGSQLPCEP
>1a.US.2004.HCV1a/US/BIDV102/2004.EU255993
LRDIWDWICEVLSDFKTWLKAKLMPQLPGIPFVSCQRGYRGVWRGDGIMHTRCHCGAEITGHVKNGTMRIVGPRTCRNMWNGTFPINAYTTGPCTPLPAPNYTFALWRVSAEEYVEIRQVGDFHYVTGMTTDNLKCPCQVPSPEFFTELDGVRLHRFAPPCKPLLREEVTFRVGLHDYPVGSQLPCEP
>1a._._.H6857.EU370632
LRDIWDWICEVLSDFKTWLKAKLMPQLPGIPFVSCQRGYRGVWRGDGIMHTRCHCGAEITGHVKNGTMRIVGPRTCRNMWSGTFPINAYTTGPCTPLPAPNYKFALWRVSAEEYVEIRRVGDFHYVSGMTTDNLKCPCQIPSPEFFTELDGVRLHRFAPPCKPLLREEVSFRVGLHEYPVGSQLPCEP
>1a.US.2004.PT057dH.FJ958408
LRDIWDWICEVLSDFKTWLKAKLMPQLPGIPFVSCQRGYKGVWRGDGIMHTRCHCGAEITGHVKNGTMRIVGPRTCRNMWSGTFPINAYTTGPCTPLPAPNYTFALWRVSAEEYVEIRQVGDFHYVTGMTTDNLKCPCQVPSPEFFTELDGVRLHRFAPPCKPLLREEISFRVGLHEYPVGSQLPCEP
>1a.US.2004.PT0524N.FJ958388
LRDIWDWICEVLSDFKTWLKAKLMPQLPGIPFVSCQRGYKGVWRGDGIMHTRCHCGAEITGHVKNGTMRIVGPRTCRNMWSGTFPINAYTTGPCTPLPAPNYTFALWRVSAEEYVEIRQVGDFHYVTGMTTDNLKCPCQVPSPEFFTELDGVRLHRFAPPCKPLLREEVSFRVGLHEYPVGSQLPCEP
>1a.US.2004.PT0348B.FJ958653
LRDIWDWICEVLSDFKTWLKAKLMPQLPGIPFVSCQRGYRGVWRGDGIMHTRCHCGAEITGHVKNGTMWIVGPKTCRNMWSGTFPINAYTTGPCTPLPAPNYKFALWRVSAEEYVEVRQVGDFHYVTGMTTDNLKCPCQVPSPEFFTELDGVRLHRFAPPCKPLLREEVSFRVGLHEYPVGSQLPCEP
>1a.US.2006.M003_A_NFLC8.JQ061787
LRDIWDWICEVLSDFKTWLRAKLMPQLPGVPFVSCQRGYKGVWRGDGIMHTRCHCGAEITGHVKNGTMRIVGPRTCRNMWSGTFPINAYTTGPCTPLPAPNYKFALWRVSAEEYVEIRQVGDFHYVTGMTTDNLKCPCQVPSPEFFTELDGVRLHRFAPPCKPLLREEVTFRVGLHEYPVGSQLPCEP
>1a.US._.8004.EF407447
LRDIWDWICEVLSDFKTWLKAKLMPQLPGIPFVSCQRGYRGVWRGDGIMHTRCHCGAEITGHVKNGTMRIVGPRNCRNMWSGTFPINAYTTGPCTPLPAPNYKFALWRVSAEEYVEIRRVGDFHYVTGMTTDNLKCPCQVPSPEFFTELDGVRLHRFAPPCKPLLREEVTFRVGLHDYPVGSQLPCEP
>1a._._.V0578.KC127584
LKEIWDWICEVLSDFKTWLKAKLMPQLPGIPFVSCQRGYRGVWRGDGIMYTRCHCGAEITGHVKNGTMRIVGPKTCRNMWSGTFPINAYTTGPCTPLPAPNYTFALWRVSAEEYVEIRQVGDFHYVTGMTADNLKCPCQVPSPEFFTELDGVRLHRFAPPCKPLLREEVSFKVGLHDYPVGSQLPCEP
>1a.US.2002.02_64.DQ889279
LRDIWDWICEVLSDFKTW?KAKLMPQLPGIP?VSC?RGYRGVWRGDG?MHTRCHCGAEI?GHVKNGTMRI?GPKT?RNMWSGTFP???YTTGPCTP?PAPNY??ALWR??AEEYVEIRQVGDFHYVTGMTTDNLKCPC?VP?PEFFTELDGVR?HRFAPPCKP?LRE?VSFRVGLHEYPVGSQLPCEP
>1a.US.2003.0351.EU781774
LRDIWDWICEVLSDFKTWLKAKLMPQLPGIPFVSCQRGYRGVWRGDGIMHTRCPCGADITGHVRNGTMRTVGPRTCRNMWSGTFPINAYTTGPCTPLPAPNYKFALWRVSAEEYVEIRQVGDFHYVTGMTTDNLKCPCQVPAPEFFTELDGVRLHRFAPPCKPLLRDEVSFRVGLHEYPVGSQLPCEP
>1a.US._.7018.EF407414
LRDVWDWICEVLSDFKTWLKAKLMPQLPGIPFLSCQCGYRGVWRGDGVMHTRCHCGAEITGHVKNGTMRIVGPRTCRNMWSGTFPINAYTTGPCTPLPAPNYTFALWRVSAEEYVEIRRVGDFHYVTGMTTDNLKCPCQVPSPEFFTELDGVRIHRYAPPCKPLLRDEVSFRVGLHGYPVGSQLPCEP
>1a._._.EAO6m13.HQ824092
LRDIWDWICEVLSDFKTWLKAKLMPQLPGIPLVSCQRGYRGVWRGDGIMHTRCHCGAEITGHVKNGTMRIVGPKTCRNMWSGAFPINAYTTGPCTPLPAPNYKFALWRVSAEEYVEIRQVGDFHYVTGMTTDNLKCPCQVPSPEFFTELDGVRLHRFAPPCKPLLREEVSFRVGLHEYPVGSQLPCEP
>1a._._.V0066.KC127184
LRDIWDWICEVLSDFKTWLKAKLMPQLPGIPFVSCQRGY?GVWRGDG?MHTRCHCGAEITGHVKNGTMRIVGPRTCRNMWSGTFPI?AYTTGPCTPLPAPNYKFALWRVSAEEYVEIRQVGDFHYVTGMTTDDLKCPCQVPSPEFFTE?DGVRLHRFAPPCKPLLREEVSFRVGLHAYPVGSQLPCEP
>1a._._.V0417.KC127423
LRDIWDWICEVLSDFKTWLKAKLMPQLPGIPFLSCQRGYRGVWRGDGIMHTRCHCGAEITGHVKNGTMRIVGPKTCRNMWSGTFPINAYTTGPCTPLPAPNYEFALWRVSAEEYVEVRRVGDFHYVTGMTTDNLKCPCQVPSPEFFTELDGVRLHRFAPPCKPLLREEVSFRVGLHEYPVGSQLPCEP
>1a.US.2003.HCV1a/US/BIDV109/2003.EU255997
LRDIWDWICEVLSDFRTWLKAKLMPQLPGIPFVSCQRGYRGVWRGDGIMHTRCHCGAEITGHVKNGTMRIVGPRTCRNMWSGTFPINAYTTGPCTPLPAPNYKFALWRVSAEEYVEIRQVGDFHYVTGMTTDNLKCPCQVPSPEFFTELDGVRLHRFAPPCKPLLREEVSFRVGLHDYPVGSQLPCEP
>1a.US.2004.HCV1a/US/BIDV18/2004.EU256040
LRDIWDWICEVLSDFKTWLKAKLMPQLPGIPLVSCQRGYRGVWRGDGIMHTRCHCGAEITGHVKNGTMKIVGPRTCRNMWNGTFPINAYTTGPCTPLPAPNYKFALWRVSAEEYVEIRQVGDSHYVTGMTTDNLKCPCQVPSPEFFTELDGVRLHRYAPPCKPLLRDEVSFRVGLHEYPVGSQLPCEP
>1a.US.2001.SVR4W00.FJ896298
LRDIWDWICEVLSDFKTWLKAKLMPQLPGIPFVSCQRGYRGVWRGDGVMHTRCHCGAEITGHVKNGTMRIVGPKTCRNMWNGTFPINAYTTGPCTPLPAPNYKFALWRVSAEEYVEIRQVGDFHYVTGMTTDNLKCPCQVPSPEFFTELDGVRLHRFAPPCKPLLRDEVSFRVGLHEYPVGSQLPCEP
>1a._._.A004a3.EU370567
LRDIWDWICEVLSDFKTWLKAKLMPQLPGIPFVSCQRGYRGVWRGDGIMHTRCHCGAEITGHVKNGTMRIVGPRTCRNMWSRTFPINAYTTGPCTPLPAPNYKFALWRVSAEEYVEIRRVGDFHYVSGMTTDNLKCPCQIPSPEFFTELDGVRLHRFAPPCKPLLREEVSFRVGLHEYPVGSQLPCEP
>1a.US._.183.AF265140
LRDIWDWICEVLSDFKTWLKAKLMPQLPGIPFVSCQRGYRGVWRGDGIMHTRCHCGAEITGHVKNGTMRIVGPKTCRNMWSGTFPINAYTTGPCTPLPAPNYTFALWRVSAEEYVEVRQVGDFHYVTGMTADNLKCPCQVPSPEFFTELDGVRLHRFAPPCKPLLRDEVSFRVGLHDYPVGSQLPCEP
>1a._._.V0005.KC127123
?RDIWDWICEVLSDFKTW?KAKLMPQLPGIP?VSCQRGYRGVW?GDGIMHTRCHCGAEI?GHVKNGTMRI?GPRTCRNMWSGTFP?NA?T?GPCTPLPAPNYTFALWRVSAEEYVEIRQVGDFHYVTGMT?DN?KCPCQVPSPEFFTELDGVRLHR?APPCKPLLREEVSFRVGLHEYPVGSQLPC?P
>1a._._.V0396.KC127402
LRDIWDWICEVLSDFKTWLKSKLMPQ?PGIPFVSCQRGYRGVWRGDGIMHTRCHCG?EITGHVKNGTMRIVGPRTCRNMWNG?FPINAYTTGPCTPLPAPNYTFALWRVSAEEYVEIRRVGDFHYVTGM?TD?LKCPCQ?PSPEFFTELDGVRLHRFAPPCKPLLRDEVSFRVGLHDYPVGSQLPC?P
>1a.US.2001.01_17.DQ889263
LRDIWDWICEVLSDFKTWLKAKLMPQLPGIPFVSCQRGYRGVWRGDGIMHTRCHCGAEITGHVKNGTMRIVGPRTCRNMWSG?FPINAYTTGPCTPLPAPNYTFALWRVSAEEYVEIRQVGDFHYVTGMTIDNLKCPCQVPSPEFFTELDGVRLHRYAPPCKPLLREEVSFRVGLHEYPVGSQLPCEP
>1a.US.2003.V3330.JX463582
LRDIWDWICEVLSDFKTWLKAKLMPQLPGIPFVSCQRGYKGVWRGDGIMHTRCHCGAEITGHVKNGTMRIVGPRTCRNMWSGTFPINAYTTGPCTPLPAPNYTFALWRVSAEEYVEIRQVGDFHYVTGMTTDNLKCPCQVPSPEFFTELDGVRLHRFAPPCKPLLREEVSFRVGLHEYPVGSQLPCEP
>1a.US.2009.10069_7B5.KT734579
LRDIWDWICEVLSDFKTWLKAKLMPQLPGIPFVSCQRGYKGVWQGDGIMHTRCHCGAEITGHVKNGTMRIVGPKTCRNMWSGTFPINAYTTGPCTPLPAPNYTFALWRVSAEEYVEIRRVGDFHYVTGMTTDNLKCPCQVPSPEFFTELDGVRLHRFAPPCKPLLRDEVSFRVGLYDYPVGSQLPCEP
>1a.US.2006.HCV1a/US/BIDV456/2006.EU482863
LRDIWDWICEVLSDFKTWLKAKLMPQLPGIPFVSCQRGYKGVWRGDGIMHTRCHCGAEITGHVKNGTMRIVGPRTCRNMWSGTFPINAYTTGPCTPLPAPNYTFALWRVSAEEYVEIRQVGDFHYVTGMTTDNLKCPCQVPSPEFFTELDGVRLHRFAPPCKPLLREEVSFRVGLHDYPVGSQLPCEP
>1a.US.2005.PT207dM.FJ958457
LRDIWDWICEVLSDFKTWLKAKLMPQLPGIPFVSCQRGYRGVWRGDGIMHTRCHCGAEITGHVKNGTMKIVGPKTCRNMWSGTFPINAYTTGPCTPLPAPNYKFALWRVSAEEYVEIRQVGDFHYVTGMTTDNLKCPCQVPSPEFFTELDGVRLHRFAPPCKPLLREEVSFRVGLHEYPVGSQLPCEP
>1a._._.PCZ28d20.HQ823776
LRDIWDWICEVLSDFKTWLKAKLMPQLPGIPLVSCQRGYRGAWRGDGIMHTRCHCGAEITGHVKNGTMRIVGPKTCRNMWSGTFPINAYTTGPCSPLPAPNYKFALWRVSAEEYVEVRQVGDFHYVTGMTTDNLKCPCQVPSPEFFTELDGVRLHRFAPPCKPLLREEVSFRVGLHEYPVGSQLPCEP
>1a._._.F68520.EU370599
LRDIWDWICEVLSDFKTWLKAKLMPQLPGIPFVSCQRGYRGVWRGDGIMHTRCHCGAEITGHVKNGTMRIVGPKTCRNMWSGTFPINAYTTGPCTPLPAPNYKFALWRVSAEEYVEVRRVGDFHYVTGMTTDNLKCPCQVPSPEFFTELDGVRLHRFAPPCKPLLREEVSFRVGLHDYPVGSQLPCEP
>1a.US.2006.HCV1a/US/BIDV401/2006.EU155271
LRDIWDWICEVLSDFKTWLKAKLMPQLPGIPFVSCQRGYKGVWRGDGIMHTRCHCGAEITGHVKNGTMRIVGPRTCRNMWSGTFPINAYTTGPCTPLPAPNYKFALWRVSAEEYVEIRQVGDFHYVTGMTTDNLKCPCQVPSPEFFTELDGVRLHRFAPPCKPLLREEVSFRVGLHEYPVGSQLPCEP
>1a.TH.2008.THCMR5/08.HM042049
LRDIWDWICEVLSDFKTWLKAKLMPQLPGIPFVSCQRGYRGVWRGDGIMHTRCHCGAEISGHVKNGTMRIAGPKTCRNMWNGTFPINAYTTGPCTPLPAPNYTFALWRVSAEEYVEIRRVGDFHYVTGMTADNLKCPCQVPSPEFFTELDGVRLHRYAPSCKPLLRDEVSFRVGLHDYPVGSQLPCEP
>1a.US.1989.HCV1a/US/BIDV198/1989.EU862826
LRDIWDWICEVLSDFKTWLKAKLMPQLPGIPFVSCQRGYRGVWRGDGIMHTRCHCGAEITGHVKNGTMRIVGPRTCRNMWSGTFPINAYTTGPCTPLPAPNYTFALWRVSAEEYVEIRQVGDFHYVTGVTTDNLKCPCQVPSPEFFTELDGVRLHRFAPPCKPLLRDEVSFRVGLHDYPVGSQLPCEP
>1a._._.ICC12s7.HQ823966
LRDIWDWICEVPSDFKTWLKAKLMPQLPGIPLVSCQRGYRGVWRGDGIMHTRCHCGAEITGHVKNGTMRIVGPKTCRNMWSGTFPINAYTTGPCTPLPAPNYKFALWRVSAEEYVEIRQVGDFHYVTGMTTDNLKCPCQVPSPEFFTELDGVRLHRFAPPCKPLLREEVSFRVGLHEYPVGSQLPCEP
>1a.US.2004.PT090BB.FJ958848
LRDVWDWICEVLSDFKTWLKAKLMPQLPGIPFVSCQRGYKGVWRGDGIMHTRCHCGAEITGRVKNGTMRIVGPRTCRNTWGGTFPINAYTTGPCTPLPAPNYTFALWRVSAEEYVEIRQVGDFHYVTGMTTDNLKCPCQVPSPEFFTELDGVRLHRFAPPCKPLLREEVSFRVGLHEYPVGSQLPCEP
>1a.US._.L836PT.DQ889316
LRDIWDWICEVLSDFKTWLKAKLMPQLPGIPFLSCQRGYRGVWRG?GIMHTRCHCGAEITGHVKNGTMRIAGPRTCRNMWSGT?PINAYTTGPCNPLPAPN?TFALWRVSAEEYVEIRQVGDFHYVTGMTADNLKCPCQVPSPEFFTELDGVRLHRFAPPCKPLLREEVSFRVGLHEYPVGSQLPCEP
>1a.US.2005.PT2024E.FJ958428
LRDIWDWICEVLSDFKTWLKAKLMPQLPGLPFVSCQRGYRGVWRGDGIMHTRCHCGAEITGHVKNGTMKIVGPKTCRNMWSGTFPINAYTTGPCTPLPAPNYKFALWRVSAEEYVEIRQVGDFHYVTGMTTDNLKCPCQVPSPEFFTELDGVRLHRFAPPCKPLLREEVSFRVGLHEYPVGSQLPCEP
>1a.US.2005.PT207dC.FJ958452
LRDIWDWICEVLSDFKTWLKAKLMPQLPGIPFVSCQRGYRGVWRGDGVMHTRCHCGAEITGHVKNGTMRIVGPRTCRNMWNGTFPINAYTTGPCTPLPAPNYKFALWGVSAEEYVEIRQVGDFHYVTGMTTDNLKCPCQVPSPEFFTELDGVRLHRFAPPCKPLLREEVSFRVGLHEYPVGSQLPCEP
>1a.US.2002.BT6W42.FJ896360
LRDIWDWICEVLSDFKTWLKAKLMPQLPGIPFVSCQRGYRGVWRGDGIMHTRCHCGAEITGHVKNGTMRIVGPKTCRNMWNGAFPINAYTTGPCTPLPAPNYKFALWRVSAEEYVEIRQVGDFHYVTGMTADNLRCPCQVPSPEFFTELDGVRLHRFAPPCKPLLREEVSFRVGLHDYPVGSQLPCEP
>1a._._.V0516.KC127522
LRDIWDWICEVLSDFKTWLKAKLMPQLPGIP?MSCQRGYRGVWR?DGIMHTRCHCGAEITGHVKNGTMRIVGP?TCRNLWSGTFPINAYTTGPCTPLPAPN?TFALWRVSAEEYVEVRQVGDFHYVTGMTTDNLKCPCQVPSPEFFTELDGVRIHRFAPPCKPLLREEVSFRVGLHEYPVGSQLPCEP
>1a.US.2004.PT0724P.FJ958563
LRDVWDWICEVLSDFKTWLKAKLMPQLPGIPLVSCQRGYRGVWRGDGIMHTRCHCGAEITGHVKNGTMRIVGPRTCRNMWNGTFPINAYTTGPCTPLPAPNYKFALWRVSAEEYVEIRQVGDSHYVTGMTTDNLKCPCQVPSPEFFTELDGVRLHRFAPPCKPLLREEVSFRVGLHEYPVGSQLPCEP
>1a.CH.2005.HCV1a/CH/BIDV263/2005.EU482857
LRDVWDWICEVLSDFKTWLKAKLMPQLPGIPLVSCQRGYRGVWRGDGIMHTRCHCGAEITGHVKNGTMRIVGPRTCRNMWSGTFPINAYTTGPCTPLPAPNYKFALWRVSAEEYVEIRRVGDFHYVTGMTTDNLKCPCQVPSPEFFTELDGVRLHRFAPPCKPLLRDEVSFRVGLHEYPVGSQLPCEP
>1a.US.2002.V2512.JX463535
LRDIWDWICEVLSDFKTWLKAKLVPQLPGIPFVSCQRGYKGVWRGDGIMHTRCHCGAEITGHVKNGTMRIVGPKTCRNMWSGTFPINAYTTGPCTPLPAPNYTFALWRVSAEEYVEVRRVGDFHYVTGMTTDNLKCPCQVPSPEFFTELDGVRLHRYAPSCKPLLRDEVSFRVGLHEYPVGSQLPCEP
>1a._._.RMO3m15.HQ823899
LRDIWDWICEVLSDFKTWLKAKLMPQLPGIPLVSCQRGYRGVWRGDGIMHTRCPCGAEITGHVKNGTMRIVGPKTCRNMWGGTFPINAYTTGPCTPLPAPNYKFALWRVSAEEYVEIRQVGDFHYVTGMTTDNLKCPCQIPSPEFFTELDGVRLHRFAPPCKPLLREEVSFRVGLHEYPVGSQLPCEP
>1a.US.2006.HCV1a/US/BIDV396/2006.EU155268
LRDIWDWICEVLSDFKTWLKAKLMPQLPGIPFVSCQRGYKGVWRGDGIMHTRCHCGAEITGHVKNGTMRIAGPKTCRNMWSGTFPINAYTTGPCTPLPAPNYTFALWRVSAEEYVEIRQVGDFHYVTGMTADNLKCPCQVPSPEFFTELDGVRLHRFAPPCKPLLREEVSFRVGLHDYPVGSQLPCEP
>1a.US.2004.PT030D.FJ958634
LRDIWDWICEVLSDFKTWLKAKLMPQLPGIPFVSCQRGYRGVWRGDGIMHTRCHCGAEITGHVKNGTMRIVGPKTCRNMWSGTFPINAYTTGPCTPLPAPNYKFALWRVSAEEYVEVRQVGDFHYVTGMTTDNLKCPCQVPSPEFFTELDGVRLHRFAPPCKPLLREEVSFRVGLHEYPVGSQLPCEP
>1a.GB._.ERR_13.AM600921
LRDIWDWICEVLSDFKTWLKAKLMPQLPGIPFVSCQRGYRGVWKGDGIMHTRCHCGAEITGHVKNGTMRIVGPKTCRNMWSGTFPINAYTTGPCTPLPAPNYTFALWRVSAEEYVEIRRVGDFHYVTGMTADNLKCPCQVPSPEFFTELDGVRLHRFAPPCKPLLRDEVAFRVGLHDYPVGSQLPCEP
>1a.US.2006.HCV1a/US/BIDV21/2006.EU862830
LRDIWDWICEVLSDFKTWLKAKLMPQMPGIPFVSCQRGYRGVWRGDGIMHTRCPCGAEITGHARNGSMRIVGPKTCRNTWSGTFPINAYTTGPCSPLPAPNYKFALWRVSAEEYVEIRQVGDFHYVTGMTTDNLKCPCQVPAPEFFTELDGVRLHRYAPPCKPLLRDEVSFRVGLHDYPVGSQLPCEP
>1a._._.V0421.KC127427
LRDIWDWICEVLSDFKTWLKAKLMPQMPGI?FLSCQRGYKGVWRGDGIMHTRCHCGAEITGHVKNGTMRIVGPRTCRNMWNGTFPINAYTTGPCTPLPAPNYTFALWRVSAEEYVEIRQVGDFHYVTGMTTDN?KCPCQVPSPEFFTELDGVRLHRFAPPCKPLLREEVSFRVGLHEYPVGSQLPCEP
>1a._._.EAO12s3.HQ824036
LRDIWDWICEVLSDFKTWLKAKLMPQLPGIPLVSCQRGYRGVWRGDGIMHTRCHCGAEITGHVKNGTMRIVGPKTCRNMWSGAFPINAYTTGPCTPLPAPNYKFALWRVSAEEYVEIRQVGDFHYVTGMTTDNLKCPCQVPSPEFFTELDGVRLHRFAPPCKPLLREEVSFRVGLHEYPVGSQLPCEP
>1a.US.2004.PT0948A.FJ958870
LRDVWDWICEVLSDFKTWLKAKLVPQLPGIPFVSCQRGYRGVWRGDGIMHTRCHCGAEITGHVKNGTMRIVGPRTCRNTWGGTFPINAYTTGPCTPLPAPNYTFALWRVSAEEYVEIRQVGDFHYVTGMTTDNLKCPCQVPSPEFFTELDGVRLHRFAPPCKPLLREEVSFRVGLHEYPVGSQLPCEP
>1a._._.V0522.KC127528
LRDIWDWICEVLSDFKTWLKAKLMPQLPGIPFVSCQRGYKGVWRGDGIMHTRCHCGAEITGHVKNGTMRIVGPKTCRNMWSGTFPINAYTTGPCTPL?APNYTFALWRVSAEEYVEVRQVGDFHYVTGMTTDNLKCPCQVPSPEFFTELDGVRLHRYAPPCKPLLREEVSFRVGLHEYPVGSQLPCEP
>1a._._.V0612.KC127618
LRDIWDWICEVLSDFKTWLKAKLMPQLPGIPFVSCQRGYKGVWRGDGIMHTRCHCGAEITGHVKNGTMRIVGPRTCRNMWSGTFPINAYTTGPCTPLPAPNYTFALWRVSAEEYVEIRQVGDFHYVTGMTTDNLKCPCQVPSPEFFTELDGVRLHRYAPPCKPLLREEVSFRVGLHAYPVGSQLPCEP
>1a.US.2006.V3341.JX463636
LRDIWDWICEVLSDFKTWLKAKLMPQLPGIPFVSCQRGYKGVWQGDGVMHTRCHCGAEITGHVKTGTMRIVGPRTCRNIWSGTFPINAYTTGPCTPLPAPNYAFALWRVSAEEYVEIRRVGDFHYVTGMTTDNLKCPCQVPSPEFFTELDGVRLHRFAPPCKPLLREEVSFRVGLHEYPVGSQLPCEP
>1a.US.2006.HCV1a/US/BIDV389/2006.EU482842
LRDIWDWICEVLSDFKTWLKAKLMPQLPGIPFVSCQRGYRGVWRGDGIMHTRCHCGAEITGHVKNGTMRIVGPKTCRNMWNGSFPINAYTTGPCTPLPAPNYTFALWRVSAEEYVEIRQVGDFHYVTGMTTDNLKCPCQVPSPEFFTELDGVRLHRFAPPCKPLLREEVSFRVGLHDYPVGSQLPCEP
>1a.US._.161W2.AF265082
LRDIWDWICEVLSDFKTWLKAKLMPQLPGIPFVSCQRGYRGVWRGDGIMHTRCHCGAEISGHVKNGTMRIVGPKTCRNMWSGTFPINAYTTGPCTPLPSPNYSFALWRVSAEEYVEIRQVGDFHYVTGMTTDNLKCPCQVPSPEFFTELDGVRLHRFAPPCKPLLREEVTFRVGLHDYPVGSQLPCEP
>1a.US.2006.PT2424W.FJ958824
LRDIWDWICEVLSDFKTWLKAKLVPQLPGIPFVSCQRGYRGVWRGDGIMHTRCHCGAEITGHVKNGTMRIVGPKTCRNMWSGTFPINAYTTGPCNPLPAPNYTFALWRVSAEEYVEIRRVGDFHYVTGMTADNLKCPCQVPSPEFFTELDGVRLHRFAPPCKPLLRDEVSFKVGLHDYPVGSQLPCEP
>1a.US._.37W6.AF264997
LRDIWDWICEVLSDFKTWLKAKLMPQLPGIPFVSCQRGYRGVWRGDGIMHTRCHCGAEITGHVKNGTMRIVGPRTCRNMWSGTFPINAYTTGPCTPLPAPNYKFALWRVSAEEYVEIRQVGDFHYVTGMTTDNLKCPCQVPSPEFFTELDGVRLHRFAPPCKPLLREEVSFRVGLHEYPVGSQLPCEP
>1a._._.ICC12s10.HQ823969
LRDIWDWICEVLSDFKTWLKAKLMPQLPGIPLVSCQRGYRGVWRGDGIMHTRCHCGAEITGHVKNGTMRIVGPKTCRNMWSGTFPINAYTTGPCTPLPAPNYKFALWRVSAEEYVEIRQVGDFHYVTGMTTDNLKCPCQVPSPEFFTELDGVRLHRFAPPCKPLLREEVSFRVGLHEYPVGSQLPCEP
>1a._._.EAOpt20.HQ824034
LRDIWDWICEVLSDFKTWLKAKLMPQLPGIPFVSCQRGYRGVWRGDGIMLTRCHCGAEITGHVKNGTMRIVGPKTCRNMWSGTFPINAYTTGPCTPLPAPNYKFALWRVSAEEYVEIRQVGDFHYVTGMTTDNLKCPCQVPSPEFFTELDGVRLHRFAPPCKPLLREEVSFRVGLHEYPVGSQLPCEP
>1a.US._.37.AF265038
LRDIWDWICEVLSDFKTWLKAKLMPQLPGIPFVSCQRGYKGVWRVDGIMHTRCHCGAEITGHVKNGTMRIVGPRTCRNMWSGTFPINAYTTGPCTPLPAPNYTFALWRVSAEEYVEIRQVGDFHYVTGMTTDNLKCPCQVPSPEFFTELDGVRLHRFAPPCKPLLREEVSFRVGLHEYPVGSQLPCEP
>1a._._.V0415.KC127421
LRDIWDWICEVLSDFKTWLKAKLMPQLPGIPFVSCQRGYRGVWRGDGIMHTRCHCGAEITGHVKNGTMRIAGPRTCRNMWSGTFPINAYTTGPCTPLPAPNYSFALWRVSAEEYVEVR?VGDFHYVTGMTTDNLKCPCQVPAPEFFTELDGVRLHRFAPPCKPLLREEVTFKVGLHDYPVGSQLPCEP
>1a._._.EAO12s7.HQ824041
LRDIWDWICEVLSDFRTWLKAKLMPQLPGIPLVSCQRGYRGVWRGDGIMHTRCHCGAEITGHVKNGTMRIVGPKTCRNMWSGAFPINAYTTGPCTPLPAPNYKFALWRVSAEEYVEIRQVGDFHYVTGMTTDNLKCPCQVPSPEFFTELDGVRLHRFAPPCKPLLREEVSFRVGLHEYPVGSQLPCEP
>1a._._.V0474.KC127480
LRDIWDWICEVLSDFKTWLKAKLMPQLPGIPFVSCQRGYKGVWGGDGIMHTRCHCGAEITGHVKNGTMRIVGPRTCRNMWNGTFPINAYTTGPCTPLPAPNYTCALWRVSAEEYVEIRRVGDFHYVTGMTTDNLKCPCQVPSPEFFTELDGVRLHRFAPPCKPLLREEVSFRVGLHDYPVGSQLPCEP
>1a.US.2004.PT090Z.FJ958857
LRDVWDWICEVLSDFKTWLKAKLMPQLPGIPFVSCQRGYKGVWRGDGIMHTRCHCGAEITGHVKNGTMRIVGPRTCRNTWGGTFPINAYTTGPCTPLPAPNYTFALWRVSAEEYVEIRQVGDFHYVTGMTTDNLKCPCQVPSPEFFTELDGVRLHRFAPPCKPLLREEVSFRVGLHEYPVGSQLPCEP
>1a._._.EAO2m6.HQ824070
LRDIWDWICEVLSDFKTWLKAKLMPQLPGIPFVSCQRGYRGVWRGDGIMHTRCHCGAEITGHVKNGTMRIVGPKTCRNMWSGTFPINAYTTGPCTPLPAPNYKFALWRVSAEEYVEIRQVGDFHYVTGMTTDNLKCPCQVPSPEFFTELDGVRLHRFAPPCKPLLREEVSFRVGLHEYPVGSQLPCEP
>1a._._.V0586.KC127592
LRDIWDWICEVLSDFKTWLKAKLVPQLPGIPFVSCQRGYRGVWRGDGIMYTRCHCGAEISGHVKNGTMKIVGPKTCRNMWSGTFPINAYTTGPCTPLPAPNYTFALWRVSAEEYVEIRQVGDFHYVTGMTADNLKCPCQVPSPEFFTELDGVRLHRFAPPCKPLLRDEVSFRVGLHEYPVGSQLPCEP
>1a.US.2003.HCV1a/US/BIDV48/2003.EU862841
LRDIWDWICEVLSDFKTWLKAKLMPQLPGIPFVSCQRGYKGVWRGDGVMHTRCHCGAEITGHVRNGTMRIVGPKTCRNTWSGTFPINAYTTGPCTPLPAPNYTFALWRVSAEEYVEIRQVGDFHYVTGMTTDNLKCPCQVPSPEFFTELDGVRLHRYAPPCKPLLRDEVSFRVGLHEYPVGSQLPCEP
>1a.US.2003.V3206.JX463574
LRDIWDWICEVLSDFKTWLKAKLMPQLPGIPFVSCQRGYRGVWRGDGIMHTRCHCGAEITGHVKNGTMRIVGPRTCRNMWSGTFPINAYTTGPCTPLPAPNYTFALWRVSAEEYVEIRQVGDFHYVTGMTTDNLKCPCQVPSPEFFTELDGVRLHRFAPPCKPLLREEVSFRVGLHEYPVGSQLPCEP
>1a._._.V0337.KC127343
LRDIWDWICEVLSDFKTWLKAKLMPQLPGIPFVSCQRGYRGVWRGDGIMHTRCHCGAEIAGHVKNGTMRIVGPKTCRNMWNGTFPINAYTTGPCTPLPAPNYKFALWRVSAEEYVEIRQVGDFHYVTGMTADNLKCPCQVPSPEFFTELDGVR?HRFAPPCKPLLRDEVSFRVGLHEYPVGSQL?CEP
>1a.US.2004.PT0648V.FJ958492
LRDIWDWICEVLSDFKTWLKAKLMPQLPGIPFVSCQRGYKGVWRGDGIMHTRCHCGAEITGHVKNGTMRIVGPKTCRNMWSGTFPVNAYTTGPCTPLPAPNYTFALWRVSAEDYVEIRQVGDFHYVTGTTTDNLKCPCQVPSPEFFTELDGVRLHRFAPPCKPLLREEVSFRVGLHEYPVGSQLPCEP
>1a._._.V0582.KC127588
LRDIWDWICEVLSDFKTWLKAKLMPQLPGIPFVSC?RGY?GAWRGDGIMHTR?HCGAE?TGHVKNGTMRIVGPKTCRNMWSGTFPINAYTTGPCTPL?APNYTFALWRVSAEEYVEIR?VGDFHYVTGMTTDNLKCPCQVPS?EFFTELDGVRLHR?APPCKPLLRDEVSF?VGLHNYPVGSQL?CEP
>1a.US._.7003q.EU362908
LRDIWDWICEVLSDFKTWLKAKLMPQLPGIPFVSCQRGYRGVWRGDGIMHTRCHCGAEITGHVKNGTMRIVGPRTCKNMWSGTFPINAYTTGPCTPLPAPNYKFALWRVSAEEYVEIRQVGDFHYVTGMTTDNLKCPCQVPSPEFFTELDGVRLHRFAPPCKPLLREEVSFRVGLHEYPVGSQLPCEP
>1a._._.V0379.KC127385
LRDIWDWICEVLSDFKTWLKAKLMPQLPGIPFVSCQRGYKGVWRGDGIMHTRCHCGAEITGHVKNGTMRIVGPRTCRNMWNGTFPINAYTTGPSTPL?APNYKFALWRVAAEEYVE?RQVGDFH??TGMTTDDLRCPCQVPS?EFFTELDGVRLHRFAPPCKPLLREEVSFRVGLHAYPVGSQLPCEP
>1a._._.RMO5m15.HQ823924
LRDIWDWICEVLSDFKTWLKAKLMPQLPGIPLVSCQRGYRGVWRGDGIMHTRCHCGAEITGHVKNGTMRIVGPKTCRNMWSGTFPINAYTTGPCTPLPAPNYKFALWRVSAEEYVEIRQVGDFHYVTGMTTDNLKCPCQVPSPEFFTELDGVRLHRFAPPCKPLLREEVSFRVGLHEYPVGSQLPCEP
>1a.US.2002.SVR1W12.FJ896270
LRDIWDWICEVLSDFKTWLKAKLMPQLPGIPFVSCQRGYKGAWRGDGIMHTRCHCGAEITGHVKNGTMRIVGPRTCRNMWSGTFPINAYTTGPCTPLPAPNYTFALWRVSAEEYVEIRQVGDFHYVTGMTTDNLKCPCQVPSPEFFTELDGVRLHRFAPPCKPLLREEVSFRVGLNEYPVGSQLPCEP
>1a.US._.184.AF265141
LRDIWDWICEVLSDFKTWLKAKLMPQLPGIPFVSCQRGYRGVWRGDGIMHTRCHCGAEITGHVKNGTMRIVGPKTCRNMWSGTFPINAYTTGPCTPLPAPNYTFALWRVSAEEYVEIRQVGDFHYVTGMTADNLKCPCQVPSPEFFTELDGVRLHRFAPPCKPLLRDEVSFRVGLHDYPVGSQLPCEP
>1a.US.2004.PT0924F.FJ958862
LRDVWDWICEVLSDFKTWLKAKLMPQLPGIPFVSCQRGYKGVWRGDGIMHTRCHCGAEITGHVKNGTMRIVGPRTCRNTWGGTFPINAYTTGPCTPLPAPNYTFALWRVSAEEYVEIRQVGDFHYVTGMTTDNLKCPCQVPSPEFFTELDGVRLHRFAPPCKPLLREEVSFRVGLHEYPVGSQLPCEP
>1a.GB._.ESR_32.AM600951
LRDIWDWICEVLSDFKTWLKAKLMPQLPGIPFVSCQRGYRGVWQGDGVMHTRCHCGAEITGHVKNGTMRIVGPKTCRNMWGGTFPINAYTAGPCTPLPAPNYTFALWRVSAEEYVEIRRVGDFHYVTGMTTDNLKCPCQVPSPEFFTELDGVRLHRFAPPCKPLLRDEVSFRVGLHDYPVGSQLPCEP
>1a._._.V0079.KC127197
LRDIWDWICEVLSDFKTWLKAKLMPQLPGIPFVSCQRGYRGVWRGDGIMHTRCHCGADITGHVKNGTMRIAGPRTCRNMWSGTFPINAYTTGPCTPLPAPNYTFALWRVSAEEYVEIRRVGDFHYVTGMTADN?KCPCQVPSPEFFTE?DGVRLHRFAPPCKPLLRDEVVFRVGLHEYPVGSQLPCEP
>1a._._.EAO2m14.HQ824078
LRDIWDWICEVLSDFKTWLKAKLMPQLPGIPFVSCQRGYRGVWRGDGIMHTRCHCGAEITGHVKNGTMRIVGPKTCRNMWSGAFPINAYTTGPCTPLPAPNYKFALWRVSAEEYVEIRQVGDFHYVTGMTTDNLKCPCQVPSPEFFTELDEVRLHRFAPPCKPLLREEVSFRVGLHEYPVGSQLPCEP
>1a.US.2006.PT240J.FJ958806
LRDIWDWICEVLSDFKTWLKAKLVPQLPGIPFVSCQRGYRGVWRGDGIMHTRCHCGAEITGHVKNGTMRIVGPKTCRNMWSGTFPINAYTTGPCNPLPAPNYTFALWRVSAEEYVEIRRVGDFHYVTGMTADNLKCPCQVPSPEFFTELDGVRLHRFAPPCKPLLRDEVSFKVGLHDYPVGSQLPCEP
>1a._._.V0155.KC127272
LRDIWDWICEVLSDFKTWLKAKLMPQLPGIPFVSCQRG?KGAWRGDGIMHTRCHCGAEIAGHVKNGTMRIVGPKTCRNMWSGTFPINAYTTGPCTPLPAPNYTFALWRV?AE?YVEIRQVGDFHYVTGMTADNLKCPCQVP?PEFFTE?DGVRLHRFAPPCKPLLRDEVS?RVGLHEYPVGSQLPCEP
>1a.US.2002.SVR7W12.FJ896329
LRDIWDWICEVLSDFKTWLKAKLMPQLPGIPFVSCQRGYKGVWRGDGIMHTRCHCGAEITGHVKNGTMRIVGPKTCRNMWSGTFPINAYTTGPCTPLPAPNYKFALWRVSAEEYVEIRQVGDFHYVTGMTTDNLKCPCQVPSPEFFTELDGVRLHRFAPPCKPLLRDEVSFRVGLHDYPVGSQLPCEP
>1a._._.V0296.KC127326
LRDIWDWICEVLSDFKTWLKAKLMPQLPGIPLVSCQRGYRGVWRGDGIMHTRCQCGAEITGHVKNGTMRIAGPRTCRNMWSGTFPINAYTTGPCTPLPAPNYKFALWRVSAEEYVEIRQVGDFHYVTGMTTDNLKCPCQVPSPEFFTELDGVRLHRFAPPCKPLLREEVSFRVGLHQYPVGSQLPCEP
>1a.US.2004.PT0548I.FJ958397
LRDIWDWICEVLSDFKTWLKAKLMPQLPGIPFVSCQRGYKGVWRGDGIMHTRCHCGAEITGHVKNGTMRIAGPRTCRNMWSGTFPINAYTTGPCTPLPAPNYTFALWRVSAEEYVEIRQVGDFHYVTGMTTDNLKCPCQVPSPEFFTELDGVRLHRFAPPCKPLLREEVSFRVGLHEYPVGSQLPCEP
>1a._._.V0357.KC127363
LRDIWDWICEVLSDFKTWLKA?LMPQLPGIPFVSCQRGYRGVWRGDGIMHTRCHCGAEITGHVKNGTMRIVGPRTCRNMWSGTFPINAYTTGPCTPLPAPNYTFALWRVSAEEYVEIRQVGDFHYVTGMTTDNLKCPCQVPSPEFFTELDGVRLHRFAPPCKPLLREEVSFRVGLHEYPVGSQLPCEP
>1a.US.2005.PT1648K.FJ958531
LRDIWDWICEVLSDFKTWLKAKLMPQLPGIPFVSCQRGYRGVWRGDGIMYTRCHCGAEITGHVKNGTMRIVGPKTCRNMWSGTFPINAYTTGPSTPLPAPNYAFALWRVSAEEYVEIRQVGDFHYVTGVTADNLKCPCQVPSPEFFTELDGVRLHRFAPPCKPLLREEVSFRVGLHDYPVGSQLPCEP
>1a._._.PCZ3m4.HQ823797
LRDIWDWICEVLSDFKTWLKAKLMPQLPGIPLVSCQRGYRGAWRGDGIMHTRCHCGAEITGHVKNGTMRIVGPKTCRNMWSGTFPINAYTTGPCSPLPAPNYKFALWRVSAEEYVEVRQVGDFHYVTGMTTDNLKCPCQVPSPEFFTELDGVRLHRFAPPCKPLLREEVSFRVGLHEYPVGSQLPCEP
>1a._._.V0366.KC127372
LRDIWDWICEVLSDFKTWLKAKLMPQLPGIPFV?CQRGYRGVWRGDGIMHTRCHCGAEITGHVKNGTMRIIGPKTCRNMWSGTFPINAYTTGPCTPLPAPNYTFALWRVSAEEYVEIRQVGDFHYVTGMTSDNLKCPCQVPSPEFFTELDGVRLHRFAPPCKPLLRDEVS?RVGLHDYPVGSQLPCEP
>1a._._.DN08.EU781820
LRDIWDWICEVLSDFKIWLKAKLVPQLPGIPFVSCQRGYRGVWRGDGIMHTRCHCGAEITGHVKNGTMRIVGPRTCRNMWSGTFPINAYTTGPCTPLPAPNYTFALWRVSAEEYVEVRRVGDFHYVTGMTTDNLKCPCQVPSPEFFTELDGVRLHRFAPPCKPLLREEVSFRVGLHEYPVGSQLPCEP
>1a.US._.99.AF265099
LRDIWDWICEVLSDFKTWLKAKLMPQLPGIPFVSCQRGYKGVWRGDGIMHTRCHCGAEITGHVKNGTMRIVGPRTCRNMWDGTFPINAYTTGPCTPLPAPNYKFALWRVSAEEYVEIRQVGDFHYVTGMTTDNLKCPCQVPSPEFFTELDGVRLHRFAPPCKPLLREEVTFRVGLHEYPVGSQLPCEP
>1a.US.2005.PT1524M.FJ958731
LRDIWDWICEVLSDFKTWLKAKLMPQLPGIPLVSCQRGYKGVWRGDGIMHTRCHCGAEITGHVKNGTMRIVGPRTCRNMWNGTFPINAYTTGPCTPLPAPNYTFALWRVSAEEYVEIRQVGGFHYVTGMTTDNLKCPCQVPSPEFFTEVDGVRLHRFAPPCKPLLRDEVSFRVGLHDYPVGSQLPCEP
>1a.US.2005.HCV1a/US/BIDV103/2005.EU255994
LRDIWDWICEVLSDFKTWLRAKLMPQLPGIPFVSCQRGYRGVWRGDGIMHTRCHCGAEITGHVKNGTMRIAGPRTCRNMWSGTFPINAYTTGPCTPLPAPNYTFALWRVSAEEYVEIRQVGDFHYVTGMTTDNLKCPCQVPSPEFFTELDGVRLHRFAPPCKPLLREEVSFRVGLHAYPVGSQLPCEP
>1a._._.F68528.EU370602
LWDIWDWICEVLSDFKTWLKAKLMPQLPGIPFVSCQRGYRGVWRGDGIMHTRCHCGAGITGHVKNGTMRIVGPKTCRNMWSGTFPINAYTTGPCTPLPAPNYKFALWRVSAEEYVEVRRVGDFHYVTGMTTDNLKCPCQVPSPEFFTELDGVRLHRFAPPCKPLLREEVSFRVGLHDYPVGSQLPCEP
>1a._._.ICC14d15.HQ823989
LRDIWDWICEVLSDFKTWLKAKLMPQLPGIPLVSCQRGYRGVWRGDGIMHTRCHCGAEITGHVKNGTMRIVGPKTCRNMWSGTFPINAYTTGPCTPLPAPNYKFVLWRVSAEEYVEIRQVGDFHYVTGMTTDNLKCPCQVPSPEFFTELDGVRLHRFAPPCKPLLREEVSFRVGLHEYPVGSQLPCEP
>1a._._.V0596.KC127602
LRDIWDWICEVLSDFKTWLKAKLMPQLPGIPF?SCQRGYRGVWRGDGIMHTRCPCGAEI?GHVKNGTMRIVGPKTCRNMWSGTFPINAYTTGPCTPLPAPNYTFALWRVSAEEYV?IRQVGDFHYVT?MTAD?LKCPCQVPSPEFFTELDGVRLHRFAPPCK?LLRDEVSFRVGLHDYP??SQLPCEP
>1a.US.2004.HCV1a/US/BIDV357/2004.EU155310
LRDIWDWICEVLSDFKTWLKAKLMPQLPGIPFVSCQRGYKGVWRGDGIMHTRCHCGAEITGHVKNGTMRIVGPRTCRNMWSGTFPINAYTTGPCTPLPAPNYTFALWRVSAEEYVEIRQVGDFHYVTGMTTDNLKCPCQVPSPEFFTELDGVRLHRFAPPCKPLLREEVSFRVGLHEYPVGSQLPCEP
>1a.US.2006.PT247dT.FJ958846
LRDIWDWICEVLSDFKTWLKAKLVPQLPGIPFVSCQRGYRGVWRGDGIMHTRCHCGAEITGHVKNGTMRIVGPKTCRNMWSGTFPINAYTTGPCNPLPAPNYTFALWRVSAEEYVEIRRVGDFHYVTGMTADNLKCPCQVPSPEFFTELDGVRLHRFAPPCKPLLRDEVSFKVGLHDYPVGSQLPCEP
>1a.US.2002.NR10W12.FJ896350
LRDIWDWICEVLSDFKTWLKAKLMPQLPGIPLVSCQRGYRGVWRGDGIMHTRCHCGAEITGHVKNGTMRIVGPRTCRNMWSGTFPINAYTTGPCTPLPAPNYKFALWRVSAEEYVEIRQVGDFHYVTGMTTDNLKCPCQVPSPEFFTELDGVRLHRYAPPCKPLLREEVSFKVGLHAYPVGSQLPCEP
>1a.US.2004.PT0624N.FJ958478
LRDIWDWICEVLSDFKTWLKAKLMPQLPGIPFVSCQRGYKGVWRGDGIMHTRCHCGAEITGHVKNGTMRIVGPKTCRNMWSGTFPINAYTTGPCTPLPAPNYTFALWRVSAEDYVEIRQVGDFHYVTGMTTDNLKCPCQVPSPEFFTELDGVRLHRFAPPCKPLLRGEVSFRVGLHEYPVGSQLPCEP
>1a.US.2003.NR9W24.FJ896347
LRDIWDWICEVLSDFKTWLKAKLMPQLPGIPFVSCQRGYRGVWRGDGIMHTRCHCGAEITGHVKNGTMRIVGPKTCRNMWSGTFPINAYTTGPCTPLPAPNYTFALWRVSAEEYVEIRQVGDFHYVTGMTTDNLKCPCQVPSPEFFTELDGVRLHRFAPPCKPLLREEVSFRVGLHEYPVGSQLPCEP
>1a._._.40.KJ747854
LREIWDWICEVLSDFKTWLKAKLMPQLPGIPLVSCQRGYKGVWRGDGIMHTRCHCGAEITGHVKNGTMRIVGPKTCRNMWSGTFPINAYTTGPCTPLPAPNYKFALWRVSAEEYVEIRQVGDFHYVTGMTTDNLKCPCQVPSPEFFTELDGVRLHRFAPPCKPLLREEVSFRVGLHDYPVGSQLPCEP
>1a.GB._.ESR_7.AM600912
LRDIWDWICEVLSDFKTWLKAKLMPQLPGIPLVSCQRGYRGVWRGDGIMHTRCHCGAEITGHVKNGTMRIVGPRTCKNMWSGTFPINAYTTGPCTPLPAPNYKFALWRVSAEEYVEIRQVGDFHYVTGMTTDNLKCPCQVPSPEFFTELDGVRLHRFAPPCKPLLREEVSFRVGLHEYPVGSQLPCEP
>1a.US.2002.02_26.DQ889272
LRDIWDWICEVLSDFKTWLKAKL?PQLPGIPFVSCQRGY?GVWRGDGIMH?R?HCGAEITGHVKNGTMRIVGPRTCKNMWNGTFPINAYTTGPCTPLPAPNYK?ALWRVSAEEYVEIRQVGDFHYVTGMTTDNLKCPCQVPSPEFFTELDGVRLHRFAPPCKPLLRDEVSFRVGLHDYPVGSQLPCEP
>1a.US.2004.PT097dX.FJ958888
LRDVWDWICEVLSDFKTWLKAKLMPQLPGIPFVSCQRGYKGVWRGDGIMHTRCHCGAEITGHVKNGTMRIVGPRTCRNTWGGTFPINAYTTGPCTPLPAPNYTFALWRVSAEEYVEIRQVGDFHYVTGMTTDNLKCPCQVPSPEFFTELDGVRLHRFAPPCKPLLREEVSFRVGLHEYPVGSQLPCEP
>1a._._.704.KJ747881
LRDIWDWICEVLSDFKTWLQAKLMPQLPGIPFVSCQRGYRGVWRGDGIVHTRCHCGAEITGHVKNGTMRIVGPKTCRNMWSGTFPINAYTTGPCTPLPAPNYKFALWRVSAEEYVEVRQVGDFHYVTGMTTDNLKCPCQVPSPEFFTELDGVRLHRFAPPCKPLLREEVSFRVGLHEYPVGSQLPCEP
>1a.US.2009.10069_7A17.KT734552
LRDIWDWICEVLSDFKTWLKAKLMPQLPGIPFVSCQRGYKGVWQGDGIMHTRCHCGAEITGHVKNGTMRIVGPKTCRNMWSGTFPINAYTTGPCTPLPAPNYTFALWRVSAEEYVEIRRVGDFHYVTGMTTDNLKCPCQVPSPEFFTELDGVRLHRFAPPCKPLLRDEVSFRVGLYDYPVGSQLPCEP
>1a.US.2008.M003_N_194C10.JQ062218
LRDIWDWICEVLSDFKTWLKAKLMPQLPGVPFVSCQRGYKGVWRGDGIMHTRCHCGAQITGHVKNGTMRIVGPRTCRNMWSGTFPINAYTTGPCTPLPAPNYKFALWRVSAEEYVEIRQVGDFHYVTGMTTDNLKCPCQVPSPEFFTELDGVRLHRFAPPCKPLLREEVTFRVGLHEYPVGSQLPCEP
>1a._._.RMO6m16.HQ823940
LRDIWDWICEVLSDFKTWLKAKLMPQLPGIPLVSCQRGYRGVWRGDGIMHTRCHCGAEITGHVKNGTMRIVGPKTCRNMWSGTFPINAYTTGPCTPLPAPNYKFALWRVSAEEYVEIRQVGDFHYVTGMTTDNLKCPCQVPSPEFFTELDGVRLHRFAPPCKPLLREEVSFRVGPHEYPVGSQLPCEP
>1a._._.PCZ4m11.HQ823815
LRDIWDWICEVLSDFKTWLKAKLMPQLPGIPLVSCQRGYRGAWRGDGIMHTRCHCGAEITGHVKNGTMRIVGPKTCRNMWSGTFPINAYTTGPCSPLPAPNYKFALWRVSAEEYVEVRQVGDFHYVTGMTTDNLKCPCQVPSPEFFTELDEVRLHRFAPPCKPLLREEVSFRVGLHEYPVGSQLPCEP
>1a.US.2002.SVR7W04.FJ896328
LRDIWDWICEVLSDFKTWLKAKLMPQLPGIPFVSCQRGYKGVWRGDGIMHTRCHCGAEITGHVKNGTMRIVGPKTCRNMWSGTFPINAYTTGPCTPLPAPNYKFALWRVSAEEYVEIRQVGDFHYVTGMTTDNLKCPCQVPSPEFFTELDGVRLHRFAPPCKPLLRDEVSFRVGLHDYPVGSQLPCEP
>1a.US.2004.PT050D.FJ958369
LRDIWDWICEVLSDFKTWLKAKLMPQLPGIPFVSCQRGYKGVWRGDGIMHTRCHCGAEITGHVKNGTMRIVGPRTCRNMWNGTFPINAYTTGPCTPLPAPNYTFALWRVSAEEYVEIRQVGDFHYVTGMTTDNLKCPCQVPSPEFFTELDGVRLHRFAPPCKPLLREEVSFRVGLHEYPVGSQLPCEP
>1a._._.V0055.KC127173
?RDIWDWICEVLSDFKTWLKAKLMPQLPGIPF?SCQRGYR?VWR?DGIMHTRCHCGAE?TGHVKNGTMRVVGPRTCRNMW?GTFPINAYT?GPCTPLPAPNYTFALWRVSAEEYVEVRQVGDFHYVTGMTTDNLKCPCQVPSPEFFTELDGVR?HRFAPPCKPLLREEVSFRVGLHEYPVGSQLPCEP
>1a.US.2004.PT0324D.FJ958644
LRDIWDWICEVLSDFKTWLKAKLMPQLPGIPFVSCQRGYRGVWRGDGIMHTRCHCGAEITGHVKNGTMRIVGPKTCRNMWSGTFPINAYTTGPCTPLPAPNYKFALWRVSAEEYVEVRQVGDFHYVTGMTTDNLKCPCQVPSPEFFTELDGVRLHRFAPPCKPLLREEVSFRVGLHEYPVGSQLPCEP
>1a._._.CSM2m2.HQ824096
LRDIWDWICEVLSDFKTWLKAKLMPQLPGIPLVSCQRGYRGVWRGDGIMHTRCHCGAEITGHVKNGTMRIVGPKTCRNMWSGTFPINAYTTGPCTPLPAPNYKFALWRVSAEEYVEIRQVGDFHYVTGMTTDNLKCPCQVPSPEFFTELDGVRLHRFAPPCKPLLREEVSFRVGLHEYPVGSQLPCEP
>1a.US.2003.03_31.DQ889286
LRDIWDWICEVLSDFKTWLKAKLMPQLPGIPFVSCQRGYRGVWRGDGIMHTRCHCGAEITGHVKNGTMRIVGPRTCRNMWSGTFPINAYTTGPCTPLPAPNYKFALWRVSAEEYVEIRQVGDFHYVTGMTTDNLKCPCQVPSPEFFTELDGVRLHRFAPPCKPLLREEVSFRVGLHEYPVGSQLPCEP
>1a.US._.181.AF265139
LRDIWDWICEVLSDFKTWLKAKLMPQLPGIPFVSCQRGYRGVWRGDGIMHTRCHCGAEITGHVKNGTMRIVGPKTCRNMWSGTFPINAYTTGPCTPLPAPNYTFALWRVSAEEYVEVKQVGDFHYVTGMTADNLKCPCQVPSPEFFTELDGVRLHRFAPPCKPLLRDEVSFRVGLHDYPVGSQLPCEP
>1a._._.EAO6m10.HQ824089
LRDIWDWICEVLSDFKTWLKAKLMPQLPGIPLVSCQRGYKGVWRGDGIMHTRCRCGAEITGHVKNGTMRIVGPKTCRNM*SGAFPINAYTTGPCTPLPAPNYKFALWRVSAEEYVEIRQVGDFHYVTGMTTDNLKCPCQVPSPEFFTELDGVRLHRFAPPCKPLLREEVSFRVGLHEYPVGSQLPCEP
>1a.US.2000.HCV1a/US/BIDV412/2000.EU155312
LRDIWDWICEVLSDFKTWLKAKLMPQLPGIPLVSCQRGYRGVWRGDGIMHTRCHCGAEITGHVKNGTMRIVGPRTCRNMWSGTFPINAYTTGPCTPLPAPNYKFALWRVSAEEYVEIRQVGDFHYVTGMTTDNLKCPCQVPSPEFFTELDGVRLHRFAPPCKPLLREEVSFRVGLHEYPVGSQLPCEP
>1a.CH._.78357163K6.FJ932305
LRDIWDWICEVLSDFKTWLKAKLMPQLPGIPFVSCQRGYKGVWQGDGIMHTRCHCGAEITGHVKNGTMRIVGPKTCRNMWSG?FPINAYTTGPCTPLPAPNYTFALWRVSAEEYVEIRRVGDFHYVTGMTADNLKCPCQVPSPEFFTELDGVRLHRFAPPCKPLL??EVSFRVGLYDYPVGSQLPCEP
>1a.GB._.ERR_161.AM600926
LRDVWDWICEVLSDFKTWLKAKLMPQLPGIPFVSCQRGYKGVWQGDGIMHTRCHCGAEITGHVKNGTMRIAGPRTCRNMWSGTFPINAYTTGPCTPLPAPNYTFALWRVSAEDYVEIRRVGDFHYVTGMTADNLKCPCQVPSPEFFTELDGVRLHRFAPSCKPLLRDEVSFRVGLHDYPVGSQLPCEP
>1a.US.2004.PT0124H.FJ958603
LRDIWDWICEVLSDFKTWLKAKLMPQLPGIPFVSCQRGYRGVWRGDGIMHTRCHCGAEITGHVKNGTMRIVGPKTCRNMWNGTFPINAYTTGPCTPLPAPNYTFALWRVSAEEYVEIRQEGDFHYVTGMTTDNLKCPCQVPSPEFFTELDGVRLHRFAPPCKPLLREEVSFRVGLREYPVGSQLPCEP
>1a.US.2003.HCV1a/US/BIDV64/2003.EU256021
LRDIWDWICEVLSDFKTWLKAKLMPQLPGIPFVSCQRGYRGVWQGDGIMHTRCHCGAEIAGHVKNGTMRIVGPKTCRNMWSGTFPINAYTTGPCTPLPAPNYTFALWRVSAEEYVEIRRVGDFHYVTGMTADNLKCPCQVPSPEFFTELDGVRLHRFAPPCKPLLRDEVSFRVGLHDYPVGSQLPCEP
>1a._._.V0551.KC127557
LRD?WDWICEVLSDFKTWLKAKLMPQLPGIP?VSCQRGYKGVWRGDGIMHTRCHCGAEIAGHVKNGTMRIVGPKTCRNMWSGTFPINAYTTGPCAPLPAPNYTFALWRVSAEEYVEIRRV?DFHYVTGMTADNLKCPCQVPSPEFFTELDGVR?HRFAPPCKPLLREEVSFRVGLHDYPVGSQLPCEP
>1a.US.1989.HCV1a/US/BIDV173/1989.EU255968
LRDIWDWICEVLSDFKTWLKAKLMPQLPGIPFVSCQRGYKGVWRGDGIMHTRCHCGAEITGHVKNGTMRIVGPKTCRNMWSGTFPINAYTTGPCTPLPAPNYKFALWRVSAEEYVEVRQVGDFHYVTGMTTDNLKCPCQVPSPEFFTELDGVRLHRFAPPCKPLLREEVSFRVGLNEYPVGSQLPCEP
>1a._._.EAO14d17.HQ824063
LRDIWDWICEVLSDFKTWLKAKLMPQLPGIPFVSCQRGYRGVWRGDGIMHTRCHCGAEITGHVKNGTMRIVGPKTCRNMWSGTFPINAYTTGPCTPLPAPNYKFALWRVSAEEYVEIRQVGDFHYVTGMTTDNLKCPCQVPSPEFFTELDGVRLHRFAPPCKPLLREEVSFRVGLHEYPVGSQLPCEP
>1a._._.CSM5m11.HQ824152
LRDIWDWICEVLSDFKTWLKAKLMPQLPGIPLVSCQRGYRGVWRGDGIMHTRCHCGAEITGHVKNGTMRIVGPKTCRNMWSGTFPINAYTTGPCTPLPAPNYKFALWRVSAEEYVEIRQVGDFHYVTGMTTDNLKCPCQVPSPEFFTELDGVRLHRFAPPCKPLLREEVSFRVGLHEYPVGSQLPCEP
>1a.US.2004.PT037dH.FJ958671
LRDIWDWICEVLSDFKTWLKAKLMPQLPGIPFVSCQRGYRGVWRGDGIMHTRCHCGAEITGHVKNGTMRIVGPKTCRNMWSGTFPINAYTTGPCTPLPAPNYKFALWRVSAEEYVEVRQVGDFHYVTGMTTDNLKCPCQVPSPEFFTELDGVRLHRFAPPCKPLLREEVSFRVGLHEYPVGSQLPCEP
>1a.US._.34W6.AF265000
LRDIWDWICEVLSDFKTWLKAKLMPQLPGIPFVSCQRGYKGVWRVDGIMHTRCHCGAEITGHVKNGTMRIVGPRTCRNMWSGTFPINAYTTGPCTPLPAPNYTFALWRVSAEEYVEIRQVGDFHYVTGMTTDNLKCPCQVPSPEFFTELDGVRLHRFAPPCKPLLREEVSFRVGLHEYPVGSQLPCEP
>1a.US.2002.BT3W00.FJ896303
LRDIWDWICEVLSDFKTWLKAKLMPQLPGIPFVSCQRGYRGVWRGDGIMHTRCHCGAEITGHVKNGTMRIVGPRTCRNMWSGTFPINAYTTGPCTPLPAPNYTFALWRVSAEEYVEIRRVGDFHYVTGMTTDNLKCPCQVPSPEFFTELDGVRLHRFAPPCKPLLREEVSFR?GLHDYPVGSQLPCEP
>1a.US._.53.AF265126
LRDIWDWICEVLSDFKTWLKAKLMPQLPGIPFVSCQRGYKGVWRGDGIMHTRCHCGAEITGHVKNGTMRIVGPKTCRNMWSGTFPINAYTTGPCVPLPAPNYTFALWRVSAEEYVEIRRVGDFHYVTGMTTDNLKCPCQVPSPEFFTELDGVRLHRFAPPCKPLLRDEVSFRVGLHDYPVGSQLPCEP
>1a.US.2003.HCV1a/US/BIDV413/2003.EU155313
LRDIWDWICEVLSDFKTWLKAKLMPQLPGIPFVSCQRGYRGVWRGDGIMHTRCHCGAEITGHVKTGTMRIVGPRTCRNTWSGTFPINAYTTGPCTPLPAPNYTFALWRVSAEEYVEIRQVGDFHYVTGMTTDNLKCPCQVPSPEFFTELDGVRLHRFAPPCKPLLREDVSFRVGLHEYPVGSQLPCEP
>1a._._.V0099.KC127216
LRDIWDWICEVLSDFKTWLKAKLMPQLPGIPFVSCQRGYRGVWRGDG?MHTRCHCGAEIAGHVKNGTMRIVGPRTCRNMWSGTFPINAYTTGPCTPLPAPNYTFALWRVSAEEYVEIRRVGDFHYVTGMTVDNLKCPCQVPSPEFFTELDGVRLHRFAPPCKPLLRDEVSFRVGLHDYPVGSQLPCEP
>1a._._.V0454.KC127460
LRDIWDWICEVLSDFKTWLKAKLMPQLPGIPFVSCQ?GYRGVWRGDGIMHTRCYCGAEIAGHVKNGTMRIVGPRTCRNTWSGTFPINAYTTGPCTPLPAPNYTFALWRVSAEEYVEIRQVGDFHYVTGMTADNLKCPCQVPSPEFFTELDGVRLHRFAPPCKPLLREEVSFRVGLHEYPVGSQLPCEP
>1a.US._.7046.EF407433
LRDIWDWICEVLSDFKTWLKAKLMPQLPGIPFVSCQRGYKGVWRGDGIMHTRCHCGAEITGHVKNGTMRIVGPRTCRNMWSGTFPINAYTTGPCTPLPAPNYTFALWRVSAEEYVEVRQEGDFHYVTGMTTDNLKCPCQVPSPEFFTELDGVRLHRFAPPCKPLLREEVSFRVGLHEYPVGSQLPCEP
>1a.US.2006.V3221.JX463630
LRDIWDWICEVLSDFKTWLKAKLMPQLPGIPFVSCQRGYRGVWRGDGIMHTRCHCGAEITGHVKNGTMRIVGPRTCRNMWNGTFPINAYTTGPCTPLPAPNYKFALWRVSAEEYVEVRQVGDFHYVTGMTTDNLKCPCQVPSPEFFTELDGVRLHRFAPPCKPLLREEVSFRVGLNDYPVGSQLPCEP
>1a.US.2009.10069_2FB12.KT734536
LRDIWDWICEVLSDFKTWLKAKLMPQLPGIPFVSCQRGYKGVWQGDGIMHTRCHCGAEITGHVKNGTMRIVGPKTCRNMWSGTFPINAYTTGPCTPLPAPNYTFALWRVSAEEYVEIRRVGDFHYVTGMTTDNLKCPCQVPSPEFFTELDGVRLHRFAPPCKPLLRDEVSFRVGLYDYPVGSQLPCEP
>1a.US.2004.PT010H.FJ958591
LRDIWDWICEVLSDFKTWLKAKLMPQLPGIPFVSCQRGYRGVWRGDGIMHTRCHCGAEITGHVKNGTMRIAGPRTCRNMWSGTFPINAYTTGPCTPLPAPNYTFALWRVSAEEYVEIRQEGDFHYVTGMTTDNLKCPCQVPSPEFFTELDGVRLHRFAPPCKPLLREEVSFRVGLHEYPVGSQLPCEP
>1a.US.2006.V3220.JX463629
LRDIWDWICEVLSDFKTWLKAKLMPQLPGIPFVSCQRGYKGVWRGDGIMHTRCHCGAEITGHVKNGTMRIVGPRTCRNMWSGTFPINAYTTGPCTPLPAPNYTFALWRVSAEEYVEIRQVGDFHYVTGMTTDNLKCPCQVPSPEFFTELDGVRLHRFAPPCKPLLREEVSFRVGLHEYPVGSQLPCEP
>1a._._.DN28.EU781811
LRDIWDWICEVLSDFKTWLKAKLMPQLPGIPFVSCQRGYRGVWRGDGIMHTRCHCGAEITGHVKNGTMRIAGPKTCRNMWSGTFPINAYTTGPCTPLPAPNYTFALWRVSAEEYVEIRQVGDFHYVTGMTADNLKCPCQVPSPEFFTELDGVRLHRFAPPCKPLLREEVSFRVGLHDYPVGSQLPCEP
>1a.US.2006.PT2448I.FJ958830
LRDIWDWICEVLSDFKTWLKAKLVPQLPGIPFVSCQRGYRGVWQGDGIMHTRCHCGAEITGHVKNGTMRIVGPKTCRNMWSGTFPINAYTTGPCNPLPAPNYTFALWRVSAEEYVEIRRVGDFHYVTGMTADNLKCPCQVPSPEFFTELDGVRLHRFAPPCKPLLRDEVSFKVGLHDYPVGSQLPCEP
>1a.US.2006.PT240P.FJ958811
LRDIWDWICEVLSDFKTWLKAKLMPQLPGIPFVSCQRGYRGVWRGDGIMHTRCHCGAEITGHVKNGTMRIVGPKTCRNMWSGTFPINAYTTGPCNPLPAPNYTFALWRVSAEEYVEIRRVGDFHYVTGMTADNLKCPCQVPSPEFFTELDGVRLHRFAPPCKPLLRDEVSFKVGLHDYPVGSQLPCEP
>1a.US.2006.HCV1a/US/BIDV510/2006.EU255936
LRDIWDWICEVLSDFQVWLKAKLMPQLPGIPFVSCQRGYRGVWRGDGIMHTRCHCGAEITGHVKNGTMRIVGPRTCRNMWSGTFPINAYTTGPCSPLPAPNYTFALWRVSAEEYVEIRRVGDFHYVTGMTTDNLKCPCQVPSPEFFTELDGVRLHRFAPPCKPLLREEVSFKVGLHDYPVGSQLPCEP
>1a.US.1992.HCV1a/US/BIDV184/1992.EU255976
LRDIWDWICEVLSDFKTWLKAKLMPQLPGIPFVSCQRGYKGVWRGDGIMHTRCHCGAEITGHVKNGTMRIVGPKTCRNMWGGTFPINAYTTGPCTPLPAPNYTFALWRVSAEEYVEIRRVGDFHYVTGMTTDDLKCPCQVPSPEFFTELDGVRLHRFAPPCKPLLREEVSFRVGLHAYPVGSQLPCEP
>1a._._.RMO2m14.HQ823883
LRDIWDWICEVLSDFKTWLKAKLMPQLPGIPLVSCQRGYRGVWRGDGIMHTRCHCGAEITGHVKNGTMRIVGPKTCRNMWSGTFPINAYTTGPCTPLPAPNYKFALWRVSAEEYVEIRQVGDFHYVTGMTTDNLKCPCQVPSPEFFTELDGVRLHRFAPPCKPLLREGVSFRVGLHEYPVGSQLPCEP
>1a._._.CSM6m4.HQ824160
LRDIWDWICEVLSDFKTWLKAKLMPQLPGIPLVSCQRGYRGVWRGDGIMHTRCHCGAEITGHVKNGTMRIVGPKTCRNMWSGTFPINAYTTGPCTPLPAPNYKFALWRVSAEEYVEIRQVGDFHYVTGMTTDNLKCPCQVPSPEFFTELDGVRLHRFAPPCKPLLREEVSFRVGLHEYPVGSQLPCEP
>1a.US.2006.V2536.JX463591
LRDIWDWICEVLSDFKTWLKAKLMPQLPGIPFVSCQRGYRGVWRGDGIMHSRCHCGAEITGHVKNGTMRIAGPKTCRNMWNGTFPINAYTTGPCTPLPAPNYTFALWRVSAEEYVEIRRVGDFHYVTGMTTDNLKCPCQVPSPEFFTELDGVRLHRFAPPCKPLLRDEVSFRVGLHDYPVGSQLPCEP
>1a.US._.L8106.DQ889307
LRDIWDWICEVLSDFKTWLKAKLMPQLPGIPFVSCQRGYRGVWRGDGIMHTRCHCGAEITGHVKNGTMRIVGPRTCRNMWSGTFPINAYTTGPCTPLPAPNYTFALWRVSAEEYVEIRQVGDFHYVTGMTTDNLKCPCQVPSPEFFTELDGVRLHRFAPPCKPLLRDEVSFRVGLHEYPVGSQLPCEP
>1a.US._.8030.EF407421
LRDIWDWICEVLSDFKTWLKAKLMPQLPGIPFVSCQRGYRGVWRGDGIMHTRCHCGAEIAGHVKNGTMRIVGPRTCRNTWNGTFPINAYTTGPCTPLPAPNYTFALWRVSAEEYVEIRRVGDFHYVTGMTTDDLKCPCQVPSPEFFTELDGVRLHRFAPPCKPLLRDEVSFRVGLHAYPVGSQLPCEP
>1a.US._.911W6.AF265013
LRDIWDWICEVLSDFKTWLKAKLMPQLPGIPFVSCQRGYKGVWRVDGIMHTRCHCGAEITGHVKNGTMRIVGPRTCRNMWSGTFPINAYTTGPCTPLPAPNYTFALWRVSAEEYVEIRQVGDFHYVTGMTTDNLKCPCQVPSPEFFTELDGVRLHRFAPPCKPLLREEVTFRVGLHEYPVGSQLPCEP
>1a._._.EAO2m2.HQ824066
LRDIWDWICEVLSDFKTWLKAKLMPQLPGIPFVSCQRGYRGVWRGDGIMHTRCHCGAEITGHVKNGTMRIVGPKTCRNMWSGTFPINAYTTGPCTPLPAPNYKFALWRVSAEEYVEIRQVGDFHYVTGMTTDNLKCPCQVPSPEFFTELDGVRLHRFAPPCKPLPREEVSFRVGLHEYPVGSQLPCEP
>1a.US.2004.PT0224F.FJ958775
LRDIWDWMCEVLSDFKTWLKAKLMPQLPGIPFVSCQRGYRGVWRGDGIMHTRCHCGAEITGHVKNGTMRIAGPRTCRNMWSGTFPINAYTTGPCTPLPAPNYKFALWRVSAEEYVEIRQVGDFHYVTGMTTDNLKCPCQVPSPEFFTELDGVRLHRFAPPCKPLLRDEVSFRVGLHEYPVGSQLPCEP
>1a._._.V0591.KC127597
LRD?WDWICEVLSDFKTWLKAKLMPQLPGIPFVTC?RGYRGVWRGDGIMHTRCHCGAEIAGHVKNGTMRIVGPKTCRNMWSGTFPINAYTTGPCTPLPAPNYTFALWRVSAEEYVEIRRVGDFHYVTGMTADNLKCPCQVPSPEFFTELDGVRLHRFAPPCKPLLRDEVSFRVGLNDYPVGSQLPCEP
>1a.US.2004.PT0724D.FJ958557
LRDIWDWICEVLSDFKTWLKAKLMPQLPGIPLVSCQRGYRGVWRGDGIMHTRCHCGAEITGHVKNGTMRIVGPRTCRNMWSGTFPINAYTTGPCTPLPAPNYKFALWRVSAEEYVEIRQVGDSHYVTGMTTDNLKCPCQVPSPEFFTELDGVRLHRYAPPCKPLLRDEVSFRVGLHEYPVGSQLPCEP
>1a._._.V0049.KC127167
LRDIWDWICEVLSDFKTWLKAKLMPQLPGIPFVSCQRGYRGVWRGDGIMHTRCHCGAEITGHVKNGTMRIAGPRTCRNMWSGTFPINAYTTGPCTPLPAPNYTFALWRVSAEEYVEIRRVGDFHYVTGMTTDNLKCPCQVPSPEFFTELDGVRLHRFAPPCRPLLRDEVSFRVGLHDYPVGSQLPCEP
>1a.US.2003.V3183.JX463542
LRDIWDWICEVLSDFKTWLKAKLMPQLPGIPFVSCQRGYRGVWRGDGIMNTRCHCGAEIAGHVKNGTMRIVGPKTCRNMWSGTFPINAYTTGPCTPLPAPNYKFALWRVSAEEYVEIRQVGDFHYVTGMTADNLKCPCQVPSPEFFTELDGVRLHRFAPPCKPLLRDEVSFRVGLHEYPVGSQLPCEP
>1a._._.ICC14d1.HQ823977
LRDIRDWICEVLSDFKTWLKAKLMPQLPGIPLVSCQRGYRGVWRGDGIMHTRCHCGAEITGHVKNGTMRIVGPKTCRNMWSGTFPINAYTTGPCTPLPAPNYKFALWRVSAEEYVEIRQVGDFHYVTGMTTDNLKCPCQVPSPEFFTELDGVRLHRFAPPCKPLLREEVSFRVGLHEYPVGSQLPCEP
>1a._._.V0597.KC127603
LRDIWDWICEVLSDFKTWLKAKLMPQLPGIPFVSCQRGYRGAW?GDGIMHTRCHCGAEITGHVKNGTMRIVGPRTCRNMWNGTFPINAYTTGPCTPLPAPNYKFALWRVSAEEYVEIRQVGDFHYVTGMTTDDLKCPCQVPSPEFFTE?DGVRLHRFAPPCKPLLREEVSFRVGLHAYPVGSQLPCEP
>1a._._.PCZ28d18.HQ823773
LRDIWDWICEVLSDFKTWLKAKLMPQLPGIPLVSCQRGYRGAWRGDGIMHTRCHCGAEITGHVKNGTMRIVGPKTCRNMWSGTFPINAYTTGPCSPLPAPNYKFALWRVSAEEYVEVRQVGDFHYVTGMTTDNLKCPCQVPSPEFFTELDGVRLHRFAPPCKPLLREEVSFRVGLHEYPVGSQLPCEP
>1a.US.2002.0230.EU781794
LRDIWDWICEVLSDFKTWLKAKLMPQLPGIPFVSCQRGYRGVWRGDGIMHTRCHCGAEITGHVKNGTMRIVGPRTCKNMWSGTFPINAYTTGPCTPLPAPNYKFALWRVSAEEYVEIRQVGDFHYVTGMTTDNLKCPCQVPSPEFFTELDGVRLHRFAPPCKPLLREEVTFRVGLHEYPVGSQLPCEP
>1a.US.1992.HCV1a/US/BIDV174/1992.EU255969
LRDIWDWICEVLSDFKTWLKAKLMPQLPGIPFVSCQRGYKGVWRGDGIMHTRCHCGAEITGHVKNGTMRIVGPRTCKNMWSGTFPINAYTTGPCTPLPAPNYEFALWRVSAEEYVEIRQVGDFHYVTGMTTDNLKCPCQVPSPEFFTELDGVRLHRFAPPCKPLLREEVSFRVGLHEYPVGSQLPCEP
>1a._._.V0062.KC127180
LRDIWDWICEVLSDFKTWLKAKLMPQLPGIPFVSCQRGYRGVWRGDGIMHTRCHCGAEITGHVKNGTMRIVGPRTCRNMWSGTFPINAYTTGPCTPLPAPNYEFALWRVSAEEYVEIRRVGDFHYVTGMTTDNLKCPCQVPSPEFFTELDGVRLHRFAPPCKPLLREEVSFKVGLHEYPVGSQLPCEP
>1a._._.603.GQ848780
LRDIWDWICEVLSDFKVWLKAKLMPQLPGIPFVSCQRGYKGVWRGDGIMHTRCHCGAEITGHVKNGTMRIVGPRTCRDMWSGTFPINAYTTGPCTPLPAPNYTFALWRVSAEEYVEIRQVGDFHYVTGMTTDNLKCPCQVPSPEFFTELDGVRLHRFAPPCKPLLREEVSFRVGLHEYPVGSQLPCEP
>1a.US.2004.HCV1a/US/BIDV53/2004.EU256013
LRDIWDWICEVLSDFKTWLKAKLMPQLPGIPFVSCQRGYKGVWRGDGIMHTRCHCGAEITGHVKNGTMRIVGPRTCRNMWSGTFPINAYTTGPCTPLPAPNYTFALWRVSAEEYVEVRQVGDFHYVTGMTTDNLKCPCQVPSPEFFTELDGVRLHRYAPPCKPLLREEVSFRVGLHEYPVGSQLPCEP
>1a._._.V0093.KC127211
LR?IWDW?CEVLSDFKTWLKAKLV?QLPGIPF?SCQRG?RGVW?GDGIMHTRCHCGAELTGHVKNGTMRIVGPRTCRNMWSGTFPI?A?TTGP?TPLPAPNYTFALWRVSAEEYVEIRRVGDFHYVTGMTTDN?KCPCQVPSPEFFTELDGVRL?RFAPPCKPLLRDDVTFSVGLH?YPVGSQLPCEP
>1a.US.2006.HCV1a/US/BIDV337/2006.EU155249
LRDIWDWICEVLSDFKTWLKAKLMPQLPGIPFVSCQRGYRGVWRGDGVMHTRCHCGAEITGHVKNGTMRIVGPKTCRNMWSGTFPINAYTTGPCTPLPAPNYEFALWRVSAEEYVEIRQLGDAHYVTGMTTDNLKCPCQVPSPEFFTELDGVRLHRFAPPCKPLLREEVSFRVGLHEYPVGSQLPCEP
>1a._._.V0303.KC127328
L?DIWDWICEVLSDFKTWLKAKLMPQLPGIPFVSCQRGYRGVW??DGVMHTRC?CGA?ITGHV?NGTMRIVGPKTCRNMWSGTFPINAYTTGP?TPLPAPNYTFALWRVSAEEYVEIRRVGDFHYVTGMTTDNLKCPCQVPSPEFFTELDGVRLHRFAPPCKPLLRDEVSFRVGLHDYPVGSQLPCEP
>1a.US.2004.PT0248B.FJ958784
LRDIWDWICEVLSDFKTWLKAKLMPQLPGIPFVSCQRGYRGVWRGDGIMHTRCHCGAEITGHVKNGTMRIAGPRTCRNMWSGTFPINAYTTGPCTPLPAPNYKFALWRVSAEEYVEIRQVGDFHYVTGMTTDNLKCPCQVPSPEFFTELDGVRLHRFAPPCKPLLRDEVSFRVGLHEYPVGSQLPCEP
>1a.US._.V3190.HQ850286
LRDIWDWICEVLSDFKTWLKAKLMPQLPGIPFVSCQRGYRGVWRGDGIMHTRCHCGAEIAGHVKNGTMRVVGPKTCRNMWSGTFPINAYTTGPCTPLPAPNYTFALWRVSAEEYVEIRRVGDYHYVTGMTADNLKCPCQVPSPEFFTELDGVRLHRFAPPCKPLLRDEVSFRVGLNDYPVGSQLPCEP
>1a._._.V0054.KC127172
LRDIWDWICEVLSDFKTWLKAKLMPQLPGIPFVSCQRGYKGVWRGDGIMHTRCHCGAEITGHVKNGTMRIVGPRTCRNMWNGTFPINAYTTGPCTPLPAPNYTFALWRVSAEEYVEIRQVGDFHYVTGMTTDNLKCPCQVPSPEFFTELDGVRLHRFAPPCKPLLREEVTFRVGLHDYPVGSQLPCEP
>1a._._.V0601.KC127607
?RDIWDWICEV?SDFKTWLKAKLMPQLPGIPFVSCQRGYR?VWRG?GIMHTRCHCGAEITGHVKNGTMRIVG?RTC?NMW?GT?PINAYT?GPCT?L?APNYKFA?WRVSAE?YVEIRQVGDF??V?GM??D?LKCPCQVPSPEFFT??DGVRL?RFAPPCKPLL?EE?SFRVGLH?YPVG?QLPC?P
>1a.US._.31.AF265085
LRDIWDWICEVLSDFKTWLKAKLMPQLPGIPFVSCQRGYKGVWRVDGIMHTRCHCGAEITGHVKNGTMRIVGPRTCRNMWSGTFPINAYTTGPCTPLPAPNYTFALWRVSAEEYVEIRQVGDFHYVTGMTTDNLKCPCQVPSPEFFTELDGVRLHRFAPPCKPLLREEVSFRVGLHEYPVGSQLPCEP
>1a._._.V0141.KC127258
LRDIWDWICEVLSDFKTWL?AKL?PQLPGIPFVSCQRGYRGVWRGDGIMHTRCHCGAEITGHVKNGTMRIVGP?TCRNMW?GTFPINAY?TGPCTPLPAPNYTFALWRV?AEEYVEIRQVGDFHYVT?MTSDNL?CPCQVPSPEFFTELDGVRLHRFAPPCKPL?RE?VSFRVGLHEYPVGSQLPCEP
>1a.US.2005.PT2048K.FJ958440
LRDIWDWICEVLSDFKTWLKAKLMPQLPGIPFVSCQRGYRGVWRGDGIMHTRCHCGAEITGHVKNGTMKIVGPKTCRNMWSGTFPINAYTTGPRTPLPAPNYKFALWRVSAEEYVEIRQVGDFHYVTGMTTDNLKCPCQVPSPEFFTELDGVRLHRFAPPCKPLLREEVSFRVGLHEYPVGSQLPCEP
>1a.DE.2003.HCV1a/DE/BIDV24/2003.EU862823
LRDIWDWICEVLSDFKTWLKAKLVPQLPGIPFVSCQRGYRGVWQGDGIMHTRCHCGAEITGHVKNGTMRIVGPKTCKNMWSGTFPINAYTTGPCTPLPAPNYKFALWRVSAEEYVEVRRVGDFHYVTGVTTDNLKCPCQVPSPEFFTELDGVRLHRFAPPCKPLLREEVSFRVGLHDYPVGSQLPCEP
>1a.US.2004.PT020H.FJ958767
LRDIWDWICEVLSDFKTWLKAKLMPQLPGIPFVSCQRGYRGVWRGDGIMHTRCHCGAEITGHVKNGTMRIAGPRTCRNMWSGTFPINAYTTGPCTPLPAPNYKFALWRVSAEEYVEIRQVGDFHYVTGMTTDNLKCPCQVPSPEFFTELDGVRLHRFAPPCKPLLRDEVSFRVGLHEYPVGSQLPCEP
>1a.US.2002.HCV1a/US/BIDV87/2002.EU256030
LRDIWDWICEVLSDFKTWLKAKLMPQLPGIPFVSCQRGYRGVWRGDGVMHTRCHCGAEITGHVKNGTMRIVGPRTCRNMWSGTFPINAYTTGPCTPLPAPNYTFALWRVSAEEYVEIRRVGDFHYVTGMTTDNLKCPCQVPSPEFFTELDGVRLHRFAPPCKPLLREEVTFRVGLHEYLVGSQLPCEP
>1a._._.V0360.KC127366
L?DIWDWICEVLSDFKTWLKAKLMPQLPGIPLVSCQRGYRGVWRGDGIMHTRCHCGAEITGHVKNGTMRIVGPRTCRNTWNGTFPINAYTTGPCTPLPAPNYKFALWRVSAEEYVEIRQVGDFHYVTGMTTDNLKCPCQVPSPEFFTELDGVRLHRFAPPCKPLLREEVSFTVGLHEYPVGSQLPCEP
>1a.US.2006.HCV1a/US/BIDV398/2006.EU155269
LRDIWDWICEVLSDFKTWLKAKLMPQLPGIPFVSCQRGYRGVWRGDGIMHTRCHCGAEITGHVKNGTMRIVGPKTCRNMWSGTFPINAYTTGPCTPLPAPNYTFALWRVSAEEYVEIRQVGDFHYVTGMTADNLKCPCQVPSPEFFTELDGVRLHRFAPPCKPLLRDEVSFRVGLHEYPVGSQLPCEP
>1a.US.1990.HCV1a/US/BIDV200/1990.EU255984
LRDIWDWICEVLSDFKTWLKAKLMPQLPGIPLVSCQRGYKGVWRGDGIMHTRCHCGAEITGHVKNGTMRIVGPKTCRNMWSGTFPINAYTTGPCTPLPAPNYTFALWRVSAEEYVEIRQVGDFHYVTGMTTDNLKCPCQVPSPEFFTELDGVRLHRFAPPCKPLLREEVSFRVGLHDYPVGSQLPCEP
>1a.US.1999.9928.EU781767
LRDIWDWICEVLSDFKTWLKAKLMPQLPGIPFVSCQRGYKGVWRGDGIMHTRCHCGAEITGHVKNGTMRIIGPKTCRNMWSGTFPINAYTTGPCTPLPAPNYTFALWRVSAEEYVEIRQVGDFHYVTGMTADNLKCPCQVPSPEFFTELDGVRLHRFAPPCKPLLRDEVSFRVGLHDYPVGSQLPCEP
>1a.US.2002.BT2W48.FJ896293
LRDIWDWICEVLSDFKTWLKAKLMPQLPGIPFVSCQRGYRGVWRGDGIMHTRCHCGAEITGHVKNGTMRIVGPRACRNMWSGTFPINAYTTGPCTPLPAPNYKFALWRVSAEEYVEIRQVGDFHYVTGMTTDNLKCPCQVPSPEFFTELDGVRIHRFAPPCKPLLREEVSFRVGLNAYPVGSQLPCEP
>1a.US.2002.0246.EU781804
LRDIWDWICEVLSDFKTWLKAKLMPQLPGIPFVSCQRGYRGVWRGDGIMHTRCHCGAEITGHVKNGTMRIAGPRTCRNMWSGTFPINAYTTGPCTPLPAPNYTFALWRVSAEEYVEIRQVGDFHYVTGMTTDNLKCPCQVPSPEFFTELDGVRLHRFAPPCKPLLREEVTFRVGLHEYPVGSQLPCEP
>1a.US._.7065.EF407455
LRDIWDWICEVLSDFKTWLKAKLMPQLPGIPFVSCQRGYRGVWRGDGVMHTRCHCGAEITGHVKNGTMRIVGPRTCRNMWSGTFPINAYTTGPCTPLPAPNYTFALWRVSAEEYVEIRRVGEFHYVTGMTTDDLKCPCQVPSPEFFTELDGVRLHRFAPPCKPLLRDEVSFRVGLHAYPVGSQLPCEP
>1a._._.HPCPOLYP.M32084
LRDIWDWICEVLSDFKTWLKAKLMPQLPGIPFVSCQRGYKGVWRVDGIMHTRCHCGAEITGHVKNGTMRIVGPRTCRNMWSGTFPINAYTTGPCTPLPAPNYTFALWRVSAEEYVEIRQVGDFHYVTGMTTDNLKCPCQVPSPEFFTELDGVRLHRFAPPCKPLLREEVSFRVGLHEYPVGSQLPCEP
>1a.GB._.ERR_271.AM600935
LRDIWDWICEVLSDFKTWLKAKLMPQLPGIPFVSCQRGYRGVWQGDGIMHTRCHCGAEITGHVKNGTMRIVGPKTCRNMWSGTFPINAYTTGPCTPLPAPNYTFALWRVSAEEYVEIRRVGDFHYVTGMTADNLKCPCQVPSPEFFTELDGVRLHRFAPPCKPLLREEVSFRVGLHDYLVGSQLPCEP
>1a.CH.2004.HCV1a/CH/BIDV262/2004.EU155352
LRDIWDWICEVLSDFKTWLKAKLMPQLPGIPFVSCQRGYRGVWRGDGIMHTRCHCGAEITGHVKNGTMRIAGPKTCRNMWSGTFPINAYTTGPCTPLPAPNYTFALWRVTAEEYVEIRRVGDFHYVTGMTADNLKCPCQVPSPEFFTELDGVRLHRFAPPCKPLLRDEVSFSVGLHDYPVGSQLPCEP
>1a._._.patient6.EU370680
LRDIWDWMCEVLSDFKTWLKAKLMPQLPGIPFVSCQRGYRGVWRGDGIMHTRCHCGAEITGHVKNGTMRIVGPKTCRNMWSVTFPINAYTTGPCTPLPAPNYKFALWRVSAEEYVEVRRVGDFHYVTGMTTDNLKCPCQVPSPEFFTELDGVRLHRFAPPCKPLLREEVSFRVGLHDYPVGSQLPCEP
>1a.US._.6030.EF407444
LRDIWDWICEVLSDFKTWLKAKLMPQLPGIPFVSCQRGYKGVWRGDGIMHTRCHCGAEITGHVKNGTMRIVGPRTCRNMWSGTFPINAYTTGPCTPLPAPNYTFALWRVSAEEYVEIRQVGDFHYVTGMTTDNLKCPCQVPSPEFFTELDGVRLHRFAPPCKPLLREEVSFRVGLHEYPVGSQLPCEP
>1a._._.V0528.KC127534
L?DIWDWI?E?LSDFKTWLKAKLMPQLPGIPFVSCQRGYKGVWR?DGIMHTRCHCGAE?TGHVKNGTMRIVGP?TCKNMWSGTFPINAYTTGPSTPLPAPNYKFALWRVSAEEYVEIRQVGDFHYVTGMTTDNLKCPCQVPSPEFFTEL?GVRLHRFAPPCKPLLREEVSFRVGLHDY?VGS?L?CEP
>1a._._.RMOpt20.HQ823869
LRDIWDWICEVLSDFKTWLKAKLMPQLPGIPLVSCQRGYRGVWRGDGIMHTRCHCGAEITGHVKNGTMRIVGPKTCRNMWSGTFPINAYTTGPCTPLPAPNYKFALWRVSAEEYVEIRQVGDFHYVTGVTTDNLKCPCQVPSPEFFTELDGVRLHRFAPPCKPLLREEVSFRVGLHEYPVGSQLPCEP
>1a._._.V0175.KC127292
LRDIWDWICEVLSDFKTWLKAKLMPQLPGIPFVSCQRGYRGVWRGDG?MHTRCHCGAEITGHVKNGTMRIVGPRTCRNMWSGTFPINAYTTGPCAPLPAPNYKFALWRVSAEEYVEIRQVGDFHYVTGMTTDNLKCPCQVPSPEFFTE?DGVRLHR?APPCKPLLRDEVSFRVGLHEYPVGSQLPCEP
>1a.US.2006.HCV1a/US/BIDV461/2006.EU482867
LRDIWDWICEVLSDFKTWLKAKLMPQLPGIPFVSCQRGYRGVWQGDGIMHTRCHCGAEITGHVKNGTMRIVGPKTCRNMWSGTFPINAYTTGPCTPLPAPNYTFALWRVSAEEYVEIRRVGDFHYVTGMTADNLKCPCQVPSPEFFTELDGVRLHRFAPPCKPLLRDEVSFRVGLHDYPVGSQLPCEP
>1a._._.ICC12s5.HQ823964
LRDIWDWICEVLSDFKTWLKAKLMPQLPGIPLVSCQRGYRGVWRGDGIMHTRCHCGAEITGHVKNGTMRIVGPKTCRNMWSGTFPINAYTTGPCTPLPAPNYKFALWRVSAEEYVEIRQVGDFHYVTGMTTDNLKCPCQVPSPEFFTELDGVRLHRFAPPCKPLLREEVSFRVGLHEYPVGSQLPCEP
>1a._._.PCZ3m2.HQ823795
LRDIWDWICEVLSDFKTWLKAKLMPQLPGILLVSCQRGYRGAWRGDGIMHTRCHCGAEITGHVKNGTMRIVGPKTCRNMWSGTFPINAYTTGPCSPLPAPNYKFALWRVSAEEYVEVRQVGDFHYVTGMTTDNLKCPCQVPSPEFFTELDGVRLHRFAPPCKPLLREEVSFRVGLHEYPVGSQLPCEP
>1a.US.2001.BT6W00.FJ896356
LRDIWDWICEVLSDFKTWLKAKLMPQLPGIPFVSCQRGYRGVWRGDGIMHTRCHCGAEITGHVKNGTMRIVGPKTCRNMWNGAFPINAYTTGPCTPLPAPNYKFALWRVSAEEYVEIRQVGDFHYVTGMTADNLKCPCQVPSPEFFTELDGVRLHRFAPPCKPLLREEVSFRVGLHDYPVGSQLPCEP
>1a._._.V0637.KC127643
??DIWDWICEVLSDFKTWLKAKLM?QLPG?PFVSCQRG?KGVWR?DGIMHTRCHCGAEITGHVKNGTMRIVGP?TCRNMW?GTFPINAYTTGPCTPLPAPNYTFALWRVSAEEYVEIRQVGDFHYVTGMTTDNL?CPC??PSPEFF??L?GV?LHR?APPCKPLLRDEVS?RVGLHEYPVGSQ?PCEP
>1a.US.2006.V3335.JX463634
LRDIWDWICEVLSDFKTWLKAKLMPQLPGIPFVSCQRGYRGAWRGDGVMHTRCHCGAEITGHVRNGTMRIVGPRTCRNMWGGTFPINAYTAGPCTPLPAPNYTFALWRVSAEEYVEIRRVGDFHYVTGMTTDDLKCPCQVPSPEFFTELDGVRLHRFAPPCKPLLREEVSFRVGLHAYPVGSQLPCEP
>1a.US.1997.HCV1a/US/BIDV170/1997.EU255966
LRDIWDWICEVLSDFKTWLKAKLMPQLPGIPFVSCQRGYRGVWRGDGIMHTRCHCGADITGHVKNGTMRIVGPKTCRNMWSGTFPINAYTTGPCTPLPAPNYKFALWRVSAEEYVEIRQVGDFHYVTGMTADNLKCPCQVPSPEFFTELDGVRLHRYAPPCKPLLRDEVSFRVGLHDYPVGSQLPCEP
>1a._._.V0158.KC127275
LRDIWDWICEVLSDFKTWLKAKLMPQLPGIPFVSCQRGYKGVWRGDGIM?TRC?CGAEI?GHVK?GTMRIVGPKTCR?MWSGTFPINAYTTGPCTPLPAPNYTFALWRVSAEEYVEIRQVGDFHYVTGMTTDNLKCPCQVPSPEFFTELDGVRLHRFAPPCKPL?REEVSFRVGLHEYPVGSQLPCEP
>1a.US.2009.10069_7A29.KT734561
LRDIWDWICEVLSDFKTWLKAKLMPQLPGIPFVSCQRGYKGVWQGDGIMHTRCHCGAEITGHVKNGTMRIVGPKTCRNVWSGTFPINAYTTGPCTPLPAPNYTFALWRVSAEEYVEIRRVGDFHYVTGMTTDNLKCPCQVPSPEFFTELDGVRLHRFAPPCKPLLRDEVSFRVGLYDYPVGSQLPCEP
>1a.US.2007.V3328.JX463605
LRDIWDWICEVLSDFKTWLKAKLMPQLPGIPFVSCQRGYRGVWQGDGIMHTRCHCGAEITGHVKNGTMRIVGPKTCRNMWSGTFPINAYTTGPCTPLPAPNYKFALWRVSAEEYVEVRRVGDFHYVTGMTADNLKCPCQVPSPEFFTELDGVRLHRFAPPCKPLLREEVSFRVGLHDYPVGSQLPCEP
>1a._._.V0505.KC127511
LRDIWDWICEVLSDFKTWLKAKLMPQLPGIPFVSCQRGYRGVWRGDGIMHTRCHCGAEITGHVKNGTMRIVGPRTCRNMWSGTFPINAYTTGPCTPLPAPNYTFALWRVSAEEYVEIRQVGDFHYVTGMTTDNLKCPCQVPSPEFFTELDGVRLHRFAPPCKPLLREEVSFRVGLHEYPVGSQLPCEP
>1a.US.2005.PT157dH.FJ958751
LRDIWDWICEVLSDFKTWLKAKLMPQLPGIPFVSCQRGYKGVWRGDGIMHTRCHCGAEITGHVKNGTMRIVGPRTCRNMWNGTFPINAYTTGPCTPLPAPNYTFALWRVSAEEYVEIRQVGDFHYVTGMTTDNLKCPCQVPSPEFFTEVDGVRLHRFAPPCKPLLRDEVSFRVGLHDYPVGSQLPCEP
>1a.US.2009.10069July23_B6.KT734593
LRDIWDWICEVLSDFKTWLKAKLMPQLPGIPFVSCQRGYKGVWQGDGIMHTRCHCGAEITGHVKNGTMRIVGPKTCRNMWSGTFPINAYTTGPCTPLPAPNYTFALWRVSAEEYVEIRRVGDFHYVTGMTTDNLKCPCQVPSPEFFTELDGVRLHRFAPPCKPLLRDEVSFRVGLYDYPVGSQLPCEP
>1a.US.2002.HCV1a/US/BIDV422/2002.EU482834
LRDIWDWICEVLSDFKTWLKAKLMPQLPGIPFVSCQRGYRGVWRGDGIMHTRCHCGAEITGHVKNGTMRIVGPKTCRNMWSGTFPINPYTTGPCTPLPAPNYTFALWRVSAEEYVEIRQVGDFHYVTGMTSDNLKCPCQVPSPEFFTELDGVRLHRYAPPCKPLLRDEVSFRVGLHDYPVGSQLPCEP
>1a.TH.2007.THCML2/07.HM042043
LRDIWDWICEVLSDFKTWLKAKLMPQLPGIPFVSCQRGYRGVWRGDGIMHTRCHCGAEITGHVKNGTMKIVGPKTCRNMWTGTFPINAYTTGPCTPLPAPNYTFALWRVSAEEYVEIRQVGDFHYVTGMTADNLKCPCQVPSPEFFTELDGVRLHRFAPPCKPLLRDEVSFRVGLHDYPVGSQLPCEP
>1a.US._.3018.EF407415
LRDIWDWICEVLSDFKTWLKAKLMPQLPGIPFVSCQRGYRGVWQGDGIMHTRCHCGSEITGHVKNGTMRIVGPKTCRNMWSGTFPINAYTTGPCTPLPAPNYTFALWRVSAEEYVEIRRVGDFHYVTGMTADNLKCPCQVPSPEFFTELDGVRLHRFAPPCKPLLRDEVSFRVGLHDYPVGSQLPCEP
>1a._._.V0176.KC127293
LRDIWDWICEVLSDFKTWLKAKLMPQLPGIPLVSCQRGYRGVWRGDGIMHTRCHCGAEITGHVKNGTMRITGPRTCRNMWSGTFPINAYTTGPCTPLPAPNYKFALWRVSAEEYVEIRQVGDFHYVTGMTTDDLKCPCQVPSPEFFTELDGVRLHRFAPPCKPLLREEVSFRVGLHTYPVGSQLPCEP
>1a._._.V0354.KC127360
LRDIWDWICEVLSDFKTWLKAKLMPQLPGIPFVSCQRGY?GVWRGDGIMHTRCH?GAEIAGHVK?GTMRIVGPKTCRNVWSGTFPINAYTTGPCTPLPAPNYTFALWRVSAEEYVEIRQVGDFHYVTGMTADNLKCPCQVPSPEFFTELDGVRLHRFAPPCKPLLRDEVSFRVGLHDYPVGSQLPCEP
>1a.US.2006.HCV1a/US/BIDV360/2006.EU256060
LRDIWDWICEVLSDFKTWLKAKLMPQLPGIPFVSCQRGYRGVWRGDGVMHTRCHCGAEITGHVKNGTMRIVGPRTCRNMWSGTFPINAYTTGPSIPLPAPNYTFALWRVSAEEYVEIRRVGDFHYVTGMTTDNLKCPCQVPSPEFFTELDGVRLHRFAPPCKPLLREEVSFRVGLCEYPVGSQLPCEP
>1a.US.2005.PT207dK.FJ958455
LRDIWDWICEVLSDFKTWLKAKLMPQLPGLPFVSCQRGYRGVWRGDGIMHTRCHCGAEITGHVKNGTMKIVGPKTCRNMWSGTFPINAYTTGPCTPLPAPNYKFALWRVSAEEYVEIRQVGDFHYVTGMTTDNLKCPCQVPSPEFFTELDGVRLHRFAPPCKPLLREEVSFRVGLHEYPVGSQLPCEP
>1a.US.2004.PT0524DD.FJ958384
LRDIWDWICEVLSDFKTWLKAKLMPQLPGIPFVSCQRGYKGVWRGDGIMHTRCHCGAEITGHVKNGTMRIVGPRTCRNMWSGTFPINAYTTGPCTPLPAPNYTFALWRVSAEEYVEIRQVGDFHYVTGMTTDNLKCPCQVPSPEFFTELDGVRLHRFAPPCKPLLREEVSFRVGLHEYPVGSQLPCEP
>1a.US.2001.BT5W04.FJ896331
LRDIWDWICEVLSDFKTWLKAKLMPQLPGIPFVSCQRGYRGVWRGDGIMHTRCHCGAEITGHVKNGTMRIVGPRTCRNMWSGTFPINAYTTGPCTPLPAPNYTFALWRVSAEEYVEVRQVGDFHYVTGMTTDNLKCPCQVPSPEFFTELDGVRLHRFAPPCKPLLREEVSFRVGLHEYPVGSQLPCEP
>1a.US.2005.PT160CC.FJ958505
LRDIWDWICEVLSDFKTWLKAKLMPQLPGIPFASCQRGYRGVWRGDGIMYTRCHCGAEITGHVKNGTMRIVGPKTCRNMWSGSFPINAYTTGPSTPLPAPNYAFALWRVSAEEYVEIRQVGDFHYVTGVTADNLKCPCQVPSPEFFTELDGVRLHRFAPPCKSLLREEVSFRVGLHDYPVGSQLPCEP
>1a.US.2003.V3185.JX463544
LRDIWDWICEVLSDFKTWLKAKLMPQLPGIPFVSCQRGYKGVWRGDGIMHTRCHCGAEITGHVKNGTMRIVGPRTCRNMWSGTFPINAYTTGPCTPLPAPNYTFALWRVSAEEYVEIRQVGDFHYVTGMTTDNLKCPCQVPSPEFFTELDGVRLHRFAPPCKPLLREEVSFRVGLHEYPVGSQLPCEP
>1a.US.2003.HCV1a/US/BIDV411/2003.EU155311
LRDIWDWICEVLSDFKTWLKAKLMPQLPGIPFVSCQRGYKGAWRGDGIMHTRCHCGAEIAGHVKNGTMRIVGPRTCRNMWSGTFPINAYTTGPCTPLPAPNYEFALWRVSAEEYVEIRQVGDFHYVTGVTTDNLKCPCQVPSPEFFTELDGVRLHRFAPPCKPLLREEVSFAVGLHAYPVGSQLPCEP
>1a._._.RMO4m11.HQ823905
LRDIWDWICEVLSDFKTWLKAKLMPQLPGIPLVSCQRGYRGVWRGDGIMHTRCHCGAEITGHVKNGTMRIVGPKTCRNMWSGTFPINAYTTGPCTPLPAPNYKFALWRVSAEEYVEIRQVGDFHYVTGMTTDNLKCPCQVPSPEFFTELDGVRLHRFAPPCKPLLREEVSFRVGLHEYPVGSQLPCEP
>1a.US._.324.AF265042
LRDIWDWICEVLSDFKTWLKAKLMPQLPGIPFVSCQRGYKGVWRVDGIMHTRCHCGAEITGHVKNGTMRIVGPRTCRNMWSGTFPINAYTTGPCTPLPAPNYTFALWRVSAEEYVEIRQVGDFHYVTGMTTDNLKCPCQVPSPEFFTELDGVRLHRFAPPCKPLLREEVSFRVGLHEYPVGSQLPCEP
>1a._._.V0534.KC127540
LRDVWDWICEV?SDFKTWL?AKLMPQL?GVPFVSCQRGYKGVWRGDGIMHTRCHCGAEITGHVKNGTMRIVGPRTCRNMWSGTFP?NAYTTGPCTPLPAPNYTFALWRVSAEEYVEIRRVGDFHYVTGMTTDNLKCPCQVPSPEFFTE?DGVRLHRFAPPCKPLLREEV?FRVGLHEYLVGSQLPCEP
>1a.US.2005.PT2024A.FJ958425
LRDIWDWICEVLSDFKTWLKAKLMPQLPGIPFVSCQRGYRGVWRGDGVMHTRCHCGAEITGHVKNGTMRIVGPRTCRNMWNGTFPINAYTTGPCTPLPAPNYQFALWRVSAEEYVEIRQVGDFHYVTGMTTDNLKCPCQVPSPEFFTELDGVRLHRFAPPCKPLLREEVSFRVGLHEYPVGSQLPCEP
>1a._._.V0362.KC127368
LRDIWDWICEVLSDFKTWLKAKLMPQLPGIPFVSCQRGYRGVWRGDGIMHTRCHCGAEITGHVKNGTMRIVGPRTCRNMWS?TFPINAYTTGPCTPLPAPN?TFALWRVSAEEYVEIRQVGDFHYVTGMTTDNLKCPCQVPSPEFFTE?DGVRLHRFAPPCKPLLREEVSF?VGLHEYPVGSQLPCEP
>1a.US.2006.V2534.JX463589
LRDIWDWICEVLSDFKTWLKAKLMPQMPGIPFLSCQRGYKGVWRGDGIMHTRCHCGAEITGHVKNGTMRIVGPRTCRNMWSGTFPINACTTGPCSPLPAPNYTFALWRVSAEEYVEIRQVGDFHYVTGMTTDNLKCPCQVPSPEFFTELDGVRLHRFAPPCKPLLREEVSFRVGLHEYPVGSQLPCEP
>1a.GB._.ERR_30.AM600936
LRDIWDWVCEVLSDFKTWLKAKLMPQLPGIPFVSCQRGYKGVWRGDGIMHTRCHCGAEITGHVKNGTMRIVGPRTCRNMWNGTFPINAYTTGPCTPLPAPNYKFALWRVSAEEYVEIKQVGDFHYVTGMTTDNLKCPCQVPSPEFFTELDGVRLHRFAPPCKPLLREEVSFRVGLPEYPVGSQLPCEP
>1a.US.2003.V3331.JX463583
LRDIWDWICEVLSDFKTWLKAKLMPQLPGIPFVSCQRGYKGVWRGDGIMHTRCHCGAEITGHVKNGTMRIVGPRTCRNMWNGTFPINAYTTGPCTPLPAPNYKFALWRVSAEEYVEIRQVGDFHYVTGMTTDNLKCPCQVPSPEFFTELDGVRLHRFAPPCKPLLREEVSFRVGLHEYPVGSQLPCEP
>1a.US.2005.PT2048W.FJ958447
LRDIWDWICEVLSDFKTWLKAKLMPQLPGLPFVSCQRGYRGVWRGDGIMHTRCHCGAEITGHVKNGTMKIVGPKTCRNMWSGTFPINAYTTGPCTPLPAPNYKFALWRVSAEEYVEIRQVGDFHYVTGMTTDNLKCPCQVPSPEFFTELDGVRLHRFAPPCKPLLREEVSFRVGLHEYPVGSQLPCEP
>1a.GB._.7G73R787S4.FJ932338
LSDIWDWICEVLSDFKTWLKAKLMPQLPGIPFVSCQRGYRG??RGDGIMHTRCHCGAEIAGHVKNG????????TCRNMWSGTFPINAYTTGPCTPLPAPNYTFALWRVSAEEYVEIRRVGDFHYVTGMTVDNLKCPCQVPSPEFFTELDGVRLHRFAPPCKPLLRDEVSFRVGLHDYPVGSQLPCEP
>1a.US.2001.V3201.JX463569
LRDIWDWICEVLSDFKTWLKAKLMPQLPGIPFVSCQRGYRGVWRGDGVMHTRCHCGAEIAGHVKNGTMRIVGPRTCRNMWSGTFPINAYTTGPCTPLPAPNYTFALWRVAAEEYVEVRRVGDFHYVTGMTADNLKCPCQVPSPEFFTELDGVRLHRFAPPCKPLLRDEVSFRVGLHEYPVGSQLPCEP
>1a._._.V0608.KC127614
L?DIWDW?CEVLSDFKTWLKAKLMPQ?PGIPFVSCQRGYRGVWRGDG?MHTRCHCG?EITGHVKNGTMRIVGPRTCRNMWSGTFPINAY?TGPCTPLPAPNYKFALWRVSAEEYVEIRQEG?FH?VT?M?TDNL?CPCQVPSPEFFTE?DGVR?HRFAPPCKPLLREEVSFRVGLHEYPVGSQLPCEP
>1a._._.EAO12s16.HQ824048
LRDIWDWICEVLSDFKTWLKAKLMPQLPGIPLVSCQRGYRGVWRGDGIMHTRCHCGAEITGHVKNGTMRIVGPKTCRNMWSGAFPINAYTTGPCTPLPAPNYKFALWRVSAEEYVEIRQVGDFHYVTGMTTDNLKCPCQVPSPEFFTELDGVRLHRFASPCKPLLREEVSFRVGPHEYPVGSQLPCEP
>1a.US._.LIV23.DQ838739
LRDIWDWICEVLSDFKTWLKAKLMPQLPGIPFVSCQRGYKGVWRGDGIMHTRCHCGAEITGHVKNGTMRIVGPKTCRNMWSGTFPINAYTTGPCTPLPAPNYTFALWRVSAEEYVEIRQVGDFHYVTGMTTDNLKCPCQVPSPEFFTELDGVRLHRFAPPCKPLLREEVSFRVGLHEYPVGSQLPCEP
>1a._._.V0572.KC127578
LRDIWDWICEVLSDFKTWLKAKLMPQLPGIPFLSCQRGYKGVWRGDGIMHTRCHCGAEITGHVKNGTMRIVGPKTCRNMWNGTFPINANTTGPCTPLPAPNYKFALWRVSAEEYVEIRQVGDFHYVTGMTTD?LKCPCQVPSPEFFTELDGVRLHRFAPPCKPLLREEVSFRV?LHEYPVGSQLPCEP
>1a._._.PCZ6m10.HQ823846
LRDIWDWICEVLSDFKTWLKAKLMPQLPGIPLVSCQRGYRGAWRGDGIMHTRCHCGAEITGHVKNGTMRIVGPKTCRNMWSGTFPINAYTTGPCSPLPAPNYKFALWRVSAEEYVEVRQVGDFHYVTGMTTDNLKCPCQVPSPEFFTELDGVRLHRFAPPCKPLLREEVSFRVGLHEYPVGSQLPCEP
>1a.US.2003.HCV1a/US/BIDV107/2003.EU255996
LRDIWDWICEVLSDFKTWLKAKLMPQLPGIPFVSCQRGYRGVWRGDGIMHTRCHCGAEITGHVKNGTMRIVGPKTCKNMWSGTFPINAYTTGPCTPLPAPNYTFALWRVSAEEYVEIRQVGDFHYVTGMTADNLKCPCQVPPPEFFTELDGVRLHRFAPPCKPLLRDEVSFRVGLHDYPVGSQLPCEP
>1a.US.2004.PT0948I.FJ958878
LRDVWDWICEVLSDFKTWLKAKLMPQLPGIPFVSCQRGYKGVWRGDGIMHTRCHCGAEIAGHVKNGTMRIVGPRTCRNTWGGTFPINAYTTGPCTPLPAPNYTFALWRVSAEEYVEIRQVGDFHYVTGMTTDNLKCPCQVPSPEFFTELDGVRLHRFAPPCKPLLREEVSFRVGLHEYPVGSQLPCEP
>1a.US.2003.0332_P1_101603.EF032883
LRDIWDWICEVLSDFKTWLKAKLVPQLPGIPFVSCQRGYRGVWRGDGIMHTRCHCGAEITGHVKNGTMRIVGPRTCRNMWNGTFPINAYTTGPCTPLPAPNYKFALWRVSAEEYVEVRRVGDFHYVTGMTTDNLKCPCQIPSPEFFTELDGVRLHRFAPPCKPLLREEVSFRVGLHEYPVGSQLPCEP
>1a._._.CSM6m2.HQ824164
LRDIWDWICEVLSDFKTWLKAKLMPQLPGIPLVSCQRGYRGVWRGDGIMHTRCHCGAEITGHVKNGTMRIVGPKTCRNMWSGTFPINAYTTGPCTPLPAPNYKFALWRVSAEEYVEIRQVGDFHYVTGMTTDNLKCPCQVPSPEFFTELDGVRLHRFAPPCKPLLREEVSFRVGLHEYPVGSQLPCEP
>1a._._.RMO3m14.HQ823898
LRDIWDWICEVLSDFKTWLKAKLMPQLPGIPLVSCQRGYRGVWRGDGIMHTRCHCGAEITGHVKNGTMRIVGPKTCRNMWSGTFPINAYTTGPCTPLPAPNYKFALWRVSAEEYVEIRQVGDFHYVTGMTTDNLKCPCQVPSPEFFTELDGVRLHRFAPPCKPLLREEVSFRVGLHEYPVGSQLPCEP
>1a._._.RMO6m19.HQ823943
LRDIWDWICEVLSDFKTWLKAKLMPQLPGIPLVSCQRGYRGVWRGDGIMHTRCHCGAEITGHVKNGTMRIVGPKTCRNMWSGTFPINAYTTGPCTPLPAPNYKFALWRVSAEEYVEIRQVGDFHYVTGMTTDNLKCPCQVPSPEFFTELDGVRLHRFAPPCKPLLREEVSFRVGLHEYPVGSQLPCEP
>1a._._.EAO12s11.HQ824044
LRDIWDWICEVLSDFKTWLKAKLMPQLPGIPLVSCQRGYRGVWRGDGIMHTRCHCGAEITGHVKNGTMRIVGPKTCRNMWSGAFPINAYTTGPCTPLPAPNYKFALWRVSAGEYVEIRQVGDFHYVTGMTTDNLKCPCQVPSPEFFTELDGVRLHRFAPPCKPLLREEVSFRVGLHEYPVGSQLPCEP
>1a.US._.23.AF265123
LRDIWDWICEVLSDFKTWLKAKLMPQLPGIPFVSCQRGYRGVWRGDGIMHTRCHCGAEITGHVKNGTMRIVGPKTCRNMWSGTFPINAYTTGPCTPLPAPNYTFALWRVSAEEYVEIRQVGDFHYVTGMTTDNLKCPCQVPSPEFFTELDGVRLHRFAPPCKPLLREEVSFRVGLHAYPVGSQLPCEP
>1a._._.V0514.KC127520
LRDIWDWICEVLSD?KTW?KAKLMPQLPG?PFVSCQRGYRGVWRGDGIMHTRCHCGAEITGHV?NGTMRIVGPRTCRNMWSGTFPINAYTTGPCTPL?APNYTFA?WRVSAEEYVE?RQVGDFHYVTGM??DN?KCPC?VPSPEFFTELDGVRL?RFAPPCKPLLREEVSFRVGLHEYPVGSQLPCEP
>1a.US.2006.V2535.JX463590
LRDIWDWICEVLSDFKTWLKAKLMPQLPGIPFVSCQRGYRGVWRGDGIMNTRCHCGAEISGHVKNGTMRIVGPKTCRNMWSGTFPINAYTTGPCTPLPAPNYKFALWRVSAEEYVEIRQVGDFHYVTGMTADNLKCPCQVPSPEFFTELDGVRLHRFAPPCKPLLRDEVSFRVGLHEYPVGSQLPCEP
>1a.US.2001.SVR2W04.FJ896289
LRDIWDWICEVLSDFKTWLKAKLMPQLPGIPFVSCQRGYRGVWRGDGIMHTRCHCGAEITGHVKNGTMRIVGPKTCRNMWSGTFPINAYTTGPSTPLPAPNYTFALWRVSAEEYVEIRQVGDFHYVTGMTADNLKCPCQVPSPEFFTELDGVRLHRYAPPCKPLLREEVSFRVGLHDYPVGSQLPCEP
>1a._._.EAO12s12.HQ824045
LRDIWDWICEVLSDFKTWLKAKLMPQLPGIPLVSCQRGYRGVWRGDGIMHTRCHCGAEITGHVKNGTMRIVGPKTCRNMWSGAFPINAYTTGPCTPLPAPNYKFALWRVSAEEYVEIRQVGDFHYVTGMTTDNLKCPCQVPSPEFFTELDGVRLHRFAPPCKPLLREEVSFRVGLHEYPVGSQLPCEP
>1a._._.V0160.KC127277
LRDIWDWICEVLS?FKTWLKA?LMPQLPGIPFVSCQRGYRGVWRGDGIMHTRCHCGA??TGHV?NGTMRIVGPKTCKNMWSGTFPINAYTTGP??PLPAPNYTFALWRVSAEE?VEVRRVG?FHYVT?MTADNLKCPCQVPSPEFFTELDGVRLHRFAPPCKPLLRDEVSFRVGLHDYPVGSQLPCEP
>1a.US.2004.PT0648Q.FJ958490
LRDIWDWICEVLSDFKTWLKAKLMPQLPGIPFVSCQRGYKGVWRGDGIMHTRCHCGAEITGHVKNGTMRIVGPKTCRNMWSGTFPINAYTAGPCTPLPAPNYTFALWRVSAEDYVEIRQVGDFHYVTGMTTDNLKCPRQVPSPEFFTELDGVRLHRFAPPCKPLLREEVSFRVGLHDYPVGSQLPCEP
>1a.US.2005.PT157dB.FJ958748
LRDIWDWICEVLSDFKTWLKAKLMPQLPGIPFVSCQRGYKGVWRGDGIMHTRCHCGAEITGHVKNGTMRIVGPRTCRNMWNGTFPINAYTTGPCTPLPAPNYTFALWRVSAEEYVEIRQVGDFHYVTGMTTDNLKCPCQVPSPEFFTEVDGVRLHRFAPPCKPLLRDEVSFRVGLHDYPVGSQLPCEP
>1a._._.V0617.KC127623
LRDIWDWICEVLSDFKTW?KAKLMPQLPGIPFVSCQRGY??VWK?D??MHTRC?CGA??AGHVKNGTMRIVGPKTCRNMWSGTFPI?AYTTGPCTPLPAPN?TFALWRVSAEEYV??R?VG?FHYVTGMTADKLKCPCQVPSPEFFTELDGVRLHRFAPPCK?L?RDEVSFSVGLHDYPVGSQLPCEP
>1a.US.2005.HCV1a/US/BIDV111/2005.EU255932
LRDIWDWICEVLSDFKTWLKAKLMPQLPGIPFVSCQRGYRGVWRGDGIMHTRCHCGAEITGHVKNGTMRIVGPRTCRNMWSGTFPINAYTTGPCTPLPAPNYTFALWRVSAEEYVEVRQVGDFHYITGMTTDDLKCPCQVPSPEFFTELDGVRLHRFAPPCKPLLREDVSFRVGLHAYPVGSQLPCEP
>1a._._.V0393.KC127399
LRDIWDWICEVLSDFKTWLKAKLMPQLPGVPFVSCQRGYRGVWRGDGIMHTRCHCGAEITGHVKNGTMRIVGPKTCRNMWSGTFPINAYTTGPCTPLPAPNYTFALWRVSAEEYVEIRRVGDFHYVTGMTTDNLKCPCQVPSPEFFTELDGVRLHRYAPPCKPLLREEVSFRVGLHDYPVGSQLPCEP
>1a._._.V0134.KC127251
LRDIWDWICEVLSDFKTWLKAKLMPQLPGIPFVSCQRGYRGVWRGDGIMHTRCHCGAEITGHVKNGTMRIVGPRTCRNMWSGTFP?NAYTT?PCTPLPAPNYKFALWRVSAEEYVEIRQEGDFHYVTGMTTDDLKCPCQVPSPEFFTELDGVRLHRFAPPCKPL?REEVSFRVGLHVYPVGSQLPCEP
>1a.US.2004.PT017dV.FJ958629
LRDIWDWICEVLSDFKTWLKAKLMPQLPGIPFVSCQRGYRGVWRGDGIMHTRCHCGAEITGHVKNGTMRIVGPKTCRNMWNGTFPINAYTTGPCTPLPAPNYTFALWRVSAEEYVEIRQEGDFHYVTGMTTDNLKCPCQVPSPEFFTELDGVRLHRFAPPCKPLLREEVSFRVGLHEYPVESQLPCEP
>1a.US.2006.PT2424D.FJ958816
LRDIWDWICEVLSDFKTWLKAKLVPQLPGIPFVSCQRGYRGVWRGDGIMHTRCHCGAEITGHVKNGTMRIVGPKTCRNMWSGTFPINAYTTGPCNPLPAPNYTFALWRVSAEEYVEIRRVGDFHYVTGMTADNLKCPCQVPSPEFFTELDGVRLHRFAPPCKPLLRDEVSFKVGLHDYPVGSQLPCEP
>1a.US.2005.V2532.JX463587
LRDIWDWICEVLSDFKTWLKAKLMPQLPGIPFVSCQRGYRGVWRGDGIMHTRCHCGAEITGHVKNGTMRIAGPRTCRNMWSGTFPINAYTTGPCTPLPAPNYTFALWRVSAEEYVEIRQVGDFHYVTGMTTDNLKCPCQVPSPEFFTELDGVRLHRFAPPCKPLLREEVSFRVGLHDYPVGSQLPCEP
>1a._._.CSM4m11.HQ824138
LRDIWDWICEVLSDFKTWLKAKLMPQLPGIPLVSCQRGYRGVWRGDGIMHTRCHCGAEITGHVKNGTMRIVGPKTCRNMWSGTFPINAYTTGPCTPLPAPNYKFALWRVSAEEYVEIRQVGDFHYVTGMTTDNLKCPCQVPSPEFFTELDGVRLHRFAPPCKPLLREEVSFRVGLHEYPVGSQLPCEP
>1a._._.EAO6m12.HQ824091
LRDIWDWICEVLGDFKTWLKAKLMPQLPGIPLVSCQRGYRGVWRGDGIMHTRCHCGAEITGHVKNGTMRIVGPKTCRNMWSGAFPINAYTTGPCTPLPAPNYKFALWRVSAEEYVEIRQVGDFHYVTGMTTDNLKCPCQVPSPEFFTELDGVRLHRFAPPCKPLLREEVSFRVGLHEYPVGSQLPCEP
>1a.US.2001.V2515.JX463555
LRDIWDWICEVLSDFKTWLKAKLMPQLPGIPFVSCQRGYRGVWRGDGIMHTRCHCGAEITGHVKNGTMRIVGPKTCRNMWSGTFPINAYTTGPCTPLPAPNYAFALWRVSAEEYVEIRQVGDFHYVTGMTADDLKCPCQVPSPEFFTELDGVRLHRFAPPCKPLLREEVSFRVGLHSYPVGSQLPCEP
>1a.GB._.EMR_281.AM600947
LKDIWDWICEVLSDFKTWLKAKLMPQLPGIPLLSCQRGYKGAWRGDGIMHTRCHCGAEITGHVKNGTMRIVGPRTCRNMWNGTFPINAYTTGPCTPLPAPNYKFALWRVSAEEYVEIRQVGDFHYVTGMTTDNLKCPCQVPSPEFFTELDGVRLHRFAPPCKPLLREEVSFRVGLHEYPVGSQLPCEP
>1a._._.EAOpt9.HQ824024
LRDIWDWICEVLSDFKTWLKAKLMPQLPGIPFVSCQRGYRGVWRGDGIMHTRCHCGAEITGHVKNGTMRIVGPKTCRNMWSGTFPINAYTTGPCTPLPAPNYKFALWRVSAEECVEIRQVGDFHYVTGMTTDNLKCPCQVPSPEFFTELDGVRLHRFAPPCKPLLREEVSFRVGLHEYPVGSQLPCEP
>1a._._.patient16.EU370684
LRDIWDWICEVLSDFKTWLKAKLMPQLPGIPFVSCQRGYRGVWRGDGIMHTRCHCGAEITGHVKNGTMRIVGPKTCRNMWSGTFPINAYTTGPCTPLPAPNYKFALWRVSAEEYVEVRRVGDFHYVTGMTTDNLKCPCQVPSPEFFTELDGVRLHRFAPPCKPLLREEVSFRVGLHDYPVGSQLPCEP
>1a.US.1999.9931.EU781773
LRDIWDWICEVLSDFKTWLKAKLMPQLPGIPFVSCQRGYRGVWRGDGVMHTRCHCGAEITGHVKNGTMRIVGPRTCRNMWSGTFPINAYTTGPCTPLPAPNYTFALWRVSAEEYVEIRQVGDFHYVTGMTTDNLKCPCQVPSPEFFTELDGVRLHRFAPPCKPLLREEVSFRVGLHEYPVGSQLPCEP
>1a._._.EAO12s1.HQ824040
LRDIWDWICEVLSDFKTWLKAKLMPQLPGIPLVSCQRGYRGVWRGDGIMHTRCHCGAEITGHVKNGTMRIVGPKTCRNMWSGAFPINAYTTGPCTPLPAPNYKFALWRVSAEEYVEIRQVGDFHYVTGMTTDNLKCPCQVPSPEFFTELDGVRLHRFAPPCKPLLREEVSFRVGLHEYPVGSQLPCEP
>1a._._.RMO4m20.HQ823914
LRDIWDWICEVLSDFKTWLKAKLMPQLPGIPLVSCQRGYRGVWRGDGIMHTRCHCGAEITGHVKNGTMRIVGPKTCRNMWSGTFPINAYTTGPCTPLPAPNYKFALWRVSAEEYVEIRQVGDFHYVTGMTTDNLKCPCQVPSPEFFTELDGVRLHRFAPPCKPLLREEVSFRVGLHEYPVGSQLPCEP
>1a.US.2004.PT010R.FJ958595
LRDIWDWICEVLSDFKTWLKAKLMPQLPGIPFVSCQRGYRGVWRGDGIMHTRCHCGAEITGHVKNGTMRIVGPKTCRNMWNGTFPINAYTTGPCTPLPAPNYTFALWRVSAEEYVEIRQEGDFHYVTGMTTDNLKCPCQVPSPEFFTELDGVRLHRFAPPCKPLLREEVSFRVGLHEYPVGSQLPCEP
>1a._._.PCZ2m10.HQ823791
LRDIWDWICEVLSDFKTWLKAKLMPQLPGIPLVSCQRGYRGAWRGDGIMHTRCHCGAEITGHVKNGTMRIVGPKTCRNMWSGTFPINAYTTGPCSPLPAPNYKFALWRVSAEEYVEVRQVGDFHYVTGMTTDNLKCPCQVPSPEFFTELDGVRLHRFAPPCKPLLREEVSFRVGLHEYPVGSQLPCEP
>1a.US.2004.V3209.JX463577
LRDIWDWICEVLSDFRTWLKAKLMPQLPGIPFVSCQRGYRGVWRGDGIMHTRCHCGAEITGHVKNGTMRIIGPKTCRNMWSGTFPINAYTTGPCTPLPAPNYKFALWRVSAEEYVEIRQVGDFHYVTGMTADNLKCPCQVPSPEFFTELDGVRLHRFAPPCKPLLRDEVSFRVGLHDYPVGSQLPCEP
>1a._._.EAO2m11.HQ824075
LRDIWDWICEVLSDFKTWLKAKLMPQLPGIPFVSCQRGYRGVWRGDGIMHTRCHCGAEITGHVKNGTMRIVGPKTCRNMWSGTFPINAYTTGPCTPLPAPNYKFALWRVSAEEYVEIRQVGDFHYVTGMTTDNLKCPCQVPSPEFFTELDGVRLHRFAPPCKPLLREEVSFRVGLHEYPVGSQLPCEP
>1a.US.2003.NR5W24.FJ896311
LRDIWDWVCEVLSDFKTWLKAKLMPQLPGIPFVSCQRGYRGVWRGDGIMHTRCHCGAEITGHVKNGTMRIVGPKTCRNMWSGTFPINAYTTGPCTPLPAPNYKFALWRVSAEEYVEIRQVGDFHYVTGMTADNLKCPCQVPSPEFFTELDGVRLHRFAPPCKPLLRDEVSFRVGLHDYPVGSQLPCEP
>1a.US.2004.PT0924G.FJ958863
LRDVWDWICEVLSDFKTWLKAKLMPQLPGIPFVSCQRGYKGVWRGDGIMHTRCHCGAEITGHVKNGTMRIVGPRTCRNTWGGTFPINAYTTGPCTPLPAPNYTFALWRVSAEEYVEIRQVGDFHYVTGMTTDNLKCPCQVPSPEFFTELDGVRLHRFAPPCKPLLREEVSFRVGLHEYPVGSQLPCEP
>1a.US.2004.PT060T.FJ958469
LRDIWDWICEVLSDFKTWLKAKLMPQLPGIPFVSCQRGYRGVWRGDGIMHTRCHCGAEITGHVKNGTMRIVGPKTCRNMWSGTFPINAYTTGPCTPLPAPNYTFALWRVSAEDYVEIRQVGDFHYVTGMTTDNLKCPCQVPSPEFFTELDGVRLHRFAPPCKPLLREEVSFRVGLHDYPVGSQLPCEP
>1a.US.2002.SVR5W04.FJ896302
LRDIWDWICEVLSDFKTWLKAKLMPQLPGIPFVSCQRGYRGVWRGDGIMHTRCHCGAEIAGHVKNGTMRIVGPKTCRNMWSGTFPINAYTTGPCTPLPAPNYTFALWRVSAEEYVEIRRVGDFHYVTGMTADDLKCPCQVPSPEFFTELDGVRIHRFAPPCKPLLRDEVSFRVGLHSYPVGSQLPCEP
>1a._._.V0509.KC127515
LRDIWDWICEVLSDFKTWLKAKLMPQLPGIPFVSCQRGYKGVWRGDGIMHTRCHCGAEITGHVKNGTMRIVGPKTCRNMWSGTFPINAYTTGPCTPLPAPNYTFALWRVSAEEYVEIRQVGDFHYVTGMTTDNLKCPCQVPSPE?FTELDGVRLHRFAPPCKPLLREEVSFRV?LHEYPVGSQLPCEP
>1a.US._.L823PT.DQ889315
LRDIWDWICEVLSDFKTWLKAKLMPQLPGIPFVSCQRG?RGVWRGDGIMHTRCHCGAEITGHVKNGTMRIVGPRTCRNMWSGTFPINAYTTGPSTPLPAPNYTFALWRVSAEEYVEIRQVGDFHYVTGMTTDNLKCPCQVPSPEFFTELDGVRLHRFAPPCKPLLREEVSFRVGLHEYPVGSQLPC?P
>1a._._.PCZ4m18.HQ823818
LRDIWDWICEVLSDFKTWLKAKLMPQLPGIPLVSCQRGYRGAWRGDGIMHTRCHCGAEITGHVKNGTMRIVGPKTCRNMWSGTFPINAYTTGPCSPLPAPNYKFALWRVSAEEYVEVRQVGDFHYVTGMTTDNLKCPCQVPSPEFFTELDGVRLHRFAPPCKPLLREEVSFRVGLHEYPVGSQLPCEP
>1a._._.V0111.KC127228
LRDIWDWICEVLSDFKTWLKAKLMPQLPGVPF?SCQRGYRGVWRGDGIMHTRCHCGAEITGHVKNGTMRIVGPRTCRNMWSGTFPINAYTT?PCTPL?APNYTFALWRVSAEEYVEIRQVGDFHYVTGMTTDNLKCPCQVPSPEFFTELDGVRLHRFAPPCKPLLREEVSFRVGLHEYPVGSQLPCEP
>1a.AU._.7G74R417S3.FJ932356
L?DIWDWICEV?SD?K?WLKAKLMPQLPGIPFVSCQ?GYRGVW??DG?MHTRCHCGAEITGHV?N?TMRIVGPKTCRNMWSGTFPINAYTTGPC?PL?APNYTFALWRVSAE?YVEIRRV?DFHYVTGMTDDNLKC?CQVPS?EFFTELDGVRLHRFAPPCKPLLRDEVS?RVGLHTYP?GSQLPCEP
>1a.US._.84W6.AF265108
LRDIWDWICEVLSDFKTWLKAKLMPQLPGIPLVSCQRGYRGVWRGDGIMHTRCHCGAEITGHVKNGTMRIAGPRTCRNMWSGTFPINAYTTGPCTPLPAPNYKFALWRVSAEEYVEIRQVGDFHYVTGMTTDNLKCPCQVPSPEFFTELDGVRLHRFAPPCKPLLREEVSFRVGLHEYPVGSQLPCEP
>1a.US.2004.PT0348D.FJ958655
LRGIWDWICEVLSDFTTWLKAKLMPQLPGIPFVSCQRGYRGVWRGDGIMHTRCHCGAEITGHVKNGTMRIVGPKTCRNMWSGTFPINAYTTGPCTPLPAPNYKFALWRVSAEEYVEVRQVGDFHYVTGMTTDNLKCPCQVPSPEFFTELDGVRLHRFAPPCKPLLREEVSFRVGLHEYPVGSQLPCEP
>1a.US.2003.03_52.DQ889290
LRDIWDWICEVLSDFKTWLKAKLMPQLPG?PFVSCQRGYRGVWRGDGIMHTRCHCGAEITGHVKNGTMRIVGP?TCRNMWSGTFPINAYTTGPCNPLPAPNY?FALWRVSAEEYVEIRRVGDFHYVTGMTTDNLKCPCQVPSP?FFTELDGVRLH?FAPP??PLLREEVSFRVGLHEYPVGSQ?PCEP
>1a.US.2002.HCV1a/US/BIDV429/2002.EU155323
LRDIWDWVCEVLSDFKIWLKAKLMPQLPGIPFVSCQRGYKGVWRGDGIMHTRCHCGAEITGHVKNGTMRIVGPKTCRNMWSGTFPINAYTTGPCTPLPAPNYTFALWRVSAEEYVEIRQVGDFHYVTGMTADNLKCPCQVPSPEFFTELDGVRLHRYAPPCKPLLREEVSFRVGLHDYPVGSQLPCEP
>1a.US.2006.HCV1a/US/BIDV438/2006.EU482845
LRDIWDWICEVLSDFKTWLKAKLMPQLPGIPFVSCQRGYRGVWRGDGIMHTRCHCGAEITGHVKNGTMRIVGPRTCRNMWSGTFPINAYTTGPCTPLPAPNYKFALWRVSAEEYVEIRQVGDFHYVTGMTADNLKCPCQVPSPEFFTELDGVRLHRFAPPCKPLLREEVSFRVGLHDYPVGSQLPCEP
>1a.US.2007.HCV1a/US/BIDV1710/2007.FJ024276
LRDIWDWICEVLSDFKTWLKAKLMPQLPGIPFVSCQRGYKGAWRGDGIMHTRCHCGAEITGHVKNGTMRIAGPRTCRNMWSGTFPINAYTTGPCTPLPAPNYTFALWRVSAEEYVEIRQVGDFHYVTGMTTDDLKCPCQVPSPEFFTELDGVRLHRFAPPCKPLLREEVSFRVGLHAYPVGSQLPCEP
>1a.US.2004.PT0248C.FJ958785
LRDIWDWICEVLSDFKTWLKAKLMPQLPGIPFVSCQRGYRGVWRGDGIMHTRCHCGAEITGHVKNGTMRIAGPRTCRNMWSGTFPINAYTTGPCTPLPAPNYKFALWRVSAEEYVEIRQVGDFHYVTGMTTDNLKCPCQVPSPEFFTELDGVRLHRFAPPCKPLLRDEVSFRVGLHEYPVGSQLPCEP
>1a.US.2004.PT050K.FJ958375
LRDIWDWICEVLSDFKTWLKAKLMPQLPGIPFVSCQRGYKGVWRGDGIMHTRCHCGAEITGHVKNGTMRIVGPRTCRNMWSGTFPINAYTTGPCTPLPAPNYTFALWRVSAEEYVEIRQVGDFHYVTGMTTDNLKCPCQVPSPEFFTELDGVRLHRFAPPCKPLLREEVSFRVGLHEYPVGSQLPCEP
>1a._._.V0198.KC127307
LRD?WDWICEVLSDFKTWLKAKLMPQLPGIPFVSCQRG?RGVWRGDGIMHTRCHCGAEITGHVK?GTMRIVGPRT?RNMWSGTF?I?AYTTGPCTPLPAPNYTFALWRVSAEEYVEIRQVGDFHYVTGMTADNLKC?CQVPSPEFFTELDGVRLHRFAPPCKPLLREEVSFRVGLH?YPVGSQLPCEP
>1a.US.2004.PT090Y.FJ958856
LRDVWDWICEVLSDFKTWLKAKLMPQLPGIPFVSCQRGYKGVWRGDGIMHTRCHCGAEITGHVKNGTMRIVGPRTCRNTWGGTFPINAYTTGPCTPLPAPNYTFALWRVSAEEYVEIRQVGDFHYVTGMTTDNLKCPCQVPSPEFFTELDGVRLHRFAPPCKPLLREEVSFRVGLHEYPVGSQLPCEP
>1a.US.2004.PT0224R.FJ958781
LRDIWDWICEVLSDFKTWLKAKLMPQLPGIPFVSCQRGYRGVWRGDGIMHTRCHCGAEITGHVKNGTMRIAGPRTCRNMWNGTFPINAYTTGPCTPLPAPNYKFALWRVSAEEYVEIRQVGDFHYVTGMTTDNLKCPCQVPPPEFFTELDGVRLHRFAPPCKPLLRDEVSFRVGLHEYPVGSQLPCEP
>1a._._.TN15.EU781816
LRDIWDWICEVLSDFKTWLKAKLMPQLPGIPFVSCQRGYRGVWRGDGIMHTRCHCGAEITGHVKNGTMRIVGPKTCRNMWSGTFPINAYTTGPCTPLPAPNYTFALWRVSAEEYVEVRQVGDFHYVTGMTADNLKCPCQVPSPEFFTELDGVRLHRFAPPCKPLLRDEVSFRVGLHDYPVGSQLPCEP
>1a.US.2004.PT0524X.FJ958393
LRDIWDWICEVLSDFKTWLKAKLMPQLPGIPFVSCQRGYKGVWRGDGIMHTRCPCGAEITGHVKNGTMRIVGPRTCRNMWSGTFPINAYTTGPCTPLPAPNYTFALWRVSAEEYVEIRQVGDFHYVTGMTTDNLKCPCQVPSPEFFTELDGVRLHRFAPPCKPLLREEVSFRVGLHEYPVGSQLPCEP
>1a.US.2005.PT2048D.FJ958438
LRDIWDWICEVLSDFKTWLKAKLMPQLPGIPFASCQRGYRGVWRGDGVMHTRCHCGAEITGHVKNGTMRIVGPRTCRNMWNGTFPINAYTTGPCTPLPAPNYKFALWRVSAEEYVEIRQVGDFHYVTGMTTDNLKCPCQVPSPEFFTELDGVRLHRFAPPCKPLLREEVSFRVGLHEYPVGSQLPCEP
>1a._._.ICC2m10.HQ823998
LRDIWDWICEVLSDFKTWLKAKLMPQLPGIPLVSCQRGYRGVWRGDGIMHTRCHCGAEITGHVKNGTMRIVGPKTCRNMWSGTFPINAYTTGPCTPLPAPNYKFALWRVSAEEYVEIRQVGDFHYVTGMTTDNLKCPCQVPSPEFFTELDGVRLHRFAPPCKPLLREEVSFRVGLHEYPVGSQLPCEP
>1a.US.2001.01L.DQ889261
??D?WDWICEVLSDFKTWLKAKLMPQ??GIPFVSCQRGYRGVWRGDGIMHTRCHCGAEITGHVKNGTMRIVGPKTCRNMWSGTFPINAYTTGPC?PL?APNYKFALWRVSAEEYVEIRQVGDFHYVT?MT?DNLKC?CQVPSPEFFTELDGVRLHRFAPPCK?LLREEVSFRVGLH?YPVGSQLPCEP
>1a.US.2006.PT2448K.FJ958831
LRDIWDWICEVLSDFKTWLKAKLVPQLPGIPFVSCQRGYRGVWRGDGIMHTRCHCGAEIAGHVKNGTMRIVGPKTCRNMWSGTFPINAYTTGPCNPLPAPNYTFALWRVSAEEYVEIRRVGDFHYVTGMTADNLKCPCQVPSPEFFTELDGVRLHRFAPPCKPLLRDEVSFKVGLHDYPVGSQLPCEP
>1a.US._.42W6.AF265113
LRDIWDWICEVLSDFKTWLKAKLMPQLPGIPFVSCQRGYRGVWRGDGVMHTRCHCGAEIAGHVKNGSMKIVGPKTCRNMWSGTFPINAYTTGPCTPLPAPNYTFALWRVSAEEYVEIRQVGDFHYVTGMTADDLKCPCQVPSPEFFTELDGVRLHRFAPPCKPLLRDEVSFRVGLHSYPVGSQLPCEP
>1a.US._.HCVTWB1.AY615798
LRDIWDWICEVLSDFKTWLKAKLMPQLPGIPFVSCQRGYRGVWRGDGIMHTRCHCGAEITGHVKNGTMRIVGPKTCRNMWSGTFPINAYTTGPCTPLPAPNYTFALWRVSAEEYVEIRRVGDFHYVTGMTADNLKCPCQVPSPEFFTELDGVRLHRFAPPCKPLLRDEVSFRVGLHDYPVGSQLPCEP
>1a.US.2004.PT0348H.FJ958659
LRDIWDWICEVLSDFKTWLKAKLMPQLPGIPFVSCQRGYRGVWRGDGIMHTRCHCGAEITGHVKNGTMRIVGPKTCRNMWSGTFPINAYTTGPCTPLPAPNYKFALWRVSAEEYVEVRQVGDFHYVTGMTTDNLKCPCQVPSPEFFTELDGVRLHRFAPPCKPLLREEVSFRVGLHEYPVGSQLPCEP
>1a.US.2009.10069_2F18.KT734519
LRDIWDWICEVLSDFKTWLKAKLMPQLPGIPFVSCQRGYKGVWQGDGIMHTRCHCGAEITGHVKNGTMRIVGPKTCRNMWSGTFPINAYTTGPCTPLPAPNYTFALWRVSAEEYVEIRRVGDFHYVTGMTTDNLKCLCQVPSPEFFTELDGVRLHRFAPPCKPLLRDEVSFRVGLYDYPVGSQLPCEP
>1a.US.2005.PT2048M.FJ958442
LRDIWDWICEVLSDFKTWLKAKLMPQLPGIPFVSCQRGYRGVWRGDGVMHTRCHCGAEITGHVKNGTMRIVGPRTCRNMWNGTFPINAYTTGPCTPLPAPNYQFALWRVSAEEYVEIRQVGDFHYVTGMTTDNLKCPCQVPSPEFFTELDGVRLHRFAPPCKPLLREEVSFRVGLHEYPVGSQLPCEP
>1a.US.2001.HCV1a/US/BIDV505/2001.EU256105
LRDIWDWICEVLSDFKTWLKAKLMPQLPGIPFVSCQRGYKGIWRGDGIMHTRCHCGAEITGHVRNGTMRIVGPKTCRNMWSGTFPINAYTTGPCTPLPAPNYKFALWRVSAEEYVEVRQLGDFHYVTGMTTDNLKCPCQVPSPEFFTEVDGVRLHRYAPPCKPLLRDEVSFRVGLHEYPVGSQLPCEP
>1a.US.2006.HCV1a/US/BIDV95/2006.EU256034
LRDIWDWICEVLSDFKTWLKAKLMPQLPGIPFVSCQRGYRGVWRGDGIMHTRCHCGAEITGHVKNGTMRIVGPKTCRNMWSGTFPINAYTTGPCTPLPAPNYTFALWRVSAEEYVEIRQVGDFHYVTGMTADNLKCPCQVPSPEFFTELDGVRLHRFAPPCKPLLREEVSFRVGLHDYPVGSQLPCEP
>1a.US.2006.HCV1a/US/BIDV433/2006.EU255940
LRDIWDWICEVLSDFKTWLKAKLMPQLPGIPFVSCQRGYRGAWRGDGIMHTRCHCGAEIAGHVKNGTMRITGPRTCRNMWSGTFPINAYTTGPCTPLPAPNYKFALWRVSAEEYVEIRQVGDFHYVTGMTTDNLKCPCQVPSPEFFTELDGVRIHRFAPPCKPLLREEVSFRVGLHDYPVGSQLPCEP
>1a.US._.169W2.AF265015
LRDIWDWICEVLSDFKTWLKAKLMPQLPGIPFVSCQRGYRGVWRGDGIMHTRCHCGAEITGHVKNGTMRIVGPRTCRNMWSGTFPINAYTTGPCTPLPSPNYSFALWRVSAEEYVEIRQVGDFHYVTGMTTDNLKCPCQVPSPEFFTELDGVRLHRFAPPCKPLLREEVTFRVGLHDYPVGSQLPCEP
>1a.US._.1013.EF407432
LRDIWDWICEVLSDFKTWLKAKLMPQLPGIPFVSCQRGYRGVWRGDGIMHTRCHCGAEITGHVKNGTMRIVGPRTCKNMWSGTFPINAYTTGPCTPLPAPNYEFALWRVSAEEYVEIRQVGDFHYVTGMTTDNLKCPCQVPSPEFFTELDGVRLHRFAPPCKPLLREEVSFRVGLHEYPVGSQLPCEP
>1a.CH.2006.HCV1a/CH/BIDV229/2006.EU256069
LRDIWDWICEVLSDFKTWLKAKLMPQLPGIPFVSCQRGYRGVWQGDGIMHTRCHCGAEITGHVKNGTMRIVGPKTCRNMWSGTFPINAYTTGPCTPLPAPNYTFALWRVSAEEYVEIRRVGDFHYVTGMTADNLKCPCQVPSPEFFTELDGVRLHRFAPPCKPLLRDEVSFRVGLHDYPVGSQLPCEP
>1a.US.2009.10069_7B4.KT734578
LRDIWDWICEVLSDFKTWLKAKLMPQLPGIPFVSCQRGYKGVWQGDGIMHTRCHCGAEITGHVKNGTMRIVGPKTCRNMWSGTFPINAYTTGPCTPLPAPNYTFALWRVSAEEYVEIRRVGDFHYVTGMTTDNLKCPCQVPSPEFFTELDGVRLHRFAPPCKPLLRDEVSFRVGLYDYPVGSQLPCEP
>1a.US.2006.PT2424P.FJ958821
LRDIWDWICEVLSDFKTWLKAKLVPQLPGIPFVSCQRGYRGVWRGDGIMHTRCHCGAEITGHVKNGTMRIVGPKTCRNMWSGTFPINAYTTGPCNPLPAPDYTFALWRVSAEEYVEIRRVGDFHYVTGMTADNLKCPCQVPSPEFFTELDGVRLHRFAPPCKPLLRDEVSFKVGLHDYPVGSQLPCEP
>1a._._.patient4.EU370678
LRDIWDWICEVLSDFKTWLKAKLMPQLPGIPFVSCQRGYRGVWRGDGIMHTRCHCGAEITGHVKNGTMRIVGPKTCRNMWSGTFPINAYTTGPCTPLPAPNYKFALWRVSAEEYVEVRRVGDFHYVTGMTTDNLKCPCQVPSPEFFTELDGVRLHRFAPPCKPLLREEVSFRVGLHDYPVGSQLPCEP
>1a._._.RMO3m9.HQ823893
LRDIWDWICEVLSDFKTWLKAKLMPQLPGIPLVSCQRGYRGVWRGDGIMHTRCHCGAEITGHVKNGTMRIVGPKTCRNMWSGTFPINAYTTGPCTPLPAPNYKFALWRVSAEEYVEIRQVGDFHYVTGMTTDNLKCPCQVPSPEFFTELDGVRLHRFAPPCKPLLREEVSFRVGLHEYPVGSQLPCEP
>1a._._.ICCpt9.HQ823952
LRDIWDWICEVLSDFKTWLKAKLMPQLPGIPLVSCQRGYRGVWRGDGIMHTRCHCGAEITGHVKNGTMRIVGPKTCRNMWSGTFPINAYTTGPCTPLPAPNYKFALWRVSAEEYVEIRQVGDFHYVTGMTTDNLKCPCQVPSPEFFTELDGVRLHRFAPPCKPLLREEVSFRVGLHEYPVGSQLPCEP
>1a._._.EAO2m4.HQ824068
LRDIWDWICEVLSDFKTWLKAKLMPQLPGIPFVSCQRGYRGVWRGDGIMHTRCHCGAEITGHVKNGTMRIVGPKTCRNMWSGTFPINAYTTGPCTPLPAPNYKFALWRVSAEEYVEIRQVGDFHYVTGMTTDNLKCPCQVPSPEFFTELDGVRLHRFAPPCKPLLREEVSFRVGLHEYPVGSQLPCEP
>1a.US._.L844PT.DQ889318
LRDIWDWICEVLSDFKTWLKAKLMPQLPGIPFVSCQRGYRGVWRGDGIMHTRCHCGAEITGHVKNGTMRIVGPRTCRNMWSGTFPINAYTTGP?TPLPAPNYKFALWRVSAEEYVEIRQVGDFHYVTGMTTDNLKCPCQVPSPEFFTE?DGVRIHRFAPPCKPLLRDEVSFRVGLHEYPVGSQLPCEP
>1a.US.2009.10069July23_A6.KT734591
LRDIWDWICEVLSDFKTWLKAKLMPQLPGIPFVSCQRGYKGVWQGDGIMHTRCHCGAEITGHVKNGTMRIVGPKTCRNMWSGTFPINAYTTGPCTPLPAPNYTFALWRVSAEEYVEIRRVGDFHYVTGMTTDNLKCPCQVPSPEFFTELDGVRLHRFAPPCKPLLRDEVSFRVGLYDYPVGSQLPCEP
>1a.US.2003.0336.EU781768
LRDIWDWICEVLSDFKTWLKAKLMPQLPGIPFVSCQRGYKGVWRGDGIMHTRCHCGAEITGHVKNGTMRIVGPRTCRNMWSGTFPINAYTTGPCTPLPAPNYTFALWRVSAEEYVEIRQVGDFHYVTGMTTDNLKCPCQVPSPEFFTELDGVRLHRFAPPCKPLLREEVSFRVGLHEYPVGSQLPCEP
>1a.US._.2027_FU24.EU362881
LRDIWDWICEVLSDFKTWLKAKLMPQLPGIPFVSCQRGYRGVWRGDGIMHTRCHCGAEITGHVKNGTMRIVGSRTCRNMWCGTFPINAYTTGPCTPLPAPNYKFALWRVSAEEYVEIRQVGDFHYVTGMTTDNLKCPCQVPSPEFFTELDGVRLHRFAPPCKPLLREEVSFRVGLHAYPVGSQLPCEP
>1a.US.2000.00U.DQ889255
LRDVWDWICEVLSDFKTWLKAKLVP?LPGIPFVSCQRGYKGVWRGDGIMHTRCHCGAEITGHVKNGTMRIVGPRTCRNMWSGTFPINAYTTGPCTPLPAPNYTFALWRVSAEEYVEIRRVGDFHYITGMTTDNLKCPCQVPSPEFFTE?DGVRLHRFAPPCKPLLREEVSFRVGLHEY?VGSQ?PCEP
>1a.AU._.7G71R237S4.FJ932354
LRDIWDWICEVLSDFKTWLKAKLMPQLPGIPLVSCQRGYRGVWRGDGIMHTRCHCGAEITGHVKNGTMRIVGPRTCRNMWSGTFPI?AYTTGPCTPLPAPNYEFALWRVSAEEYVEIRRVGDFHYVTGMTTDNLKCPCQVPSPEFFTEIDGVRLHRFAPPCKPLLRDEVSFRVGLHDYPVGSQLPCEP
>1a.US.2004.PT017dH.FJ958623
LRDIWDWICEVLSDFKTWLKAKLMPQLPGIPFVSCQRGYRGVWRGDGIMHTRCHCGAEITGHVKNGTMRIVGPKTCRNMWSGTFPINAYTTGPCTPLPAPNYTFALWRVSAEEYVEIRQEGDFHYVTGMTTDNLKCPCQVPSPEFFTELDGVRLHRFAPPCKPLLREEVSFRVGLHEYPVGSQLPCEP
>1a._._.V0625.KC127631
L?D?WDWICEVLSD?KTWLKAKLMPQLPGIPFVSCQRGYKGVWR?DGIMHTRCHCGAEITGHVKNGTMRIVGPRTCRNMWSGTFPINAYTTGP?TPLPAPNYTFALWRVSAE?YVEIRQVGDFHYVTGM?TDNLKCPCQVPSPEFFTELDGVRLHRFAPPCK?LLREEVS??VGLHEYPVGSQLPCEP
>1a._._.PCZ6m11.HQ823843
LRDIWDWICEVLSDFKTWLKAKLMPQLPGIPLVSCQRGYRGAWRGDGIMHTRCHCGAEITGHVKNGTMRIVGPKTCRNMWSGTFPINAYTTGPCSPLPAPKYKFALWRVSAEEYVEVRQVGDFHYVTGMTTDNLKCPCQVPSPEFFTELDGVRLHRFAPPCKPLLREEVSFRVGLHEYPVGSQLPCEP
>1a._._.V0350.KC127356
LRDIWDWICEVLSDFKTWLKAKLMPQLPGIPFVSCQRGYRGAWRGDGIMHTRCHCGAEITGHVKNGTMRIAGPRTCRNMWSGTFPINAYTTGPCTPLPAPNYTFALWRVSAEEYVEIRQVGDFHYVTGMTTDNLKCPCQVPSPEFFTELDGVRLHRFAPPCKPLLREEVSFRVGLHEYPVGSQLPCEP
>1a._._.V0187.KC127303
LRDIWDWICEVLSD?KTWLKAKLMPQL?GIPFVSCQRGYRG?WQGDG?MHTRCHCGAEI?GHVKNGTMRIVGP?TC?NMW?GTFPINAYT?GPCTPLPAPNYTFALWRVSAEEYVEIRRVGDFH?VTGMTADNLKCPCQVPSPEFFTELDGVRLHRFAPPCK?LLRDEVSFRVGLYDYPVGSQLPCEP
>1a._._.PCZ28d17.HQ823769
LRDIWDWICEVLSDFKTWLKAKLMPQLPGIPLVSCQRGYRGAWRGDGIMHTRCHCGAEITGHVKNGTMRIVGPKTCRNMWSGTFPINAYTTGPCSPLPAPNYKFALWRVSAEEYVEVRQVGDFHYVTGMTTDNLKCPCQVPSPEFFTELDGVRLHRFAPPCKPLLREEVSFRVGLHEYPVGSQLPCEP
>1a.US.2007.HCV1a/US/BIDV1709/2007.FJ205867
LRDIWDWICEVLSDFKTWLRAKLMPQLPGIPFVSCQRGYRGVWRGDGIMHTRCHCGAEITGHVKNGTMRIVGPRTCRNMWSGTFPINAYTTGPCTPLPAPNYKFALWRVSAEEYVEIRQLGDFHYVTGMTTDNLKCPCQVPSPEFFTELDGVRLHRFAPPCKPLLREEVTFRVGLHDYPVGSQLPCEP
>1a._._.V0557.KC127563
?RDIWDWICEVLSDFKTWLKAKLMPQLPGIPF?SCQRGYRGVWRGDGIMHTRCHCGA?ITGHVKNGTMRIVGPKTCRNMW?GTFPINAYTT?PCTPLPAPNYTFALWRVSAEEYV?IRQVGDFHYVTGMTAD?LKCPCQ?PSPEFFTELDGVRLHR?APPCKPLLRDEV?FRVGLHDYPVGSQLPCEP
>1a.US.2001.HCV1a/US/BIDV317/2001.EU155284
LRDIWDWICEVLSDFKTWLKAKLMPQLPGIPFVSCQRGYRGVWREDGIMHTRCHCGAEITGHVKNGTMRIVGPRTCRNTWSGTFPINAYTTGPSTPLPAPNYTFALWRVSAEEYVEVRQVGDFHYVTGMTSDNLKCPCQVPSPEFFTELDGVRIHRFAPPCKPLLREEVSFRVGLHDYPVGSQLPCEP
>1a._._.ICC2m13.HQ824001
LRDIWDWICEVLSDFKTWLKAKLMPQLPGIPLVSCQRGYRGVWRGDGIMHTRCHCGAEITGHVKNGTMRIVGPKTCRNMWSGTFPINAYTTGPCTPLPTPNYKFALWRVSAEEYVEIGQVGDFHYVTGMTTDNLKCPCQVPSPEFFTELDGVRLHRFAPPCKPLLREEVSFRVGLHEYPVGSQLPCEP
>1a.US.2004.PT0224H.FJ958776
LRDIWDWICEVLSDFKTWLKAKLMPQLPGIPFVSCQRGYRGVWRGDGIMHTRCHCGAEITGHVKNGTMRIAGPRTCRNMWSGTFPINAYTTGPCTPLPAPNYKFALWRVSAEEYVEIRQVGDFHYVTGMTTDNLKCPCQVPSPEFFTELDGVRLHRFAPPCKPLLRDEVSFRVGLHEYPVGSQLPCEP
>1a._._.V0140.KC127257
LRDIWDWICEVLSDFKTWLKAKLMPQLPGIPFVSCQRGYKGVWRGDGIMHTRCHCGAEITGHVKNGTMRIVGPRTCRNMWSGTFPINAYTTGPCTPLPAPNYSFALWRVSAEEYVEIRQVGDFHYVTGMTTDNLKCPCQVPSPEFFTELDGVRLHRFAPPCKPLLREEVSFRVGLHDYPVGSQLPCEP
>1a.US.2004.PT0124I.FJ958604
LRDIWDWICEVLSDFKTWLKAKLMPQLPGIPFVSCQRGYRGVWRGDGIMHTRCHCGAEITGHVKNGTMRIVGPKTCKNMWNGTFPINAYTTGPCTPLPAPNYTFALWRVSAEEYVEIRQEGDFHYVTGMTTDNLKCPCQVPSPEFFTELDGVRLHRFAPPCKPLLREEVSFRVGLHEYPVGSQLPCEP
>1a.US.2005.PT1548W.FJ958747
LRDIWDWICEVLSDFKTWLKAKLMPQLPGIPFVSCQRGYKGVWRGDGIMHTRCHCGAEITGHVKNGTMRIVGPRTCRNMWNGTFPINAYTTGPCTPLPAPNYTFALWRVSAEEYVEIRQVGDFHYVTGMTTDNLKCPCQVPSPEFFTEVDGVRLHRFAPPCKPLLRDEVSFRVGLHDYPVGSQLPCEP
>1a.DE.2007.HCV1a/DE/BIDV1564/2007.EU687195
LRDIWDWICEVLSDFKTWLKAKLMPQLPGIPFVSCQRGYRGVWHGDGIMHTRCHCGAEITGHVKNGTMRIVGPKTCRNMWTGTFPINAYTTGPCSPLPAPNYTFALWRVAAEEYVEIRRVGDFHYVTGMTADNLKCPCQVPSPEFFTELDGVRLHRFAPPCKPLLRDEVSFRVGLHEYPVGSQLPCEP
>1a.US.2004.HCV1a/US/BIDV16/2004.EU256039
LRDIWDWICEVLSDFKTWLKAKLMPQLPGIPFVSCQRGYRGVWRGDGIMHTRCHCGAEITGHVKTGTMRIVGPKTCRNVWSGTFPINAYTTGPCTPLPAPNYKFALWRVTAEEYVEIRQVGDFHYVTGMTTDNLKCPCQVPSPEFFTELDGVRLHRYAPPCKPLLREEVSFRVGLHEYPVGSQLPCEP
>1a.CH.2002.HCV1a/CH/BIDV254/2002.EU255955
LRDIWDWICEVMSDFKTWLKAKLMPQLPGIPFVSCQRGYRGVWQGDGIMHTRCHCGAEITGHVKNGTMRIVGPKTCRNTWSGTFPINAYTTGPCTPLPAPNYTFALWRVSAEEYVEIRRVGDFHYVTGMTADNLKCPCQVPSPEFFTELDGVRLHRFAPPCKPLLRDEVSFRVGLNDYPVGSQLPCEP
>1a._._.ICC2m4.HQ823992
LRDIWDWICEVLSDFKTWLKAKLMPQLPGIPLVSCQRGYRRVWRGDGIMHTRCHCGAEITGHVKNGTMRIVGPKTCRNMWSGTFPINAYTTGPCTPLPAPNYKFALWRVSAEEYVEIRQVGDFHYVTGMTTDNLKCPCQVPSPEFFTELGGVRLHRFAPPCKPLLREEVSFRVGLHEYPVGSQLPCEP
>1a._._.V0594.KC127600
LRDIWDWICEVLSDFKTWLKAKLMPQLPGIPFVSCQRGYRGAWRGDGIMH?RCHCGAEI?GHVKNGTMRIVGPRTCRNMWSGTFPINAYTTGPCTPLPAPNYTFALWRVSAEEYVEIRQVGDFHYVTGMTTDNLKCPCQVPSPEFFTELDGVRLHRFAPPCKPLLREEVSFRVGLHEYPVGSQLPCEP
>1a.US.2001.HCV1a/US/BIDV321/2001.EU256096
LRDIWDWICEVLSDFKTWLKAKLMPQLPGIPFVSCQRGYRGVWRGDGIMHTRCHCGAEITGHVKNGTMRIVGPRTCRNMWSGTFPINAYTTGPCTPLPAPNYKFALWRVSAEEYVEIRQVGDFHYVTGMTTDNLKCPCQVPSPEFFTELDGVRLHRFAPPCKPLLREEVSFRVGLHEYPVGSQLPCEP
>1a._._.V0309.KC127331
LRDIWDWICEVLSDFKTWLKAKLMPQLPGIPFVSCQRGYR?VWQGDGIMHTRCHCGAEI?GHVKNGTMRIVGPKTCRNMWSGTFPINAYTTGPCTP?PAPNYTFALWRVSAEEYVEIRRVGDFHYVTGMTADN?KCPCQVPSPEFFTELDGVRLHRFAPPCKPLLRDEVSFRVGLNDYPVGSQLPCEP
>1a.US._.V3181.HQ850284
LRDVWDWICEVLSDFKTWLKAKLMPQLPGIPFVSCQRGYRGVWRGDGIMHTRCHCGAEIAGHVKNGTMRIVGPKTCRNTWSGTFPINAYTTGPCTPLPAPNYTFALWRVSAEEYVEIRQVGDFHYVTGMTADNLKCPCQVPSPEFFTELDGVRLHRFAPPCKPLLRDEVSFRVGLHDYPVGSQLPCEP
>1a._._.EAOpt11.HQ824026
LRDIWDWICEVLSDFKTWLKAKLMPQLPGIPFVSCQRGYRGVWRGDGIMHTRCHCGAEITGHAKNGTMRIVGPKTCRNMWSGAFPINAYTTGPCTPLPAPNYKFALWRVSAEEYVEIRQVGDFHYVTGMTTDNLKCPCQVPSPEFFTELDGVRLHRFAPPCKPLLREEVSFRVGLHEYPVGSQLPCEP
>1a._._.V0089.KC127207
LRDIWDWICEVLSD?KTWLKAKLMPQLPGIPFVSCQRG?KGVWR?DGIMHTRCHCGAEITGHVKNGTMRIVGPRTCRNMWS?TFPINAYTTGPCTPLP?PNYTFALWRVSAEEYVEIRRVGDF?YVTGMTTDNLKCP?QVP?PEFFT?LDGVRLHRFAPPCKPLLREEVSFRVGLHEYPVGSQLPCEP
>1a.US.2006.PT247dR.FJ958845
LRDIWDWICEVLSDFKTWLKAKLVPQLPGIPFVSCQRGYRGVWRGDGIMHTRCHCGAEITGHVKNGTMRIVGPKTCRNMWSGTFPINAYTTGPCNPLPAPNYTFALWRVSAEEYVEIRRVGDFHYVTGMTADNLKCPCQVPSPEFFTELDGVRLHRFAPPCKPLLRDEVSFKVGLHDYPVGSQLPCEP
>1a.US.2003.V3326.JX463551
LRDIWDWICEVLSDFKTWLKAKLMPQLPGIPLVSCQRGYRGVWRGDGIMHTRCHCGAEITGHVKNGTMRIVGPRTCRNMWSGTFPINAYTTGPCTPLPAPNYKFALWRVSAEEYVEIRQVGDFHYVTGMTTDNLKCPCQVPSPEFFTELDGVRLHRYAPPCKPLLREEVSFKVGLHAYPVGSQLPCEP
>1a._._.V0513.KC127519
LRDIWDWICEVLSDFKTWLKAKLMPQLPGIPFVSCQRGYRGVWRGDGIMHTRCHCGAEMTGHVKNGTMRIVGPKTCRNMWSGTFPINAYTTGPCTPLPAPNYTFALWRVSAEEYVEIRRVGDFHYVTGMTADNLKCPCQVPSPEFFTELDGVRLHRFAPPCKPLLRDEVSFRVGLHDYPVGSQLPCEP
>1a.CH.2004.HCV1a/CH/BIDV261/2004.EU482872
LRDIWDWVCEVLSDFKTWLKAKLMPQLPGIPFVSCQRGYRGVWQGDGIMHTRCHCGAEITGHVKNGTMRIAGPKTCRNMWSGTFPINAYTTGPCTPRPAPNYTFALWRVSAEEYVEIRRVGDFHYVTGMTADNLKCPCQVPSPEFFTELDGVRLHRFAPPCKPLLRDEVSFRVGLHDYPVGSQLPCEP
>1a.US._.F742.DQ889305
LRDIWDWICEVLSDFKTWLKAKLMPQLPGIPFMSCQRGYRGVWRGDGIMHTRCHCGADITGHVKNGTMRIVGPRTCRNMWSGTFPINAYTTGPCTPLPAPNYTFALWRVSAEEYVEIRQVGDFHYVTGMTTDNLKCPCQVPSPEFFTELDGVRLHRFAPPCKPLLREEVSFRVGLHEYPVGSQLPCEP
>1a._._.PCZ3m22.HQ823808
LRDIWDWICEVLSDFKTWLKAKLMPQLPGIPIVSCQRGYRGAWRGDGIMHTRCHCGAEITGHVKNGTMRIVGPKTCRNMWSGTFPINAYTTGPCSPLPAPNYKFALWRVSAEEYVEVRQVGDFHYVTGMTTDNLKCPCQVPSPEFFTELDGVRLHRFAPPCKPLLREEVSFRVGLHEYPVGSQLPCEP
>1a._._.ICC14d5.HQ823979
LRDIWDWICEVLSDFKTWLKAKLMPQLPGIPLVSCQRGYRGVWRGDGIMHTRCHCGAEITGHVKNGTMRIVGPKTCRNMWSGTFPINAYTTGPCTPLPAPNYKFALWRVSAEEYVEIRQVGDFHYVTGMTTDNLKCPCQVPSPEFFTELDGVRLHRFAPPCKPLLREEVSFRVGLHEYPVGSQLPCEP
>1a.US.2002.BT2W60.FJ896294
LRDIWDWICEVLSDFKTWLKAKLMPQLPGIPFVSCQRGYRGVWRGDGIMHTRCHCGAEITGHVKNGTMRIVGPRACRNMWSGTFPINAYTTGPCTPLPAPNYKFALWRVSAEEYVEIRQVGDFHYVTGMTTDNLKCPCQVPSPEFFTELDGVRIHRFAPPCKPLLREEVSFRVGLNAYPVGSQLPCEP
>1a.US.2004.HCV1a/US/BIDV54/2004.EU155239
LRDIWDWICEVLSDFKTWLKAKLMPQLPGIPFVSCQRGYRGVWRGDGVMHTRCHCGAEITGHVKNGTMRIAGPRTCRNMWSGTFPINAYTTGPCTPLPAPNYTFALWRVSAEEYVEIRRVGDFHYVTGMTTDNLKCPCQVPSPEFFTELDGVRLHRFAPPCKPLLRDEVSFRVGLHDYPVGSQLPCEP
>1a._._.CSM4m8.HQ824135
LRDIWDWICEVLSDFKTWLKAKLMPQLPGIPLVSCQRGYRGVWRGDGIMHTRCHCGAEITGHVKNGTMRIVGPKTCRNMWSGTFPINAYTTGPCTPLPAPNYKFALWRVSAEEYVEIRQVGDFHYVTGMTTDNLKCPCQVPSPEFFTELDGVRLHRFAPPCKPLLREEVSFRVGLHEYPVGSQLPCEP
>1a.US.2006.HCV1a/US/BIDV444/2006.EU256003
LRDIWDWICEVLSDFKTWLKAKLMPQLPGIPLVSCQRGYRGVWRGDGIMHTRCHCGAEITGHVKNGTMRIVGPRTCRNMWSGTFPINAYTTGPCTPLPAPDYKFALWRVSAEEYVEIRQVGDFHYVTGMTTDNLKCPCQVPSPEFFTELDGVRLHRFAPPCKPLLREEVSFRVGLHEYPVGSQLPCEP
>1a._._.V0184.KC127301
LRDIWDWVCEVLSDFKTWLKAKLMPQLPGLPFVSCQRGYRGVWRGDGIMHTRCPCGAEIAGHVKNGTMRIVGPRT?RNMWSGTFPINAYTTGPCTPLPAPNYTFALWRVSAEEYVEIRQVGDFHYVTGMTADNLKCPCQVPSPEFFTELDGVRLHRYAPPCKPLLRDEVSFRVGLHDYPVGSQLPCEP
>1a._._.H6852.EU370627
LRDIWDWICEVLSDFKTWLKAKLMPQLPGIPFVSCQRGYRGVWRGDGIMHTRCHCGAEITGHVKNGTMRIVGPRTCRNMWSGTFPINAYTTGPCTPLPAPNYKFALWGVSAEEYVEIRRVGDFHYVSGMTTDNLKCPCQIPSPEFFTELDGVRLHRFAPPCKPLLREEVSFRVGLHEYPVGSQLPCEP
>1a.US.2005.PT2024R.FJ958436
LRDIWDWICEALSDFKTWLKAKLMPQLPGIPFVSCQRGYRGVWRGDGVMHTRCHCGAEITGHVKNGTMRIVGPRTCRNMWNGTFPINAYTTGPCTPLPAPNYKFALWRVSAEEYVEIRQVGDFHYVTGMTTDNLKCPCQVPSPEFFTELDGVRLHRFAPPCKPLLREEVSFRVGLHEYPVGSQLPCEP
>1a.US.1990.HCV1a/US/BIDV180/1990.EU255973
LRDIWDWICEVLSDFKTWLKAKLMPQLPGIPFVSCQRGYRGVWRGDGIMHTRCHCGAEITGHVKNGTMRIVGPRTCRNMWSGTFPINAYTTGPCTPLPAPNYKFALWRVSAEEYVEIRQVGDFHYVTGMTTDNLKCPCQVPSPEFFTELDGVRLHRYAPPCKPLLREEVSFRVGLHEYPVGSQLPCEP
>1a.US._.4035.EF407453
LRDIWDWICEVLSDFKTWLKAKLMPQLPGIPFVSCQRGYRGVWRGDGIMHTRCHCGAEITGHVKNGTMRIVGPRTCRNMWSGTFPINAYTTGPCTPLPAPNYKFALWRVSAEEYVEIRQVGDFHYVTGMTTDNLKCPCQVPSPEFFTELDGVRLHRFAPPCKPLLREEVSFSVGLHTYPVGSQLPCEP
>1a._._.V0021.KC127139
LRDIWDWICEVLSDFKTWLKAKLMPQLPGIPFVSCQRGYRGVWRGDGIMHTRCHCGAEITGHVKNGTMRIAGPRTCRNMWSGTFPINAYTTGPCTPLPAPNYTFALWRVSAEEYVEIRRVGDFHYVTGMTTDDLKCPCQVPSPEFFTELDGVRLHRFAPPCKPLLREEVSFRVGLHEYPVGSQLPCEP
>1a._._.V0496.KC127502
L?DIWDWICEVLSDFKTWLKAKLMPQLPGIPLVSCQRGYRGVWRGDGIMHTRCHCGAEITGHVKNGTMRIVGPKTCRNMWSGTFPINAYTTGPCTPLPAPNYTFALWRVSAEEYVEVRQVGDFHYVTGVTTDNLKCPCQVPSPEFFTELDGVRLHRFAPPCKPLLREEVSFRVGL?DYPVGSQLPCEP
>1a.US.2009.10069July23_C4.KT734595
LRDIWDWICEVLSDFKTWLKAKLMPQLPGIPFVSCQRGYKGVWQGDGIMHTRCHCGAEITGHVKNGTMRIVGPKTCRNMWSGTFPINAYTTGPCTPLPAPNYTFALWRVSAEEYVEIRRVGDFHYVTGMTTDNLKCPCQVPSPEFFTELDGVRLHRFAPPCKPLLRDEVSFRVGLYDYPVGSQLPCEP
>1a._._.V0579.KC127585
LRDIWDWICEVLSDFKIWLKAKLMPQLPGIPFVSCQRGYKGVWRGDGIMHTRCHCGAEI?GHVKNGTMRI?GPRTCRNMW?GTFPINAYTTGPCTPLPAPNYTFALWRVSAEEYVEIRQVGDFHYVTGM?TDNLKCPCQVPSPE?FTELDGVRLHRFAPPCKPLLREEVSFRVGLHEYPVGSQLPCEP
>1a._._.PCZ28d5.HQ823765
LRDIWDWICEVLSDFKTWLKAKLMPQLPGIPLVSCQRGYRGAWRGDGIMHTRCHCGAEITGHVKNGTMRIVGPKTCRNMWSGTFPINAYTTGPCSPLPTPNYKFALWRVSAEEYVEVRQVGDFHYVTGMTTDNLKCPCQVPSPEFFTELDGVRLHRFAPPCKPLLREEVSFRVGLHEYPVGSQLPCEP
>1a.US._.206W6.AF265029
LRDIWDWICEVLCDFKTWLKAKLMPQLPGIPFVSCQRGYRGVWRGDGIMHTRCHCGAEITGHVKNGTMRIVGPKTCRNMWSGTFPINAYTTGPCTPLPAPNYKFALWRVSAEEYVEIRQVGDFHYVTGMTTDNLKCPCQVPSPEFFTELDGVRLHRFAPPCKPLLREEVSFRVGLHEYPVGSQLPCEP
>1a.US.2001.NR4W12.FJ896281
LRDIWDWICEVLSDFKTWLKAKLMPQLPGIPFVSCQRGYRGVWRGDGIMHTRCHCGAEITGHVKNGTMRIVGPKTCRNMWSGTFPINAYTTGPCTPLPAPNYKFALWRVSAEEYVEIRQVGDFHYVTGMTTDNLKCPCQVPSPEFFTELDGVRLHRFAPPCKPLLREEVSFRVGLHEYPVGSQLPCEP
>1a.CN.2009.ZS30.KC844049
LRDIWDWICEVLSDFKTWLKAKLMPQLPGIPFVSCQRGYRGVWRGDGIMHTRCHCGAEITGHVRNGSMRIVGPRTCRNMWSGTFPINAYTTGPCTPLPAPNYKFALWRVSAEEYVEIKQVGDYHYVTGMTTDNLKCPCQVPAPEFFTELDGVRIHRYAPPCKPLLRDEVSFRVGLHDYPVGSQLPCEP
>1a.US.2002.0235.EU781795
LRDIWDWICEVLSDFKTWLKAKLMPQLPGIPFVSCQRGYRGVWRGDGIMHTRCHCGAEITGHVKNGTMRIVGPKTCRNMWSGTFPINAYTTGPCTPLPAPNYTFALWRVSAEEYVEIRQVGDFHYVTGMTADNLKCPCQVPSPEFFTELDGVRLHRFAPPCKPLLRDEVSFRVGLHEYPVGSQLPCEP
>1a.US.2004.PT020E.FJ958764
LRDIWDWICEVLSDFKTWLKAKLMPQLPGIPFVSCQRGYRGVWRGDGIMHTRCHCGAEITGHVKNGTMRIAGPRTCRNMWNGTFPINAYTTGPCTPLPAPNYEFALWRVSAEEYVEIRQVGDFHYVTGMTTDNLKCPCQVPSPEFFTELDGVRLHRFAPPCKPLLRDEVSFRVGLHEYPVGSQLPCEP
>1a._._.CSM2m20.HQ824109
LRDIWDWICEVLSDFKTWLKAKLMPQLPGIPLVSCQRGYRGVWRGDGIMHTRCHCGAEITGHVKNGTMRIVGPKTCRNMWSGTFPINAYTTGPCTPLPAPNYKFALWRVSAEEYVEIRQVGDFHYVTGMTTDNLKCPCQVPSPEFFTELDGVRLHRFAPPCKPLLREEVSFRVGLHEYPVGSQLPCEP
>1a._._.ICC2m1.HQ823990
LRDIWDWICEVLSDFKTWLKAKLMPQLPGIPLVSCQRGYRGVWRGDGIMHTRCHCGAEITGHVKNGTMRIVGPKTCRNMWSGTFPINAYTTGPCTPLPAPNYKFALWRVSAEEYVEIRQVGDFHYVTGMTTDNLKCPCQVPSPEFFTELDGVRLHRFAPPCKPLLREEVSFRVGLHEYPVGSQLPCEP
>1a._._.V0059.KC127177
LRDIWDWICEVLSDFKTWLKAKLMPQLPGIPLVSCQRGYKGAWRGDG?MHTRCHCGAEITGHVKNGTMRIVGPKTCRNMWSGTFPINAYTTGPCTPLPAPNYTFALWRVSAEEYVEIRQVGDFHYVTGMTADNLKCPCQVPSPEFFTELDGVRLHRFAPPCKPLLREEVSFRVGLHDYPVGSQLPCEP
>1a._._.V0402.KC127408
LRDIWDWICEVLSDFKTWLKAKLMPQLPGIPFVSCQRGYKGVWRGDGIMHTRCHCGAEITGHVKNGTMRIVGPKTCRNMWSGTFPINAYTTGPCTPLPAPNYTFALWRVSAEEYVEIRRVGDFHYVTGMTADNLKCPCQVPSP?FFTELDGVRLHRFAPPCKPLLRDEVSFRVGLHDYPVGSQLPCEP
>1a.US.2009.10069_2FB16.KT734539
LRDIWDWICEVLSDFKTWLKAKLMPQLPGIPFVSCQRGYKGVWQGDGIMHTRCHCGAEITGHVKNGTMRIVGPKTCRNMWSGTFPINAYTTGPCTPLPAPNYTFALWRVSAEEYVEIRRVGDFHYVTGMTTDNLKCPCQVPSPEFFTELDGVRLHRFAPPCKPLLRDEVSFRVGLYDYPVGSQLPCEP
>1a._._.V0444.KC127450
LRDIWDWICEVLSD?KTWLKAKLMPQLPGIPFVSCQR?YRG?WRGDGIMHTRCH?GAEIAGHV?NGTMRI?GPKTCRNMWS?T?PINAYTTGP?TPLPAPNYTFALWRVSAEEYVEIRQVGDFHYVTGMTADNLKCPCQVPSPEFFTELDGVRLHRFAP?CKPLLRDEVSFRVGLHDYP?GSQLPCEP
>1a.US._.94W6.AF265102
LRDIWDWICEVLSDFKTWLKAKLMPQLPGIPFVSCQRGYKGVWRVDGIMHTRCHCGAEITGHVKNGTMRIVGPRTCRNMWSGTFPINAYTTGPCTPLPAPNYTFALWRVSAEEYVEIRQVGDFHYVTGMTTDNLKCPCQVPSPEFFTELDGVRLHRFAPPCKPLLREEVTFRVGLHEYPVGSQLPCEP
>1a.US._.6020_FU24.EU362887
LRDIWDWICEVLSDFKTWLKAKLMPQLPGIPFVSCQRGYRGVWRGDGIMHTRCHCGAEITGHVKNGSMRIAGPRTCRNMWTGTFPINAYTTGPCTPLPAPNYTVALWRVSAEEYVEIRQVGEFHYVTGMTTDNLKCPCQVPSPEFFTELDGVRLHRFAPPCKPLLREEVSFRVGLHEYPVGSQLPCEP
>1a._._.V0574.KC127580
LRDIWDWICEVLSDFKTWLKAKLMPQLPGIPFVSCQRGYRGAWRGDGIMHTRCHCGAEITGHVKNGTMRIVGPRTCRNMWNGTFPINAYTTGP?TPLPAPNYKFALWRVS?EEYVEIRQ?GDFHYVTGMTTDNLKCPCQVPSPEFFTELDGVRLHRFAPPCKPLLREEVSFRVGLHEYPVGSQLPCEP
>1a.US.2003.SVR8W00.FJ896335
LRDVWDWICEVLSDFKTWLKAKLMPQLPGIPLVSCQRGYRGVWRGDGIMHTRCHCGAEITGHVRNGTMRITGPRTCRNMWSGTFPINAYTTGPCTPLPAPNYKFALWRVSAEEYVEVRQVGDFHYVTGMTTDDLKCPCQVPSPEFFTELDGVRLHRYAPPCKPLLRDEVSFRVGLHSYPVGSQLPCEP
>1a.US.2004.PT0124J.FJ958605
LRDIWDWICEVLSDFKTWLKAKLMPQLPGIPFVSCQRGYRGVWRGDGIMHTRCHCGAEITGHVKNGTMRIAGPRTCRNMWSGTFPINAYTTGPCTPLPAPNYTFALWRVSAEEYVEIRQEGDFHYVTGMTTDNLKCPCQVPSPEFFTELDGVRLHRFAPPCKPLLREEVSFRVGLHEYPVGSQLPCEP
>1a.US.2004.PT0724B.FJ958555
LRDIWDWICEVLSDFKTWLKAKLMPQLPGIPLVSCQRGYRGVWRGDGIMHTRCHCGAEITGHVKNGTMRIVGPRTCRNMWSGTFPINAYTTGPCTPLPAPNYKFALWRVSAEEYVEIRQVGDSHYVTGMTTDNLRCPCQVPSPEFFTELDGVRLHRFAPPCKPLLREEVSFRVGLHEYPVGSQLPCEP
>1a.US.2004.PT070C.FJ958543
LRDIWDWIREVLSDFKTWLKAKLMPQLPGIPLVSCQRGYRGVWRGDGIMHTRCHCGAEITGHVKNGTMRIVGPRTCRNMWSGTFPINAYTTGPCTPLPAPNYKFALWRVSAEEYVEIRQVGDSHYVTGMTTDNLRCPCQVPSPEFFTELDGVRLHRFAPPCKPLLREEVSFRVGLHEYPVGSQLPCEP
>1a.US.2001.SVR3W12.FJ896297
LRDIWDWICEVLSDFKTWLKAKLMPQLPGIPFVSCQRGYRGVWRGDGVMHTRCHCGAEITGHVKNGTMRIVGPRTCRNMWNGTFPINAYTTGPCTPLPAPNYKFALWRVSAEEYVEIRQVGDFHYVTGMTTDNLKCPCQVPSPEFFTELDGVRLHRFAPPCKPLLREEVSFRVGLHEYPVGSQLPCEP
>1a.AU._.7G71R357S4.FJ932291
?RDIWDWICEVLSDFKTWLKAKLMPQLPGIPLVSCQRGYRGVWRGDG?MHTRCHCGAEITGHVKNGTMRIVGPRTCRNMWSGTFPINAYTTGPCTPLPAPNYKFALWRVSAEDYVEIRQVGDFHYVTGMTTDNLKCPCQVPSPEFFTELDGVRLHRFAPPCKPLLREEVSFRVGLHDFPVGSQLPCEP
>1a.US.2005.PT1648G.FJ958528
LRDIWDWICEVLSDFKTWLKAKLMPQLPGIPFVSCQRGYRGVWRGDGIMYTRCHCGAEITGHVKNGTMRIVGPTTCRNMWSGTFPINAYTTGPSTPLPAPNYAFALWRVSAEEYVEIKQVGDFHYVTGVTADNLKCPCQVPSPEFFTELDGVRLHRFAPPCKPLLREEVSFRVGLHDYPVGSQLPCEP
>1a.US.2003.HCV1a/US/BIDV91/2003.EU155245
LRDIWDWICEVLSDFKTWLKAKLMPQLPGIPFVSCQRGYKGVWRGDGIMHTRCHCGAEITGHVKNGTMRIVGPRTCRNMWSGTFPINAYTTGPCTPLPAPNYTFALWRVSAEEYVEIRQVGDFHYVTGMTTDNLKCPCQVPSPEFFTELDGVRLHRFAPPCKPLLREEVSFRVGLHEYPVGSQLPCEP
>1a.US.2005.PT160B.FJ958504
LRDIWDWICEVLSDFKAWLKAKLMPQLPGIPFVSCQRGYRGVWRGDGIMYTRCHCGAEITGHVKNGTMRIVGPKTCRNMRSGTFPINAYTTGPSTPLPAPNYAFALWRVSAEEYVEIRQVGDFHYVTGVTADNLKCPCQVPSPEFFTELDGVRLHRFAPPCKPLLREEVSFRVGLHDYPVGSQLPCEP
>1a._._.EAO12s14.HQ824047
LRDIWDWICEVLSDFKTWLKAKLMPQLPGIPLVSCQRGYRGVWQGDGIMHTRCHCGAEITGHVKNGTMRIVGPKTCRNMWSGAFPINAYTTGPCTPLPAPNYKFALWRVSAEEYVEIRQVGDFHYVTGMTTDNLKCPCQVPSPEFFTELDGVRLHRFAPPCKPLLREEVSFRVGLHEYPVGSQLPCEP
>1a.US.2004.PT050R.FJ958377
LRDIWDWICEVLSDFKTWLKAKLMPQLPGIPFMSCQRGYKGVWRGDGIMHTRCHCGAEITGHVKNGTMRIVGPRTCRNMWSGTFPINAYTTGPCTPLPAPNYTFALWRVSAEEYVEIRQVGDFHYVTGMTTDNLKCPCQVPSPEFFTELDGVRLHRFAPPCKLLLREEVSFRVGLHEYPVGSQLPCEP
>1a._._.950F_6237_8132_6.HQ113761
LRDIWDWICEVLSDFKTWLKAKLMPQLPGIPFVSCQRGYRGVWRGDGIMHTRCHCGAEIAGHVKNGTMRVVGPKTCRNMWSGTFPINAYTTGPCTPLPAPNYTFALWRVSAEEYVEIRQVGDFHYVTGMTADNLKCPCQVPSPEFFTELDGVRLHRFAPPCKPLLREEVSFRVGLHDYPVGSQLPCEP
>1a._._.V0125.KC127242
LRDIWDWICEVLSDFKTWL?AKLMPQLPGIPFVSCQRGYRGVWRGDGIMHTRCHCGAEITGHVKNGTMRIVGPRTCRNMWSGTFPINAYTTGPCTPLPAPNYTFALWRVSAEEYVEIRQVGDFHYVTGMTTDNLKCPCQVPSPEFFTELDGVRLHRFAPPCKPLLREEVSFRVGLHEYP?GSQLPCEP
>1a.US.2005.PT157dG.FJ958750
LRDIWDWICEVLSDFKTWLKAKLMPQLPGIPFVSCQRGYKGVWRGDGIMHTRCHCGAEITGHVKNGTMRIIGPRTCRNMWNGTFPINAYTTGPCTPLPAPNYTFALWRVSAEEYVEIRQVGDFHYVTGMTTDNLKCPCQVPSPEFFTEVDGVRLHRFAPPCKPLLWDEVSFRVGLHDYPVGSQLPCEP
>1a.PK._.HCV1a/NS5a/MN8.HQ891276
LRDIWDWICEVLSDFKTWLKAKLMPQLPGIPFVSCQRGYRGVWKGDGIMHTPCHWGVEIAGHVKNGTMRIVGPKTCKNMGSGTFPINAYTTGPCPPLPAPNYNFGLGRVSAKKYVEKRRVGNFHYVRGMTADNLKCPCQVPSPELYTELDGVRLHRFAPLSKPLLQDEVSFRVGLHEYPWGLQFPCEP
>1a.US._.76.AF265130
LRDIWDWICEVLSDFKTWLKAKLMPQLPGIPFVSCQRGYKGVWRGDGIMHTRCHCGAEITGHVKNGTMRIVGPKTCRNMWSGTFPINAYTTGPCVPLPAPNYTFALWRVSAEEYVEIRRVGDFHYVTGMTTDNLKCPCQVPSPEFFTELDGVRLHRFAPPCKPLLRDEVSFRVGLHDYPVGSQLPCEP
>1a.US.2000.0066.EU781797
LRDIWDWICEVLSDFKTWLKAKLMPQLPGIPFVSCQRGYRGVWRGDGIMHTRCHCGAEITGHVKNGTMRIVGPRTCRNMWSGTFPINAYTTGPCTPLPAPNYKFALWRVSAEEYVEIRQVGDFHYVTGMTADNLKCPCQVPSPEFFTELDGVRLHRFAPPCKPLLREEVSFRVGLHEYPVGSQLPCEP
>1a._._.V0113.KC127230
LRDIWDWICEVLSDFKTWLKAKLMPQLPGVPFVSCQRGYKGVWRGDGIMHTRCHCGAEITGHVKNGTMRIVGPRTCRNMWSGTFPINAYTTGPCTPLPAPNYTFALWRVSAEEYVEIRQVGDFHYVTGMTTDNLKCPCQVPSPEFFTELDGVRIHRFAPPCKPL?REEVSFRVGLHEYPVGSQLPCEP
>1a.DE.2004.HCV1a/DE/BIDV36/2004.EU256107
LRDIWDWICEVLSDFKTWLKAKLMPQLPGIPFVSCQRGYRGAWQGDGIMHTRCHCGAEITGHVKNGTMRIVGPKTCRNMWSGTFPINAYTTGPCTPLPAPNYTFALWRVSAEEYVEIRRVGDFHYVTGMTADNLKCPCQVPSPEFFTELDGVRLHRFAPPCKPLLRDEVSFRVGLHDYPVGSQLPCEP
>1a.US.2004.PT087dK.FJ958975
LRDIWDWICEVLSDFKTWLKAKLMPQLPGIPFVSCQRGYKGVWQGDGVMHTRCHCGAEITGHVKNGSMRIVGPRTCRNMWGGTFPINAYTTGPCTPLPAPNYTFALWRVSAEEYVEIRRVGDFHYVTGMTTDNLKCPCQVPSPEFFTELDGVRLHRFAPPCKPLLRDEVSFRVGLHDYPVGSQLPCEP
>1a.US._.7040_FU24.EU362893
LRDIWDWICEVLSDFKTWLKAKLMPQLPGIPFVSCQRGYRGVWRGDGIMHTRCHCGAEITGHVKNGTMRIVGPKTCRNMWSGTFPINAYTTGPCTPLPAPNYTFALWRVSAEEYVEIRQVGEFHYVTGMTADNLKCPCQVPSPEFFTELDGVRLHRFAPPCKPLLRDEVSFRVGLHDYPVGSQLPCEP
>1a.US._.1030q.EU362900
LRDIWDWICEVLSDFKTWLKAKLMPQMPGIPFVSCQRGYRGVWRGDGIMHTRCHCGAEITGHVKNGTMRIVGPRTCRNMWSGTFPINAYTTGPCTPLPAPNYKFALWRVSAEEYVEIRQVGDFHYVTGMTTDNLKCPCQVPSPEFFTELDGVRLHRFAPPCKPLLREEVSFRVGLHEYPVGSQLPCEP
>1a.US.2009.10069_2FB17.KT734540
LRDIWDWICEVLSDFKTWLKAKLMPQLPGIPFVSCQRGYKGVWQGDGIMHTRCHCGAEITGHVKNGTMRIVGPKTCRNMWSGTFPINAYTTGPCTPLPAPNYTFALWRVSAEEYVEIRRVGDFHYVTGMTTDNLKCPCQVPSPEFFTELDGVRLHRFAPPCKPLLRDEVSFRVGLYDYPVGSQLPCEP
>1a._._.RMO4m19.HQ823913
LRDIWDWICEVLSDFKTWLKAKLMPQLPGIPLVSCQRGYRGVWRGDGIMHTRCHCGAEITGHVKNGTMRIVGPKTCRNMWSGTFPINAYTTGPCTPLPAPNYKFALWRVSAEEYVEIRQVGDFHYVTGMTTDNLKCPCQVPSPEFFTELDGVRLHRFAPPCKPLLREEVSFRVGLHEYPVGSQLPCEP
>1a.US.2009.10069_2FA20.KT734529
LRDIWDWICEVLSDFKTWLKAKLMPQLPGIPFVSCQRGYKGVWQGDGIMHTRCHCGAEITGHVKNGTMRIVGPKTCRNMWSGTFPINAYTTGPCTPLPAPNYTFALWRVSAEEYVEIRRVGDFHYVTGMTTDNLKCPCQVPSPEFFTELDGVRLHRFAPPCKPLLRDEVSFRVGLYDYPVGSQLPCEP
>1a._._.V0533.KC127539
LRDIWDWICEVLSDFKTWLKAKLMPQLPG?PFVSCQRGYRGVWRGDGIMHTRCHCGAEITGHVKNGTMRIVG?RTCRNMW?GTFPINAYTTGPCTPLPAPNYTFALWRVSAEEYVEIRQVGDFHYVTGMTTDNLKCPCQVPSPEFFTELDGVRLHRFAPPCKPLLREEVSFRVGLHEYPVGSQ?PCEP
>1a.US._.5043.EF407411
LRDIWDWICEVLSDFKTWLKAKLMPQLPGIPLVSCQRGYRGVWRGDGIMHTRCHCGAEITGHVRNGTMRIVGPRTCRNMWSGTFPINAYTTGPCTPLPAPNYKFALWRVSAEEYVEVRQVGDFHYVTGMTTDNLKCPCQVPSPEFFTELDGVRLHRYAPPCKPLLRDEVSFIVGLHTYPVGSQLPCEP
>1a.US._.7012.EF407438
LRDIWDWICEVLSDFKTWLKAKLMPQLPGIPFVSCQRGYRGVWRGDGIMHTRCHCGAEITGHVKNGTMRIVGPRTCRNMWSGTFPINAYTTGPCTPLPAPNYTFALWRVSAEEYVEIRQVGDFHYVTGMTTDNLKCPCQVPSPEFFTELDGVRIHRFAPPCKPLLREEVSFRVGLHDYPVGSQLPCEP
>1a._._.PCZ5m4.HQ823839
LRDIWDWICEVLSDFKTWLKAKLMPQLPGIPLVSCQRGYRGAWRGDGIMHTRCHCGAEITGHVKNGTMRIVGPKTCRNMWSGTFPINAYTTGPCSPLPAPNYKFALWRVSAEEYVEVRQVGDFHYVTGMTTDNLKCPCQVPSPEFFTELDGVRLHRFAPPCKPLLREEVSFRVGLHEYPVGSQLPCEP
>1a.US.2004.PT060G.FJ958464
LRDIWDWICEVLSDFKTWLKAKLMPQLPGIPFVSCQRGYKGVWRGDGIMHTRCHCGAEITGHVKNGTMRIVGPKTCRNMWSGTFPINAYTTGPCTPLPAPNYTFALWRVSAEDYVEIRQVGDFHYVTGMTTDNLKCPCQVPSPEFFTELDGVRLHRFAPPCKPLLWEEVSFRVGLHEYPVGSQLPCEP
>1a._._.ICC14d10.HQ823981
LRDIWAWICEVLSDFKTWLKAKLMPQLPGIPLVSCQRGYRGVWRGDGIMHTRCHCGAEITGHVKNGTMRIVGPKTCRNMWSGTFPINAYTTGPCTPLPAPNYKFALWRVSAEEYVEIRQVGDFHYVTGMTTDNLKCPCQVPSPEFFTELDGVRLHRFAPPYKPLLREGVSFRVGLHEYPVGSQLPCEP
>1a._._.V0481.KC127487
LRDIWDWVCEVMSDFKTWLKAKLMPQLPGIPFVSCQRGYRGAWRGDGIMHTRCHCGAEITGHVKNGTMRIVGPRTCRNMWSGTFPINAYTTGPCTPLPAPNYKFALWRVSAEEYVEIRQVGDFHYVTGMTTDNLKCPCQVPSPEFFTELDGVRLHRFAPPCKPLLREEVTFRVGLHAYPVGSQLPCEP
>1a.US.2008.M003_N_194C11.JQ062219
LRDIWDWICEVLSDFKTWLKAKLMPQLPGVPFVSCQRGYKGVWRGDGIMHTRCHCGAQITGHVKNGTMRIVGPRTCRNMWSGTFPINAYTTGPRTPLPAPNYKFALWRVSAEEYVEIRQVGDFHYVTGMTTDNLKCPCQVPSPEFFTELDGVRLHRFAPPCKPLLREEVTFRVGLHEYPVGSQLPCEP
>1a.US.2005.PT1548V.FJ958746
LRDIWDWICEVLSDFKTWLKARLMPQLPGIPFVSCQRGYKGVWRGDGIMHTRCHCGAEITGHVKNGTMRIVGPRTCRNMWNGTFPINAYTTGPCTPLPAPNYTFALWRVSAEEYVEIRQVGDFHYVTGMTTDNLKCPCQVPSPEFFTEVDGVRLHRFAPPCKPLLRDEVSFRVGLHDYPVGSQLPCEP
>1a.DE.2004.HCV1a/DE/BIDV37/2004.EU862834
LRDIWDWICEVLSDFKTWLKAKLMPQLPGVPFVSCQRGYRGVWRGDGIMHTRCHCGAEITGHVKNGTMRIVGPRTCRNMWSGTFPINAYTTGPCVPLPAPNYKFALWRVSAEEYVEVRRVGEFHYVTGMTTDNLKCPCQVPSPEFFTELDGVRLHRFAPPCKPLLRDEVSFRVGLHAYPVGSQLPCEP
>1a.US.2006.M003_A_NFLC6.JQ061785
LRDIWDWICEVLSDFKTWLRAKLMPQLPGVPFVSCQRGYKGVWRGDGIMHTRCHCGAEITGHVKNGTMRIVGPRTCRNMWSGTFPINAYTTGPCTPLPAPNYKFALWRVSAEEYVEIRQVGDFHYVTGMTTDNLKCPCQVPSPEFFTELDGVRLHRFAPPCKPLLREEVTFRVGLHEYPVGSRLPCEP
>1a._._.PCZ6m17.HQ823851
LRDIWDWICEVLSDFKTWLKAKLMPQLPGIPLVSCQRGYRGAWRGDGIMHTRCHCGAEITGHVKNGTMRIVGPKTCRNMWSGTFPINAYTTGPCSPLPAPNYKFALWRVSAEEYVEVRQVGDFHYVTGMTTDNLKCPCQVPSPEFFTELDGVRLHRFAPPCKPLLREEVSFRVGLHEYPVGSQLPCEP
>1a.US._.2027.EF407449
LRDIWDWICEVLSDFKTWLKAKLMPQLPGIPFVSCQRGYRGVWRGDGIMHTRCHCGAEITGHVKNGTMRIVGPRTCRNMWCGTFPINAYTTGPCTPLPAPNYKFALWRVSAEEYVEIRQVGDFHYVTGMTTDNLKCPCQVPSPEFFTELDGVRLHRFAPPCKPLLREEVSFRVGLHAYPVGSQLPCEP
>1a.US.1992.HCV1a/US/BIDV192/1992.EU155341
LRDIWDWICEVLSDFKTWLKAKLMPQLPGIPFVSCQRGYKGVWRGDGIMYTRCHCGAEITGHVKNGTMRIVGPKTCRNMWSGTFPINAYTTGPCTPLPAPNYTFALWRVSAEEYVEIRQVGDFHYVTGMTADNLKCPCQVPSPEFFTELDGVRLHRFAPPCKPLLREEVSFRVGLHDYPVGSQLPCEP
>1a.GB._.7G78R767S4.FJ932342
LRDIWDWICEVLSDFKTWLKAKLMPQLPGIPFVSCQRGYRGVWQGDGIMHTRCHCGAEITGHVKNGTMRIVGPKTCRNMWSGTFPINAYTTGPCTPLPAPNYTFALWRVSAEEYVEIRRVGDFHYVTGMTADNLKCPCQVPSPEFFTELDGVRLHRFAPPCKPLLR?EVSFRVGLHDYPVGSQLPCEP
>1a._._.CSM3m8.HQ824120
LRDIWDWICEVLSDFKTWLKAKLMPQLPGIPLVSCQRGYRGVWRGDGIMHTRCHCGAEITGHVKNGTMRIVGPKTCRNMWSGTFPINAYTTGPCTPLPAPNYKFALWRVSAEEYVEIRQVGDFHYVTGMTTDNLKCPCQVPSPEFFTELDGVRLHRSAPPCKPLLREEVSFRVGLHEYPVGSQLPCEP
>1a._._.V0045.KC127163
LREIWDWICEVLSDFKTWLKAKLMPQLPG?PFVSCQRGYKGVWRGDGIMHTRCHCGAEITGHVKNGTMRIVGPRTCRNMWSGTFPINAYTTGPCTPLPAPNYTFALWRVSAEEYVEIRQVGDFHYVTGMTTDN?K?PCQVPSPEFFTELDGVRLHRFAPPCKPLLREEVSFRVGLHEYPVGSQLPCEP
>1a._._.DN11.EU781807
LRDIWDWICEVLSDFKSWLKAKLMPQLPGIPFVSCQRGYKGIWRGDGIMHTRCHCGAEITGHVKNGTMRIVGPKTCRNMWSGTFPINAYTTGPCTPLPAPNYTFALWRVSAEEYVEIRQVGDFHYVTGMTTDNLKCPCQVPSPEFFTELDGVRIHRFAPPCKPLLREEVSFRVGLHDYPVGSQLPCEP
>1a.US.2009.10069_7B12.KT734568
LRDIWDWICEVLSDFKTWLKAKLMPQLPGIPFVSCQRGYKGVWQGDGIMHTRCHCGAEITGHVKNGTMRIVGPKTCRNMWSGTFPINAYTTGPCTPLPAPNYTFALWRVSAEEYVEIRRVGDFHYVTGMTTDNLKCPCQVPSPEFFTELDGVRLHRFAPPCKPLLRDEVSFRVGLYDYPVGSQLPCEP
>1a._._.V0389.KC127395
LRDIWDWICEVLSDFKTWLKAKLMPQLPGIPFVSCQRGYKGAWRGDGIMHTRCHCGAEITGHVKNGTMRIVGPRTCRNMWSGTFPINAYTTGPCSPLPAPNYTFALWRVSAEEYVEIRQVGDFHYVTGMTTDNLKCPCQVPSPEFFTELDGVRLHRFAPPCKPLLREEVSFRVGLHEYPVGSQLPCEP
>1a.US.2005.PT160U.FJ958513
LRDIWDWICEVLSDFKTWLKAKLMPQLPGIPFVSCQRGYRGVWRGDGIMYTRCHCGAEITGHVKNGTMRIVGPKTCRNMWSGTFPINAYTTGPSTPLPAPNYSFALWRVSAEEYVEIKQVGDFHYVTGVTADNLKCPCQVPSPEFFTELDGVRLHRFAPPCKPLLREEVSFRVGLHDYPVGSQLPCEP
>1a.US.2009.10069_2FB10.KT734535
LRDIWDWICEVLSDFKTWLKAKLMPQLPGIPFVSCQRGYKGVWQGDGIMHTRCHCGAEITGHVKNGTMRIVGPKTCRNMWSGTFPINAYTTGPCTPLPAPNYTFALWRVSAEEYVEIRRVGDFHYVTGMTTDNLKCPCQVPSPEFFTELDGVRLHRFAPPCKPLLRDEVSFRVGLYDYPVGSQLPCEP
>1a.US.1990.HCV1a/US/BIDV208/1990.EU255989
LRDIWDWICEVLSDFKTWLKAKLMPQLPGIPFVSCQRGYRGAWRGDGIMHTRCHCGAEIAGHVKNGTMRIVGPKTCRNMWSGTFPINAYTTGPCTPLPAPNYTFALWRVSAEEYVEIRRVGDFHYVTGMTSDNLKCPCQVPSPEFFTELDGVRLHRFAPPCKPLLRDEVSFKVGLHDYPVGSQLPCEP
>1a.US._.7041.EF407451
LRDIWDWICEVLSDFKTWLKAKLMPQLPGIPFLSCQRGYRGVWRGDGIMHTRCCCGAEITGHVKNGSMRIVGPRTCRNMWSGTFPINAYTTGPCTPLPAPNYQFALWRVSAEEYVEIRQVGDFHYVTGMTTDNLKCPCQVPSPEFFTELDGVRLHRFAPPCKPLLREEVSFRVGLHAYPVGSQLPCEP
>1a.US._.V2520.HQ850281
LRDIWDWICEVLSDFKTWLKAKLMPQLPGIPFVSCQRGYRGVWRGDGIMHTRCHCGAEIAGHVKNGTMRIVGPKTCRNTWNGTFPINAYTTGPCTPLPAPNYTFALWRVSAEEYVEIRQVGDFHYVTGMTADNLKCPCQVPSPEFFTELDGVRLHRFAPPCKPLLRDEVSFRVGLHDYPVGSQLPCEP
>1a._._.CSM5m18.HQ824143
LRDIWDWICEVLSDFKTWLKAKLMPQLPGIPLVSCQRGYRGVWRGDGIMHTRCHCGAEITGHVKNGTMRIVGPKTCRNMWSGTFPINAYTTGPCTPLPAPNYKFALWRVSAEEYVEIRQVGDFHYVTGMTTDNLKCPCQVPSPEFFTELDGVRLHRFAPPCKPLLREEVSFRVGLHEYPVGSQLPCEP
>1a._._.RMO5m14.HQ823923
LRDIWDWICEVLSDFKTWLKAKLMPQLPGIPLVSCQRGYRGVWRGDGIMHTRCHCGAEITGHVKNGTMRIVGPKTCRNMWSGTFPINAYTTGPCTPLPAPNYKFALWRVSAEEYVEIRQVGDFHYVTGMTTDNLKCPCQVPSPEFFTELDGVRLHRFAPPCKPLLREEVSFRVGLHEYPVGSQLPCEP
>1a.US.2003.V2524.JX463563
LRDIWDWICEVLSDFKTWLKAKLMPQLPGIPFVSCQRGYRGVWRGDGIMHTRCHCGAEITGHVKNGTMRIVGPRTCRNMWSGTFPINAYTTGPCTPLPAPSYKFALWRVSAEEYVEIRQVGDFHYVTGMTADNLKCPCQVPSPEFFTELDGVRLHRFAPPCKPLLREEVSFRVGLHEYPVGSQLPCEP
>1a.US.2003.NR6W00.FJ896312
LRDIWDWICEVLSDFKTWLKAKLMPQLPGIPFVSCQRGYRGVWRGDGIMHTRCHCGAEITGHVKNGTMRIVGPRTCRNMWSGTFPINAYTTGPCTPLPAPNYTFALWRVSAEEYVEIRQVGDFHYVTGMTTDNLKCPCQVPSPEFFTELDGVRLHRFAPPCKPLLREEVSFRVGLHEYPVGSQLPCEP
>1a.US.2004.PT027dK.FJ958800
LRDIWDWICEVLSDFKTWLKAKLMPQLPGIPFVSCQRGYRGVWRGDGIMHTRCHCGAEITGHVKNGTMRIAGPRTCRNMWNGTFPINAYTTGPCTPLPAPNYKFALWRVSAKEYVEIRQVGDFHYVTGMTTDNLKCPCQVPSPEFFTELDGVRLHRFAPPCKPLLRDEVSFRVGLHEYPVGSQLPCEP
>1a._._.V0434.KC127440
LRDIWDWICEVLSDFKTWLKAKLMPQLPGIPFVSCQRGYKGVWRGDGIMHTRCHCGAEITGHVKNGTMRIVGPKTCRNMWSGTFPINAYTTGPCTPLPTPNYTFALWRVSAEEYVEIRQVGDFHYVTGMTADNLKCPCQVPSPEFFTELDGVRLHRFAPPCKPLLREEVSFRVGLHDYPVGSQLPCEP
>1a._._.V0077.KC127195
LRDIWDWICEVLSDFKTWLKAKLMPQLPGVPFLSCQRGYRGVWRGDG?MHTRCHCGAEITGHVKNGTMRIVGPRTCRNMWSGSFPINAYTTGPCTPLPAPNYKFALWRVSAEEYVEIRQVGDFHYVTGMTTDDLKCPCQVPSPEFFTELDGVRLHRFAPPCKPLLREEVSFRVGLHAYPVGSQLPCEP
>1a._._.V0041.KC127159
LRDIWDWICEVLSDFKTWLKAKLMPQLPGIPFVSCQRGYRGVWRGDGIMHTRCHCGAEITGHVKNGTMRIVGPRTCRNMWSGTFPINAYTTGPCTPLPAPNYTFALWRVSAEEYVEIRQVGEFHYVTGMTTDNLKCPCQVPSPEFFTEVDGVRLHRFAPPCKPLLRDEVSFRVGLHEYPVGSQLPCEP
>1a.US.1996.HCV1a/US/BIDV169/1996.EU155338
LRDIWDWICEVLSDFKTWLKAKLMPQLPGIPFVSCQRGYRGVWRGDGIMHTRCHCGAEITGHVKNGTMRIVGPRTCRNMWSGTFPINAYTTGPCTPLPAPNYKFALWRVSAEEYVEIRQVGDFHYVTGMTTDNLKCPCQVPSPEFFTELDGVRLHRFAPPCKPLLREEVSFRVGLHEYPVGSQLPCEP
>1a.CH.2002.HCV1a/CH/BIDV249/2002.EU482855
LRDIWDWICEVLSDFKTWLKAKLMPQLPGIPFVSCQRGYRGVWRGDGIMHTRCHCGAEITGHVKNGTMRIVGPKTCRNMWSGTFPINAYTTGPCTPLPAPNYTFALWRVSAEDYVEIRQVGDFHYVTGVTTDNLKCPCQVPSPEFFTELDGVRLHRFAPPCKPLLREEVTFRVGLNDYLVGSQLPCEP
>1a.US.2004.HCV1a/US/BIDV100/2004.EU660383
LRDIWDWICEVLSDFKTWLKAKLMPQLPGIPFVSCQRGYRGVWRGDGIMHTRCHCGAEITGHVKNGTMRIVGPKTCRNMWSGTFPINAYTTGPCTPLPAPNYTFALWRVSAEEYVEIRQVGDFHYVTGMTADNLKCPCQVPSPEFFTELDGVRLHRFAPPCKPLLREEVSFRVGLHDYPVGSQLPCEP
>1a.US.2003.TN16825del.DQ430814
LRD?WDWICEVLSDFKTWLKAKLMPQ?P?IPFVSCQRGYRG?WRGDGIMHTRCHCGA?ITGHVKNGTMRIVGPRTCRNMW?GTFP?NAY?TGPCTPL?APNYSFA?WRVSAEEYVEIR?VGDFHYVTGMTTDNLKCPCQVP?PE?FTELDGVRLHR?APPCKPLLREEV?FRVGLHEYPVGSQLPCEP
>1a.US.2004.PT0348G.FJ958658
LRDIWDWICEVLSDFKTWLKAKLMPQLPGIPFVSCQRGYRGVWRGDGIMHTRCHCGAEITGHVKNGTMRIVGPKTCRNMWSGTFPINAYTTGPCTPLPAPNYKFALWRVSAEEYVEVRQVGDFHYVTGMTTDNLKCPCQVPSPEFFTELDGVRLHRFAPPCKPLLREEVSFRVGLHEYPVGSQLPCEP
>1a._._.V0490.KC127496
?RDIWDWICEVLS?FKTW?KAKLMPQLPGIPFVSCQRGYR?VWRGDG?MHTRCHCGAEITGHVKNGTMRIVGPRTCRNMWNGTFPINAYTTGP?T?LPAPNYKFALWRVSAEEYVEIRQVGDFHYVT?MTTDNLKCPCQVPSPEFFTELDGVR?HRFAPPCKPLLREEVSFRVGLHDYPVGSQLPCEP
>1a._._.PCZ2m18.HQ823782
LRDIWDWICEVLSDFKTWLKAKLMPQLPGIPLVSCQRGYRGAWRGDGIMHTRCHCGAEITGHVKNGTMRIVGPKTCRNMWSGTFPINAYTTGPCSPLPAPNYKFALWRVSAEEYVEVRQVGDFHYVTGMTTDNLKCPCQVPSPEFFTELDGVRLHRFAPPCKPLLREEVSFRVGLHEYPVGSQLPCEP
>1a.US.2004.PT037dG.FJ958670
LRDIWDWICEVLSDFKTWLKAKLMPQLPGIPFVSCQRGYRGVWRGDGIMHTRCHCGAEITGHAKNGTMRIVGPKTCRNMWSGAFPINAYTTGPCTPLPAPNYKFALWRVSAEEYVEVRQVGDFHYVTGMTTDNLKCPCQVPSPEFFTELDGVRLHRFAPPCKPLLREEVSFRVGLHEYPVGSQLPCEP
>1a._._.V0107.KC127224
LRDIWDWICEVLSDFKTWLKAKLMPQLPGIPLVSCQRGYRGVWRGDGIMHTRCHCGAEITGHVKNGTMRIVGPRTCRNMWSGTFPINAYTTGPCTPLPAPNYTFALWRVSAEEYVEIRQVGDNHYVTGMTTDNLKCPCQVPSP?FFTELDGVRIHRFAPPCKPLLRDEVSFRVGLHDYPVGSQLPCEP
>1a._._.RMO3m12.HQ823896
LRDIWDWICEVLSDFKTWLKAKLMPQLPGIPLVSCQRGYRGVWRGDGIMHTRCPCGAEITGHVKNGTMRIVGPKTCRNMWSGTFPINAYTTGPCTPLPAPNYKFALWRVSAEEYVEIRQVGDFHYVTGMTTDNLKCPRQVPSPEFFTELDGVRLHRFAPPCKPLLREEVSFRVGLHEYPVGSQLPCEP
>1a.US.2004.PT0548T.FJ958400
LRDIWDWICEVLSDFKTWLKAKLMPQLPGIPFVSCQRGYKGVWRGDGIMHTRCHCGAEITGHVKNGTMRIVGPRTCRNMWSGTFPINAYTTGPCTPLPAPNYTFALWRVSAEEYVEIRQVGDFHYVTGMTTDNLKCPCQVPSPEFFTELDGVRLHRFAPPCKPLLREEVSFRVGLHEYPVGSQLPCEP
>1a.US.1995.HCV1a/US/BIDV206/1995.EU255988
LRDIWDWICEVLSDFKTWLKAKLMPQLPGIPFVSCQRGYRGVWRGDGIMHTRCHCGAEITGHVKNGTMRIVGPRTCRNMWSGTFPINAYTTGPCTPLPAPNYEFALWRVSAEEYVEVRRVGDFHYVTGMTTDNLKCPCQVPSPEFFTELDGVRLHRFAPPCKPLLRDEVSFRVGLHEYPVGSQLPCEP
>1a.US.1989.HCV1a/US/BIDV203/1989.EU255986
LRDVWDWICEVLSDFKTWLKAKLMPQLPGIPFMSCQRGYKGVWRGDGIMHTRCHCGAEITGHVKNGTMRIVGPRTCRNMWSGTFPINAYTTGPCTPLPAPNYTFALWRVSAEEYVEIRQVGDFHYVTGMTTDNLKCPCQVPSPEFFTELDGVRLHRFAPPCKPLLREEVSFRVGLHEYPVGSQLPCEP
>1a.US.2002.SVR6W00.FJ896321
LRDIWDWICEVLSDFKTWLKAKLMPQLPGIPFVSCQRGYRGVWRGDGIMHTRCHCGAEITGHVKNGTMRIVGPRTCRNMWSGTFPINAYTTGPCTPLPAPNYTFALWRVSAEEYVEIRQVGDFHYVTGMTTDNLKCPCQVPSPEFFTELDGVRLHRFAPPCKPLLREEVSFRVGLHEYPVGSQLPCEP
>1a._._.V0381.KC127387
?RDIWDWICEVLSDFKTWLKAKLM?QLPG?PFVSCQRGYKGVWRG?GIMHTRCHCGAEITGHVKNGTMRIVG?RTCRNMW?GTFPINAYTTGPCTPLPAPNYKFALWRVSAEEYVEIRQVGDFHYVTGM?TDNLKCPCQVPSPEFFTELDGVRLHRFAPPCKPLLREEVSFRVGLHEYPVGSQLPCEP
>1a.US.2004.PT057dF.FJ958406
LRDIWDWISEVLSDFKTWLKAKLMPQLPGIPFVSCQRGYKGVWRGDGIMHTRCHCGAEITGHVKNGTMRIVGPRTCRNMWSGTFPINAYTTGPCTPLPAPNYTFALWRVSAEEYVEIRQVGDFHYVTGMTTDNLKCPCQVPSPEFFTELDGVRLHRFAPPCKPLLREEVSFRVGLHEYPVGSQLPCEP
>1a._._.V0411.KC127417
LRD?WDWICEVLSD?KTWLKAKLMPQLPGIPFVSC?RGYRGVWRGDGIMHTRCHCGAEI?GHVKNGTMR?VGP?TCKNMWSGTFPINAYTTGPCTPL?APNYKFALWRVSAEEYVEIRQVGDFHYVTGMTTD?LKCPCQVPSPEFFTELDGVRL?RFAPPCKPLLREEVSFRVGLHEY??GSQLPCEP
>1a.US.2004.PT077dS.FJ958586
LRDIWDWICEVLSDFKTWLKAKLMPQLPGIPLVSCQRGYRGVWRGDGIMHTRCHCGAEITGHVKNGTMRIVGPRTCRNMWSGTFPINAYTTGPCTPLPAPNYKFALWRVSAEEYVEIRRVGDFHYVTGMTTDNLKCPCQVPAPEFFTELDGVRLHRYAPPCKPLLRDEVSFRVGLHEYPVGSQLPCEP
>1a.US._.97W6.AF265006
LRDIWDWICEVLSDFKTWLKAKLMPQLPGIPFVSCQRGYKGVWRVDGIMHTRCHCGAEITGHVKNGTMRIVGPRTCRNMWSGTFPINAYTTGPCTPLPAPNYTFALWRVSAEEYVEIRQVGDFHYVTGMTTDNLKCPCQVPSPEFFTELDGVRLHRFAPPCKPLLREEVTFRVGLHEYPVGSQLPCEP
>1a.US.2004.PT0524S.FJ958389
LRDIWDWICEVLSDFKTWLKAKLMPQLPGIPFVSCQRGYKGVWRGDGIMHTRCHCGAEITGHVKNGTMRIVGPRTCRNMWNGTFPINAYTTGPCTPLPAPNYTFALWRVSAEEYVEIRQVGDFHYVTGMTTDNLKCPCQVPSPEFFTELDGVRLHRFAPPCKPLLREEVSFRVGLHEYPVGSQLPCEP
>1a.US.1991.HCV1a/US/BIDV201/1991.EU255985
LRDIWDWICEVLSDFKTWLKAKLMPQLPGIPFVSCQRGYRGVWRGDGIMHTRCHCGAEITGHVKNGTMRIVGPRTCRNMWSGTFPINAYTTGPCTPLPAPNYKFALWRVSAEEYVEIRQVGDFHYVTGVTNDNLKCPCQVPSPEFFTELDGVRLHRFAPPCKPLLREEVSFRVGLHEYPVGSQLPCEP
>1a.US.2006.HCV1a/US/BIDV72/2006.EU256024
LRDIWDWICEVLSDFKTWLKAKLMPQLPGIPFLSCQRGYRGVWRGDGVMHTRCHCGAEITGHVKNGTMRIVGPRTCRNMWNGTFPINAYTTGPCTPLPAPNYTFALWRVSAEEYVEVRRVGDFHYVTGMTTDDLKCPCQVPSPEFFTELDGVRLHRYAPPCKPLLREEVSFRIGLHAYPVGSQLPCEP
>1a._._.V0466.KC127472
LRDIWDWICEVLSDFKTWLKAKLMPQLPGIPFVSCQRGY?GVWRGDGIMHTRCHCGAEITGHVKNG?MRIVGPKTCRNMWSGTFPINAYTTGPCTPLPAPNYTFALWRVSAE?YVEIRQVGDFHYVTGMTADNLKCPCQVPSPEFFTELDGVRL?RFAPPCKPLLREEV?FKVGLNDYPVGSQLPCEP
>1a._._.EAO12s5.HQ824038
LRDIWDWICEVLSDFKTWLKAKLMPQLPGIPLVSCQRGYRGVWRGDGIMHTRCHCGAEITGHVKNGTMRIVGPKTCRNMWSGAFPINAYTTGPCTPLPAPNYKFALWRVSAEEYVEIRQVGDFHYVTGMTTDNLKCPCQVPSPEFFTELDGVRLHRFAPPCKPLLREEVSFRVGLHEYPVGSQLPCEP
>1a.US._.1611W2.AF265023
LRDIWDWICEVLSDFKTWLKAKLMPQLPGIPFVSCQRGYKGVWRVDGIMHTRCHCGAEITGHVKNGTMRIVGPRTCRNMWSGTFPINAYTTGPCTPLPAPNYTFALWRVSAEEYVEIRQVGDFHYVTGMTTDNLKCPCQVPSPEFFTELDGVRLHRFAPPCKPLLREEVTFRVGLHDYPVGSQLPCEP
>1a.US.2005.PT200S.FJ958422
LRDIWDWICEVLSDFKTWLKAKLMPQLPGIPFVSCQRGYRGVWRGDGIMHTRCHCGAEITGHVKNGTMRIVGPRTCRNMWNGTFPINAYTTGPCTPLPAPNYKFALWRVSAEEYVEIRQVGDFHYVTGMTTDNLKCPCQVPSPEFFTELDGVRLHRFAPPCKPLLREEVSFRVGLHEYPVGSQLPCEP
>1a.US.2003.BT4R00.FJ896320
LRDIWDWICEVLSDFKTWLKAKLMPQLPGIPFVSCQRGYRGVWRGDGIMHTRCHCGAEITGHVKNGTMRIVGPRTCRNMWSGTFPINAYTTGPCTPLPAPNYTFALWRVSAEEYVEVRQVGDFHYVTGMTADNLKCPCQVPSPEFFTELDGVRLHRFAPPCKPLLREEVSFRVGLHEYPVGSQLPCEP
>1a._._.RMO5m20.HQ823929
LRDIWDWICEVLSDFKTWLKAKLMPQLPGIPLVSCQRGYRGVWRGDGIMHTRCHCGAEITGHVKNGTMRIVGPKTCRNMWSGTFPINAYTTGPCTPLPAPNYKFALWRVSAEEYVEIRQVGDFHYVTGMTTDNLKCPCQVPSPEFFTELDGVRLHRFAPPCKPLLREEVSFRVGLHEYPVGSQLPCEP
>1a.US.2003.HCV1a/US/BIDV62/2003.EU256020
LRDIWDWICEVLSDFKTWLKAKLMPQLPGIPFVSCQRGYRGVWRGDGIMHTRCHCGAEITGHVKNGTMRIVGPRTCRNMWSGTFPINAYTTGPCTPLPAPNYTFALWRVSAEEYVEIRRVGDFHYVTGMTTDNLKCPCQVPSPEFFTELDGVRLHRFAPPCKPLLREEVSFRVGLHEYPVGSQLPCEP
>1a._._.CSM6m11.HQ824156
LRDIWDWICEVLSDFKTWLKAKLMPQLPGIPLVSCQRGYRGVWRGDGIMHTRCHCGAEITGHVKNGTMRIVGPKTCRNMWSGTFPINAYTTGPCTPLPAPNYKFALWRVSAEEYVEIRQVGDFHYVTGMTTDNLKCPCQVPSPEFFTELDGVRLHRFAPPCKPLLREEVSFRVGLHEYPVGSQLPCEP
>1a._._.V0480.KC127486
LRDIWDWICEVLSDFKTWLKAKLMPQLPGIPFVSCQRGYRGVWRGDGIMHTR?HCGAEI?GHVK?GTMRIVGPRTCRNMWSGTFPINAYTTGPCTPLPAPNYKFALWRVSAEEYVEVRQVGDFHYVT?MTTDNLKCPCQVPSPEFFTELDGVRLHRFAPPCKPLLREEVSFRVGLHAYPVGSQ?PCEP
>1a.US.2004.PT057dV.FJ958413
LRDIWDWICEVLSDFKTWLKAKLMPQLPGIPFVSCQRGYKGVWRGDGIMHTRCHCGAEITGHVKNGTMRIVGPRTCRNMWSGTFPINAYTTGPCTPLPAPNYTFALWRVSAEEYVEIRQVGDFHYVTGMTTDNLKCPCQVPSPEFFAELDGVRLHRFAPPCKPLLREEVSFRVGLHEYPVGSQLPCEP
>1a._._.HCVRMT.AB520610
LRDIWDWICEVLSDFKTWLKAKLMPQLPGIPFVSCQRGYRGVWRGDGIMHTRCPCGAEIAGHVKNGTMRIVGPKTCRNTWSGTFPINAYTTGPCTPLPAPNYTFALWRVSAEEYVEIRQVGDFHYVTGMTADNLKCPCQVPSPEFFTELDGVRLHRFAPPCKPLLRDEVSFRVGLHDYPVGSQLPCEP
>1a._._.V0165.KC127282
LRDVWDWICEVLSDFKTWLKAKLMPQLPGIPFVSCQRGYRGVWRGDGIMHTRCHCGAEITGHVKNGTMRIVGPRTCKNMWGGTFPINAYTTGPCTPLPAPNYAFALWRVSAEEYVEIRRVGDFHYVTGMTADNLKCPCQVPSPEFFTELDGVRLHRFAPPCKPLLRDEVSFRVG?HDYPVGSQLPCEP
>1a._._.V0531.KC127537
LRDIWDWICEVLSDFKTWLKAKLMPQLPGIPFVSCQRGYKGVW?GDGIMHTRCHCGAEITGHVKNGTMRIVGPKTCRNMWSGTFPINAYTTGPCTPLPAPNYTFALWRVSAEEYVEIRQVGDFHYVTGMTADNLKCPCQVPSPEFFTELDGVRLHRFAPPCKPLLRDEVSFRVGLHDYPVGSQLPCEP
>1a._._.CSM3m3.HQ824116
LRDIWDWICEVLSDFKTWLKAKLMPQLPGIPLVSCQRGYRGVWRGDGIMHTRCHCGAEITGHVKNGTMRIVGPKTCRNMWSGTFPINAYTTGPCTPLPAPNYKFALWRVSAEEYVEIRQVGDFHYVTGMTTDNLKCPCQVPSPEFFTELDGVRLHRFAPPCKPLLREEVSFRVGLHEYPVGSQLPCEP
>1a._._.RMO2m13.HQ823882
LRDIWDWICEVLSDFKTWLKAKLMPQLPGIPLVSCQRGYRGVWRGDGIMHTRCPCGAEITGHVKNGTMRIVGPKTCRNMRSGTFPINAYTTGPCTPLPAPNYKFALWRVSAEEYVEIRQVGDFHYVTGMTTDNLKCPCQVPSPEFFTELDGVRLHRFAPPCKPLLREEVSFRVGLHEYPVGSQLPCEP
>1a.US.2004.HCV1a/US/BIDV101/2004.EU155213
LRDIWDWICEVLSDFKTWLKAKLMPQLPGIPFVSCQRGYKGVWRGDGIMHTRCHCGAEIAGHVKNGTMRIVGPKTCWNTWSGTFPINAYTTGPCTPLPAPNYTFALWRVSAEEYVEIRRVGDFHYVTGMTADNLKCPCQVPSPEFFTELDGVRLHRFAPPCKPLLRDEVSFRVGLHDYPVGSQLPCEP
>1a.US.2004.HCV1a/US/BIDV5/2004.EU482847
LRDIWDWICEVLSDFKTWLKAKLVPQLPGIPFVSCQRGYRGVWRGDGIMHTRCHCGAEITGHVKNGTMRIVGPRTCRNMWSGTFPINAYTTGPCTPLPAPNYTFALWRVSAEEYVEIRQVGDFHYVTGMTTDDLKCPCQVPSPEFFTELDGVRLHRFAPPCKPLLRDEVSFRVGLHSYPVGSQLPCEP
>1a.US._.168W2.AF265016
LRDIWDWICEVLSDFKTWLKAKLMPQLPGIPFVSCQRGYKGVWRVDGIMHTRCHCGAEITGHVKNGTMRIVGPRTCRNMWSGTFPINAYTTGPCTPLPAPNYTFALWRVSAEEYVEIRQVGDFHYVTGMTTDNLKCPCQVPSPEFFTELDGVRLHRFAPPCKPLLREEVTFRVGLHDYPVGSQLPCEP
>1a.US.2002.BT5W36.FJ896333
LRDIWDWICEVLSDFKTWLKAKLMPQLPGIPFVSCQRGYKGVWRGDGIMYTRCHCGAEIAGHVKNGTMRIVGPKTCRNMWSGTFPINAYTTGPCTPLPAPNYTFALWRVSAEEYVEIRQVGDFHYVTGMTSDNLKCPCQVPSPEFFTELDGVRLHRFAPPCKPLLRDEVSFRVGLHDYPVGSQLPCEP
>1a.US.2006.V3332.JX463631
LRDIWDWICEVLSDFKTWLKAKLVPQLPGIPFVSCQRGYRGVWRGDGIMHTRCHCGAEITGHVKNGTMRIVGPKTCRNMWSGTFPINAYTTGPCSPLPAPNYTFALWRVSAEEYVEIRRVGDFHYVTGMTTDNLKCPCQVPSPEFFTELDGVRLHRFAPPCKPLLRDEVSFRVGLHEYPVGSQLPCEP
>1a.US.2009.10069_7A23.KT734558
LRDIWDWICEVLSDFKTWLKAKLMPQLPGIPFVSCQRGYKGVWQGDGIMQTRCHCGAEITGHVKNGTMRIVSPKTCRNMWSGTFPINAYTTGPCTPLPAPNYTFALWRVSAEEYVEIRRVGDFHYVTGMTTDNLKCPCQVPSPEFFTELDGVRLHRFAPPCKPLLRDEVSFRVGLYDYPVGSQLPCEP
>1a._._.V0356.KC127362
LRDIWDWICEVLSDFKTWLKAKLMPQLPGIPFVSCQRGYRGVWRGDGIMHTRCHCGAEITGHV?NGTMRIVGPRTCRNMWSGTF?INAYTTGPCTPLPAPNYTFALWRVSAEEYVEIRQVGDFHYVTGMTADNLKCPCQVPSPEFFTELDGVRLHRYAPPCKPL?REE?SFRVGL?EYPVGSQLPCEP
>1a.US.2001.NR1W24.FJ896267
LRDIWDWICEVLSDFKTWLKAKLMPQLPGIPLVSCQRGYKGVWRGDGIMHTRCHCGAEITGHVKNGTMRIVGPRTCRNMWSGTFPINAYTTGPCTPLPAPNYTFALWRVSAEEYVEIRRVGDFHYVTGMTTDNLKCPCQVPSPEFFTELDGVRLHRFAPPCKPLLREEVSFKVGLHEYPVGSQLPCEP
>1a.US.2002.02_08.DQ889269
LR?IWDWICEVLSDFKTWLKAKLMPQLPGIPFVSCQRGYRGVWRGDGIMHTRCHCGAEITGHVKNGTMRIVGPRT?RNMWNGTFPINAY?TGPCTPLPAPNYKFALWRVSAEEYVEIRQVG?FHYVTGMTTDNLKCPCQVPSPEFFTELDGVRLHRFAPPCKPLLREEVSFRVGLHEYPVGSQLPCEP
>1a.US.2004.PT0848K.FJ958964
LRDIWDWICEVLSDFKTWLKAKLMPQLPGIPFVSCQRGYKGVWQGDGVMHTRCHCGTEITGHVKNGSMRIVGPRTCRNMWGGTFPINAYTTGPCTPLPAPNYTFALWRVSAEEYVEIRRVGDFHYVTGMTTDNLKCPCQVPSPEFFTELDGVRLHRFAPPCKPLLREEVSFRVGLHDYPVGSQLPCEP
>1a.US.2006.HCV1a/US/BIDV452/2006.EU256006
LRDIWDWICEVLSDFKTWLKAKLMPQLPGIPFVSCQRGYRGVWRGDGIMFTRCHCGAEITGHVKNGTMRIVGPKTCRNMWSGTFPINAYTTGPCTPLPAPNYTFALWRVSAEEYVEIRQVGDFHYVTGMTADNLKCPCQVPSPEFFTELDGVRLHRFAPPCKPLLREEVSFRVGLHDYPVGSQLPCEP
>1a._._.CSM3m6_.HQ824118
LRDIWDWICEVLSDFKTWLKAKLMPQLPGIPLVSCQRGYRGVWRGDGIMHTRCHCGAEITGHVKNGTMRIVGPKTCRNMWSGTFPINAYTTGPCTPLPAPNYKFALWRVSAEEYVEIRQVGDFHYVTGMTTDNLKCPCQVPSPEFFTELDGVRLHRFAPPCKPLLREEVSFRVGLHEYPVGSQLPCEP
>1a.GB._.7G73R887S4.FJ932330
?RDIWDWICEVLSDFKTWLKAKLMPQLPGIP?VSCQRGYKGVWRGDG?MHTRCHCGAEITGHVKNGTMRIVGPKTCRNMWGGTFPINAYTTGPCTPLPAPNYTFALWRVSAEEYVEIRRVGDFHYV?GMTADNLKCPCQVPSPEFFTELDGVRLHRFAPPCKPLLRDEVSFSVGLHDYPVGSQLPCEP
>1a.CH.2005.HCV1a/CH/BIDV226/2005.EU255946
LRDVWDWICEVLSDFKTWLKAKLMPQLPGIPFVSCQRGYRGVWQGDGIMHTRCHCGADITGHVKNGTMRIVGPKTCWNMWSGTFPINAYTTGPCSPLPAPNYTFALWRVSAEEYVEIRRVGDFHYVTGMTADNLKCPCQVPSPEFFTELDGVRLHRFAPPCKPLLRDEVTFRVGLHDYPVGSQLPCEP
>1a.US.2009.10069_2FB22.KT734605
LRDIWDWICEVLSDFKTWLKAKLMPQLPGIPFVSCQRGYKGVWQGDGIMHTRCHCGAEITGHVKNGTMRIVGPKTCRNMWSGTFPINAYTTGPCTPLPAPNYTFALWRVSAEEYVEIRRVGDFHYVTGMTTDNLKCPCQVPSPEFFTELDGVRLHRFAPPCKPLLRDEVSFRVGLYDYPVGSQLPCEP
>1a.TH.2007.THCML1/07.HM042041
LRDIWDWICEVLSDFKTWLKAKLMPQLPGIPFVSCQRGYRGVWRGDGIMHTRCHCGAEIAGHVKNGTMRIVGPKTCRNMWNGTFPINAYTTGPCTPLPAPNYKFALWRVSAEEYVEIRQVGDFHYVTGMTADNLKCPCQVPSPEFFTELDGVRLHRFAPPCKPLLRDEVSFRVGLHDYPVGSQLPCEP
>1a.US._.2005.EF407452
LRDIWDWICEVLSDFKTWLKAKLMPQLPGIPFVSCQRGYRGAWRGDGIMHTRCHCGAEITGHVKNGTMRIVGPRTCRNMWCGTFPINAYTTGPCTPLPAPNYKFALWRVSAEEYVEIRQVGDFHYVTGMTTDNLKCPCQVPSPEFFTELDGVRLHRYAPPCKPLLREEVSFRVGLHEYPVGSQLPCEP
>1a._._.ICC14d9.HQ823987
LRDIWDWICEVLSDFKTWLKAKLMPQLPGIPLVSCQRGYKGVWRGDGIMHTRCHCGAEITGHVKNGTMRIVGPKTCRNMWSGTFPINAYTTGPCTPLPAPNYKFALWRVSAEEYVEIRQVGDFHYVTGMTTDNLKCPCQVPSPEFFTELDGVRLHRFAPPCKPLLREEVSFRVGLHEYPVGSQLPCEP
>1a.US._.168.AF265059
LRDIWDWICEVLSDFKTWLKAKLMPQLPGIPFVSCQRGYRGVWRGDGIMHTRCHCGAEITGHVKNGTMRIVGPKTCRNIWSGTFPINAYTTGPCTPLPSPNYSFALWRVSAEEYVEIRQVGDFHYVTGMTTDNLKCPCQVPSPEFFTELDGVRLHRFAPPCKPLLREEVTFRVGLHDYPVGSQLPCEP
>1a._._.CSM5m9.HQ824153
LRDIWDWICEVLSDFKTWLKAKLMPQLPGIPLVSCQRGYRGVWRGDGIMHTRCHCGAEITGHVKNGTMRIVGPKTCRNMWSGTFPINAYTTGPCTPLPAPNYKFALWRVSAEEYVEIRQVGDFHYVTGMTTDNLKCPCQVPSPEFFTELDGVRLHRFAPPCKPLLREEVSFRVGLHEYPVGSQLPCEP
>1a._._.V0382.KC127388
LKDIWDWICEVLSDFKTWLKAKLMPQLPGIPFVSCQRGYRGVWRGDGIMHTRCHCGAEITGHVKNGTMRIVGPRTCRNMWSGTFPINAYTT?PCTPLPAPNYKFALWRVSAEEYVEVRRVGDFHYVTGVTTDNLKCPCQVPSPEFFTELDGVRLHRFAPPCKPLLREEVSFGVGLHEYPVGSQLPCEP
>1a._._.V0109.KC127226
LRDIWDWICEVLSDFKTWLKAKLMPQLPGIPFVSCQRGYRGVWRGDG?MHTRCPCGADISGHVKNGTMRIVGPRTCRNMWSGTFPINAYTTGPCTPLPAPNYKFALWRVSAEEYVEIRQVGDFHYVTGMTTDDLKCPCQVPAPEFFTELDGVRIHRYAPACKPLLREEVSFRVGLHAYPVGSQLPCEP
>1a.US._.F7133.DQ889302
LRDIWDWICEVLSDFKTWLKAKLMPQLPGIPFVSCQRGYR?VWRGDGIMHTRCPCGAEITGHVKNGTMRIV?PKTCRNMWSGTFPINAYTTGPC?PLPAPNYKFALWRVSAEEYVEVRQVGDYHYVTGMTADNLKCPCQVPSPEFFTELDGVRLHRYAPPCKPLLRDEVSFRVGLHEFPVGSQLPCEP
>1a._._.ICC6m13.HQ824017
LRDIWDWICEVLSDFKTWLKAKLMPQLPGIPFVSCQRGYRGVWRGDGIMHTRCHCGAEITGHVKNGTMRIVGPKTCRNMWSGTFPINAYTTGPCTPLPAPNYKFALWRVSAEEYVEIRQVGDFHYVTGMTTDNLKCPCQVPSPEFFAELDGVRLHRFAPPCKPLLREEVSFRVGLHEYPVGSQLPCEP
>1a.US.2007.HCV1a/US/BIDV1716/2007.FJ182001
LRDIWDWICEVLSDFKTWLKAKLMPQLPGVPFLSCQRGYKGVWRGDGIMHTRCHCGAEITGHVKNGTMRIVGPKTCRNMWNGTFPINAYTTGPCTPLPAPNYKFALWRVSAEEYVEIRQVGDFHYVTGMTTDNLKCPCQVPSPEFFTELDGVRLHRFAPPCKPLLREEVSFRVGLHEYPVGSQLPCEP
>1a._._.V0486.KC127492
LRDIWDWICEVLSDFKTWLKAKLMPQLPGIPFVSCQRGYKGVWRGDGIMHTRCHCGAEITGHVKNGTMRIVGPKTCKNMWSGTFPINAYTTGPCTPLPAPNYKVALWRVSAEEYVEVRQVGDSHYVTGMTTDDLKCPCQVPSPEFFTELDGVRLHRFAPPCKPLLRDEVSFRVGLHDYPVGSQLPCEP
>1a._._.RMO5m16.HQ823925
LRDIWDWICEVLSDFKTWLKAKLMPQLPGIPLVSCQRGYRGVWRGDGIMHTRCHCGAEITGHVKNGTMRIVGPKTCRNMWSGTFPINAYTTGPCTPLPAPNYKFALWRVSAEEYVEIRQVGDFHYVTGMTTDNLKCPCQVPSPEFFTELDGVRLHRFAPPCKPLLREEVSFRVGLHEYPVGSQLPCEP
>1a.US.2006.V3198.JX463602
LRDIWDWICEVLSDFKTWLKAKLMPQLPGIPFVSCQRGYKGVWRGDGIMHTRCHCGAEITGHVKNGTMRIVGPKTCKNMWSGTFPINAYTTGPCTPLPAPNYKFALWRVSAEEYVEIRQVGDFHYVTGMTTDNLKCPCQVPSPEFFTELDGVRLHRFAPPCKPLLREEVTFRVGLHDYPVGSQLPCEP
>1a.US._.207W6.AF265028
LRDIWDWICEVLCDFKTWLKAKLMPQLPGIPFVSCQRGYRGVWRGDGIMHTRCHCGAEITGHVKNGTMRIVGPKTCRNMWSGTFPINAYTTGPCTPLPAPNYKFALWRVSAEEYVEIRQVGDFHYVTGMTTDNLKCPCQVPSPEFFTELDGVRLHRFAPPCKPLLREEVSFRVGLHEYPVGSQLPCEP
>1a.GB._.ERR_81.AM600916
LRDIWDWICEVLSDFKTWLKAKLMPQLPGIPLVSCQRGYRGVWRGDGIMHTRCHCGAEITGHVKNGTMRIVGPKTCRNMWSGTFPINAYTTGPCTPLPAPNYTFALWRVSAEEYVEIRRVGDFHYVTGVTADNLKCPCQVPSPEFFTELDGVRLHRFAPPCKPLLREEVTFRVGLHDYPVGSQLPCEP
>1a.US.2002.TN1681del.DQ430812
?RD?WDWICEVLSDFKTWLKAKLMPQ?PGIPFVSCQRGYRGVWRGDGIMHTRCHCGAEITGHVKNGTMRIVGPRTCRNMWSGTFP?NAYTTGPCTPLPA?NYSFALWRVSAEEYVEIRRVGDFHYVTGMTTDNLKCPCQVP?PEFFTELDGVRLHRFAPPCKPLLREEVSFRVGLHEYPVGSQLPCEP
>1a._._.V0449.KC127455
L?DIWDWICEVLSDFK?WLKAKL?PQLPGIPFVSCQRGYRGVWRGDGIMHTRCHCGAEITG?VKNGTMRIVGPRTCRNMWSGTFPINAYTTGPCTPLPAPNYKFALWRVSAE?YVE?RRVGDFHYVTGMTTDD?KCPCQVP?PEFFTELDGVRLHRFAPPCKPLLREEVSFRVGLHAYPVGSQLPCEP
>1a.CH.2003.HCV1a/CH/BIDV231/2003.EU255928
LRDIWDWICEVLSDFKTWLKAKLMPQLPGIPFVSCQRGYRGVWRGDGIMHTRCHCGAEITGHVKNGTMRIVGPKTCRNMWSGTFPINAYTTGPCTPLPAPNYTFALWRVSAEEYVEVRRVGDFHYVTGMTADNLKCPCQVPSPEFFTELDGVRLHRFAPPCKPLLRDEVSFRVGLHDYPVGSQLPCEP
>1a.AU._.71467104F7.FJ932285
LRDIWDWICEVLSDFKTWLKAKLMPQLPGIPLVSCQRGYRGVWRGDGIMHT?CHCGAEITGHVKNGTMRIVGPRTCRNMWSGTFPINAYTTGPCTPL?APNYKFALWRVSAEEYVEIRRVGDFHYVTGMTTDNLKCPC?VPSPEFFTE?DGVRLHRFAPPCKPLLRDEVSFRVGLHEYPVGSQLPCEP
>1a.US.2004.PT0524V.FJ958391
LRDIWDWICEVLSDFKTWLKAKLMPQLPGIPFVSCLRGYKGVWRGDGIMHTRCHCGAEITGHVKNGTMRIVGPRTCRNMWSGTFPINAYTTGPCTPLPAPNYTFALWRVSAEEYVEIRQVGDFHYVTGMTTDNLKCPCQVPSPEFFTELDGVRLHRFAPPCKPLLREEVSFRVGLHEYPVGSQLPCEP
>1a.GB._.ESR_321.AM600952
LRDIWDWICEVLSDFKTWLKAKLMPQLPGIPFVSCQRGYRGVWQGDGVMHTRCHCGAEITGHVKNGTMRIVGPKTCRNMWGGTFPINAYTTGPCTPLPAPNYTFALWRVSAEEYVEIRRVGDFHYVTGMTTDNLKCPCQVPSPEFFTELDGVRLHRFAPPCKPLLRDEVSFRVGLHDYPVGSQLPCEP
>1a._._.ICC2m5.HQ823993
LRDIWDWICEVLSDFKTWLKAKLMPQLPGIPLVSCQRGYRGVWRGDGIMHTRCHCGAEITGHVKNGTMRIVGPKTCRNMWSGTFPINAYTTGPCTPLPAPNYKFALWRVSAEEYVEIRQVGDFHYVTGMTTDNLKCPCQVPSPEFFTELDGVRLHRFAPPCKPLLREEVSFRVGLHEYPVGSQLPCEP
>1a.US.2004.PT087dC.FJ958971
LRDIWDWICEVLSDFKTWLKAKLMPQLPGIPFVSCQRGYKGVWQGDGVMHTRCHCGAEITGHVKNGSMRIVGPRTCRNMWGGTFPINAYTTGPCTPLPAPNYTFALWRVSAEEYVEIRRVGDFHYVTGMTTDNLKCPCQVPSPEFFTELDGVRLHRFAPPCKPLLRDEVSFRVGLHDYPVGSQLPCEP
>1a.US.2004.PT080J.FJ958941
LRDIWDWICEVLSDFKTWLKAKLMPQLPGIPFVSCQRGYKGVWQGDGVMHTRCHCGAEITGHVKNGSMRIVGPRTCRNMWGGTFPINAYTTGPCTPLPAPNYTFALWRVSAEEYVEIRRVGDFHYVTGMTTDNLKCPCQVPSPEFFTELDGVRLHRFAPPCKPLLRDEVSFRVGLHDYPVGSQLPCEP
>1a._._.EAO6m11.HQ824090
LRDIWDWICEVLSDFKTWLKAKLMPQLPGIPLVSCQRGYRGVWRGDGIMHTRCHCGAEITGHVKNGTMRIVGPKTCRNMWSGAFPINAYTTGPCTPLPAPNYKFALWRVSAEEYVEIRQVGDFHYVTGMTTDNLKCPCQVPSPEFFTELDGVRLHRFAPPCKPLLREEVSFRVGLHEYPVGSQLPCEP
>1a._._.V0367.KC127373
LRDIWDWICEVLSDFKTWLKAKLMPQLPGIPFVSCQRGYKGVWQGDGIMHTRCHCGAEIAGHVKNGTMRIVGPKTCRNMWNGTFPINAYTTGPCTPLPAPNYTFALWRVSAEEYVEIRRVGDFHYVTGMTADNLKCPCQVPSPEFFTELDGVRLHRFAPPCKPLLRDEVSFRVGLHDYPVGSQLPCEP
>1a._._.V0174.KC127291
LRDIWDWICEVLSDFKTWLKAKLMPQLPGIPFVSCQRGYK?VWRGDG?MHTRCHCGAEIAGHV?NGTMRIVGPKTCRNMWSGTFPI?AYTTGPCTPLPAPNY?FALWRVSAEEYVEIRQVGDFHYVT?MTADN?KCPCQVPSPEFFTELDGVRLHR?APPCKPLLREEVSFRVGLHDYPVGSQLPCE?
>1a.US.2007.HCV1a/US/BIDV1717/2007.FJ024280
LRDIWDWICEVLSDFKTWLKAKLMPQLPGIPFVSCQRGYRGVWRGDGIMHTRCHCGAEITGHVKNGTMRIVGPRTCRNMWSGTFPINAYTTGPCTPLPAPNYTFALWRVSAEEYVEIRQVGDSHYVTGMTTDNLKCPCQVPSPEFFTELDGVRLHRFAPPCKPLLRDEVSFRVGLHEYPVGSQLPCEP
>1a.US.2004.PT010I.FJ958592
LRDIWDWICEVLSDFKTWLKAKLMPQLPGIPFVSCQRGYRGIWRGDGIMHTRCHCGAEITGHVKNGTMRIVGPKTCRNMWSGTFPINAYTTGPCTPLPAPNYTFALWRVSAEEYVEIRQEGDFHYVTGMTTDNLKCPCQVPSPEFFTELDGVRLHRFAPPCKPLLREEVSFRVGLHEYPVGSQLPCEP
>1a._._.CSM6m12.HQ824157
LRDIWDWICEVLSDFKTWLKAKLMPQLPGIPLVSCQRGYRGVWRGDGIMHTRCHCGAEITGHVKNGTMRIVGPKTCRNMWSGTFPINAYTTGPCTPLPAPNYKFALWRVSAEEYVEIRQVGDFHYVTGMTTDNLKCPCQVPSPEFFTELDGVRLHRFAPPCKPLLREEVSFRVGLHEYPVGSQLPCEP
>1a.US.2003.03_11.DQ889284
LRDIWDWICEVLSDFKTWLKAKLMPQLPGIPFMSCQRGYRGVWQGDGIMHTRCHCGAEITGHVKNGTMRIVGSKTCRNMWSGTFPINAYTTGPCTPLPAPNYTVALWRVSAEEYVEIRRVGDFHYVTGMTADNLKCPCQVPSPEFFTELDGVRLHRFAPPCKPLLRDEVSFKVGLHDYPVGSQLPCEP
>1a.US.2003.HCV1a/US/BIDV335/2003.EU155299
LRDIWDWICEVLSDFKTWLKAKLMPQLPGIPFVSCQRGYKGIWRGDGIMHTRCHCGAEITGHVRNGTMRIVGPRTCRNMWSGTFPINAYTTGPCTPLPAPNYKFALWRVSAEEYVEIRQLGDFHYVTGMTTDNLKCPCQVPSPEFFTELDGVRLHRYAPPCKPLLREEVSFRVGLHEYPVGSQLPCEP
>1a._._.V0119.KC127236
LRDIWDWICEVLSDFKIWLKAKLMPQLPGIPFVSCQRGYRGVWRGDG?MHTRCHCGADITGHVKNGTMRIVGPRTCRNMWSGTFPINAYTTGPCTPLPAPNYTFALWRVSAEEYVEIRQVGDFHYVTGMTTDNLKCPCQVPSPEFFTELDGVRLHRFAPPCKPLLREEVSFRVGLHEYPVGSQLPCEP
>1a._._.V0020.KC127138
LRDIWDWICEVLSDF?TWLKAKLMPQLPGIPFVSCQRGYRGVWRGDG?MHTRCHCGAEITGHVKNGTMRI?GPRTCRNTW?G?FPI?AYTTGPCSPLP?P?YKFALWRVS?EEYVEIRQVGDFHYVTGMTTDNLKCPCQVPSPEFF?ELDGVRIHRFAPPCKPLLREDVRFTVGLHGYPVGSQLPCEP
>1a.CH.2005.HCV1a/CH/BIDV236/2005.EU155346
LRDVWDWICEVLSDFKTWLKAKLMPQLPGIPFVSCQRGYRGVWRGDGIMHTRCHCGAEITGHVKNGTMRIVGPKTCRNMWSGTFPINAYTTGPCTPLPAPNYTFALWRVSAEEYVEIRRVGDFHYVTGMTADNLKCPCQVPSPEFFTELDGVRLHRFAPPCKPLLRDEVSFKVGLHDYPVGSQLPCEP
>1a.US.2009.10069_7A20.KT734556
LRDIWDWICEVLSDFKTWLKAKLMPQLPGIPFVSCQRGYKGVWQGDGIMHTRCHCGAEITGHVKNGTMRIVGPKTCRNMWSGTFPINAYTTGPCTPLPAPNYTFALWRVSAEEYVEIRRVGDFHYVTGMTTDNLKCPCQVPSPEFFTELDGVRLHRFAPPCKPLLRDEVSFRVGLYDYPVGSQLPCEP
>1a.US._.2011.EF407434
LRDIWDWICEVLSDFKTWLKAKLMPQLPGIPFVSCQRGYRGAWRGDGIMHTRCHCGAEITGHVKNGTMRIVGPKTCKNMWSGTFPINAYTTGPCSPLPAPNYKFALWRVSAEEYVEIRQVGDFHYVTGMTTDNLKCPCQVPSPEFFTELDGVRLHRFAPPCKPLLREEVSFRVGLHDYPVGSQLPCEP
>1a._._.PCZ4m2.HQ823823
LRDIWDWICEVLSDFKTWLKAKLMPQLPGIPLVSCQRGYRGAWRGDGIMHTRCHCGAEITGHVKNGTMRIVGPKTCRNMWSGTFPINAYTTGPCSPLPAPNYKFALWRVSAEEYVEVRQVGDFHYVTGMTTDNLKCPCQVPSPEFFTELDGVRLHRFAPPCKPLLREEVSFRVGLHEYPVGSQLPCEP
>1a.US.2004.PT0148L.FJ958619
LRDIWDWICEVLSDFKTWLKAKLMPQLPGIPFVSCQRGYRGVWRGDGIMHTRCHCGAEITGHVKNGTMRIVGPKTCRNMWNGTFPINAYTTGPCTPLPAPNYTFALWRVSAEEYVEIRQEGDFHYVTGMTTDNLKCPCQVPSPEFFTELDGVRLHRFAPPCKPLLREEVSFRVGLHEYPVGSQLPCEP
>1a.US.2004.PT0924B.FJ958858
LRDVWDWICEVLSDFKTWLKAKLMPQLPGIPFVSCQRGYRGVWRGDGIMHTRCHCGAEITGHVKNGTMRIVGPRTCRNTWGGTFPINAYTTGPCTPLPAPNYTFALWRVSAEEYVEIRQVGDFHYVTGMTTDNLKCPCQVPSPEFFTELDGVRLHRFAPPCKPLLREEVSFRVGLHEYPVGSQLPCEP
>1a.US.2003.HCV1a/US/BIDV88/2003.EU255938
LRDIWDWVCEVLSDFKTWLKAKLMPQLPGIPFVSCQRGYRGVWRGDGIMHTRCHCGAEITGHVKNGSMRIVGPRTCRNMWSGTFPINAYTTGPCTPLPAPNYTFALWRVSAEEYVEIRQVGDFHYVTGMTTDNLKCPCQVPSPEFFTELDGVRLHRFAPPCKPLLREEVSFRVGLHEYPVGSQLPCEP
>1a.US.2005.PT1524S.FJ958735
LRDIWDWICEVLSDFKTWLKAKLMPQLPGIPLVSCQRGYKGVWRGDGIMHTRCHCGAEITGHVKNGTMRIVGPRTCRNMWNGTFPINAYTTGPCTPLPAPNYTFALWRVSAEEYVEIRQVGDFHYVTGMTTDNLKCPCQVPSPEFFTEVDGVRLHRFAPPCKPLLQDEVSFRVGLHDYPVGSQLPCEP
>1a._._.ICC12s6.HQ823965
LRDIWDWICEVLSDFKTWLKAKLMPQLPGIPLVSCQRGYRGVWRGDGIMHTRCHCGAEITGHVKNGTMRIVGPKTCRNMWSGTFPINAYTTGPCTPLPAPNYKFALWRVSAEEYVEIRQVGDFHYVTGMTTDNLKCPCQVPSPEFFTELDGVRLHRFAPPCKPLLREEVSFRVGLHEYPVGSQLPCEP
>1a.US.2002.59B.AY956463
LRDIWDWICEVLSDFKTWLKAKLMPQLPGIPLLSCQRGYRGVWRGDGIMHTRCHCGAEITGHVKNGTMRIVGPKTCRNMWNGAFPINAYTTGPCTPLPAPNYAFALWRVSAEEYVEIRQVGDFHYVTGVTTDNLKCPCQVPSPEFFTEVDGVRLHRYAPSCKPLLREEVTFRVGLHEYPVGSQLPCEP
>1a.US._.34.AF265040
LRDIWDWICEVLSDFKTWLKAKLMPQLPGIPFVSCQRGYRGVWRGDGIMHTRCHCGAEITGHVKNGTMRIVGPRTCRNMWSGTFPINAYTTGPCTPLPAPNYKFALWRVSAEEYVEIRQVGDFHYVTGMTTDNLKCPCQVPSPEFFTELDGVRLHRFAPPCKPLLREEVSFRVGLHEYPVGSQLPCEP
>1a.GB._.ERR_6.AM600914
LRDVWDWICEVLSDFKTWLKAKLMPQLPGIPFVSCQRGYRGVWRGDGIMHTRCHCGAEITGHVKNGTMKIVGPRTCRNMWSGTFPINAYTTGPCTPLPAPNYTFALWRVSAEEYVEIRRVGDFHYVTGMTTDNLKCPCQVPSPEFFTEVDGVRLHRFAPPCKPLLREEVTFRVGLHDYPVGSQLPCEP
>1a.US.1992.HCV1a/US/BIDV181/1992.EU255974
LRDIWDWICEVLSDFKTWLKAKLMPQLPGIPFVSCQRGYKGVWRGDGIMHTRCHCGAEITGHVKNGTMRIVGPKTCRNMWSGTFPINAYTTGPCNPLPAPNYKFALWRVSAEEYVEVRQVGDFHYVTGMTTDNLKCPCQVPSPEFFTELDGVRLHRFAPPCKPLLREEVSFRVGLHEYPVGSQLPCEP
>1a._._.EAO14d4.HQ824050
LRDIWDWICEVLSDFKTWLKAKLMPQLPGIPFVSCQRGYRGVWRGDGIMHTRCHCGAEITGHVKNGTMRIVGPKTCRNMWSGTFPINAYTTGPCTPLPAPNYKFALWRVSAEEYVEIRQVGDFHYVTGMTTDNLKCPCQVPSPEFFTELDGVRLHRFAPPCKPLLREEVSFRVGLHEYPVGSQLPCEP
>1a.US.2004.PT0348F.FJ958657
LRDIWDWICEVLSDFKTWLKAKLMPQLPGIPFVSCQRGYRGVWRGDGIMHTRCHCGAEITGHVKNGTMWIVGPKTCRNMWSGAFPINAYTTGPCTPLPAPNYKFALWRVSAEEYVEVRQVGDFHYVTGMTTDNLKCPCQVPSPEFFTELDGVRLHRFAPPCKPLLREEVSFRVGLHEYPVGSQLPCEP
>1a._._.CSM4m19.HQ824129
LRDIWDWICEVLSDFKTWLKAKLMPQLPGIPLVSCQRGYRGVWRGDGIMHTRCHCGAEITGHVKNGTMRIVGPKTCRNMWSGTFPINAYTTGPCTPLPAPNYKFALWRVSAEEYVEIRQVGDFHYVTGMTTDNLKCPCQVPSPEFFTELDGVRPHRFAPPCKPLLREEVSFRVGLHEYPVGSQLPCEP
>1a.US.2004.PT0324C.FJ958643
LRDIWDWICEVLSDFKTWLKAKLMPQLPGIPFVSCQRGYRGVWRGDGIMHTRCHCGAEITGHVKNGTMRIVGPKTCRNMWSGTFPINAYTTGPCTPLPAPNYKFALWRVSAEEYVEVRQVGDFHYVTGMTTDNLKCPCQVPSPEFFTELDGVRLHRFAPPCKPLLREEVSFRVGLHEYPVGSQLPCEP
>1a._._.TN18.EU781819
LRDIWDWICEVLSDFKTWLKAKLMPQLPGIPFVSCQRGYRGVWRGDGIMHTRCHCGAEITGHVKNGTMRIAGPRTCRNMWNGTFPINAYTTGPCTPLPAPNYTFALWRVSAEEYVEIRQVGDFHYVTGMTTDNLKCPCQVPSPEFFTELDGVRLHRFAPPCKPLLRDEVSFRVGLHEYPVGSQLPCEP
>1a.US.2006.HCV1a/US/BIDV403/2006.EU256052
LRDIWDWICEVLSDFKTWLKAKLMPQLPGIPFVSCQRGYRGVWRGDGIMHTRCHCGAEITGHVKNGTMRIVGPKTCKNMWSGTFPINAYTTGPCTPLPAPNYKFALWRVSAEEYVEIRQVGDFHYVTGMTTDDLKCPCQVPSPEFFTELDGVRLHRFAPPCKPLLREEVSFRVGLHTYPVGSQLPCEP
>1a._._.PCZ4m19.HQ823824
LRDIWDWICEVLSDFKTWLKAKLMPQLPGIPLVSCQRGYRGAWRGDGIMHTRCHCGAEITGHVKNGTMRIVGPKTCRNMWSGTFPINAYTTGPCSPLPAPNYKFALWRVSAEEYVEVKQVGDFHYVTGMTTDNLKCPCQVPSPEFFTELDGVRLHRFAPPCKPLLREEVSFRVGLHEYPVGSQLPCEP
>1a.US._.92.AF265058
LRDIWDWICEVLSDFKTWLKAKLMPQLPGIPFVSCQRGYKGVWRGDGIMHTRCHCGAEITGHVKNGTMRIVGPRTCRNMWDGTFPINAYTTGPCTPLPAPNYKFALWRVSAEEYVEIRQVGDFHYVTGMTTDNLKCPCQVPSPEFFTELDGVRLHRFAPPCKPLLREEVTFRVGLHEYPVGSQLPCEP
>1a.US.2005.PT1624A.FJ958514
LRDIWDWICEVLSDFKTWLKAKLMPQLPGIPFVSCQRGYRGVWRGDGIMYTRCHCGAEITGHVKNGTMRIVGPKTCRNMWSGTFPINAYTTGPSTPLPAPNYAFALWRVSAEEYVEIRQVGDFHYVTGVTADNLKCPCQVPSPEFFTELDGVRLHRFAPPCKPLLREEVSFRVGLHDYPVGSQLPCEP
>1a._._.PCZ4m14.HQ823821
LRDIWDWICEVLSDFKTWLKAKLMPQLPGIPLVSCQRGYRGAWRGDGIMHTRCHCGAEITGHVKNGTMRIVGPKTCRNMWSGTFPINAYTTGPCSPLPAPNYKFALWRVSAEEYVEVRQVGDFHYVTGMTTDNLKCPCQVPSPEFFTELDGVRLHRFAPPCKPLLREEVSFRVGLHEYPVGSQLPCEP
>1a._._.V0648.KC127654
LRDIWDWICEVLSDFKTWLKAKLMPQLPGIPFMSCQRGYRGVWRGDGVMHTRCHCGAEIAGHVKNGTMRIVGPRTCRNMWSGTFPINAYTTGPCTPLPAPNYTFALWRVSAEEYVEIRRVGDFHYVTGMTTDNLKCPCQVPSPEFFTELDGVRLHRFAPPCKPLLREEVSFRVGLHDYPVGSQLPCEP
>1a.US.2009.10069_7B16.KT734572
LRDIWDWICEVLSDFKTWLKAKLMPQLPGIPFVSCQRGYKGVWQGDGIMHTRCHCGAEITGHVKNGTMRIVGPKTCRNMWSGTFPINAYTTGPCTPLPAPNYTFALWRVSAEEYVEIRRVGDFHYVTGMTTDNLKCPCQVPSPEFFTELDGVRLHRFAPPCKPLLRDEVSFRVGLYDYPVGSQLPCEP
>1a._._.V0378.KC127384
LRDIWDWICEVLSD?KTWLKAKLMPQLPGIPFVSCQRGYRGVWRGDGIMHTRCHCGAEIAGHVKNGTMRIVGPKTCRNMWSGTFPINAYTTGPCTPLPAPNYKFALWRVSAEEYVEIRQVGDFHYVTGMTADN?KCPCQVPSPEFFTELDGVRLHRFAPPCKPLLRDEVSFRVGLHDYPVGSQLPCEP
>1a._._.V0276.KC127318
LRDVWDWICEVLSDFKTWL?AKLMPQLPGIPFVSCQRGYRGVWQGDGIMHTRCHCGAEIT?HVKNGTMRIVGPKTCRNMWSGTFPINAYTTGPCTPLPAPNY?FALWRVSAEDYV?IRRVGDFHYVTGMTADNLKCPCQVPSPEFFTELDGVRLHRFAPPCKPLLRDEVSFRVGLH?YPVGSQLPCEP
>1a._._.V0277.KC127319
LRDIWDWICEVLSDFKTWLK?KLMPQLPGIPFVSCQRGYRGVWQGDGIMCTRCHCGAEITGHVKNGTMRIVGPKTCRNMWSGTFPINAYTTGPC?PLPA?NY?FALWRVS?EEYVEIRRVGDFHYVTGMTAD?LKCPCQVPSPEF?TELDGVRLHRFAPPCKPLLRDEVSFRVGLHDYPVGSQLPCEP
>1a.US.1992.HCV1a/US/BIDV213/1992.EU255992
LRDIWDWICEVLSDFKTWLKAKLMPQLPGIPFVSCQRGYRGVWRGDGIMHTRCHCGAEITGHVKNGTMRIVGPRTCRNMWSGTFPINAYTTGPCTPLPAPNYKFALWRVSAEEYVEIRREGDFHYVTGMTTDNLKCPCQVPSPEFFTELDGVRLHRFAPPCKPLLREEVTFRVGLLEYPVGSQLPCEP
>1a.US.2006.PT2424M.FJ958820
LRDIWDWICEVLSDFKTWLKAKLVPQLPGIPFVSCQRGYRGVWRGDGIMHTRCHCGAEITGHVKNGTMRIVGPKTCRNMWSGTFPINAYTTGPCNPLPAPNYTFALWRVSAEEYVEIRRVGDFHYVTGMTADNLKCPCQVPSPEFFTELDGVRLHRFAPPCKPLLRDEVSFKVGLHDYPVGSQLPCEP
>1a._._.ICCpt8.HQ823951
LRDIWDWICEVLSDFKTWLKAKLMPQLPGIPLVSCQRGYRGVWRGDGIMHTRCHCGAEITGHVKNGTMRIVGPKTCRNMWSGTFPINAYTTGPCTPLPAPNYKFALWRVSAEEYVEIRQVGDFHYVTGMTTDNLKCPCQVPSPEFFTELDGVRLHRFAPPCKPLLREEVSFRVGLHEYPVGSQLPCEP
>1a.US.2004.PT0248K.FJ958789
LRDIWDWICEVLSDFKTWLKAKLMPQLPGIPFVSCQRGYRGVWRGDGIMHTRCHCGAEITGRVKNGTMRIAGPRTCRNMWSGTFPINAYTTGPCTPLPAPNYKFALWRVSAEEYVEIRQVGDFHYVTGMTTDNLKCPCQVPSPEFFTELDGVRLHRFAPPCKPLLRDEVSFRVGLHEYPVGSQLPCEP
>1a.US.2005.PT200E.FJ958414
LRDIWDWICEVLSDFKTWLKAKLMPQLPGIPFVSCQRGYRGVWRGDGVMHTRCHCGAEITGHVKNGTMRIVGPRTCRNKWNGTFPINAYTTGPCTPLPAPNYKFALWRVSAEEYVEIRQVGDFHYVTGMTTDNLKCPCQVPSPEFFTELDGVRLHRFAPPCKPLLREEVSFRVGLHEYPVGSQLPCEP
>1a.US.2000.0021.EU781749
LRDIWDWICEVLSDFKTWLKAKLMPQLPGIPFVSCQRGYRGVWRGDGIMHTRCHCGAEITGHVKNGTMRIVGPRTCKNMWSGTFPINAYTTGPCTPLPAPNYTFALWRVSAEEYVEIRQVGDFHYVTGVTTDNLKCPCQVPSPEFFTELDGVRLHRFAPPCKPLLREEVTFRVGLHEYAVGSQLPCEP
>1a._._.PCZ2m13.HQ823780
LRDIWDWICEVLSDFKTWLKAKLMPQLPGIPLVSCQRGYRGAWRGDGIMHTRCHCGAEITGHVKNGTMRIVGPKTCRNMWSGTFPINAYTTGPCSPLPAPNYKFALWRVSAEEYVEVRQVGDFHYVTGMTTDNLKCPCQVPSPEFFTELDGVRLHRFAPPCKPLLREEVSFRVGLHEYPVGSQLPCEP
>1a._._.V0606.KC127612
LRDIWDWICEVLSDFKTWLKAKLMPQLPGIPFVSCQRGYRGVWRGDGIMHTRCHCGAEITGHVKNGTMRIVGPKTCRNMWSGTFPINAYTTGPC?PLPAPNYSFALWRVAAEEYVEIRRVGEFHYVTGMTTDNLKCPCQVPSPEFFTELDGVRLHRFAPPCKPLLREEVSFRVGLHDYPVGSQLPCEP
>1a.US.2004.PT0924J.FJ958864
LRDVWDWICEVLSDFKTWLKAKLMPQLPGIPFVSCQRGYKGVWRGDGIMHTRCHCGAEITGHVKNGTMRIVGPRTCRNTWGGTSPINAYTTGPCTPLPAPNYTFALWRVSAEEYVEIRQVGDFHYVTGMTTDNLKCPCQVPSPEFFTELDGVRLHRFAPPCKPLLREEVSFRVGLHEYPVGSQLPCEP
>1a.US.2006.M003_A_NFLC3.JQ061781
LRDIWDWICEVLSDFKTWLRAKLMPQLPGVPFVSCQRGYKGVWRGDGIMHTRCHCGAEITGHVKNGTMRIVGPRTCRNMWSGTFPINAYTTGPCTPLPAPNYKFALWRVSAEEYVEIRQVGDFRYVTGMTTDNLKCPCQVPSPEFFTELDGVRLHRFAPPCKPLLREEVTFRVGLHEYPVRSQLPCEP
>1a.US.2005.V3195.JX463599
LRDIWDWICEVLSDFKTWLKAKLMPQLPGIPFVSCQRGYKGVWRGDGIMHTRCHCGAEITGHVKNGTMRIVGPKTCRNMWSGTFPINAYTTGPCTPLPAPNYKFALWRVSAEEYVEIRQVGDFHYVTGMTTDNLKCPCQVPSPEFFTELDGVRLHRFAPPCKPLLREEVSFRVGLHEYPVGSQLPCEP
>1a._._.PCZ5m8.HQ823826
LRDIWDWICEVLSDFKTWLKAKLMPQLPGIPLVSCQRGYRGAWRGDGIMHTRCHCGAEITGHVKNGTMRIVGPKTCRNMWSGTFPINAYTTGPCSPLPAPNYKFALWRVSAEEYVEVRQVGDFHYVTGMTTDNLKCPCQVPSPEFFTELDGVRLHRFAPPCKPLLREEVSFRVGLHEYPVGSQLPCEP
>1a.US.2006.HCV1a/US/BIDV407/2006.EU155274
LRDIWDWICEVLSDFKTWLKAKLMPQLPGIPFVSCQRGYKGVWRGDGIMHTRCHCGAEITGHVKNGTMRIVGPKTCRNMWSGTFPINAYTTGPCTPLPAPNYTFALWRVSAEEYVEIRQVGDFHYVTGMTTDNLKCPCQVPSPEFFTELDGVRIHRFAPPCKPLLREEVSFRVGLHEYPVGSQLPCEP
>1a._._.V0063.KC127181
LRDIWDWVCEVLSDFKTWLKAKLMPQLPGIPFVSCQRGYKGVWRGDGIMHTRCHCGADITGHVKNGTMRIVGPRTCRNMWSGTFPINAYTTGPCTPLPAPNYKFALWRVSAEEYVEIRQVGDFHYVTGMTTDNLKCPCQVPSPEFFTELDGVRLHRYAPPCKPLLRDEVSFKVGLHTYPVGSQLPCEP
>1a._._.RMO2m2.HQ823875
LRDIWDWICEVLSDFKTWLKAKLMPQLPGIPLVSCQRGYRGVWRGDGIMHTRCPCGAEITGHVKNGTMRIVGPKTCRNMWSGTFPINAYTTGPCTPLPAPNYKFALWRVSAEEYVEIRQVGDFHYVTGMTTDNLKCPCQVPSPEFFTELDGVRLHRFAPPCKPLLREEVSFRVGLHEYPVGSQLPCEP
>1a._._.V0166.KC127283
LRDVWDWICEV?SDFKTW?KAKLMPQLPGIPFVSCQRGYRGVWRGDGIMHTRCHCGAEITGHVKNGTMRIVGPRTCRNMWSGTFPINAYTTGPCTPLPAPNYTFALWRVSAEEYVEIRQVGDFHYVTGMTTDNLKCPCQVPSPEFFTELDGVRL?RFAPPCKPLLREEV?FRVGLNEYPVGSQLPCEP
>1a._._.PCZ3m19.HQ823806
LRDIWDWICEVLSDFKTWLKAKLMPQLPGIPLVSCQRGYRGAWRGDGIMHTRCHCGAEITGHVKNGTMRIVGPKTCRNMWSGTFPINAYTTGPCSPLPAPNYKFALWRVSAEEYVEVRQVGDFHYVTGMTTDNLKCPCQVPSPEFFTELDGVRLHRFAPPCKPLLREEVSFRVGLHEYPVGSQLPCEP
>1a._._.V0091.KC127209
LRDIWDWICEVLSDFKTWLKAKLVPQLPGIPFVSCQRGYKGVWRGDGIMHTRCHCGAEITGHVKNGTMRIVGPKTCRNMWSGTFPINAYTTGPCTPLPAPNYTFALWRVSAEEYVEIRQLGDFHYVTGVTTDNLKCPCQVPSPEFFTELDGVRLHRFAPPCKPLLRDEV?FRVGLHDYPVGSQLPCEP
>1a.US.2003.TN16825FL.DQ430813
LRD?WDWICEVLSDFKTWLKAKLMPQ?P?IPFVSCQRGYRG?WRGDGIMHTRCHCGA?ITGHVKNGTMRIVGPRTCRNMW?GTFP?NAY?TGPCTPL?APNYSFA?WRVSAEEYVEIR?VGDFHYVTGMTTDNLKCPCQVP?PE?FTELDGVRLHR?APPCKPLLREEV?FRVGLHEYPVGSQLPCEP
>1a.US.2006.PT2448Q.FJ958834
LRDIWDWICEVLSDFKTWLKAKLVPQLPGIPFVSCQRGYRGVWRGDGIMHTRCHCGAEITGHVKNGTMRIVGPKTCRNMWSGTFPINAYTTGPCNPLPAPNYTFALWRVSAEEYVEIRRVGDFHYVTGMTADNLKCPCQVPSPEFFTELDGVRLHRFAPPCKPLLRDEVSFKVGLHDYPVGSQLPCEP
>1a.US._.1624.AF265064
LRDIWDWICEVLSDFKTWLKAKLMPQLPGIPFVSCQRGYKGVWRVDGIMHTRCHCGAEITGHVKNGTMRIVGPRTCRNMWSGTFPINAYTTGPCTPLPAPNYTFALWRVSAEEYVEIRQVGDFHYVTGMTTDNLKCPCQVPSPEFFTELDGVRLHRFAPPCKPLLREEVTFRVGLHDYPVGSQLPCEP
>1a._._.RMO2m5.HQ823878
LRDIWDWICEVLSDFKTWLKAKLMPQLPGIPLVSCQRGYRGVWRGDGIMHTRCHCGAEITGHVKNGTMRIVGPKTCRNMWSGTFPINAYTTGPCTPLPAPNYKFALWRVSAEEYVEIRQVGDFHYVTGMTTDNLKCPCQVPSPEFFTELDGVRLHRFAPPCKPLLREEVSFRVGLHEYPVGSQLPCEP
>1a.US.2004.PT090CC.FJ958849
LRDVWDWICEVLSDFKTWLKAKLMPQLPGIPFVSCQRGYKGVWRGDGIMHTRCHCGAEITGHVKNGTMRIVGPRTCRNTRGGTFPINAYTTGPCTPLPAPNYTFALWRVSAEEYVEIRQVGDFHYVTGMTTDNLKCPCQVPSPEFFTELDGVRLHRFAPPCKPLLREEVSFRVGLHEYPVGSQLPCGP
>1a.US.2004.PT020J.FJ958769
LRDIWDWICEVLSDFKTWLKAKLMPQLPGIPFVSCQRGYRGVWRGDGIMHTRCHCGAEITGHVKNGTMRIAGPRTCRNMWSGTFPINAYTTGPCTPLPAPNYKFALWRVSAEEYVEIRQVGDFHYVTGMTTDNLKCPCQVPSPEFFTELDGVRLHRFAPPCKPLLRDEVSFRVGLHEYPVGSQLPCEP
>1a._._.PCZ5m7.HQ823837
LRDIWDWICEVLSDFKTWLKAKLMPQLPGIPLVSCQRGYRGAWRGDGIMHTRCHCGAEITGHVKNGTMRIVGPKTCRNMWSGTFPINAYTTGPCSPLPAPNYKFALWRVSAEEYVEVRQVGDFHYVTGMTTDNLKCPCQVPSPEFFTELDGVRLHRFAPPCKPLLREEVSFRVGLHEYPVGSQLPCEP
>1a._._.CSM5m15.HQ824141
LRDIWDWICEVLSDFKTWLKAKLMPQLPGIPLVSCQRGYRGVWRGDGIMHTRCHCGAEITGHVKNGTMRIVGPKTCRNMWSGTFPINAYTTGPCTPLPAPNYKFALWRVSAEEYVEIRQVGDFHYVTGMTTDNLKCPCQVPSPEFFTELDGVRLHRFAPPCKPLLREEVSFRVGLHEYPVGSQLPCEP
>1a.US.2005.HCV1a/US/BIDV388/2005.EU155265
LRDIWDWICEVLSDFKTWLKAKLMPQLPGIPFVSCQRGYRGVWRGDGIMHTRCHCGAEITGHVKNGTMRIVGPKTCRNMWSGTFPINAYTTGPCTPLPAPNYTFALWRVSAEEYVEIRQVGDFHYVTGMTTDNLKCPCQVPSPEFFTELDGVRLHRFAPPCKPLLREEVSFRVGLHDYPVGSQLPCEP
>1a._._.V0484.KC127490
LRDVWDWICEVLSDFKTWLKAKLMPQLPGIPFVSCQRGYRGVWRGDGIMHTRCHCGAEIAGHVKNGTMRIVGPKTCRNTWSGTFPINAYTTGPCTPLPAPNYTFALWRVSAEEYVEIRQVGDFHYVTGMTADNLKCPCQVPSPEFFTELDGVRLHRFAPPCKPLLRDEVSFRVGLHEYPVGSQLPCEP
>1a.US.2005.PT157dM.FJ958752
LRDIWDWICEVLSDFKTWLKAKLMPQLPGIPFVSCQRGYKGVWRGDGIMHTRCHCGAEITGHVKNGTMRIVGPRTCRNMWNGTFPINAYTTGPCTPLPAPNYTFALWRVSAEEYVEIRQVGDFHYVTGMTTDNLKCPCQVPSPEFFTEVDGVRLHRFAPPCKPLLRDEVSFKVGLHDYPVGSQLPCEP
>1a.US.2004.PT027dL.FJ958801
LRDIWDWICEVLSDFKTWLKAKLMPQLPGIPFVSCQRGYRGVWRGDGIMHTRCHCGAEITGHVKNGTMRIAGPRTCRNMWNGTFPINAYTTGPCTPLPAPNYKFALWRVSAEEYVEIRQVGDFHYVTGMTTDNLKCPCQVPSPEFFTELDGVRLHRFAPPRKPLLRDEVSFRVGLHEYPVGSQLPCEP
>1a.US.2001.NR4W00.FJ896279
LRDIWDWICEVLSDFKTWLKAKLMPQLPGIPFVSCQRGYRGVWRGDGIMHTRCHCGAEITGHVKNGTMRIVGPKTCRNMWSGTFPINAYTTGPCTPLPAPNYKFALWRVSAEEYVEIRQVGDFHYVTGMTTDNLKCPCQVPSPEFFTELDGVRLHRFAPPCKPLLREEVSFRVGLHEYPVGSQLPCEP
>1a._._.PCZ3m3.HQ823796
LRDIWDWICEVLSDFKTWLKAKLMPQLPGIPLVSCQRGYRGAWRGDGIMHTRCHCGAEITGHVKNGTMRIVGPKTCRNMWSGTFPINAYTTGPCSPLPAPNYKFALWRVSAEEYVEVRQVGDFHYVTGMTTDNLKCPCQVPSPEFFTELDGVRLHRFAPPCKPLLREEVSFRVGLHEYPVGSQLPCEP
>1a.US._.1623.AF265065
LRDIWDWICEVLSDFKTWLKAKLMPQLPGIPFVSCQRGYKGVWRVDGIMHTRCHCGAEITGHVKNGTMRIVGPRTCRNMWSGTFPINAYTTGPCTPLPAPNYTFALWRVSAEEYVEIRQVGDFHYVTGMTTDNLKCPCQVPSPEFFTELDGVRLHRFAPPCKPLLREEVTFRVGLHDYPVGSQLPCEP
>1a.US.2006.PT267dR.FJ959031
LRDIWDWICEVLSDFKTWLKAKLMPQLPGIPFVSCQRGYRGVWRGDGIMHTRCHCGAEITGHVKNGTMRIAGPRTCKNMWSGTFPINAYTTGPCTPLPAPNYKFALWRVSAEEYVEIRQVGDFHYVTGMTTDNLKCPCQVPSPEFFTELDGVRLHRFAPPCKPLLRDEVSFRVGLHEYPVGSQLPCEP
>1a.US._.HCTN.EF621489
LRDIWDWICEVLSDFKTWLKAKLMPQLPGIPFVSCQRGYKGVWRGDGIMHTRCHCGAEITGHVKNGTMRIVGPKTCRNMWSGTFPINAYTTGPCTPLPAPNYTFALWRVSAEEYVEIRQVGDFHYVTGMTTDNLKCPCQVPSPEFFTELDGVRLHRFAPPCKPLLREEVSFRVGLHEYPVGSQLPCEP
>1a.US._.142.AF265134
LRDIWDWICEVLSDFKTWLKAKLMPQLPGIPFVSCQRGYRGVWRGDGIMHTRCHCGAEITGHVKNGTMRIVGPRTCRNMWSGTFPINAYTTGPCTPLPAPNYTFALWRVSAEEYVEIRRVGDFHYVTGMTTDDLKCPCQVPSPEFFTELDGVRLHRFAPPCKPLLRDEVSFRVGLHAYPVGSQLPCEP
>1a.US.2004.PT017dF.FJ958622
LRDIWDWICEVLSDFKTWLKAKLMPQLPGIPFVSCQRGYRGVWRGDGIMHTRCHCGAEITGHVKNGTMRIVGPKTCRNMWNGTFPINAYTTGPCTPLPAPNYTFALWRVSAEEYVEIRQEGDFHYVTGMTTDNLKCPCQVPSPEFFTELDGVRLHRFAPPCKPLLREEVSFRVGLHEYPVGSQLPCEP
>1a.US.2009.10069_2FA10.KT734524
LRDIWDWICEVLSDFKTWLKAKLMPQLPGIPFVSCQRGYKGVWQGDGIMHTRCHCGAEITGHVKNGTMRIVGPKTCRNMWSGTFPINAYTTGPCTPLPAPNYTFALWRVSAEEYVEIRRVGDFHYVTGMTTDNLKCPCQVPSPEFFTELDGVRLHRFAPPCKPLLRDEVSFRVGLYDYPVGSQLPCEP
>1a._._.V0339.KC127345
LRDIWDWICEVLSDFKTWLKAKLMPQL?GIPFVSCQRGYKGAWQGDGIMHTRCHCGAEITGHVKNGTMRIVGPKTCRNMWTGTFPINAYTTGPCTPLPAPNYTFALWRVSAEEYV?IRRVGDFHYVTGMTTDNLKCPCQVPSPEFFTELDGVRLHRFAPPCKPLLRDEVSFRVGLHDYPVGSQLPCEP
>1a.US.2003.NR7W24.FJ896326
LRDIWDWICEVLSDFKTWLKAKLMPQLPGIPFMSCQRGYRGVWRGDGVMHTRCHCGAEIAGHVKNGTMRIVGPKTCRNMWSGTFPINAYTTGPCTPLPAPNYTFALWRVSAEEYVEIRQVGDFHYVTGMTADNLKCPCQVPSPEFFTELDGVRLHRYAPPCKPLLREEVSFRVGLHDYPVGSQLPCEP
>1a.US.2006.V3334.JX463633
LRDIWDWICEVLSDFKTWLKAKLMPQLPGIPFVSCQRGYRGVWRGDGIMHTRCHCGAEITGHVKNGTMRIVGPRTCRNMWNGTFPINAYTTGPCTPLPAPNYKFALWRVSAEEYVEIRQVGDFHYVTGMTTDNLKCPCQVPSPEFFTELDGVRLHRFAPPCKPLLREEVSFRVGLNEYPVGSQLPCEP
>1a._._.PCZ2m2.HQ823784
LRDIWDWICEVLSDFKTWLKAKLMPQLPGIPLVSCQRGYRGAWRGDGIMHTRCHCGAEITGHVKNGTMRIVGPKTCRNMWSGTFPINAYTTGPCSPLPAPNYKFALWRVSAEEYVEVRQVGDFHYVTGMTTDNLKCPCQVPSPEFFTELDGVRLHRFAPPCKPLLREEVSFRVGLHEYPVGSQLPCEP
>1a.US._.143.AF265135
LRDIWDWICEVLSDFKTWLKAKLMPQLPGIPFVSCQRGYRGVWRGDGIMHTRCHCGAEITGHVKNGTMRIVGPRTCRNMWSGTFPINAYTTGPCTPLPAPNYTFALWRVSAEEYVEIRRVGDFHYVTGMTTDDLKCPCQVPSPEFFTELDGVRLHRFAPPCKPLLRDEVSFRVGLHAYPVGSQLPCEP
>1a.US.2004.PT027dD.FJ958795
LRDIWDWICEVLSDFKTWLKAKLMPQLPGIPFVSCQRGYRGVWRGDGIMHTRCHCGAEITGHVKNGTMRIAGPRTCRNMWSGTFPINAYTTGPCTPLPAPNYKFALWRVSAEEYVEIRQVGDFHYVTGMTTDNLKCPCQVPSPEFFTELDGVRLHRFAPPCKPLLRDEVSFRVGLHEYPVGSQLPCEP
>1a._._.PCZ2m19.HQ823790
LRDIWDWICEVLSDFKTWLKAKLMPQLPGIPLVSCQRGYRGAWRGDGIMHTRCHCGAEITGHVKNGTMRIVGPKTCRNMWSGTFPINAYTTGPCSPLPAPNYKFALWRVSAEEYVEVRQVGDFHYVTGMTTDNLKCPCQVPSPEFFTELDGVRLHRFAPPCKPLLREEVSFRVGLHEYPVGSQLPCEP
>1a._._.V0504.KC127510
?RDIWDWICEVLSDFKTWLKAKLMPQLPGIPFVSCQRGYKGAWRGDGVMHTRCHCGAEI?GHVKNGTMRI?GPKTCMNMWSGTFPINAYTTGPCTPL?APNYKFALWRVSAEEYVEIRQVGDFHY?T?MTADNLKCPCQVPSPEFFTELDGVRLHRFAP?CKPLLRDEVTFRVGLHDYPVGSQLPCE?
>1a._._.ICC14d14.HQ823988
LRDIWDWICEVLSDFKTWLKAKLMPQLPGIPLVSCQRGYRGVWRGDGIMHTRCHCGAEITGHVKNGTMRIVGPKTCRNMWSGTFPINAYTTGPCTPLPAPNYKFALWRVSAEEYVEIRQVGDFHYVTGMTTDNLKCPCQVPSPEFFTELDGVRLHRFAPPCKPLLREEVSFRVGLHEYPVGSQLPCEP
>1a._._.RMO5m13.HQ823922
LRDIWDWICEVLSDFKTWLKAKLMPQLPGIPLVSCQRGYRGVWRGDGIMHTRCHCGAEITGHVKNGTMRIVGPKTCRNMWSGTFPINAYTTGPCTPLPAPNYKFALWRVSAEEYVEIRQVGDFHYVTGMTTDNLKCPCQVPSPEFFTELDGVRLHRFAPPCKPLLREEVSFRVGLHEYPVGSQLPCEP
>1a.US.2003.V3202.JX463570
LRDIWDWICEVLSDFKTWLKAKLVPQLPGIPFVSCQRGYRGVWRGDGIMHTRCHCGAEITGHVKNGTMRIVGPKTCRNMWSGTFPINAYTTGPCSPLPAPNYTFALWRVSAEEYVEIRRVGDFHYVTGMTTDNLKCPCQVPSPEFFTELDGVRLHRFAPPCKPLLRDEVSFRVGLHEYPVGSQLPCEP
>1a.US._.35W6.AF264999
LRDIWDWICEVLSDFKTWLKAKLMPQLPGIPFVSCQRGYRGVWRGDGIMHTRCHCGAEITGHVKNGTMRIVGPRTCRNMWSGTFPINAYTTGPCTPLPAPNYKFALWRVSAEEYVEIRQVGDFHYVTGMTTDNLKCPCQVPSPEFFTELDGVRLHRFAPPCKPLLREEVSFRVGLHEYPVGSQLPCEP
>1a.US.2003.V3184.JX463543
LRDIWDWICEVLSDFKTWLKAKLMPQLPGIPFVSCQRGYKGVWRGDGIMHTRCHCGAEITGHVKNGTMRIVGPKTCKNMWSGTFPINAYTTGPCTPLPAPNYKFALWRVSAEEYVEIRQVGDFHYVTGVTTDNLKCPCQVPSPEFFTELDGVRLHRFAPPCKPLLREEVTFRVGLHDYPVGSQLPCEP
>1a.US.2003.V3208.JX463576
LRDIWDWICEVLSDFKTWLKAKLMPQMPGIPFVSCQRGYRGVWRGDGIMHTRCHCGAEIAGHVKNGTMRIVGPRTCRNMWSGTFPINAYTTGPCTPLPAPNYTFALWRVSAEEYVEIRQVGDFHYVTGMTADNLKCPCQVPSPEFFTELDGVRLHRFAPPCKPLLRDEVSFRVGLHEYPVGSQLPCEP
>1a._._.EAOpt13.HQ824028
LRDIWDWICEVLSDFKTWLKAKLMPQLPGIPLVSCQRGYRGVWRGDGIMHTRCHCGAEITGHVKNGTMRIVGPKTCRNMWSGAFPINAYTTGPCTPLPAPNYKFALWRVSAEEYVEIRQVGDFHYVTGMTTDNLKCPCQVPSPEFFTELDGVRLHRFAPPCKPLLREEVSFRVGLHEYPVGSQLPCEP
>1a.US.2004.PT0824B.FJ958946
LRDIWDWICEVLSDFKTWLKAKLMPQLPGIPFVSCQRGYKGVWQGDGVMHTRCHCGAEITGHVKNGSMRIVGPRTCRNMWGGTFPINAYTTGPCTPLPAPNYMFALWRVSAEEYVEIRRVGDFHYVTGMTTDNLKCPCQVPSPEFFTELDGVRLHRFAPPCKPLLREEVSFRVGLHDYPVGSQLPCEP
>1a._._.V0375.KC127381
LRDIWDWICEVLSDFKTWLKAKLMPQLPGIPFVSCQRGYRGVWRGDGIMHTRCHCGAEITGHVKNGTMRIAGPRTCRNMWNGS?PINAYTTGPCTPLPAPNYTFALWRVSAEEYVEIRQVGDFHYVTGMTTDNLKCPC?VPSPEFFTELDGVRL?RFAPPCKPLLRDEVSFRVGLHEYP?GSQLPCEP
>1a._._.CSM3m20.HQ824124
LRDIWDWICEVLSDFKTWLKAKLMPQLPGIPLVSCQRGYRGVWRGDGIMHTRCHCGAEITGHVKNGTMRIVGPKTCRNMWSGTFPINAYTTGPCTPLPAPNYKFALWRVSAEEYVEIRQVGDFHYVTGMTTDNLKCPCQVPSPEFFTELDGVRLHRFAPPCKPLLREEVSFRVGLHEYPVGSQLPCEP
>1a.US.2006.V3333.JX463632
LRDIWDWICEVLSDFKTWLKAKLMPQLPGIPFVSCQRGYKGVWRGDGIMHTRCHCGAEITGHVKNGTMRIVGPRTCRNMWNGTFPINAYTTGPCTPLPAPNYKFALWRVSAEEYVEIRQVGDFHYVTGMTTDNLKCPCQVPSPEFFTELDGVRLHRFAPPCKPLLREEVSFRVGLHEYPVGSQLPCEP
>1a.US.2004.PT070F.FJ958544
LRDVWDWICEVPSDFKTWLKAKLMPQLPGIPLVSCQRGYRGVWRGDGIMHTRCHCGAEISGHVKNGTMRIVGPRTCRNMWNGTFPINAYTTGPCTPLPAPNYKFALWRVSAEEYVEIRQVGDSHYVTGMTTDNLKCPCQVPSPEFFTELDGVRLHRFAPPCKPLLREEVSFRVGLHEYPVGSQLPCEP
>1a.US.2002.0264.EU781789
LRDIWDWICEVLSDFKTWLKAKLMPQLPGIPLVSCQRGYRGVWRGDGIMHTRCHCGAEITGHVKNGTMRIVGPKTCRNMWSGTFPINPYTTGPCTPLPAPNYEFALWRVSAEEYVEIRQVGDFHYVTGMTTDNLKCPCQVPSPEFFTELDGVRLHRFAPPCKPLLREEVSFRVGLHEYPVGSQLPCEP
>1a.US.2004.PT087dO.FJ958978
LRDIWDWICEVLSDFKTWLKAKLMPQLPGIPFVSCQRGYKGVWQGDGVMHTRCHCGAEITGHVKNGSMRIVGPRTCRNMWGGTFPINAYTTGPCTPLPAPNYTFALWRVSAEEYVEIRRVGDFHYVTGMTTDNLKCPCQVPSPEFFTELDGVRLHRFAPPCKPLLREEVSFRVGLHDYPVGSQLPCEP
>1a.US.2004.PT017dD.FJ958620
LRDIWDWICEVLSDFKTWLKAKLMPQLPGIPFVSCQRGYRGVWRGDGIMHTRCHCGAEITGHVKNGTMRIAGPRTCRNMWSGTFPINAYTTGPCTPLPAPNYTFALWRVSAEEYVEIRQEGDFHYVTGMTTDNLKCPCQVPSPEFFTELDGVRLHRFAPPCKPLLREEVSFRVGLHEYPVGSQLPCEP
>1a.US.2004.PT030A.FJ958631
LKDIWDWICEVLSDFKTWLKAKLMPQLPGIPFVSCQRGYRGVWRGDGIMHTRCHCGAEITGHVKNGTMRIVGPKTCRNMWSGTFPINAYTTGPCAPLPAPNYKFALWRVSAEEYVEVRQVGDFHYVTGMTTDNLKCPCQVPSPEFFTELDGVRLHRFAPPCKPLLREEVSFRVGLHEYPVGSQLPCEP
>1a._._.PCZ4m12.HQ823819
LRDIWDWICEVLSDFKTWLKAKLMPQLPGIPLVSCQRGYRGAWRGDGIMHTRCHCGAEITGHVKNGTMRIVGPKTCRNMWSGTFPINAYTTGPCSPLPAPNYKFALWRVSAEEYVEVRQVGDFHYVTGMTTDNLKCPCQVPSPEFFTELDGVRLHRFAPPCKPLLREEVSFRVGLHEYPVGSQLPCEP
>1a._._.PCZ5m11.HQ823835
LRDIWDWICEVLSDFKTWLKAKLMPQLPGIPLVSCQRGYRGAWRGDGIMHTRCHCGAEITGHVKNGTMRIVGPKTCRNMWSGTFPINAYTTGPCSPLPAPNYKFALWRVSAEEYVEVRQVGDFHYVTGMTTDNLKCPCLVPSPEFFTELDGVRLHRFAPPCKPLLREEVSFRVGLHEYPVGSQLPCEP
>1a.CH.2005.HCV1a/CH/BIDV265/2005.EU255958
LRDIWDWICEVLSDFKTWLKAKLMPQLPGIPFVSCQRGYKGVWRGDGIMHTRCHCGAEITGHVKNGTMRIVGPKTCRNMWSGTFPINAYTTGPSTPLPAPNYKFALWRVSAEEYVEVRQVGDFHYITGMTTDNLKCPCQVPSPEFFTELDGVRLHRFAPPCKPLLREEVSFRVGLNDYPVGSQLPCEP
>1a._._.PCZ5m6.HQ823830
LRDIWDWICEVLSDFKTWLKAKLMPQLPGIPLVSCQRGYRGAWRGDGIMHTRCHCGAEITGHVKNGTMRIVGPKTCRNMWSGTFPINAYTTGPCSPLPAPNYKFALWRVSAEEYVEVRQVGDFHYVTGMTTDNLKCPCQVPSPEFFTELDGVRLHRFAPPCKPLLREEVSFRVGLHEYPVGSQLPCEP
>1a._._.ICC2m3.HQ823991
LRDIWDWICEVLSDFKTWLKAKLMPQLPGIPLVSCQRGYRGVWRGDGIMHTRCHCGAEITGHVKNGTMRIVGPKTCRNMWSGTFPINAYTTGPCTPLPAPNYKFALWRVSAEEYVEIRQVGDFHYVTGMTTDNLKCPCQVPSPEFFTELDGVRLHRFAPPCKPLLREEVSFRVGLHEYPVGSQLPCEP
>1a._._.PCZ3m18.HQ823805
LRDIWDWICEVLSDFKTWLKAKLMPQLPGIPLVSCQRGYRGAWRGDGIMHTRCHCGAEITGHVKNGTMRIVGPKTCRNMWSGTFPINAYTTGPCSPLPAPNYKFVLWRVSAEEYVEVRQVGDFHYVTGMTTDNLKCPCQVPSPEFFTELDGVRLHRFAPPCKPLLREEVSFRVGLHEYPVGSQLPCEP
>1a.US.1996.HCV1a/US/BIDV214/1996.EU155343
LRDIWDWICEVLSDFKTWLKAKLMPQLPGIPFVSCQRGYRGVWRGDGIMHTRCHCGAEITGHVKNGTMRIVGPKTCRNMWSGTFPINAYTTGPCTPLPAPNYKFALWRVSAEEYVEIRQVGDFHYVTGMTTDNLKCPCQIPSPEFFTELDGVRLHRFAPPCKPLLREEVSFRVGLHEYPVGSQLPCEP
>1a._._.V0070.KC127188
LRDIWDWICEVLSDFKTWLKAKLMPQLPGIPFMSCQRGYKGVWRGD?IMHTRCHCGAEITGHVKNGTMR??GPRTCRNMWSGTFPINAYTTGPCTPLPAPNYKFALWRVSAEEYVEIRQVGDFHYVT?MTTDNLKCPCQVPSPEFFTE?DGVRLHRFAPP?KP?LRDEVSFRVGLH?YPVGS?LPCEP
>1a._._.V0459.KC127465
LRDIWDWICEVLSDFKTWLKAKLMPQLPGIPFVSCQRGYRGVWRGDGIMHTRCHCGAEITGHVKNGTMRIVGPKTCRNMW?GTFPINAYTTGPCVPLPAPNYTFALWRVAAEEYVEIRRVGDFHYVTGMTTDNLKCPCQVPSPEFFTELDGVR?HRFAPPCKPLLR?EVSFRVGLHDYPVGSQLPCEP
>1a._._.V0335.KC127341
LRDIWDWICEVLSDFKTWLKAKLMPQ?PGI??VSCQRGYKGVWRGDGIMHTRCHCGAEITGHVKNGTMRIVGPKTCRNMWS?TFPINAYTTGPCTPLPAPNYTFALWR?SAEEYVEIRQVGDF?YVTGMTAD?LKCP?QVPSPEFFTELDGVRLHRFAPPCKPLLRDEV?FRVGL?DYPVGSQ?PCEP
>1a.US._.913W6.AF265011
LRDIWDWICEVLSDFKTWLKAKLMPQLPGIPFVSCQRGYKGVWRGDGIMHTRCHCGAEITGHVKNGTMRIVGPRTCRNMWDGTFPINAYTTGPCTPLPAPNYKFALWRVSAEEYVEIRQVGDFHYVTGMTTDNLKCPCQVPSPEFFTELDGVRLHRFAPPCKPLLREEVTFRVGLHEYPVGSQLPCEP
>1a._._.V0445.KC127451
LRDIWDWICEVLSDFKTWLKAKLMPQLPGIPFVSCQRG?RG?WRGDGIMHTRCHCGAEITGHVKNGTMRIVGPRTCRNMWS??FP?NAYTTGPCTPLPAPNYTFALWRVSAEEYVEIRRVGDFHYVTGMTTDN?KCPCQVPSPEFFTELDGVRLHR?AP?CKPLLRDEVSFTVGLHEYP?GSQLPCEP
>1a._._.V0348.KC127354
LRDIW?WICEVLSDFKTWLKAKLMPQLPGIPFVSCQRGYRGVWRGDGIMHTRCHCGAEITGHVKNGTMRIVGPRTCRNMWSGTFP?NAYTTGPCTPLPAPNYTFALWRVSAEEYVEIRQVGDFHYVTGMTTDNLKCPCQVPSPEFFTELDGVRLHRFAPPCKPLLREEVSFRVGLHEYPVGSQLPCEP
>1a._._.RMO3m11.HQ823895
LRDIWDWICEVLSDFKTWLKAKLMPQLPGIPLVSCQRGYRGVWRGDGIMHTRCHCGAEITGHVKNGTMRIVGPKTCRNMWSGTFPINAYTTGPCTPLPAPNYKFALWRVSAEEYVEIRQVGDFHYVTGMTTDNLKCPCQVPSPEFFTELDGVRLHRFAPPCKPLLREEVSFRVGLHEYPVGSQLPCEP
>1a.US.2001.HCV1a/US/BIDV428/2001.EU155322
LRDIWDWICEVLSDFKTWLKAKLMPQLPGIPFVSCQRGYRGVWRGDGIMHTRCHCGAEITGHVKNGTMRIVGPKTCKNMWSGTFPINAYTTGPCTPLPAPNYTFALWRVSAEEYVEIRQVGDFHYVTGMTTDNLKCPCQVPSPEFFTELDGVRLHRFAPPCKPLLREEVSFRVGLHDYPVGSQLPCEP
>1a.US.2004.PT0748J.FJ958569
LRDIWDWICEVLSDFKTWLKAKLMPQLPGIPLVSCQRGYKGVWRGDGIMHTRCHCGAEITGHVKNGTMRIVGPRTCRNMWSGTFPINAYTTGPCTPLPAPNYKFALWRVSAEEYVEIRQVGDSHYVTGMTTDNLRCPCQVPSPEFFTELDGVRLHRFAPPCKPLLREEVSFRVGLHEYPVGSQLPCEP
>1a._._.V0073.KC127191
?RDIWDWICEVLSDFKTWLKAKLM?QLPGIP?VSCQRGY?GVWRGDG?MHTRCHCGAEITGHV??GTMRIVGPKTCRNMWSGTFPINAYTTGPC?PLPAP??TFA?WRVSAEEYVEIRQVGDFHYVTGMTADNLKC?CQVPSPEFFTELDGVRLHRFAP?CKPLLRDEVSFR?GLHDYPVGSQLPCEP
>1a.GB._.ESR_71.AM600913
LRDIWDWICEVLSDFKTWLKAKLMPQLPGIPLVSCQRGYRGVWRGDGIMHTRCHCGAEITGHVKNGTMRIVGPRTCKNMWSGTFPINAYTTGPCTPLPAPNYKFALWRVSAEEYVEIRQVGDFHYVTGMTTDNLKCPCQVPSPEFFTELDGVRLHRFAPPCKPLLREEVSFRVGLHEYPVGSQLPCEP
>1a._._.ICCpt2.HQ823946
LRDIWDWICEVLSDFKTWLKAKLMPQLPGIPLVSCQRGYRGVWRGDGIMHTRCHCGAEITGHVKNGTMRIVGPKTCRNMWSGTFPINAYTTGPCTPLPAPNYKFALWRVSAEEYVEIRQVGDFHYVTGMTTDNLKCPCQVPSPEFFTELDGVRLHRFAPPCKPLLREEVSFRVGLHEYPVGSQLPCEP
>1a.US.2002.V2511.JX463534
LRDIWDWICEVLSDFKTWLKAKLMPQLPGIPFVSCQRGYKGVWRGDGIMHTRCHCGAEITGHVKNGTMRIAGPRTCRNMWSGTFPINAYTTGPCTPLPAPNYTFALWRVSAEEYVEVRQVGDFHYVTGMTADNLKCPCQVPSPEFFTELDGVRLHRFAPPCKPLLREEVSFRVGLHEYPVGSQLPCEP
>1a._._.V0478.KC127484
LRDIWDWVCEVLSDFKTWLKAKLMPQLPGIPFVSCQRGYRGVWR?DGIMHTRCHCGAEI?GHVKNGTMRIVGPRTCRNMWSGTFPINAY?TGP??PL?APNYSFALWRVTAEEYVEIRRV??FHYVTGMTTD?LKCPCQVP?PE?FTELDGVRLHRFAPPCKPLLRDEVSF??GLHEYP?GSQLPCEP
>1a._._.V0446.KC127452
LRDIWDWICEVLSDFKTWLKAKLMPQLPGIPFVSCQRGYRGVWQGDGIMHTRCHCGAE?TGHVKNGTMRIVGPRTCRNMWSGTFPINAYT?GPCTPLPAPNYKFALWRVSAEDYVEIRRVGDFHYVTGMTTDNLKCPCQVPSPEFFTELDGVRLHRFAPPCKPLLRDEVSFRVGLHDYPVGSQLPCEP
>1a.US.2004.PT0548V.FJ958402
LRDIWDWICEVLSDFKTWLKAKLMPQLPGIPFVSCQRGYRGVWRGDGIMHTRCHCGAEITGHVKNGTMRIAGPRTCRNMWSGTFPINAYTTGPCTPLPAPNYTFALWRVSAEEYVEIRQVGDFHYVTGMTTDNLKCPCQVPSPEFFTELDGVRLHRFAPPCKPLLREEVSFRVGLHEYPVGSQLPCEP
>1a._._.V0274.KC127317
?RDIWDWICEVLSDFKTWLKAKLMPQLPGIPFVSCQRGYRGVWQGDGIMHTRCHCGADITGHVKNGTMRIVGPKTCRNMWSGTFPINAYTTGPCTPLPAPNYTFALWRVSAEEYVEIRRVGDFHYVTGMTTDNLKCPCQVPSPEFFTELDGVRLHRFAPPCKPLLRDEVSFRVGLHDYPVGSQLPCEP
>1a.GB._.ERR_171.AM600928
LKDIWDWICEVLSDFKTWLKAKLMPQLPGIPFVSCQRGYRGAWQGDGIMHTRCHCGAEITGHVKNGTMRIVGPKTCRNMWSGTFPINAYTTGPCSPLPAPNYTFALWRVSAEEYVEIRRVGDFHYVTGMTTDNLKCPCQVPSPEFFTELDGVRLHRFAPPCKPLLRDEVSFRVGLHDYPVGSQLPCEP
>1a.US.2004.HCV1a/US/BIDV106/2004.EU255995
LRDIWDWICEVLSDFKTWLKAKLMPQLPGIPFVSCQRGYKGVWQGDGIMHTRCHCGAEIAGHVKNGTMRIVGPKTCRNMWSGTFPINAYTTGPCSPLPAPNYTFALWRVSAEEYVEIRRVGDFHYVTGMTADNLKCPCQVPSPEFFTELDGVRLHRFAPPCKPLLRDEVSFRVGLHDYPVGSQLPCEP
>1a._._.RMO6m12.HQ823936
LRDIWDWICEVLSDFKTWLKAKLMPQLPGIPLVSCQRGYRGVWRGDGIMHTRCHCGAEITGHVKNGTMRIVGPKTCRNMWSGTFPINAYTTGPCTPLPAPNYKFALWRVSAEEYVEIRPVGDFHYVTGMTTDNLKCPCQVPSPEFFTELDGVRLHRFAPPCKPLLREEVSFRVGLHEYPVGSQLPCEP
>1a.US.2004.PT0648X.FJ958493
LRDIWDWICEVLSDFKTWLKAKLMPQLPGIPFVSCQRGYKGVWRGDGIMHTRCHCGAEITGHVKNGTMRIVGPKTCRNMWSGTFPINAYTTGPCTPLPAPNYTFALWRVSAGDYVEIRQVGDFHYVTGMTTDNLKCPCQVPSPEFFTELDGVRLHRFAPPCKPLLREEVSFRVGLHEYPVGSQLPCEP
>1a.US.2002.NR3W24.FJ896278
LRDIWDWICEVLSDFKTWLKAKLMPQLPGIPFVSCQRGYRGVWRGDGIMHTRCHCGAEITGHVKNGTMRIVGPRTCRNMWSGTFPINAYTTGPCTPLPAPNYTFALWRVSAEEYVEVRRVGDFHYVTGMTTDNLKCPCQVPSPEFFTELDGVRLHRFAPPCKPLLREEVSFRVGLHDYPVGSQLPCEP
>1a._._.V0086.KC127204
LRDIWDWICEVLSDFKTWLKAKLMPQLPGIPFVSCQR?YRGVWRGDGIMHTRCHCGAE?AGHVKNGTMRIVGPKTCRNTWSGTFPINAYTTGPCTPLPAPNYTFALWRVSAEEYVEIRQVGDFHYVTG?TADNLKCPCQVPSPEFFTEL?GVRL?RFAPPCKPLLREEV?F?VGLHD?PVGSQLPCEP
>1a.US._.L8119.DQ889309
LRDIWDWICEVLSDFKTWLKAKLMPQMPGIPFVSCQRGYKGVWRGDGIMNTRCHCGAEITGHVKNGTMRIVGPKTCWNMWSGTFPINAYTTGPCTPLPAPNY?FALWRVSAEEYVEIRQVGDFHYVTGMTSDNLKCPCQVPSPEFFTELDGVRLHRYAPPCKPLLRDEVSFRVGLHDYPVGSQLPCEP
>1a._._.DN20.EU781822
LRDIWDWICEVLSDFKTWLKAKLMPQLPGIPFVSCQRGYKGVWRGDGIMHTRCHCGAEITGHVKNGSMRIVGPRTCRNMWSGTFPINAYTTGPCTPLPAPNYTFALWRVSAEEYVEIRQVGDFHYVTGMTTDNLKCPCQVPSPEFFTELDGVRLHRFAPPCKPLLREEVSFRVGLHNYPVGSQLPCEP
>1a.CH.2003.HCV1a/CH/BIDV223/2003.EU255943
LRDIWDWICEVLSDFKTWLKAKLMPQLPGIPFVSCQRGYRGVWQGDGIMHTRCHCGAEITGHVKNGTMRIVGPKTCRNMWSGTFPINAYTTGPCTPLPAPNYTFALWRVSAEEYVEVRRVGDFHYVTGMTADNLKCPCQVPSPEFFTELDGVRLHRFAPPCKPLLRDEVSFRVGLHDYPVGSQLPCEP
>1a._._.V0103.KC127220
LRDIWDWICEVLSDFKTWLKAKLMPQLPG?PFVSCQRGYRGVWRGDGIMHTRCHCGAEITGHVK??TMRIVGPKTCRNMWSGTFPINA?TTGPCTPLPAPNYTFALWRVSAEEYVEIRQVGDFHYVTGMTADNLKCPCQVPSPEFFTELDGVRLHRFAPPCKPLL?DEVSFRVGLH?YPVG?QLPCEP
>1a._._.V0188.KC127304
LRDIWDWICEVLSDFKTWLKAKL?PQLPGIPFV?CQRGYRGVWRGDGVMHTRCHCGAEITGHVKNGTMR?VGPRTCRNMWSGTFPINAYTTGPCTPLPAPNYTFA?WRVSAEEYVEIRRVGDFHYVTGMTTDNLKC?C?VPSPE?FTELDGVRLHR?APPCKPLLR??VSFRVGLHDY?VGSQLPCEP
>1a.US._.6025q.EU362905
LRDIWDWICEVLSDFKTWLKAKLMPQLPGIPFVSCQRGYRGVWRGDGIMHTRCHCGAEIAGHVKNGTMRIVGPKTCRNMWSGTFPINAYTTGPCTPLPAPNYTFALWRVSAEEYVEIRRVGDFHYVTGMTADNLKCPCQVPSPEFFTELDGVRLHRFAPPCKPLLRDEVSFRVGLNDYPVGSQLPCEP
>1a.US.2009.10069_7A12.KT734548
LRDIWDWICEVLSDFKTWLKAKLMPQLPGIPFVSCQRGYKGVWQGDGIMHTRCHCGAEITGHVKNGTMRIVGPKTCRNMWSGTFPINAYTTGPCTPLPAPNYTFALWRVSAEEYVEIRRVGDFHYVTGMTTDNLKCPCQVPSPEFFTELDGVRLHRFAPPCKPLLRDEVSFRVGLYDYPVGSQLPCEP
>1a.US._.1610W2.AF265024
LRDIWDWICEVLSDFKTWLKAKLMPQLPGIPFVSCQRGYKGVWRVDGIMHTRCHCGAEITGHVKNGTMRIVGPRTCRNMWSGTFPINAYTTGPCTPLPAPNYTFALWRVSAEEYVEIRQVGDFHYVTGMTTDNLKCPCQVPSPEFFTELDGVRLHRFAPPCKPLLREEVTFRVGLHDYPVGSQLPCEP
>1a.US.2005.PT167DN.FJ958538
LRDIWDWICEVLSDFKTWLKAKLMPQLPGIPFVSCQRGYRGVWRGDGIMYTRCHCGAEITGHVKNGTMRIVGPKTCRNMWNGTFPINAYTTGPSTPLPAPNYAFALWRVSAEEYVEIRQVGDFHYVTGVTADNLKCPCQVPSPEFFTELDGVRLHRFAPPCKPLLREEVSFRVGLHDYPVGSQLPCEP
>1a._._.ICC2m9.HQ823997
LRDIWDWICEVLSDFKTWLKAKLMPQLPGIPLVSCQRGYRGVWRGDGIMHTRCHCGAEITGHVKNGTMRIVGPKTCRNMWSGTFPINAYTTGPCTPLPAPNYKFALWRVSAEEYVEIRQVGDFHYVTGMTTDNLKCPCQVPSPEFFTELDGVRLHRFAPPCKPLLREEVSFRVGLHEYPVGSQLPCEP
>1a._._.CSM2m4.HQ824101
LRDIWDWICEVLSDFKTWLKAKLMPQLPGIPLVSCQRGYRGVWRGDGIMHTRCHCGAEITGHVKNGTMRIVGPKTCRNMWSGTFPINAYTTGPCTPLPAPNYKFALWRVSAEEYVEIRQVGDFHYVTGMTTDNLKCPCQVPSPEFFTELDGVRLHRFAPPCKPLLREEVSFRVGLHEYPVGSQLPCEP
>1a.US.2001.NR12W04.FJ896368
LRDVWDWICEVLSDFKTWLKAKLMPQLPGIPLVSCQRGYKGVWRGDGIMHTRCHCGAEITGHVKNGTMRIVGPRTCRNMWNGTFPINAYTTGPCTPLPAPNYKFALWRVSAEEYVEIRRVGDFHYVTGMTTDNLKCPCQVPSPEFFTELDGVRLHRYAPPCKPLLRDEVSFRVGLHDYPVGSQLPCEP
>1a.CH.2005.HCV1a/CH/BIDV227/2005.EU482853
LRDVWDWICEVLSDFKTWLKAKLMPQLPGIPFVSCQRGYKGVWQGDGIMHTRCHCGAEITGHVKNGTMRIVGPKTCRNMWSGTFPINAYTTGPCTPLPAPNYTFALWRVSAEEYVEIRRVGDFHYVTGMTADNLKCPCQVPSPEFFTELDGVRLHRFAPPCKPLLRDEVSFRVGLHDYPVGSQLPCEP
>1a._._.V0548.KC127554
LRDIWDWICEVLSDFKTWLKAKLMPQLPGIPFVSCQRGYRGVWR?DGIMHTRCHCGAE?TGHVKNGTMRI?GPRTCRNMWSGTFPINAYTTGPCTPLPAPNYKFALWRVSAEEYVEIRQVGDFHYVTGMTTDDLKCPCQVPSPEFFTELDGVRLHRFAPPCKPLLREEVSFRVGLHAYPVGSQLPCEP
>1a.US.2004.PT0224J.FJ958778
LRDIWDWICEVLSDFKTWLKAKLMPQLPGIPFVSCQRGYRGVWRGDGIMHTRCHCGAEITGHVKNGTMRIAGPRTCRNMWNGTFPINAYTTGPCTPLPAPNYKFALWRVSAEEYVEIRQVGDFHYVTGMTTDNLKCPCQVPSPEFFTELDGVRLHRFAPPCKPLLRDEVSFRVGLHEYPVGSQLPCEP
>1a.US.2006.HCV1a/US/BIDV460/2006.EU482866
LRDIWDWICEVLSDFKTWLKAKLMPQLPGIPFVSCQRGYRGVWRGDGIMHTRCHCGAEITGHVKNGTMRIAGPRTCRNMWSGTFPINAYTTGPCTPLPAPNYTFALWRVSAEEYVEIRQVGDFHYVTGMTTDNLKCPCQVPSPEFFTELDGVRLHRFAPPCKPLLREEVSFRVGLHEYPVGSQLPCEP
>1a.US.2006.HCV1a/US/BIDV41/2006.EU256002
LRDIWDWVCEVLSDFKTWLKAKLMPQLPGIPLVSCQRGYRGVWRGDGIMHTRCHCGAEITGHVKNGTMRIAGPRTCRNMWSGTFPINAYTTGPCTPLPAPNYKFALWRVSAEEYVEIRQVGDFHYVTGMTTDNLKCPCQVPSPEFFTELDGVRLHRFAPPCKPLLREEVFFRVGLHEYPVGSQLPCEP
>1a.US.2009.10069_2FA7.KT734532
LRDIWDWICEVLSDFKTWLKAKLMPQLPGIPFVSCQRGYKGVWQGDGIMHTRCHCGAEITGHVKNGTMRIVGPKTCRNMWSGTFPINAYTTGPCTPLPAPNYTFALWRVSAEEYVEIRRVGDFHYVTGMTTDNLKCPCQVPSPEFFTELDGVRLHRFAPPCKPLLRDEVSFRVGLYDYPVGSQLPCEP
>1a.US.2001.01_33.DQ889265
LRDIWDWVCEVLSDFKTWLKAKLMPQLPGIPFVSCQRGYRGVWRGDGIMHTRCHCGAEIAGHVKNGTMRIVGPKTCRN?WSGTFPINAYTTGPCTPLPAPNYTFALWRVS?EEYVEIRQVGDFHYVTGMTADNLKCPCQVPSPEFFTELDGVRLHRFAPPCKPLLRDEVSFRVGLHTYPVGSQLPCEP
>1a.US.2006.PT247dQ.FJ958844
LRDIWDWICEVLSDFKTWLKAKLVPQLPGIPFVPCQRGYRGVWRGDGIMHTRCHCGAEITGHVKNGTMRIVGPKTCRNMWSGTFPINAYTTGPCNPLPAPNYTFALWRVSAEEYVEIRRVGDFHYVTGMTADNLKCPCQVPSPEFFTELDGVRLHRFAPPCKPLLRDEVSFKVGLHDYPVGSQLPCEP
>1a.US.1991.HCV1a/US/BIDV189/1991.EU255979
LRDIWDWICEVLSDFKTWLKAKLMPQLPGIPFVSCQRGYRGVWRGDGIMHTRCHCGAEITGHVKNGTMRIVGPRTCRNMWSGTFPINAYTTGPCTPLPAPNYKFALWRVSAEEYVEIRQVGDFHYVTGMTTDNLKCPCQVPSPEFFTELDGVRLHRFAPPCKPLLREEVSFRVGLHEYPVGSQLPCEP
>1a.US.2006.HCV1a/US/BIDV436/2006.EU482844
LRDIWDWICEVLTDFKTWLKAKLMPQLPGIPFVSCQRGYRGVWRGDGIMHTRCHCGAEITGHVKNGTMRIAGPKTCRNMWSGTFPINAYTTGPCTPLPAPNYTFALWRVSAEEYVEIRQVGDFHYVTGMTADNLKCPCQVPSPEFFTELDGVRLHRFAPPCKPLLREEVSFKVGLHDYPVGSQLPCEP
>1a._._.V0631.KC127637
LRDIWDWICEVLSDFKTWLKAK?MPQLPGIPFVSCQRGYRG?WRGDGIMHTRCHCGAE?TGHVKNGTMRI?GPRTCRNMW?GTFPINAYTTGPCTPLPAPNYTFA?WRVSAEEYVEIRQVGDFHYVTGMTTDNLKCPCQVPSPEFFTELDGVRLHRFAPPCKPL?RE?VSFRVGLH?YPVGSQLPC?P
>1a.US.2002.HCV1a/US/BIDV331/2002.EU155295
LRDVWDWICEVLSDFKTWLKAKLMPQLPGIPFVSCQRGYRGVWRGDGIMHTRCHCGAEITGHVKNGTMRIVGPKTCRNMWSGTFPINAYTTGPCTPLPAPNYTFALWRVSAEEYVEIRQVGDFHYVTGMTADNLKCPCQVPSPEFFTELDGVRLHRFAPPCKPLLRDEVTFRVGLHDYPVGSQLPCEP
>1a.US.2004.PT0124K.FJ958606
LRDIWDWICEVLSDFKTWLKAKLMPQLPGIPFVSCQRGYRGVWRGDGIMHTRCHCGAEITGHVKNGTMRIVGPKTCRNMWNGTFPINAYTTGPCTPLPAPNYTFALWRVSAEEYVEIRQEGDFHYVTGMTTDNLKCPCQVPSPEFFTELDGVRLHRFAPPCKPLLREEVSFRVGLHEYPVGSQLPCEP
>1a.US._.F718P.DQ889303
LRDIWDWICEVLSDFKTWLKAKLMPQLPGIPFVSCQRGYKGVWRGDGIMHTRCHCGAEITGHVKNGTMRIVGPKTCRNMWSGTFPINAYTTGPCTPLPAPNYTFALWRVSAEEYVEIRRVGDFHYVTGMTTDNLKCPCQVPSPEFFTELDGVRLHRFAPPCKPLLRDEVSFRVGLHDYPVGSQLPCEP
>1a._._.RMOpt3.HQ823863
LRDIWDWICEVLSDFKTWLKAKLMPQLPGIPLVSCQRGYRGVWRGDGIMHTRCHCGAEITGHVKNGTMRIVGPKTCRNMWSGTFPINAYTTGPCTPLPAPNYKFALWRVSAEEYVEIRQVGDFHYVTGMTTDNLKCPCQVPSPEFFTELDGVRLHRFAPPCKPLLREEVSFRVGLHEYPVGSQLPCEP
>1a._._.V0012.KC127130
LRDIWDWI?EVLSDFKTWLKAKLMPQLPGIPFVSCQR?YRGVWRGDG?MHTRCHCGAEITGHVKNGTMRIVGPKTCRNMWS?TFPINAYTTG?C?PLPAPNYTFALWRVSAEEYVEIR?VGDFHYVTGMTTDNLKCPC??PSPEFFTELDGVRL?RFAPPCKPLLREEVSFR?GLHEYPVGSQLPCEP
>1a.US.2004.V3186.JX463545
LRDIWDWICEVLSDFKTWLKAKLMPQLPGIPFVSCQRGYRGVWQGDGIMHTRCHCGAEITGHVKNGTMRIVGPKTCRNMWSGTFPINAYTTGPCTPLPAPNYKFALWRVSAEEYVEVRRVGDFHYVTGMTADNLKCPCQVPSPEFFTELDGVRLHRFAPPCKPLLREEVSFRVGLHDYPVGSQLPCEP
>1a.US.1999.9938.EU781785
LRDIWDWICEVLSDFKTWLKAKLMPQLPGIPFVSCQRGYKGVWRGDGIMHTRCHCGAEITGHVKNGTMRIVGPRTCRNMWSGTFPINAYTTGPCTPLPAPNYTFALWRVSAEEYVEIRQVGDFHYVTGMTTDNLKCPCQVPSPEFFTELDGVRLHRFAPPCKPLLREEVSFRVGLHEYPVGSQLPCEP
>1a.US.2001.SVR2W00.FJ896288
LRDIWDWICEVLSDFKTWLKAKLMPQLPGIPFVSCQRGYRGVWRGDGIMHTRCHCGAEITGHVKNGTMRIVGPKTCRNMWSGTFPINAYTTGPSTPLPAPNYTFALWRVSAEEYVEIRQVGDFHYVTGMTADNLKCPCQVPSPEFFTELDGVRLHRYAPPCKPLLREEVSFRVGLHDYPVGSQLPCEP
>1a.US.2007.HCV1a/US/BIDV1707/2007.FJ024274
LKDIWDWICEVLSDFKTWLKAKLMPQLPGIPFVSCQRGYRGVWRGDGIMHTRCHCGAEITGHVKNGTMRIVGPKTCRNMWSGTFPINAYTTGPCTPLPAPNYTFALWRVSAEEYVEIRRVGDFHYVTGMTADELKCPCQVPSPEFFTELDGVRLHRFAPPCKPLLRDEVSFRVGLHDYPVGSQLPCEP
>1a._._.V0110.KC127227
LRDIWDWICEVLSDFKTWLKAKLMPQLPGIPFVSCQRGYRGVWRGDGIMHTRCHCGAEITGHVKNGTMRIVGPKTCRNMWSGTFPINAYTTGPCTPLPAPNYTFALWRVSAEEYVEVRQVGDFHYVTGMTADNLKCPCQVPSPEFFTELDGVRLHRFAPPCKPLLRDEVSFRVGLHDYPVGSQLPCEP
>1a.US.2001.HCV1a/US/BIDV113/2001.EU255998
LRDIWDWICEVLSDFKTWLKAKLMPQLPGIPFLSCQRGYRGVWRGDGIMHTRCHCGAEITGHVKNGTMRIVGPRTCRNMWSGTFPINAYTTGPCTPLPAPNYTFALWRVSAEDYVEIRRVGDFHYVTGMTTDNLKCPCQVPSPEFFTELDGVRLHKFAPACKPLLREEVSFRVGLHEYPVGSQLPCEP
>1a._._.PCZ4m6.HQ823820
LRDIWDWICEVLSDFKTWLKAKLVPQLPGIPLVSCQRGYRGAWRGDGIMHTRCHCGAEITGHVKNGTMKIVGPKTCRNMWSGTFPINAYTTGPCSPLPAPNYKFALWRVSAEEYVEVRQVGDFHYVTGMTTDNLKCPCQVPSPEFFTELDGVRLHRFAPPCKPLLREEVSFRVGLHEYPVGSQLPCEP
>1a.US.2009.10069_2FB4.KT734543
LRDIWDWICEVLSDFKTWLKAKLMPQLPGIPFVSCQRGYKGVWQGDGIMHTRCHCGAEIAGHVKNGTMRIVGPKTCRNMWSGTFPINAYTTGPCTPLPAPNYTFALWRVSAEEYVEIRRVGDFHYVTGMTTDNLKCPCQVPSPEFFTELDGVRLHRFAPPCKPLLRDEVSFRVGLYDYPVGSQLPCEP
>1a.US.2001.HCV1a/US/BIDV84/2001.EU256028
LRDIWDWICEVLSDFKTWLKAKLMPQLPGIPFVSCQRGYRGVWREDGIMHTRCHCGAEITGHVKNGTMRIVGPRTCRNMWSGTFPINAYTTGPCTPLPAPNYKFALWRVSAEEYVEIRQVGDFHYVTGMTTDNLKCPCQVPSPEFFTELDGVRLHRFAPPCKPLLREEVSFRVGLHEYPVGSQLPCEP
>1a._._.V0142.KC127259
LRDIWDWICEVLSDFKTW?KAKLMPQLPGIPFVSCQRGYRGVWRGDGIMHTRCHCGA?ITGHVKNGTMRIAGPRTCRNMWSGTFPINAYTTG?CTPLPAPNYSFALWRVSAEEYVEIRR?GDFHYVTGMTTDDLKCPCQVPSPEFFTELDGVRI?R?AP?CKPLLRDEVSFRVGLHAYPVGSQ?PCEP
>1a._.2003.0312.EU781823
LRDIWDWICEVLSDFKTWLKAKLMPQLPGIPFVSCQRGYRGVWRGDGIMHTRCHCGAEITGHVKNGTMRIVGPRTCRNMWSGTFPINAYTTGPCTPLPAPNYKFALWRVSAEEYVEIRQVGDFHYVTGMTTDNLKCPCQVPSPEFFTELDGVRLHRFAPPCKPLLREEVSFRVGLHEYPVGSQLPCEP
>1a._._.CSM6m10.HQ824168
LRDIWDWICEVLSDFKTWLKAKLMPQLPGIPLVSCQRGYRGVWRGDGIMHTRCHCGAEITGHVKNGTMRIVGPKTCRNMWSGTFPINAYTTGPCTPLPAPNYKFALWRVSAEEYVEIRQVGDFHYVTGMTTDNLKCPCQVPSPEFFTELDGVRLHRFAPPCKPLLREEVSFRVGLHEYPVGSQLPCEP
>1a.US.2000.00_11.DQ889258
LRDIWDWICEVLSD?KTWLKAKLMPQLPGIPFVSCQRGYRGVWKGDGIMHTRCHCGAEITGHVKNGTMRIVGPKTCRNTWSGTFPINAYTTGPCTPLPAPSYTFALWRVSAEEYVEIRRVGDFHYVTGMTADNLKCPCQVPSPEFFTELDGV?LHRFAPPCKPLLRDEVSFVVGLHDYPVGSQLPCEP
>1a._._.V0177.KC127294
LRDIWDWICEVLSDFKTWLKAKLMPQLPGIPFVSCQRGYRGVWRGDGIMHTRCHCGAEITGHVKNGTMRIVGPKTCRNMWNG?FP?NAYTTGPCTPLPAPNYTFALWRVSAEEYVEIRQVG?FHYVTGMTADNLKC?CQVPSPEFFTELDGVR?HR?APPCKPLLRDEVSFRVGLHDYPVGSQ?PCE?
>1a.US.2004.PT010E.FJ958590
LRDIWDWICEVLSDFKTWLKAKLMPQLPGIPFVSCQRGYRGVWRGDGIMHTRCHCGAEITGHVKNGTMRIVGPKTCRNMWNGTFPINAYTTGPCTPLPAPNYTFALWRVSAEEYVEIRQEGDFHYVTGMTTDNLKCPCQVPSPEFFTELDGVRLHRYAPPCKPLLRDEVSFRVGLHEYPVGSQLPCEP
>1a.GB._.7G74R127S4.FJ932336
LRD?WDWICEVLSDFKTWLK?KLMPQLPGIPLVSCQRGYRGVWRGDG?MHTRCHCGAEITGHVKNGTMRVVGPRTCRNMWSGTFPINAYTTGPCTPLPAPNYSFALWRVSAEEYVEIRQVGDFHYVTGMTTDNLKCPCQVPSPEFFTELDGVRI?RFAPPCKPLLREEVSFRVGLHEYPVGSQLPCEP
>1a._._.V0153.KC127270
LRDIWDWICEVLSDFKTWLKAKLMPQLPGIPFVSCQRGYKGVWRGDGIMHTRCHCGAEI?GHVKNGTMRIVGPRTCRNMWNGTFPINAYTTGPCTPLPAPNYKFALWRVSAEEYVEIRQVGDFHYVTGMTTDN?KCPCQVPSPEFFTELDGVRLHRFAPPCKPLLREEVSFRVGLHDYPVGSQLPCEP
>1a.US.2004.PT067dO.FJ958498
LRDIWDWICEVLSDFKTWLKAKLMPQLPGIPFVSCQRGYKGVWRGDGIMHTRCHCGAEITGHVKNGTMRIVGPKTCRNMWSGTFPINAYTTGPCTPLPAPNYTFALWRVSAEDYVEIRQVGDFHYVTGMTTDNLKCPCQVPSPEFFTELDGVRLHRFAPPCKPLLREEVSFRVGLHDYPVGSQLPCEP
>1a.US.2009.10069_7A14.KT734550
LRDIWDWICEVLSDFKTWLKAKLMPQLPGIPFVSCQRGYKGVWQGDGIMHTRCHCGAEITGHVKNGTMRIVGPKTCRNMWSGTFPINAYTTGPCTPLPAPNYTFALWRVSAEEYVEIRRVGDFHYVTGMTTDNLKCPCQVPSPEFFTELDGVRLHRFAPPCKPLLRDEVSFRVGLYDYPVGSQLPCEP
>1a.US.2002.V3187.JX463546
LRDIWDWICEVLSDFKTWLKAKLMPQLPGIPFVSCQRGYRGVWRGDGIMHTRCHCGAEITGHVKNGTMRIVGPKTCRNMWSGTFPINAYTTGPCTPLPAPNYKFALWRVSAEEYVEIRQVGDFHYVTGMTTDNLKCPCQVPSPEFFTELDGVRLHRFAPPCKPLLRDEVSFRVGLHTYPVGSQLPCEP
>1a.US.2007.HCV1a/US/BIDV1706/2007.FJ181999
[truncated: 776,245 more chars]
