# Supplementary material for: Epistatic Interactions in NS5A of Hepatitis C Virus Suggest Drug Resistance Mechanisms
Source: Genes (Basel). 2018 Jul 6;9(7):343. doi: 10.3390/genes9070343 (PMC6071292; doi:10.3390/genes9070343)
Supplement: Supplementary file 1 [file genes-09-00343-s001.zip › Supplementary_material_File_2.tree.txt]

(((1b.JP._.MD21.AF207762,1b._._.V2183.KC124832)4743,(1b.JP._.MD29.AF207770,((1b._._.V2421.KC124944,1b._._.V2370.KC124893)4746,(1b._._.V2125.KC124781,((((((1b.US.2006.SLU107.KC439496,1b.US.2002.SLU039.KC439488)4753,((1b.US.1997.2042.KC439504,(1b._._.V2403.KC124926,1b._._.V2139.KC124795)4756)4755,((1b.US.2002.HCV1b/US/BIDV161/2002.EU256089,(1b._._.V2396.KC124919,1b._._.V2137.KC124793)4759)4758,((((1b.US._.7064.EF407494,((1b.US.1999.HCV1b/US/BIDV2148/1999.FJ478453,(((1b._._.05W.EU781832,1b.US._.6017.EF407465)4768,((1b.US.2004.H028.KC439485,1b.US._.4034.EF407472)4770,1b.US.2001.HCV1b/US/BIDV442/2001.EU155280)4769)4767,1b.US.2006.HCV1b/US/BIDV385/2006.EU155264)4766)4765,(1b.US.2001.HCV1b/US/BIDV443/2001.EU256054,1b._.1999.9910.EU781831)4771)4764)4763,1b.US.1991.HCV1b/US/BIDV126/1991.EU234061)4762,(((1b._._.patientSRm4.AY808043,(1b.US._.10W01.AF265145,(1b.US._.10W02.AF265146,1b.US._.10W03.AF265147)4776)4775)4774,1b.US.2009.6415.KC439520)4773,1b.US.2006.SLU111.KC439497)4772)4761,(((1b.US.2004.HCV1b/US/BIDV142/2004.EU155217,1b._._.V2458.KC124981)4779,(1b.US.2004.HCV1b/US/BIDV159/2004.EU155229,(1b.US._.5044.EF407471,(1b.US._.12W03.AF265152,(1b.US._.12W04.AF265153,1b.US._.12W02.AF265151)4783)4782)4781)4780)4778,(1b.US.2002.5665.KC439519,1b.US.2002.HCV1b/US/BIDV350/2002.EU155305)4784)4777)4760)4757)4754)4752,((((1b._._.V2405.KC124928,1b._._.V2457.KC124980)4788,(((1b._._.L801.EU781827,(1b.US.2006.HCV1b/US/BIDV367/2006.EU155256,(1b.US.2004.H024.KC439484,((1b._._.V2377.KC124900,(1b._._.V2443.KC124966,1b._._.V2387.KC124910)4796)4795,(1b._._.V2362.KC124885,1b.US.2009.6448.KC439526)4797)4794)4793)4792)4791,1b.US.1990.HCV1b/US/BIDV141/1990.EU155337)4790,1b._._.V2124.KC124780)4789)4787,(((1b.CH.2005.HCV1b/CH/BIDV299/2005.EU256083,((1b.JP._.MD11.AF207752,1b.JP._.MD12.AF207753)4802,(1b._._.V2459.KC124982,1b._._.V2120.KC124776)4803)4801)4800,(1b.JP._.41.AB602003,1b._._.V2380.KC124903)4804)4799,(((((1b.JP._.51.AB602010,1b.US.1998.3374.KC439512)4809,(((1b.DE._.ETR8.AJ507162,1b.US.1997.3040.KC439511)4812,1b.RU.1999.N589.AY587844)4811,((((1b.JP._.MD4491.AF165052,1b.JP._.MD40.AF165051)4816,(1b.JP._.HCVJ.D90208,1b.US.2001.HCV1b/US/BIDV417/2001.EU239714)4817)4815,((1b.TH.2008.THCMR7/08.HM042059,((1b.TH.2008.THCML1/08.HM042060,1b.TH.2004.GQ913870.GQ913870)4821,(1b._._.V2122.KC124778,1b.TH.2007.THCMR6/07.HM042053)4822)4820)4819,1b.JP._.PATNO31.AB285059)4818)4814,1b.US.2005.HCV1b/US/BIDV220/2005.EU256059)4813)4810)4808,((1b._._.V2153.KC124809,1b.DE._.NR5.AJ507181)4824,((1b.US.2006.SLU116.KC439498,1b.US._.1010.EF407459)4826,(1b._._.AY240968.AY240968,1b._._.AY240969.AY240969)4827)4825)4823)4807,(1b._._.AY240966.AY240966,(1b.US.2006.HCV1b/US/BIDV369/2006.EU155257,1b._._.V2409.KC124932)4829)4828)4806,((1b.JP._.PATNO45.AB285069,1b._._.LyHCVpmbcSR.AB779679)4831,(((1b.JP._.JT.D11355,1b.US.2006.HCV1b/US/BIDV373/2006.EU482880)4834,(1b.FR.2007.PA9sD_07.KU879384,1b._._.V2141.KC124797)4835)4833,(((1b.US.2002.HCV1b/US/BIDV348/2002.EU256099,1b.JP._.HCVT212.AB049099)4838,(1b.JP._.PATNO5.AB285036,(((1b.JP._.AB828699.AB828699,1b.JP._.AB828702.AB828702)4842,(1b.JP._.AB828703.AB828703,(1b.JP._.AB828704.AB828704,(1b.JP._.AB828701.AB828701,1b.JP._.AB828700.AB828700)4845)4844)4843)4841,(1b.JP._.PATNO8.AB285038,1b.JP._.J33.D14484)4846)4840)4839)4837,((((1b.JP._.MD22.AF207763,1b.JP._.MD23.AF207764)4850,(1b.JP._.103.AB602037,1b.FR._.Nonresp8.AF033373)4851)4849,((((1b.JP._.PATNO14.AB285044,1b.JP._.1.AB601987)4855,(((1b.JP._.HCVN.S62220,1b.JP._.HCVT209.AB049098)4858,(1b.JP._.PATNO37.AB285063,1b.JP._.PATNO6.AB285037)4859)4857,((1b.JP._.MD90.AF165061,1b.JP._.MD91012.AF165062)4861,((1b._._.V2431.KC124954,1b.DE._.HD1.U45476)4863,1b.DE._.SR4.AJ507169)4862)4860)4856)4854,((((1b.KR._.HCU16362.U16362,(1b.JP._.LV20701.DQ244140,((1b._.1983.HCJ4/83.D13558,((1b._._.PCVJ4L3.AF054253,1b._._.PCVJ4L7.AF054256)4872,(1b._.1991.HCJ4/91.D10750,(1b._._.HCJ4.AF054250,((((1b._._.PCVJ4L1.AF054251,1b._._.PCVJ4L4S.AF054249)4878,(1b._._.PCVJ4L8.AF054257,1b._._.PCVJ4L9.AF054258)4879)4877,1b._._.pCVJ4L2S.AF054248)4876,1b._._.pCVJ4L6S.AF054247)4875)4874)4873)4871)4870,(1b.JP._.MD17.AF207758,1b.US.2001.HCV1b/US/BIDV345/2001.EU155302)4880)4869)4868)4867,((1b.JP._.109.AB602039,(1b.CN.2007.PR50.HQ912957,(1b._._.V2165.KC124821,1b.CN._.HEBEI.L02836)4884)4883)4882,((1b.US._.4004.EF407498,1b.DE._.ETR4.AJ507158)4886,((1b.JP._.38.AB602002,1b.JP._.MD31.AF207772)4888,((1b.JP._.PATNO67.AB285077,((1b.JP._.97.AB602032,1b.JP._.101.AB602035)4892,1b.JP._.82.AB602024)4891)4890,(1b.JP._.100.AB602034,(1b.JP._.1B5.AB442222,1b.JP._.PATNO33.AB285061)4894)4893)4889)4887)4885)4881)4866,((1b.JP._.63.AB602017,(1b.CN._.WYHCV19.HQ639937,((1b.CN.2007.PR26.HQ912956,1b.CN._.WYHCV366.HQ639946)4899,((1b.CN.2007.PR52.HQ912958,1b.CN._.HCVS.AY460204)4901,(((1b.CN.2004.S3.GU451223,(1b.CN.2003.S2.GU451222,(1b.CN.2008.S4.GU451224,1b.CN.2003.S1.GU451221)4906)4905)4904,(1b.CN.2002.GZ51969.KC844052,1b.CN.2008.PR79.HQ912959)4907)4903,1b.CN._.Hubei.EF638081)4902)4900)4898)4897)4896,(1b.JP._.PATNO30.AB285058,(((1b.JP._.7.AB601988,1b.JP._.HCVT142.AB049091)4911,(1b.CN._.HCC2.D10934,1b.JP._.MD33.AF207774)4912)4910,((1b.CN._.WYHCV131.HQ639940,1b.CN._.WYHCV383.HQ639947)4914,1b.CN.2002.GZ52540.KC844051)4913)4909)4908)4895)4865,((((((((1b.JP._.HCVT197.AB049097,(1b.JP._.59.AB602014,1b.JP._.62.AB602016)4923)4922,1b.JP._.MD15.AF207756)4921,(((1b._.1989.LC034308.LC034308,1b._._.M1LE.AB080299)4926,1b._._.HCVJS.D85516)4925,1b.JP._.HCVT217.AB049100)4924)4920,1b.JP._.91.AB602028)4919,1b.JP._.MD26.AF207767)4918,(1b.JP._.MD81114.AF165060,1b.JP._.MD80.AF165059)4927)4917,((1b.JP._.MD3673.AF165050,1b.JP._.MD30.AF165049)4929,((1b._._.V2156.KC124812,(1b.JP._.HCVKT9.AB435162,1b.JP.2008.HCVK.AB249644)4932)4931,((1b._._.HCVCG1B_chimera.AF333324,1b.JP._.HCVBK.M58335)4934,((1b.JP._.107.AB602038,1b.JP._.MD24.AF207765)4936,1b.JP._.HCR6.AY045702)4935)4933)4930)4928)4916,(1b.JP._.47.AB602007,1b.JP._.HCVT150.AB049093)4937)4915)4864)4853,(1b.JP._.94.AB602029,(1b.JP._.28.AB601997,(1b.JP._.MD18.AF207759,(1b.JP._.11.AB601989,((1b.JP._.50.AB602009,(1b.JP._.24.AB601993,1b.JP._.34.AB602000)4944)4943,(1b.JP._.MD70.AF165057,1b.JP._.MD7886.AF165058)4945)4942)4941)4940)4939)4938)4852)4848,1b.KR._.HCVL2.U01214)4847)4836)4832)4830)4805)4798)4786,(((1b._._.V2326.KC124869,1b.DE._.NR11.AJ507187)4948,(1b.US._.2038.EF407502,(1b.US._.8069.EF407504,1b.US.1992.HCV1b/US/BIDV136/1992.EU155335)4950)4949)4947,(((1b._._.V2413.KC124936,((1b.DE._.NR18.AJ507194,1b.EE.2006.NR14.JX022770)4955,((1b.DE._.SR3.AJ507168,1b.US.2002.HCV1b/US/BIDV419/2002.EU155316)4957,(1b.DE._.C6w109.HM746838,(1b.EE.2010.NR141.JX022776,1b.US.2001.HCV1b/US/BIDV418/2001.EU256103)4959)4958)4956)4954)4953,(1b.DE._.NR21.AJ507197,((1b._._.V2365.KC124888,(1b.FR._.Nonresp5.AF033370,(1b.FR._.Nonresp9.AF033374,(1b.FR._.Nonresp10.AF033375,(1b.US.2002.HCV1b/US/BIDV352/2002.EU155306,(1b._._.AY240967.AY240967,1b.FR._.Nonresp11.AF033376)4967)4966)4965)4964)4963)4962,(1b.EE.2008.RL67.JX022766,1b._._.V2404.KC124927)4968)4961)4960)4952,((((((1b.CH.2002.HCV1b/CH/BIDV297/2002.EU155369,(1b.FR._.SR1D015.DQ491957,(((((1b.FR._.SR1D05.DQ491947,1b.FR._.SR1D013.DQ491955)4980,(((1b.FR._.SR1D014.DQ491956,1b.FR._.SR1D04.DQ491946)4983,1b.FR._.SR1D010.DQ491952)4982,(1b.FR._.SR1D02.DQ491944,(1b.FR._.SR1D012.DQ491954,((1b.FR._.SR1D08.DQ491950,1b.FR._.SR1D09.DQ491951)4987,1b.FR._.SR1D06.DQ491948)4986)4985)4984)4981)4979,1b.FR._.SR1D01.DQ491943)4978,(1b.FR._.SR1D011.DQ491953,1b.FR._.SR1D03.DQ491945)4988)4977,1b.FR._.SR1D07.DQ491949)4976)4975)4974,(1b.DE._.NR3.AJ507179,(((1b.US.1996.HCV1b/US/BIDV132/1996.EU155332,1b.JP._.MD28.AF207769)4992,((1b.US._.2033.EF407500,((((1b.US.2003.HCV1b/US/BIDV383/2003.EU482881,1b.US._.6053.EF407482)4998,(1b.US.2007.HCV1b/US/BIDV1748/2007.FJ390396,(1b.US.2004.H016.KC439483,1b._._.V2115.KC124772)5000)4999)4997,(1b.US.2001.HCV1b/US/BIDV346/2001.EU155303,(1b.US.2001.HCV1b/US/BIDV441/2001.EU155279,(1b.US._.5002.EF407497,1b._._.V2482.KC125005)5003)5002)5001)4996,1b._._.V2131.KC124787)4995)4994,1b.US.2007.HCV1b/US/BIDV1711/2007.FJ024277)4993)4991,(((1b._._.ACSpt18.HQ824183,(1b._._.ACSpt19.HQ824184,1b._._.ACSpt10.HQ824178)5007)5006,((1b._._.ACSpt12.HQ824179,(1b._._.ACSpt5.HQ824174,(((((1b._._.ACSpt4.HQ824173,1b._._.ACSpt3.HQ824172)5015,1b._._.ACSpt9.HQ824177)5014,1b._._.ACSpt14.HQ824181)5013,1b._._.ACSpt6.HQ824175)5012,(1b._._.ACS12s17.HQ824198,((1b._._.ACS12s5.HQ824189,1b._._.ACS12s7.HQ824191)5018,(1b._._.ACS12s1.HQ824185,(((1b._._.ACS12s4.HQ824188,(1b._._.ACS12s15.HQ824196,1b._._.ACS12s2.HQ824186)5023)5022,((1b._._.ACS12s11.HQ824195,1b._._.ACS12s6.HQ824190)5025,(1b._._.ACS12s3.HQ824187,1b._._.ACS12s10.HQ824194)5026)5024)5021,1b._._.ACS12s9.HQ824193)5020)5019)5017)5016)5011)5010)5009,((1b._._.ACS14d12.HQ824208,((((1b._._.ACS14d16.HQ824211,1b._._.ACS14d11.HQ824207)5032,1b._._.ACS14d6.HQ824204)5031,(1b._._.ACS14d2.HQ824201,((1b._._.ACS14d14.HQ824210,(1b._._.ACS14d10.HQ824206,(1b._._.ACS14d20.HQ824214,1b._._.ACS14d17.HQ824212)5037)5036)5035,1b._._.ACS14d1.HQ824200)5034)5033)5030,1b._._.ACS14d18.HQ824213)5029)5028,(((((1b._._.ACS6m17.HQ824244,(1b._._.ACS6m11.HQ824238,1b._._.ACS6m3.HQ824232)5043)5042,1b._._.ACS6m7.HQ824234)5041,((1b._._.ACS6m6.HQ824233,1b._._.ACS6m13.HQ824240)5045,1b._._.ACS14d13.HQ824209)5044)5040,((1b._._.ACS2m10.HQ824221,(1b._._.ACS2m5.HQ824219,(((1b._._.ACS2m4.HQ824218,1b._._.ACS2m17.HQ824226)5051,1b._._.ACS2m18.HQ824227)5050,1b._._.ACS2m13.HQ824223)5049)5048)5047,((((1b._._.ACS2m2.HQ824216,1b._._.ACS2m1.HQ824215)5055,1b._._.ACS2m14.HQ824224)5054,(1b._._.ACS2m20.HQ824229,1b._._.ACS2m11.HQ824222)5056)5053,(1b._._.ACS2m9.HQ824220,1b._._.ACS2m3.HQ824217)5057)5052)5046)5039,((1b._._.ACS6m8.HQ824235,((1b._._.ACS6m1.HQ824230,1b._._.ACS6m12.HQ824239)5061,1b._._.ACS6m16.HQ824243)5060)5059,(1b._._.ACS6m14.HQ824241,(1b._._.ACS6m2.HQ824231,(1b._._.ACS6m10.HQ824237,1b._._.ACS6m9.HQ824236)5064)5063)5062)5058)5038)5027)5008)5005,(1b._._.patientNR12.AY808012,(1b._._.V2334.KC124871,1b._._.V2402.KC124925)5066)5065)5004)4990)4989)4973,((((1b.US.2005.HCV1b/US/BIDV145/2005.EU155218,(1b._._.V2169.KC124825,1b._._.patientSRb9.AY808039)5071)5070,(1b._.2008.Barcelona_HCV1_BHCV1.HQ719473,1b.FR.2008.PA30sD_08.KU879358)5072)5069,(1b.CH.2004.HCV1b/CH/BIDV306/2004.EU155372,1b._._.V2423.KC124946)5073)5068,(((1b.CH.2004.HCV1b/CH/BIDV279/2004.EU256075,(((1b.US.2003.HCV1b/US/BIDV157/2003.EU155227,(1b._._.V2463.KC124986,1b._._.V2384.KC124907)5080)5079,(((1b.CN.2004.H3.GU451219,1b.CN.2003.H1.GU451218)5083,1b.CN.2008.H4.GU451220)5082,1b._._.HCV1B.AF034151)5081)5078,(((1b.US._.3043.EF407480,(1b._._.V2445.KC124968,1b._._.V2158.KC124814)5087)5086,(1b._._.V2257.KC124848,1b.US.2009.6419.KC439521)5088)5085,(((1b.FR._.Nonresp6.AF033371,1b.JP._.HCVT221.AB049101)5091,(((1b.CH.2005.HCV1b/CH/BIDV300/2005.EU155370,1b.CH.2005.HCV1b/CH/BIDV301/2005.EU155371)5094,(1b.JP._.PATNO42.AB285066,1b.JP._.PATNO52.AB285072)5095)5093,(1b.JP._.PATNO65.AB285076,(1b.JP._.PATNO73.AB285081,(((1b.TW._.HPCGENANTI.M84754,((1b._._.V2379.KC124902,1b.JP._.PATNO9.AB285039)5102,(1b.JP._.PATNO21.AB285051,(1b.JP._.PATNO39.AB285065,(1b.JP._.HCVK1R1.D50480,1b.JP._.HCVK1S1.D50483)5105)5104)5103)5101)5100,1b._._.V2469.KC124992)5099,((1b.JP._.48.AB602015,1b.JP._.23.AB601992)5107,1b.JP._.26.AB601995)5106)5098)5097)5096)5092)5090,(1b._._.V2138.KC124794,(1b._._.V2468.KC124991,(1b._._.V2112.KC124769,1b._._.V2452.KC124975)5110)5109)5108)5089)5084)5077)5076,(1b.DE._.SR6.AJ507171,((((1b.US.2006.HCV1b/US/BIDV447/2006.EU155234,1b.US.2003.HCV1b/US/BIDV149/2003.EU256088)5115,1b._._.V2371.KC124894)5114,1b._._.V2424.KC124947)5113,((1b._._.V2143.KC124799,(1b._._.V2394.KC124917,1b.DE._.ETR6.AJ507160)5118)5117,1b.CH.2002.HCV1b/CH/BIDV277/2002.EU155359)5116)5112)5111)5075,(1b._._.V2385.KC124908,(1b.CH.2001.HCV1b/CH/BIDV296/2001.EU155368,1b._._.patientNR4.AY808017)5120)5119)5074)5067)4972,((((1b._._.patientNR2.AY808015,1b._._.V2364.KC124887)5124,(1b.DE._.SR11.AJ507176,1b._._.V2298.KC124859)5125)5123,(1b.CH.2005.HCV1b/CH/BIDV298/2005.EU256082,(1b.US._.6047.EF407462,1b.US._.3012.EF407476)5127)5126)5122,(1b._._.V2466.KC124989,((1b.CH.2004.HCV1b/CH/BIDV276/2004.EU155358,1b.US.2003.HCV1b/US/BIDV155/2003.EU155225)5130,1b._._.patientRb2.AY808024)5129)5128)5121)4971,((((1b._._.V2418.KC124941,((1b.US.1997.2468.KC439509,1b._._.V2136.KC124792)5136,(((((1b._._.V2470.KC124993,(1b.US.1998.3642.KC439513,1b._._.V2359.KC124882)5142)5141,(1b.US.2001.HCV1b/US/BIDV509/2001.EU862835,1b._._.V2363.KC124886)5143)5140,((((1b.CH.2002.HCV1b/CH/BIDV291/2002.EU529682,1b._._.patientSRb11.AY808030)5147,(1b.CH.2002.HCV1b/CH/BIDV295/2002.EU155367,(1b.FR._.FR_HCVNS5A_pt7_d14_44.AM402070,(((((1b.FR._.FR_HCVNS5A_pt7_d28_4.AM402113,1b.FR._.FR_HCVNS5A_pt7_d14_5.AM402055)5154,1b.FR._.FR_HCVNS5A_pt7_d14_19.AM402061)5153,(1b.FR._.FR_HCVNS5A_pt7_d28_27.AM402125,1b.FR._.FR_HCVNS5A_pt7_d28_7.AM402115)5155)5152,(((1b.FR._.FR_HCVNS5A_pt7_d14_28.AM402066,(1b.FR._.FR_HCVNS5A_pt7_d14_30.AM402106,(1b.FR._.FR_HCVNS5A_pt7_d14_5.AM402094,1b.FR._.FR_HCVNS5A_pt7_d14_38.AM402108)5160)5159)5158,(((1b.FR._.FR_HCVNS5A_pt7_d0_27.AM402085,1b.FR._.FR_HCVNS5A_pt7_d14_18.AM402060)5163,(1b.FR._.FR_HCVNS5A_pt7_d28_3.AM402112,1b.FR._.FR_HCVNS5A_pt7_d0_3.AM402074)5164)5162,((1b.FR._.FR_HCVNS5A_pt7_d0_34.AM402090,(1b.FR._.FR_HCVNS5A_pt7_d0_19.AM402081,1b.FR._.FR_HCVNS5A_pt7_d0_31.AM402088)5167)5166,(1b.FR._.FR_HCVNS5A_pt7_d28_29.AM402127,((1b.FR._.FR_HCVNS5A_pt7_d14_15.AM402099,(1b.FR._.FR_HCVNS5A_pt7_d14_1.AM402092,((((1b.FR._.FR_HCVNS5A_pt7_d0_22.AM402082,1b.FR._.FR_HCVNS5A_pt7_d14_10.AM402095)5175,(1b.FR._.FR_HCVNS5A_pt7_d0_10.AM402078,(1b.FR._.FR_HCVNS5A_pt7_d0_29.AM402087,1b.FR._.FR_HCVNS5A_pt7_d28_15.AM402119)5177)5176)5174,(((((1b.FR._.FR_HCVNS5A_pt7_d14_41.AM402109,1b.FR._.FR_HCVNS5A_pt7_d14_17.AM402100)5182,((((1b.FR._.FR_HCVNS5A_pt7_d14_22.AM402103,1b.FR._.FR_HCVNS5A_pt7_d14_13.AM402098)5186,1b.FR._.FR_HCVNS5A_pt7_d14_10.AM402058)5185,(1b.FR._.FR_HCVNS5A_pt7_d14_46.AM402071,((1b.FR._.FR_HCVNS5A_pt7_d28_35.AM402129,(1b.FR._.FR_HCVNS5A_pt7_d0_32.AM402089,1b.FR._.FR_HCVNS5A_pt7_d28_17.AM402120)5190)5189,(1b.FR._.FR_HCVNS5A_pt7_d14_8.AM402057,1b.FR._.FR_HCVNS5A_pt7_d0_28.AM402086)5191)5188)5187)5184,1b.FR._.FR_HCVNS5A_pt7_d28_18.AM402121)5183)5181,(1b.FR._.FR_HCVNS5A_pt7_d14_42.AM402110,(1b.FR._.FR_HCVNS5A_pt7_d14_12.AM402097,1b.FR._.FR_HCVNS5A_pt7_d14_6.AM402056)5193)5192)5180,(((1b.FR._.FR_HCVNS5A_pt7_d28_6.AM402114,1b.FR._.FR_HCVNS5A_pt7_d14_30.AM402067)5196,((1b.FR._.FR_HCVNS5A_pt7_d14_34.AM402107,(1b.FR._.FR_HCVNS5A_pt7_d28_8.AM402116,1b.FR._.FR_HCVNS5A_pt7_d14_47.AM402072)5199)5198,1b.FR._.FR_HCVNS5A_pt7_d14_26.AM402064)5197)5195,1b.FR._.FR_HCVNS5A_pt7_d14_27.AM402105)5194)5179,(1b.FR._.FR_HCVNS5A_pt7_d0_14.AM402080,1b.FR._.FR_HCVNS5A_pt7_d28_34.AM402128)5200)5178)5173,(1b.FR._.FR_HCVNS5A_pt7_d0_5.AM402076,1b.FR._.FR_HCVNS5A_pt7_d14_19.AM402101)5201)5172)5171)5170,(1b.FR._.FR_HCVNS5A_pt7_d14_25.AM402104,(((((((1b.FR._.FR_HCVNS5A_pt7_d14_14.AM402059,1b.FR._.FR_HCVNS5A_pt7_d0_11.AM402079)5209,1b.FR._.FR_HCVNS5A_pt7_d14_27.AM402065)5208,(1b.FR._.FR_HCVNS5A_pt7_d28_24.AM402123,(1b.FR._.FR_HCVNS5A_pt7_d0_35.AM402091,1b.FR._.FR_HCVNS5A_pt7_d28_26.AM402124)5211)5210)5207,1b.FR._.FR_HCVNS5A_pt7_d0_24.AM402083)5206,(1b.FR._.FR_HCVNS5A_pt7_d28_11.AM402117,1b.FR._.FR_HCVNS5A_pt7_d28_1.AM402111)5212)5205,1b.FR._.FR_HCVNS5A_pt7_d14_4.AM402093)5204,1b.FR._.FR_HCVNS5A_pt7_d0_1.AM402073)5203)5202)5169)5168)5165)5161)5157,1b.FR._.FR_HCVNS5A_pt7_d0_9.AM402077)5156)5151,1b.FR._.FR_HCVNS5A_pt7_d14_21.AM402102)5150)5149)5148)5146,((1b.CH.2006.HCV1b/CH/BIDV289/2006.EU155365,1b._._.V2319.KC124866)5214,(1b._._.patientNR3.AY808016,1b._._.V2274.KC124851)5215)5213)5145,(1b.US.2003.HCV1b/US/BIDV382/2003.EU256066,1b._._.V2481.KC125004)5216)5144)5139,(1b.US.2004.HCV1b/US/BIDV148/2004.EU155221,1b.US.2008.HCV1b/US/BIDV1749/2008.FJ390397)5217)5138,(1b._._.V2159.KC124815,(1b.US.2002.HCV1b/US/BIDV353/2002.EU155307,(1b.CH.2003.HCV1b/CH/BIDV305/2003.EU256085,1b._._.V2435.KC124958)5220)5219)5218)5137)5135)5134,1b.US.2003.HCV1b/US/BIDV380/2003.EU256045)5133,(((1b.EE.2008.NR69.JX022774,1b.US.2006.HCV1b/US/BIDV364/2006.EU256061)5223,((1b.US.2002.HCV1b/US/BIDV163/2002.EU155231,(1b.US._.19W04.AF265159,1b.US._.19W03.AF265158)5226)5225,(1b.JP._.MD19.AF207760,1b.US.2005.HCV1b/US/BIDV421/2005.EU155318)5227)5224)5222,((((1b._._.0423.EU781829,(1b.US.2003.H014.KC439482,1b._._.V2168.KC124824)5232)5231,(1b.US._.4020.EF407486,1b._._.V2438.KC124961)5233)5230,((1b.US._.11W03.AF265149,((1b.US._.11W04.AF265150,((1b.US._.11W21.AF265163,1b.US._.11W22.AF265164)5239,1b.US._.11W02.AF265148)5238)5237,1b.US._.11W23.AF265165)5236)5235,(1b.US.2001.HCV1b/US/BIDV154/2001.EU660388,1b._._.V2472.KC124995)5240)5234)5229,1b.US.2006.SLU100.KC439493)5228)5221)5132,((((((1b._._.V2454.KC124977,(1b.US.2006.HCV1b/US/BIDV363/2006.EU155253,1b.US.1991.HCV1b/US/BIDV137/1991.EU255961)5247)5246,1b.DE._.NR19.AJ507195)5245,(1b.CH.2006.HCV1b/CH/BIDV313/2006.EU155377,(1b.JP._.PATNO16.AB285046,1b._._.V2389.KC124912)5249)5248)5244,(1b._._.V2215.KC124838,(1b._._.V2255.KC124847,1b._._.V2478.KC125001)5251)5250)5243,((1b._._.V2355.KC124878,(1b.EE.2006.SVR12.JX022754,(1b.EE.2007.ST27.JX022778,(1b.EE.2007.SVR42.JX022759,1b.EE.2007.SVR35.JX022757)5256)5255)5254)5253,((((((((1b._._.V2316.KC124865,((1b._._.ACC12s6.HQ824250,(((1b._._.ACC12s20.HQ824259,1b._._.ACC12s1.HQ824245)5269,1b._._.ACC12s16.HQ824257)5268,((1b._._.ACC12s19.HQ824258,(((1b._._.ACC12s10.HQ824252,1b._._.ACC12s13.HQ824256)5274,1b._._.ACC12s11.HQ824254)5273,1b._._.ACC12s7.HQ824251)5272)5271,(1b._._.ACC12s9.HQ824253,(1b._._.ACC12s12.HQ824255,((1b._._.ACC6m12.HQ824298,1b._._.ACC6m4.HQ824292)5278,(((1b._._.ACC2m17.HQ824286,(1b._._.ACC14d2.HQ824261,1b._._.ACC12s5.HQ824249)5282)5281,(((1b._._.ACC6m1.HQ824290,(((1b._._.ACC2m6.HQ824279,((1b._._.ACC6m2.HQ824291,1b._._.ACC2m20.HQ824289)5290,(1b._._.ACC2m5.HQ824278,1b._._.ACC2m15.HQ824284)5291)5289)5288,1b._._.ACC6m20.HQ824304)5287,(1b._._.ACC14d7.HQ824266,1b._._.ACC14d11.HQ824269)5292)5286)5285,((((1b._._.ACC2m19.HQ824288,1b._._.ACC2m18.HQ824287)5296,1b._._.ACC14d5.HQ824264)5295,(1b._._.ACC14d18.HQ824272,1b._._.ACC2m1.HQ824275)5297)5294,(((1b._._.ACC12s4.HQ824248,(((1b._._.ACC6m10.HQ824297,1b._._.ACC2m4.HQ824277)5303,1b._._.ACC14d6.HQ824265)5302,(1b._._.ACC6m7.HQ824295,1b._._.ACC14d3.HQ824262)5304)5301)5300,(1b._._.ACC6m14.HQ824300,(1b._._.ACC6m6.HQ824294,1b._._.ACC2m12.HQ824283)5306)5305)5299,((1b._._.ACC6m16.HQ824302,1b._._.ACC6m13.HQ824299)5308,(1b._._.ACC14d20.HQ824274,(1b._._.ACC14d8.HQ824267,(1b._._.ACC6m9.HQ824296,1b._._.ACC14d10.HQ824268)5311)5310)5309)5307)5298)5293)5284,(1b._._.ACC6m15.HQ824301,1b._._.ACC6m5.HQ824293)5312)5283)5280,((1b._._.ACC2m2.HQ824276,(1b._._.ACC2m7.HQ824280,(1b._._.ACC14d14.HQ824271,(1b._._.ACC2m8.HQ824281,(1b._._.ACC14d19.HQ824273,1b._._.ACC2m16.HQ824285)5318)5317)5316)5315)5314,(((1b._._.ACC14d12.HQ824270,1b._._.ACC6m17.HQ824303)5321,1b._._.ACC14d4.HQ824263)5320,(1b._._.ACC2m10.HQ824282,1b._._.ACC14d1.HQ824260)5322)5319)5313)5279)5277)5276)5275)5270)5267)5266,(1b._._.ACC12s2.HQ824246,1b._._.ACC12s3.HQ824247)5323)5265)5264,((1b.CH.2005.HCV1b/CH/BIDV285/2005.EU155363,1b.US.1990.HCV1b/US/BIDV131/1990.EU155331)5325,(1b.DE.2004.HCV1b/DE/BIDV502/2004.EU155381,(1b.US.2005.VAL016.KC439502,1b.FR._.Resp6.AF033363)5327)5326)5324)5263,1b._._.V2479.KC125002)5262,((((((1b.US.1989.HCV1b/US/BIDV138/1989.EU482849,1b.US.1992.HCV1b/US/BIDV135/1992.EU234062)5333,(((1b.CH.2004.HCV1b/CH/BIDV304/2004.EU862837,(1b.FR._.Resp4.AF033361,1b._._.patientRb1.AY808023)5337)5336,(1b._._.V2393.KC124916,1b._._.patientSRb6.AY808036)5338)5335,1b.DE._.NR12.AJ507188)5334)5332,(((((1b._._.V2292.KC124856,1b._._.V2201.KC124835)5343,(1b._._.V2345.KC124873,1b._._.patientNR10.AY808010)5344)5342,1b._._.V2346.KC124874)5341,1b._._.V2314.KC124863)5340,((1b._._.V2465.KC124988,(1b._._.patientSRb12.AY808031,1b._._.NS5ANR.AJ133096)5347)5346,1b.DE._.ETR2.AJ507156)5345)5339)5331,1b.US.2006.HCV1b/US/BIDV374/2006.EU155259)5330,1b.RU._.274933RU.AF176573)5329,((1b._._.AY240965.AY240965,((1b._._.V2378.KC124901,1b._._.V2323.KC124868)5351,1b.FR.2003.Lex.JN120912)5350)5349,(1b.CH.2005.HCV1b/CH/BIDV310/2005.EU482875,1b._._.V2351.KC124876)5352)5348)5328)5261,((((((1b.EE.2009.RL109.JX022768,((1b.US.2006.SLU103.KC439495,1b.CH.2003.HCV1b/CH/BIDV302/2003.EU482860)5360,((1b._._.patientSRb10.AY808029,(((1b.FR._.SR7D09.DQ492071,(1b.FR._.SR7D01.DQ492063,1b.FR._.SR7D07.DQ492069)5366)5365,(1b.FR._.SR7D010.DQ492072,(1b.FR._.SR7D06.DQ492068,1b.FR._.SR7D015.DQ492077)5368)5367)5364,1b.FR._.SR7D02.DQ492064)5363)5362,(1b.FR._.SR7D014.DQ492076,((((((((1b.FR._.SR7M313.DQ492090,1b.FR._.SR7M38.DQ492085)5377,(1b.FR._.SR7M310.DQ492087,(1b.FR._.SR7D05.DQ492067,((1b.FR._.SR7M315.DQ492092,(1b.FR._.SR7M35.DQ492082,1b.FR._.SR7D08.DQ492070)5382)5381,1b.FR._.SR7D012.DQ492074)5380)5379)5378)5376,1b.FR.1998.OR3sD09_98.KU879344)5375,(1b.FR._.SR7M37.DQ492084,1b.FR._.SR7M312.DQ492089)5383)5374,((((1b.FR._.SR7D04.DQ492066,1b.FR._.SR7M32.DQ492079)5387,(1b.FR._.SR7D011.DQ492073,(1b.FR._.SR7M34.DQ492081,1b.FR._.SR7M39.DQ492086)5389)5388)5386,(1b.FR._.SR7M36.DQ492083,1b.FR._.SR7M311.DQ492088)5390)5385,1b.FR._.SR7M33.DQ492080)5384)5373,1b.FR._.SR7M314.DQ492091)5372,1b.FR._.SR7D03.DQ492065)5371,1b.FR._.SR7D013.DQ492075)5370)5369)5361)5359)5358,(((((((1b._._.V2411.KC124934,(((1b._._.patient1b3_B6.AM493477,1b._._.patient1b3_A5.AM493484)5400,((((1b._._.patient1b3_H4.AM493474,1b._._.patient1b3_D5.AM493475)5404,((1b._._.patient1b3_G5.AM493476,1b._._.patient1b3_B5.AM493487)5406,(1b._._.patient1b3_H5.AM493480,1b._._.patient1b3_G6.AM493479)5407)5405)5403,1b._._.patient1b3_B4.AM493471)5402,(1b._._.patient1b3_E5.AM493488,1b._._.patient1b3_D4.AM493472)5408)5401)5399,1b._._.patient1b3_E7.AM493483)5398)5397,((1b._._.V2290.KC124855,1b.CH.2005.HCV1b/CH/BIDV284/2005.EU256078)5410,1b._._.V2220.KC124839)5409)5396,(((1b.FR._.SR6D016.DQ492055,1b.FR._.SR6D09.DQ492048)5413,((1b.FR._.SR6D08.DQ492047,1b.FR._.SR6D011.DQ492050)5415,(((1b.FR._.SR6D03.DQ492042,(1b.FR._.SR6D017.DQ492056,1b.FR._.SR6M31.DQ492057)5419)5418,1b.FR._.SR6D01.DQ492040)5417,(((1b._._.patientSRb5.AY808035,((1b.FR._.SR6M32.DQ492058,1b.FR._.SR6M33.DQ492059)5424,(1b.FR._.SR6M34.DQ492060,(1b.FR._.SR6D014.DQ492053,(1b.FR._.SR6D05.DQ492044,1b.FR._.SR6D04.DQ492043)5427)5426)5425)5423)5422,((1b.FR._.SR6M35.DQ492061,1b.FR._.SR6D010.DQ492049)5429,1b.FR._.SR6M36.DQ492062)5428)5421,1b.FR._.SR6D07.DQ492046)5420)5416)5414)5412,(1b.JP._.MD34.AF208024,((1b._._.V2146.KC124802,1b.US.2005.SLU085.KC439492)5432,(1b.DE._.NR9.AJ507185,1b._._.patientNR1.AY808009)5433)5431)5430)5411)5395,(1b.CH.2006.HCV1b/CH/BIDV309/2006.EU155375,1b._._.V2446.KC124969)5434)5394,1b.DE._.NR7.AJ507183)5393,((((1b.EE.2006.SVR5.JX022752,1b.EE.2007.ST30.JX022779)5438,(1b._._.V2349.KC124875,(1b._._.V2455.KC124978,1b.US.2006.HCV1b/US/BIDV371/2006.EU155258)5440)5439)5437,((1b.DE._.ETR1.AJ507155,(1b.US.2002.UMI013.KC439499,(1b._._.V2356.KC124879,1b._._.V2289.KC124854)5444)5443)5442,((1b.CH.2002.HCV1b/CH/BIDV294/2002.EU155366,(1b.DE._.ETR3.AJ507157,(1b.JP._.MD25.AF207766,((1b.EE.2007.SVR41.JX022758,1b.EE.2006.SVR4.JX022751)5450,(1b.US._.7023.EF407489,1b._._.V2369.KC124892)5451)5449)5448)5447)5446,((1b.EE.2006.SVR8.JX022753,((((1b.EE.2006.SVR16.JX022755,1b.EE.2009.SVR111.JX022762)5457,1b.EE.2009.RL121.JX022769)5456,1b.EE.2006.SVR21.JX022756)5455,(1b.EE.2008.SVR71.JX022761,1b.EE.2008.RL76.JX022767)5458)5454)5453,((1b.FR._.SR2D010.DQ491967,((((1b.FR._.SR2D04.DQ491961,1b.FR._.SR2D012.DQ491969)5464,((1b.FR._.SR2D08.DQ491965,1b.FR._.SR2D011.DQ491968)5466,1b._._.patientSRm2.AY808041)5465)5463,(1b.FR._.SR2D02.DQ491959,1b.FR._.SR2D05.DQ491962)5467)5462,1b.FR._.SR2D013.DQ491970)5461)5460,((1b.US.2006.HCV1b/US/BIDV377/2006.EU256065,1b._._.V2135.KC124791)5469,1b._._.V2294.KC124858)5468)5459)5452)5445)5441)5436,((1b.US.2002.HCV1b/US/BIDV351/2002.EU256101,((1b.DE._.ETR5.AJ507159,(1b.CH.2004.HCV1b/CH/BIDV282/2004.EU155362,1b._._.V2262.KC124849)5474)5473,1b.DE._.NR22.AJ507198)5472)5471,(((1b.US.2006.HCV1b/US/BIDV355/2006.EU660386,(1b.US.2006.HCV1b/US/BIDV463/2006.EU256092,1b.CN._.HCV52.DQ859970)5478)5477,((((1b.US.2002.HCV1b/US/BIDV349/2002.EU256100,(1b._._.V2414.KC124937,((1b.US.2002.HCV1b/US/BIDV164/2002.EU155232,(1b.US._.5083.EF407503,(1b.US.2001.HCV1b/US/BIDV344/2001.EU155301,(1b._._.V2361.KC124884,1b._._.V2144.KC124800)5488)5487)5486)5485,((1b._._.V2226.KC124842,1b.US._.7025.EF407492)5490,1b._._.V2150.KC124806)5489)5484)5483)5482,(((((1b._._.V2155.KC124811,(1b.DE._.NC1.AJ238800,1b._._.V2175.KC124831)5496)5495,1b.US.2003.HCV1b/US/BIDV347/2003.EU155304)5494,((1b.US._.1012.EF407473,1b.US._.1020.EF407481)5498,((1b.TH.2004.GQ913871.GQ913871,(1b.TH.2003.GQ913868.GQ913868,1b.TH.2004.GQ913872.GQ913872)5501)5500,(1b._._.L8135.EU781826,1b.US.2006.HCV1b/US/BIDV365/2006.EU155254)5502)5499)5497)5493,((((1b.US.1992.HCV1b/US/BIDV127/1992.EU155328,(1b.US.1990.HCV1b/US/BIDV134/1990.EU155334,(1b._._.V2450.KC124973,1b.US._.4064.EF407470)5508)5507)5506,1b._._.V2367.KC124890)5505,((1b.US._.5049.EF407463,((1b.US.1995.83.KC439527,(1b.TH.2008.THCMR9/08.HM042062,1b.US.2001.HCV1b/US/BIDV342/2001.EU482877)5513)5512,(1b._._.V2375.KC124898,1b._._.V2437.KC124960)5514)5511)5510,(1b._._.V2167.KC124823,(1b.US.1992.HCV1b/US/BIDV121/1992.EU155324,(1b._._.V3448.KC125007,1b.DE._.SR8.AJ507173)5517)5516)5515)5509)5504,(((1b._._.V2154.KC124810,1b.US.1994.HCV1b/US/BIDV130/1994.EU155330)5520,1b._._.V2166.KC124822)5519,((1b.US.2002.HCV1b/US/BIDV343/2002.EU256098,1b._._.V2128.KC124784)5522,(1b._._.V2429.KC124952,1b.US.2003.HCV1b/US/BIDV354/2003.EU155308)5523)5521)5518)5503)5492,(1b.US.2007.HCV1b/US/BIDV1704/2007.FJ024086,((((1b.US.1992.HCV1b/US/BIDV128/1992.EU155329,1b.US.2005.H037.KC439486)5528,(1b.US._.7005.EF407499,1b.US.2002.HCV1b/US/BIDV160/2002.EU155230)5529)5527,1b._._.V2428.KC124951)5526,((1b._._.V2368.KC124891,1b._._.V2162.KC124818)5531,((1b.DE._.NR10.AJ507186,(((1b.US.2002.HCV1b/US/BIDV151/2002.EU155223,1b._._.V2422.KC124945)5536,(((1b.US._.4014.EF407469,(1b._._.V3447.KC125006,1b._._.V2401.KC124924)5540)5539,(((1b._._.V2473.KC124996,1b.US.2006.HCV1b/US/BIDV366/2006.EU155255)5543,(1b.JP._.27.AB601996,(1b.JP._.HCVK1S2.D50485,1b.JP._.HCVK1R2.D50481)5545)5544)5542,1b.JP._.HCVT140.AB049090)5541)5538,(((1b.US.1991.HCV1b/US/BIDV140/1991.EU255962,(1b.US.2004.PT100F.FJ958894,((1b.US.2004.PT100N.FJ958901,(((1b.US.2004.PT107dV.FJ958935,1b.US.2004.PT100B.FJ958891)5554,(((1b.US.2004.PT1048D.FJ958916,((1b.US.2004.PT1048M.FJ958923,(1b.US.2004.PT107dF.FJ958928,1b.US.2004.PT1048L.FJ958922)5560)5559,((1b.US.2004.PT107dA.FJ958926,1b.US.2004.PT1024C.FJ958905)5562,(((1b.US.2004.PT107dR.FJ958933,1b.US.2004.PT107dC.FJ958927)5565,(1b.US.2004.PT100L.FJ958900,1b.US.2004.PT1048I.FJ958921)5566)5564,(1b.US.2004.PT100S.FJ958902,(((1b.US.2004.PT1024D.FJ958906,1b.US.2004.PT107dG.FJ958929)5570,(1b.US.2004.PT1024B.FJ958904,1b.US.2004.PT1024L.FJ958909)5571)5569,((1b.US.2004.PT1048F.FJ958918,(1b.US.2004.PT1048C.FJ958915,1b.US.2004.PT1024X.FJ958913)5574)5573,1b.US.2004.PT1024F.FJ958907)5572)5568)5567)5563)5561)5558)5557,(1b.US.2004.PT100J.FJ958898,1b.US.2004.PT1024R.FJ958911)5575)5556,(1b.US.2004.PT1048G.FJ958919,1b.US.2004.PT100G.FJ958895)5576)5555)5553,1b.US.2004.PT107dN.FJ958931)5552)5551,(1b.US.2004.PT1048N.FJ958924,((1b.US.2004.PT1024A.FJ958903,(((((1b.US.2004.PT1024P.FJ958910,1b.US.2004.PT1048A.FJ958914)5584,1b.US.2004.PT1048H.FJ958920)5583,1b.US.2004.PT100AA.FJ958890)5582,1b.US.2004.PT100I.FJ958897)5581,1b.US.2004.PT107dT.FJ958934)5580)5579,1b.US.2004.PT1048E.FJ958917)5578)5577)5550)5549)5548,((1b._._.V2408.KC124931,1b._._.V2439.KC124962)5586,1b.JP._.86.AB602025)5585)5547,(1b._._.V2453.KC124976,1b.US.2002.HCV1b/US/BIDV144/2002.EU256001)5587)5546)5537)5535,(1b._._.V2157.KC124813,1b.US.2003.HCV1b/US/BIDV152/2003.EU155224)5588)5534)5533,(((1b._._.V2147.KC124803,1b._._.V2449.KC124972)5591,((1b._._.V2447.KC124970,(1b.US.2005.SLU072.KC439490,(1b._._.V2432.KC124955,1b._._.V2467.KC124990)5595)5594)5593,(1b.US.1992.HCV1b/US/BIDV124/1992.EU155326,1b._._.V2391.KC124914)5596)5592)5590,((1b._._.V2407.KC124930,1b.US.1996.LB.HQ110091)5598,1b.US._.7026.EF407485)5597)5589)5532)5530)5525)5524)5491)5481,(1b.US._.7004.EF407490,1b._._.V2171.KC124827)5599)5480,(1b._._.V2383.KC124906,(((1b.JP._.55.AB602013,(1b.US.2005.HCV1b/US/BIDV379/2005.EU155261,(1b._._.V2462.KC124985,1b.US.2007.HCV1b/US/BIDV1715/2007.FJ024279)5605)5604)5603,1b.CH.2003.HCV1b/CH/BIDV275/2003.EU155357)5602,(((1b.IE._.No26.AB154201,1b.IE._.No27.AB154202)5608,((1b.IE._.No18.AB154193,1b.IE._.No19.AB154194)5610,(((((1b.IE._.No14.AB154189,1b.IE._.No15.AB154190)5615,(1b.IE._.No4.AB154179,1b.IE._.No5.AB154180)5616)5614,((1b.IE._.No25.AB154200,1b.IE._.No24.AB154199)5618,1b.IE._.No28.AB154203)5617)5613,(((1b.IE._.No8.AB154183,1b.IE._.No9.AB154184)5621,((1b.IE._.No21.AB154196,1b.IE._.No20.AB154195)5623,(1b.IE._.No23.AB154198,1b.IE._.No22.AB154197)5624)5622)5620,((1b.IE._.No13.AB154188,1b.IE._.No12.AB154187)5626,((1b.IE._.No30.AB154205,1b.IE._.No31.AB154206)5628,1b.IE._.No6.AB154181)5627)5625)5619)5612,((((1b.IE._.No11.AB154186,1b.IE._.No10.AB154185)5632,1b._._.Source.AF313916)5631,(1b.IE._.No16.AB154191,1b.IE._.No17.AB154192)5633)5630,(1b.IE._.No2.AB154177,1b.IE._.No3.AB154178)5634)5629)5611)5609)5607,((1b.US.1995.215.KC439507,1b._._.V2284.KC124852)5636,((((1b.FR._.FR_HCVNS5A_pt11_d14_4.AM402330,1b.FR._.FR_HCVNS5A_pt11_d14_11.AM402333)5640,(1b.FR._.FR_HCVNS5A_pt11_d14_21.AM402339,1b.FR._.FR_HCVNS5A_pt11_d0_2.AM402346)5641)5639,((1b.FR._.FR_HCVNS5A_pt11_d14_31.AM402345,(1b.FR._.FR_HCVNS5A_pt11_d0_27.AM402362,(1b.FR._.FR_HCVNS5A_pt11_d0_8.AM402349,(1b.FR._.FR_HCVNS5A_pt11_d0_17.AM402356,1b.FR._.FR_HCVNS5A_pt11_d0_6.AM402348)5646)5645)5644)5643,(((((1b.FR._.FR_HCVNS5A_pt11_d0_26.AM402361,1b.FR._.FR_HCVNS5A_pt11_d0_12.AM402351)5651,((1b.FR._.FR_HCVNS5A_pt11_d14_12.AM402334,(1b.FR._.FR_HCVNS5A_pt11_d14_30.AM402344,(1b.FR._.FR_HCVNS5A_pt11_d14_24.AM402341,1b.FR._.FR_HCVNS5A_pt11_d14_28.AM402342)5655)5654)5653,(1b.FR._.FR_HCVNS5A_pt11_d14_29.AM402343,(1b.FR._.FR_HCVNS5A_pt11_d14_18.AM402337,1b.FR._.FR_HCVNS5A_pt11_d14_14.AM402335)5657)5656)5652)5650,((1b.FR._.FR_HCVNS5A_pt11_d0_32.AM402364,((1b.FR._.FR_HCVNS5A_pt11_d0_23.AM402358,1b.FR._.FR_HCVNS5A_pt11_d14_10.AM402372)5661,(1b.FR._.FR_HCVNS5A_pt11_d14_9.AM402371,(1b.FR._.FR_HCVNS5A_pt11_d14_2.AM402367,1b.FR._.FR_HCVNS5A_pt11_d14_15.AM402374)5663)5662)5660)5659,(1b.FR._.FR_HCVNS5A_pt11_d14_25.AM402382,(1b.FR._.FR_HCVNS5A_pt11_d14_27.AM402384,1b.FR._.FR_HCVNS5A_pt11_d14_13.AM402373)5665)5664)5658)5649,((1b.FR._.FR_HCVNS5A_pt11_d14_20.AM402338,((1b.FR._.FR_HCVNS5A_pt11_d0_25.AM402360,1b.FR._.FR_HCVNS5A_pt11_d0_16.AM402355)5669,(((1b.FR._.FR_HCVNS5A_pt11_d0_33.AM402365,((1b.FR._.FR_HCVNS5A_pt11_d14_21.AM402379,1b.FR._.FR_HCVNS5A_pt11_d14_23.AM402380)5674,1b.FR._.FR_HCVNS5A_pt11_d0_29.AM402363)5673)5672,1b.FR._.FR_HCVNS5A_pt11_d14_9.AM402332)5671,(1b.FR._.FR_HCVNS5A_pt11_d0_9.AM402350,(1b.FR._.FR_HCVNS5A_pt11_d0_13.AM402352,1b.FR._.FR_HCVNS5A_pt11_d0_14.AM402353)5676)5675)5670)5668)5667,(1b.FR._.FR_HCVNS5A_pt11_d0_19.AM402357,(1b.FR._.FR_HCVNS5A_pt11_d0_24.AM402359,(((1b.FR._.FR_HCVNS5A_pt11_d14_7.AM402370,1b.FR._.FR_HCVNS5A_pt11_d14_26.AM402383)5681,1b.FR._.FR_HCVNS5A_pt11_d14_6.AM402369)5680,1b.FR._.FR_HCVNS5A_pt11_d14_18.AM402376)5679)5678)5677)5666)5648,1b.FR._.FR_HCVNS5A_pt11_d0_15.AM402354)5647)5642)5638,1b._._.V2174.KC124830)5637)5635)5606)5601)5600)5479)5476,((1b.JP._.PATNO47.AB285070,1b.JP._.95.AB602030)5683,(1b._._.patientSRb8.AY808038,1b.JP._.HCVT094.AB049088)5684)5682)5475)5470)5435)5392,((1b._._.V2230.KC124843,1b.DE._.NR16.AJ507192)5686,(1b._._.V2186.KC124833,(1b.CH.2005.HCV1b/CH/BIDV307/2005.EU155373,1b._._.V2410.KC124933)5688)5687)5685)5391)5357,((1b.FR._.NR2M65.DQ492157,(((((((1b.FR._.NR2M36.DQ492146,(1b.FR._.NR2D05.DQ492128,(1b.FR._.NR2M32.DQ492142,(1b.FR._.NR2D010.DQ492133,1b.FR._.NR2D03.DQ492126)5700)5699)5698)5697,1b.FR._.NR2M310.DQ492150)5696,(1b.FR._.NR2M34.DQ492144,(1b.FR._.NR2M66.DQ492158,((1b.FR._.NR2M68.DQ492160,1b.FR._.NR2M31.DQ492141)5704,((1b.FR._.NR2D01.DQ492124,(((1b.FR._.NR2D011.DQ492134,(1b.FR._.NR2D012.DQ492135,1b.FR._.NR2D013.DQ492136)5710)5709,1b.FR._.NR2M61.DQ492153)5708,(1b.FR._.NR2M35.DQ492145,(((1b.FR._.NR2M69.DQ492161,1b.FR._.NR2M33.DQ492143)5714,1b.FR._.NR2D014.DQ492137)5713,1b.FR._.NR2D015.DQ492138)5712)5711)5707)5706,(1b.FR._.NR2M67.DQ492159,1b.FR._.NR2D02.DQ492125)5715)5705)5703)5702)5701)5695,(((1b.FR._.NR2M64.DQ492156,(1b.FR._.NR2M63.DQ492155,1b.FR._.NR2M62.DQ492154)5719)5718,1b.FR._.NR2M37.DQ492147)5717,(1b.FR._.NR2D016.DQ492139,(1b.FR._.NR2M39.DQ492149,1b.FR._.NR2M311.DQ492151)5721)5720)5716)5694,1b.FR.1998.LM2sD10_98.KU879342)5693,1b.FR._.NR2M610.DQ492162)5692,((1b.FR._.NR2M312.DQ492152,1b._._.patientNR11.AY808011)5723,(1b.FR._.NR2D06.DQ492129,(1b.FR._.NR2D07.DQ492130,(1b.FR._.NR2D08.DQ492131,1b.FR._.NR2D04.DQ492127)5726)5725)5724)5722)5691)5690,(((((1b.JP._.MD30.AF207771,1b.JP._.MD32.AF207773)5731,((1b.JP._.77.AB602021,(((1b.JP._.PATNO10.AB285040,1b.JP._.80.AB602022)5736,(((1b.JP._.PATNO23.AB285053,(1b.JP._.PATNO61.AB285075,(1b.JP._.PATNO38.AB285064,1b.JP._.PATNO28.AB285057)5741)5740)5739,1b.JP._.98.AB602033)5738,(((1b.JP._.AB016785.AB016785,1b.JP._.PATNO93.AB354118)5744,(((1b.JP._.PATNO57.AB285073,1b.JP._.PATNO72.AB285080)5747,(1b.JP._.LV37310.DQ244141,(1b.JP._.M094AJK.AB010250,1b._._.HPCHCPO.D45172)5749)5748)5746,1b.JP._.73.AB602020)5745)5743,(((1b.JP._.HCVK1S3.D50484,1b.JP._.HCVK1R3.D50482)5752,1b.JP._.HCVT109.AB049089)5751,(1b.TW._.sample_1.DQ071885,1b.TW._.HCU89019.U89019)5753)5750)5742)5737)5735,(((1b.JP._.88.AB602027,((1b.JP._.PATNO13.AB285043,1b.JP._.PATNO69.AB285078)5758,(1b.TW._.Taiwanese.AM494937,(1b.JP._.87.AB602026,(1b.JP._.PATNO91.AB354117,1b.JP._.PATNO17.AB285047)5761)5760)5759)5757)5756,1b.JP._.1B2.AB109543)5755,(1b.JP._.25.AB601994,1b.JP._.52.AB602011)5762)5754)5734)5733,((((((((1b.JP._.PATNO24.AB285054,1b.JP._.PATNO25.AB285055)5770,1b.JP._.1B4.AB442219)5769,(((1b._._.AB691953.AB691953,1b.JP._.PATNO3.AB285035)5773,(((1b.JP._.81.AB602023,1b.JP._.LC011931.LC011931)5776,1b.JP._.PATNO12.AB285042)5775,1b.JP.1991.AH1.AB429050)5774)5772,1b.JP._.65.AB602018)5771)5768,(1b.JP._.PATNO71.AB285079,1b.JP._.PATNO15.AB285045)5777)5767,1b.JP._.HCVT191.AB049096)5766,((((1b.JP._.22.AB601991,1b.JP._.PATNO18.AB285048)5781,(1b.JP._.54.AB602012,1b._._.V2134.KC124790)5782)5780,1b.JP._.JK1full.X61596)5779,(1b.JP._.PATNO44.AB285068,1b.JP._.PATNO19.AB285049)5783)5778)5765,((((1b.JP._.HCVT050.AB049087,1b.JP._.HCVT145.AB049092)5787,1b.JP._.MD27.AF207768)5786,1b.JP._.71.AB602019)5785,(1b._._.V2161.KC124817,((1b._._.V2320.KC124867,1b.JP._.PATNO32.AB285060)5790,((1b.CH.2002.HCV1b/CH/BIDV292/2002.EU256080,1b.CH.2003.HCV1b/CH/BIDV303/2003.EU256084)5792,1b.DE._.SR7.AJ507172)5791)5789)5788)5784)5764,(((((1b.JP._.LC011928.LC011928,1b.JP._.LC011927.LC011927)5797,1b.JP._.HCVT169.AB049095)5796,(1b.JP._.PATNO27.AB285056,1b.JP._.PATNO20.AB285050)5798)5795,(((1b.JP._.15.AB601990,1b.JP._.KAH5.AB442220)5801,1b.JP._.PATNO22.AB285052)5800,((1b.JP._.MD16.AF207757,1b.DE._.NR13.AJ507189)5803,(((1b.JP._.37.AB602001,(1b.JP._.43.AB602004,((1b.JP._.MD1911.AF165046,1b.JP._.MD14.AF207755)5809,1b.JP._.MD10.AF165045)5808)5807)5806,(1b.JP._.32.AB601999,(1b.JP._.44.AB602005,(1b.JP._.MD50.AF165053,1b.JP._.MD5400.AF165054)5812)5811)5810)5805,((1b._._.V2436.KC124959,1b.JP._.46.AB602006)5814,1b.JP._.HCVT161.AB049094)5813)5804)5802)5799)5794,(1b.JP._.96.AB602031,1b.JP._.102.AB602036)5815)5793)5763)5732)5730,((1b.JP._.MD6675.AF165056,1b.JP._.MD60.AF165055)5817,1b.JP._.MD20.AF165047)5816)5729,1b.FR._.Nonresp3.AF033368)5728,(1b._._.V2386.KC124909,(1b._._.V2451.KC124974,1b.US.2003.SLU029.KC439487)5819)5818)5727)5689)5356,((1b.JP._.29.AB601998,(1b._._.V2471.KC124994,(1b._._.V2114.KC124771,1b.AU._.HCVA.AJ000009)5823)5822)5821,(1b.DE._.ETR7.AJ507161,(1b.TH.2006.THCMR3/06.HM042050,1b.US._.2028.EF407495)5825)5824)5820)5355,((((1b.DE.2008.AD002.HQ908304,(1b.DE.2008.AD012.HQ908308,(((1b.DE.2009.AD267.HQ908318,(1b.DE.2008.AD006.HQ908305,((1b.DE.2009.AD222.HQ908316,1b.DE.2009.AD382.HQ908325)5836,(1b.DE.2009.AD406.HQ908327,1b.DE.2009.AD357.HQ908323)5837)5835)5834)5833,1b.DE.2009.AD350.HQ908322)5832,((1b.DE.2008.AD069.HQ908312,(1b.DE.2009.AD370.HQ908324,1b.DE.2008.AD052.HQ908310)5840)5839,1b.DE.2008.AD106.HQ908313)5838)5831)5830)5829,((((1b.DE.2009.AD200.HQ908302,1b.DE.2009.AD206.HQ908306)5844,(1b.DE.2008.AD019.HQ908309,1b.DE.2008.AD063.HQ908311)5845)5843,((((1b.DE.2009.AD286.HQ908319,((1b.DE.2009.AD239.HQ908317,1b.DE.2008.AD119.HQ908314)5851,1b.DE.2009.AD385.HQ908326)5850)5849,1b.DE.2008.AD141.HQ908315)5848,(1b.DE.2008.AD111.HQ908303,1b.DE.2009.AD345.HQ908321)5852)5847,((1b.DE.2009.AD221.HQ908344,1b.DE.2009.AD390.HQ908356)5854,((1b.DE.2008.AD155.HQ908338,1b.DE.2009.AD337.HQ908350)5856,(1b.DE.2008.AD017.HQ908330,(((((((1b.DE.2009.AD334.HQ908349,1b.DE.2009.AD342.HQ908351)5864,1b.DE.2009.AD311.HQ908347)5863,1b.DE.2008.AD123.HQ908337)5862,(1b.DE.2009.AD201.HQ908340,1b.DE._.HCVAD78P1.AJ132997)5865)5861,((1b.DE.2008.AD007.HQ908329,1b.DE.2009.AD392.HQ908357)5867,((1b.DE.2008.AD103.HQ908332,1b.DE.2008.AD025.HQ908333)5869,1b.DE._.HCVAD78.AJ132996)5868)5866)5860,((1b.DE.2008.AD108.HQ908336,1b.DE.2009.AD407.HQ908359)5871,((1b.DE.2009.AD365.HQ908353,1b.DE.2009.AD404.HQ908358)5873,(((1b.DE.2009.AD380.HQ908354,1b.DE.2009.AD237.HQ908346)5876,((((1b.DE.2008.AD046.HQ908335,1b.DE.2009.AD352.HQ908352)5880,1b.DE.2009.AD312.HQ908348)5879,(1b.DE.2009.AD213.HQ908342,1b.DE.2008.AD026.HQ908334)5881)5878,(1b.DE.2009.AD214.HQ908343,1b.DE.2009.AD204.HQ908341)5882)5877)5875,(1b.DE.2008.AD021.HQ908331,1b.DE.2009.AD226.HQ908345)5883)5874)5872)5870)5859,(1b.DE.2008.AD004.HQ908328,1b.DE.2009.AD383.HQ908355)5884)5858)5857)5855)5853)5846)5842,1b.DE.2009.AD341.HQ908320)5841)5828,((1b.DE.2008.AD178.HQ908288,1b.DE.2008.AD177.HQ908339)5886,((((((1b.DE.2009.AD333.HQ908294,1b.DE.2009.AD245.HQ908290)5892,1b.DE.2009.AD314.HQ908293)5891,(1b.DE.2008.AD010.HQ908284,(1b.DE.2009.AD364.HQ908297,(1b.DE.2009.AD367.HQ908298,(1b.DE.2009.AD372.HQ908299,1b.DE.2008.AD009.HQ908283)5896)5895)5894)5893)5890,(((1b.DE.2009.AD356.HQ908296,1b.DE.2008.AD022.HQ908286)5899,(1b.DE.2008.AD118.HQ908287,1b.DE.2009.AD400.HQ908301)5900)5898,1b.DE.2008.AD008.HQ908282)5897)5889,(1b.DE.2009.AD379.HQ908300,(1b.DE.2009.AD231.HQ908289,1b.DE.2009.AD294.HQ908292)5902)5901)5888,((1b.DE.2009.AD336.HQ908295,1b.DE.2008.AD049.HQ908285)5904,1b.DE.2009.AD250.HQ908291)5903)5887)5885)5827,((1b.FR._.FR_HCVNS5A_pt5_d14_32.AM401928,1b.FR._.FR_HCVNS5A_pt5_d0_5.AM401932)5906,(1b.FR._.FR_HCVNS5A_pt5_d14_29.AM401927,(((1b.FR._.FR_HCVNS5A_pt5_d28_44.AM401977,((1b.FR._.FR_HCVNS5A_pt5_d28_9.AM401965,((1b.FR._.FR_HCVNS5A_pt5_d28_39.AM401975,(1b.FR._.FR_HCVNS5A_pt5_d28_43.AM401976,((1b.FR._.FR_HCVNS5A_pt5_d28_8.AM401964,(1b.FR._.FR_HCVNS5A_pt5_d28_46.AM401979,1b.FR._.FR_HCVNS5A_pt5_d28_24.AM401968)5918)5917,1b.FR._.FR_HCVNS5A_pt5_d28_38.AM401974)5916)5915)5914,(1b.FR._.FR_HCVNS5A_pt5_d28_36.AM401972,1b.FR._.FR_HCVNS5A_pt5_d28_31.AM401971)5919)5913)5912,(1b.FR._.FR_HCVNS5A_pt5_d28_37.AM401973,1b.FR._.FR_HCVNS5A_pt5_d28_22.AM401967)5920)5911)5910,1b.FR._.FR_HCVNS5A_pt5_d0_7.AM401934)5909,((((1b.FR._.FR_HCVNS5A_pt5_d14_23.AM401924,1b.FR._.FR_HCVNS5A_pt5_d0_27.AM401943)5924,((1b.FR._.FR_HCVNS5A_pt5_d14_27.AM401959,(1b.FR._.FR_HCVNS5A_pt5_d0_14.AM401939,1b.FR._.FR_HCVNS5A_pt5_d14_27.AM401926)5927)5926,1b.FR._.FR_HCVNS5A_pt5_d14_6.AM401918)5925)5923,1b.FR._.FR_HCVNS5A_pt5_d0_11.AM401936)5922,((1b.FR._.FR_HCVNS5A_pt5_d0_22.AM401940,(1b.FR._.FR_HCVNS5A_pt5_d0_26.AM401942,1b.FR._.FR_HCVNS5A_pt5_d0_34.AM401946)5930)5929,(((1b.FR._.FR_HCVNS5A_pt5_d0_24.AM401941,(1b.FR._.FR_HCVNS5A_pt5_d14_24.AM401958,((1b.FR._.FR_HCVNS5A_pt5_d14_2.AM401950,1b.FR._.FR_HCVNS5A_pt5_d14_10.AM401953)5936,((1b.FR._.FR_HCVNS5A_pt5_d14_30.AM401960,1b.FR._.FR_HCVNS5A_pt5_d14_1.AM401949)5938,1b.FR._.FR_HCVNS5A_pt5_d14_8.AM401952)5937)5935)5934)5933,(1b.FR._.FR_HCVNS5A_pt5_d0_30.AM401944,1b.FR._.FR_HCVNS5A_pt5_d0_37.AM401947)5939)5932,((1b.FR._.FR_HCVNS5A_pt5_d0_6.AM401933,(1b.FR._.FR_HCVNS5A_pt5_d0_2.AM401931,1b.FR._.FR_HCVNS5A_pt5_d0_32.AM401945)5942)5941,((1b.FR._.FR_HCVNS5A_pt5_d14_3.AM401917,(1b.FR._.FR_HCVNS5A_pt5_d14_12.AM401954,1b.FR._.FR_HCVNS5A_pt5_d14_15.AM401955)5945)5944,(((((1b.FR._.FR_HCVNS5A_pt5_d0_12.AM401937,(1b.FR._.FR_HCVNS5A_pt5_d14_20.AM401923,1b.FR._.FR_HCVNS5A_pt5_d14_34.AM401929)5951)5950,(1b.FR._.FR_HCVNS5A_pt5_d14_8.AM401919,1b.FR._.FR_HCVNS5A_pt5_d14_26.AM401925)5952)5949,(1b.FR._.FR_HCVNS5A_pt5_d0_9.AM401935,1b.FR._.FR_HCVNS5A_pt5_d14_18.AM401957)5953)5948,1b.FR._.FR_HCVNS5A_pt5_d0_38.AM401948)5947,1b.FR._.FR_HCVNS5A_pt5_d14_9.AM401920)5946)5943)5940)5931)5928)5921)5908)5907)5905)5826)5354,((1b._._.patientNR7.AY808020,1b._._.patientNR9.AY808022)5955,(1b.EE.2007.NR23.JX022771,((1b.EE.2008.SVR62.JX022760,(1b.EE.2008.NR55.JX022773,(1b.EE.2008.RL51.JX022765,(1b.EE.2010.NR143.JX022777,1b.EE.2007.NR28.JX022772)5961)5960)5959)5958,1b.EE.2009.NR123.JX022775)5957)5956)5954)5353)5260,((((1b.FR._.Nonresp4.AF033369,1b.FR._.Nonresp2.AF033367)5965,1b.US.2008.HCV1b/US/BIDV1750/2008.FJ390398)5964,((1b._._.V2126.KC124782,1b._._.V2145.KC124801)5967,1b._._.V2433.KC124956)5966)5963,((1b.FR._.Resp5.AF033362,(1b._._.patientNR13.AY808013,1b.FR.2008.DI15sD_08.KU879365)5970)5969,(((1b.US._.3001.EF407491,(1b.CH.2003.HCV1b/CH/BIDV272/2003.EU482859,(((1b.US._.4003.EF407496,((((1b.FR._.SR4D03.DQ491981,(1b.FR._.SR4D02.DQ491980,(1b.FR._.SR4D06.DQ491984,1b.FR._.SR4D014.DQ491992)5983)5982)5981,1b.FR._.SR4D010.DQ491988)5980,(((1b.FR._.SR4D016.DQ491994,1b.FR._.SR4D05.DQ491983)5986,1b.FR._.SR4D013.DQ491991)5985,1b.FR._.SR4D01.DQ491979)5984)5979,(1b._._.patientSRb1.AY808028,(1b.FR._.SR4D015.DQ491993,(((1b.FR._.SR4D011.DQ491989,1b.FR._.SR4D012.DQ491990)5991,1b.FR._.SR4D07.DQ491985)5990,((1b.FR._.SR4D04.DQ491982,(((1b.FR._.SR4M37.DQ492001,1b.FR._.SR4M39.DQ492003)5996,((1b.FR._.SR4M32.DQ491996,1b.FR._.SR4M38.DQ492002)5998,(((1b.FR._.SR4M34.DQ491998,1b.FR._.SR4M310.DQ492004)6001,(1b.FR._.SR4M36.DQ492000,1b.FR._.SR4M35.DQ491999)6002)6000,1b.FR._.SR4M312.DQ492006)5999)5997)5995,1b.FR._.SR4M33.DQ491997)5994)5993,1b.FR._.SR4D08.DQ491986)5992)5989)5988)5987)5978)5977,(1b.CH.2006.HCV1b/CH/BIDV311/2006.EU155376,(1b._._.AAF6m3.HQ824340,((((((1b._._.AAF5m5.HQ824325,1b._._.AAF5m14.HQ824331)6010,1b._._.AAF5m2.HQ824323)6009,((1b._._.AAF5m18.HQ824322,1b._._.AAF5m10.HQ824329)6012,(1b._._.AAF5M6.HQ824321,(1b._._.AAF4m14.HQ824315,1b._._.AAF6m13.HQ824345)6014)6013)6011)6008,(((1b._._.AAF4m6.HQ824309,(1b._._.AAF6m15.HQ824337,1b._._.AAF5m17.HQ824334)6018)6017,1b._._.AAF4m16.HQ824317)6016,1b._._.AAF5m3.HQ824320)6015)6007,(1b._._.AAF4m11.HQ824313,1b._._.AAF5m15.HQ824332)6019)6006,(((1b._._.AAF6m17.HQ824348,1b._._.AAF4m9.HQ824311)6022,1b._._.AAF6m2.HQ824339)6021,((1b._._.AAF4m4.HQ824307,1b._._.AAF4m17.HQ824318)6024,(1b._._.AAF4m15.HQ824316,(1b._._.AAF6m20.HQ824349,(1b._._.AAF6m1.HQ824338,((((1b._._.AAF4m8.HQ824310,(1b._._.AAF4m5.HQ824308,1b._._.AAF4m12.HQ824314)6032)6031,1b._._.AAF6m8.HQ824335)6030,(1b._._.AAF5m8.HQ824327,1b._._.AAF6m10.HQ824336)6033)6029,(((1b._._.AAF6m6.HQ824342,(1b._._.AAF4m18.HQ824319,1b._._.AAF4m10.HQ824312)6037)6036,(1b._._.AAF6m14.HQ824346,1b._._.AAF5m16.HQ824333)6038)6035,((1b._._.AAF6m4.HQ824341,1b._._.AAF6m7.HQ824343)6040,((1b._._.AAF5m9.HQ824328,1b._._.AAF5m4.HQ824324)6042,(1b._._.AAF5m12.HQ824330,((1b._._.AAF4m2.HQ824305,1b._._.AAF4m3.HQ824306)6045,(1b._._.AAF6m16.HQ824347,1b._._.AAF6m9.HQ824344)6046)6044)6043)6041)6039)6034)6028)6027)6026)6025)6023)6020)6005)6004)6003)5976,(1b.JP._.PATNO11.AB285041,1b._._.V2236.KC124844)6047)5975)5974)5973,((((((1b.FR.2006.BR2_38_06.KU880527,1b.FR.2004.BR2_20_04.KU880509)6053,(1b.FR.2002.BR2_33_02.KU880494,((1b.FR.2002.BR2_21_02.KU880486,1b.FR.2002.BR2_15_02.KU880480)6056,((1b.FR.2006.BR2_43_06.KU880530,1b.FR.2006.BR2_44_06.KU880531)6058,(1b.FR.2002.BR2_8_02.KU880504,1b.FR.2002.BR2_16_02.KU880481)6059)6057)6055)6054)6052,(1b.FR.2006.BR2_51_06.KU880533,((1b.FR.2006.BR2_55_06.KU880535,(1b.FR.2002.BR2_6_02.KU880503,1b.FR.2002.BR2_12_02.KU880479)6063)6062,(1b.FR.2004.BR2_11_04.KU880505,((1b.FR.2002.BR2_2_02.KU880484,1b.FR.2002.BR2_17_02.KU880482)6066,(1b.FR.2002.BR2_19_02.KU880483,((1b.FR.2004.BR2_31_04.KU880513,1b.FR.2004.BR2_4_04.KU880515)6069,(((1b.FR.2006.BR2_40_06.KU880528,((1b.FR.2008.BR2_13_08.KU879776,1b.FR.2006.BR2_33_06.KU880525)6074,(((1b.FR.2008.BR2_8_08.KU879797,1b.FR.2008.BR2_35_08.KU879791)6077,(((((1b.FR.2008.BR2_1_08.KU879773,1b.FR.2008.BR2_5_08.KU879794)6082,(1b.FR.2008.BR2_27_08.KU879786,1b.FR.2008.BR2_10_08.KU879774)6083)6081,((1b.FR.2008.BR2_21_08.KU879782,(1b.FR.2008.BR2_30_08.KU879789,1b.FR.2008.BR2_24_08.KU879785)6086)6085,(1b.FR.2008.BR2_29_08.KU879787,1b.FR.2008.BR2_14_08.KU879777)6087)6084)6080,1b.FR.2008.BR2_18_08.KU879779)6079,((1b.FR.2008.BR2_6_08.KU879795,1b.FR.2008.BR2_17_08.KU879778)6089,(1b.FR.2008.BR2_7_08.KU879796,(1b.FR.2008.BR2_4_08.KU879793,(1b.FR.2008.BR2_23_08.KU879784,(1b.FR.2002.BR2_44_02.KU880502,(1b.FR.2008.BR2_22_08.KU879783,(1b.FR.2008.BR2_32_08.KU879790,1b.FR.2008.BR2_2_08.KU879780)6095)6094)6093)6092)6091)6090)6088)6078)6076,1b.FR.2008.BR2_9_08.KU879798)6075)6073)6072,(1b.FR.2002.BR2_30_02.KU880492,(1b.FR.2002.BR2_36_02.KU880496,1b.FR.2002.BR2_11_02.KU880478)6097)6096)6071,((((1b.FR.2002.BR2_25_02.KU880487,(1b.FR.2006.BR2_34_06.KU880526,((1b.FR.2006.BR2_45_06.KU880532,1b.FR.2004.BR2_13_04.KU880507)6104,1b.FR.2004.BR2_5_04.KU880516)6103)6102)6101,((1b.FR.2002.BR2_4_02.KU880499,1b.FR.2002.BR2_29_02.KU880491)6106,1b.FR.2004.BR2_12_04.KU880506)6105)6100,1b.FR.2004.BR2_8_04.KU880517)6099,(((1b.FR.2002.BR2_26_02.KU880488,(1b.FR.2006.BR2_15_06.KU880522,1b.FR.2006.BR2_11_06.KU880519)6110)6109,(1b.FR.2006.BR2_53_06.KU880534,1b.FR.2006.BR2_42_06.KU880529)6111)6108,(((1b.FR.2006.BR2_62_06.KU880536,(1b.FR.2006.BR2_13_06.KU880521,(1b.FR.2004.BR2_30_04.KU880512,1b.FR.2004.BR2_22_04.KU880510)6116)6115)6114,(1b.FR.2006.BR2_9_06.KU880537,(1b.FR.2004.BR2_35_04.KU880514,1b.FR.2006.BR2_10_06.KU880518)6118)6117)6113,(((1b.FR.2002.BR2_31_02.KU880493,1b.FR.2006.BR2_12_06.KU880520)6121,1b.FR.2002.BR2_27_02.KU880489)6120,(1b.FR.2002.BR2_20_02.KU880485,(1b.FR.2004.BR2_27_04.KU880511,(1b.FR.2006.BR2_28_06.KU880523,(1b.FR.2004.BR2_19_04.KU880508,1b.FR.2002.BR2_40_02.KU880500)6125)6124)6123)6122)6119)6112)6107)6098)6070)6068)6067)6065)6064)6061)6060)6051,(1b.FR.2004.BR1_248_04.KU880346,((1b.FR.2004.BR1_112_04.KU880330,(((1b.FR.2004.BR1_134_04.KU880340,1b.FR.2004.BR1_124_04.KU880335)6131,((((1b.FR.2004.BR1_267_04.KU880354,1b.FR.2004.BR1_126_04.KU880336)6135,(((1b.FR.2004.BR1_135_04.KU880341,1b.FR.2004.BR1_141_04.KU880327)6138,1b.FR.2004.BR1_253_04.KU880349)6137,(1b.FR.2004.BR1_144_04.KU880345,(1b.FR.2004.BR1_136_04.KU880342,((1b.FR.2004.BR1_252_04.KU880348,(1b.FR.2004.BR1_272_04.KU880356,1b.FR.2004.BR1_271_04.KU880355)6143)6142,1b.FR.2004.BR1_274_04.KU880358)6141)6140)6139)6136)6134,1b.FR.2004.BR1_142_04.KU880343)6133,1b.FR.2004.BR1_277_04.KU880328)6132)6130,((1b.FR.2008.BR1_10_08.KU879745,(1b.FR.2008.BR1_5P_08.KU879741,1b.FR.2008.BR1_33_08.KU879762)6146)6145,1b.FR.2008.BR1_7_08.KU879767)6144)6129)6128,(((((1b.FR.2008.BR1_18_08.KU879751,((1b.FR.2005.BR1_177_05.KU880369,1b.FR.2006.BR1_132_06.KU880416)6153,((1b.FR.2005.BR1_1102_05.KU880384,((((((1b.FR.2005.BR1_198_05.KU880382,1b.FR.2007.BR1_41_07.KU880468)6161,((((1b.FR.2005.BR1_184_05.KU880372,(1b.FR.2007.BR1_26_07.KU880455,((((1b.FR.2007.BR1_19_07.KU880449,1b.FR.2007.BR1_40_07.KU880467)6170,(1b.FR.2007.BR1_29_07.KU880457,(1b.FR.2007.BR1_18_07.KU880448,1b.FR.2008.BR1_2_08.KU879752)6172)6171)6169,((((1b.FR.2007.BR1_35_07.KU880464,(1b.FR.2008.BR1_17_08.KU879750,1b.FR.2007.BR1_31_07.KU880460)6177)6176,(1b.FR.2007.BR1_10_07.KU880442,1b.FR.2007.BR1_37_07.KU880466)6178)6175,1b.FR.2007.BR1_33_07.KU880462)6174,((1b.FR.2007.BR1_48_07.KU880473,1b.FR.2007.BR1_11_07.KU880443)6180,((1b.FR.2007.BR1_20_07.KU880450,((1b.FR.2007.BR1_32_07.KU880461,1b.FR.2007.BR1_27_07.KU880456)6184,(1b.FR.2007.BR1_17_07.KU880447,1b.FR.2007.BR1_8_07.KU880477)6185)6183)6182,1b.FR.2007.BR1_23_07.KU880452)6181)6179)6173)6168,1b.FR.2007.BR1_44_07.KU880471)6167)6166)6165,1b.FR.2007.BR1_49_07.KU880474)6164,1b.FR.2007.BR1_43_07.KU880470)6163,1b.FR.2007.BR1_30_07.KU880459)6162)6160,((1b.FR.2007.BR1_6_07.KU880476,1b.FR.2007.BR1_25_07.KU880454)6187,1b.FR.2006.BR1_137_06.KU880420)6186)6159,((1b.FR.2005.BR1_187_05.KU880375,1b.FR.2005.BR1_1122_05.KU880399)6189,(1b.FR.2007.BR1_3_07.KU880458,1b.FR.2007.BR1_34_07.KU880463)6190)6188)6158,(1b.FR.2006.BR1_138_06.KU880440,(((((1b.FR.2006.BR1_128_06.KU880414,(((1b.FR.2005.BR1_111_05.KU880395,1b.FR.2005.BR1_185_05.KU880373)6199,(1b.FR.2005.BR1_186_05.KU880374,(1b.FR.2008.BR1_1_08.KU879744,(1b.FR.2007.BR1_16_07.KU880446,1b.FR.2008.BR1_28_08.KU879759)6202)6201)6200)6198,1b.FR.2008.BR1_1P_08.KU879735)6197)6196,((((1b.FR.2006.BR1_161_06.KU880433,(((1b.FR.2006.BR1_144_06.KU880424,1b.FR.2006.BR1_143_06.KU880423)6209,1b.FR.2005.BR1_1112_05.KU880392)6208,(1b.FR.2006.BR1_115_06.KU880409,1b.FR.2005.BR1_1127_05.KU880404)6210)6207)6206,((1b.FR.2005.BR1_1117_05.KU880396,((((1b.FR.2007.BR1_36_07.KU880465,(1b.FR.2006.BR1_155_06.KU880430,(1b.FR.2006.BR1_135_06.KU880418,1b.FR.2006.BR1_125_06.KU880411)6218)6217)6216,1b.FR.2005.BR1_1125_05.KU880402)6215,1b.FR.2006.BR1_123_06.KU880410)6214,(1b.FR.2006.BR1_126_06.KU880412,(1b.FR.2006.BR1_141_06.KU880421,1b.FR.2005.BR1_1104_05.KU880386)6220)6219)6213)6212,1b.FR.2006.BR1_142_06.KU880422)6211)6205,1b.FR.2005.BR1_176_05.KU880368)6204,((((1b.FR.2005.BR1_192_05.KU880378,1b.FR.2006.BR1_154_06.KU880429)6224,(1b.FR.2005.BR1_1111_05.KU880391,1b.FR.2005.BR1_1124_05.KU880401)6225)6223,(((1b.FR.2005.BR1_183_05.KU880371,1b.FR.2006.BR1_153_06.KU880428)6228,(1b.FR.2006.BR1_146_06.KU880426,1b.FR.2005.BR1_1105_05.KU880387)6229)6227,((1b.FR.2006.BR1_158_06.KU880432,1b.FR.2005.BR1_194_05.KU880379)6231,((1b.FR.2008.BR1_13P_08.KU879739,((1b.FR.2006.BR1_166_06.KU880438,1b.FR.2008.BR1_10P_08.KU879736)6235,((1b.FR.2008.BR1_24_08.KU879755,1b.FR.2008.BR1_30_08.KU879760)6237,((((1b.FR.2008.BR1_9_08.KU879769,1b.FR.2008.BR1_5_08.KU879765)6241,((1b.FR.2008.BR1_11P_08.KU879737,1b.FR.2008.BR1_2P_08.KU879740)6243,(1b.FR.2008.BR1_7P_08.KU879742,1b.FR.2008.BR1_32_08.KU879761)6244)6242)6240,((1b.FR.2008.BR1_36_08.KU879764,((1b.FR.2008.BR1_12P_08.KU879738,1b.FR.2008.BR1_11_08.KU879746)6248,1b.FR.2008.BR1_15_08.KU879748)6247)6246,(1b.FR.2008.BR1_20_08.KU879753,(1b.FR.2008.BR1_16_08.KU879749,1b.FR.2008.BR1_27_08.KU879758)6250)6249)6245)6239,((1b.FR.2008.BR1_21_08.KU879754,1b.FR.2008.BR1_6_08.KU879766)6252,(1b.FR.2008.BR1_26_08.KU879757,1b.FR.2008.BR1_14_08.KU879747)6253)6251)6238)6236)6234)6233,1b.FR.2005.BR1_174_05.KU880366)6232)6230)6226)6222,(((1b.FR.2006.BR1_111_06.KU880405,1b.FR.2006.BR1_127_06.KU880413)6256,(1b.FR.2005.BR1_175_05.KU880367,1b.FR.2006.BR1_164_06.KU880436)6257)6255,((1b.FR.2005.BR1_178_05.KU880370,1b.FR.2005.BR1_1114_05.KU880394)6259,1b.FR.2005.BR1_1108_05.KU880390)6258)6254)6221)6203)6195,1b.FR.2005.BR1_1121_05.KU880398)6194,(1b.FR.2007.BR1_21_07.KU880451,1b.FR.2005.BR1_1106_05.KU880388)6260)6193,(1b.FR.2007.BR1_14_07.KU880445,1b.FR.2007.BR1_24_07.KU880453)6261)6192)6191)6157,1b.FR.2007.BR1_12_07.KU880444)6156)6155,(1b.FR.2006.BR1_156_06.KU880431,1b.FR.2005.BR1_172_05.KU880364)6262)6154)6152)6151,1b.FR.2004.BR1_251_04.KU880347)6150,(((1b.FR.2006.BR1_165_06.KU880437,1b.FR.2006.BR1_163_06.KU880435)6265,(1b.FR.2006.BR1_113_06.KU880407,(((1b.FR.2004.BR1_111_04.KU880329,1b.FR.2006.BR1_145_06.KU880425)6269,((((1b.FR.2006.BR1_114_06.KU880408,1b.FR.2005.BR1_171_05.KU880363)6273,(1b.FR.2004.BR1_261_04.KU880352,1b.FR.2005.BR1_196_05.KU880381)6274)6272,((1b.FR.2006.BR1_148_06.KU880427,1b.FR.2004.BR1_255_04.KU880350)6276,((1b.FR.2005.BR1_1118_05.KU880397,(1b.FR.2005.BR1_188_05.KU880376,1b.FR.2005.BR1_1113_05.KU880393)6279)6278,1b.FR.2006.BR1_167_06.KU880439)6277)6275)6271,((1b.FR.2004.BR1_281_04.KU880361,1b.FR.2004.BR1_273_04.KU880357)6281,1b.FR.2005.BR1_1126_05.KU880403)6280)6270)6268,1b.FR.2004.BR1_256_04.KU880351)6267)6266)6264,(((1b.FR.2004.BR1_263_04.KU880353,(1b.FR.2004.BR1_132_04.KU880338,(1b.FR.2004.BR1_122_04.KU880334,1b.FR.2004.BR1_114_04.KU880332)6286)6285)6284,1b.FR.2004.BR1_113_04.KU880331)6283,(1b.FR.2004.BR1_143_04.KU880344,1b.FR.2004.BR1_121_04.KU880333)6287)6282)6263)6149,1b.FR.2004.BR1_282_04.KU880362)6148,(1b.FR.2005.BR1_195_05.KU880380,((1b.FR.2007.BR1_50_07.KU880475,(1b.FR.2007.BR1_1_07.KU880441,(((1b.FR.2008.BR1_8_08.KU879768,1b.FR.2008.BR1_9P_08.KU879743)6294,1b.FR.2008.BR1_25_08.KU879756)6293,1b.FR.2008.BR1_35_08.KU879763)6292)6291)6290,(1b.FR.2006.BR1_136_06.KU880419,((1b.FR.2006.BR1_133_06.KU880417,1b.FR.2005.BR1_173_05.KU880365)6297,(1b.FR.2005.BR1_1123_05.KU880400,1b.FR.2006.BR1_131_06.KU880415)6298)6296)6295)6289)6288)6147)6127)6126)6050,(1b._._.V2225.KC124841,((((((1b.FR.1998.AG4_20P_98.KU879712,(((1b.FR.1998.AG4_8T_98.KU879734,1b.FR.1998.AG4_15P_98.KU879708)6308,(1b.FR.1998.AG4_32P_98.KU879721,1b.FR.1998.AG4_1S_98.KU879711)6309)6307,((1b.FR.1998.AG4_3S_98.KU879723,1b.FR.1998.AG4_5B_98.KU879733)6311,(1b.FR.1998.AG4_1P_98.KU879710,1b.FR.1998.AG4_21P_98.KU879713)6312)6310)6306)6305,(1b.FR.1998.AG4_5P_98.KU879724,1b.FR.1998.AG4_3T_98.KU879730)6313)6304,(1b.FR.1998.AG4_2P_98.KU879718,(((1b.FR.1998.AG4_26P_98.KU879715,1b.FR.1998.AG4_24P_98.KU879714)6317,(1b.FR.1998.AG4_16T_98.KU879728,1b.FR.1998.AG4_31P_98.KU879720)6318)6316,((1b.FR.1998.AG4_4T_98.KU879731,1b.FR.1998.AG4_30P_98.KU879719)6320,(1b.FR.1998.AG4_11T_98.KU879727,1b.FR.1998.AG4_10P_98.KU879707)6321)6319)6315)6314)6303,1b.FR.1998.AG4_18P_98.KU879709)6302,((((1b.FR.2008.LO1_38_08.KU879913,((1b.FR.2008.LO1_11_08.KU879897,(1b.FR.2008.LO1_12_08.KU879898,1b.FR.2008.LO1_54_08.KU879920)6328)6327,1b.FR.2008.LO1_32_08.KU879909)6326)6325,1b.FR.2008.LO1_1_08.KU879895)6324,((1b.FR.2008.LO1_59_08.KU879923,(1b.FR.2008.LO1_35_08.KU879911,1b.FR.2008.LO1_61_08.KU879924)6331)6330,1b.FR.2008.LO1_12B_08.KU879899)6329)6323,(((1b.FR.2008.LO1_15_08.KU879900,((((1b.FR.2008.LO1_62_08.KU879925,1b.FR.2008.LO1_22_08.KU879902)6338,((1b.FR.2008.LO1_2B_08.KU879906,1b.FR.2008.LO1_2_08.KU879901)6340,((1b.FR.2008.LO1_8_08.KU879926,1b.FR.2008.LO1_37_08.KU879912)6342,((1b.FR.2008.LO1_57_08.KU879922,1b.FR.2008.LO1_55_08.KU879921)6344,(1b.FR.2008.LO1_50_08.KU879916,1b.FR.2008.LO1_10_08.KU879896)6345)6343)6341)6339)6337,((1b.FR.2008.LO1_51_08.KU879917,1b.FR.2008.LO1_9_08.KU879927)6347,(1b.FR.2008.LO1_24_08.KU879903,1b.FR.2008.LO1_44_08.KU879914)6348)6346)6336,(1b.FR.2008.LO1_4B_08.KU879915,(1b.FR.2008.LO1_30_08.KU879908,(1b.FR.2008.LO1_53_08.KU879919,1b.FR.2008.LO1_29_08.KU879905)6351)6350)6349)6335)6334,1b.FR.2008.LO1_33_08.KU879910)6333,1b.FR.2008.LO1_3_08.KU879907)6332)6322)6301,(((((((((1b.FR.2006.RE2_27_06.KU880222,(1b.FR.2006.RE2_8_06.KU880236,(1b.FR.2006.RE2_13P_06.KU880219,(1b.FR.2006.RE2_7P_06.KU880235,(1b.FR.2006.RE2_36_06.KU880228,1b.FR.2006.RE2_60_06.KU880232)6364)6363)6362)6361)6360,(1b.FR.2006.RE2_33_06.KU880227,1b.FR.2006.RE2_21_06.KU880221)6365)6359,((1b.FR.2006.RE2_10P_06.KU880217,1b.FR.2006.RE2_9P_06.KU880237)6367,(((1b.FR.2006.RE2_12P_06.KU880218,1b.FR.2006.RE2_6_06.KU880231)6370,(1b.FR.2006.RE2_38_06.KU880229,(1b.FR.2006.RE2_6P_06.KU880233,(1b.FR.2006.RE2_14_06.KU880220,1b.FR.2006.RE2_2P_06.KU880225)6373)6372)6371)6369,(1b.FR.2006.RE2_3P_06.KU880230,1b.FR.2006.RE2_7_06.KU880234)6374)6368)6366)6358,(((1b.FR.1989.PA1_5P_89.KU879983,1b.FR.1989.PA1_29P_89.KU879976)6377,((1b.FR.1989.PA1_13_89.KU879990,1b.FR.1989.PA1_9P_89.KU879987)6379,(1b.FR.1989.PA1_8P_89.KU879986,((1b.FR.1989.PA1_10_89.KU879988,(1b.FR.1989.PA1_36P_89.KU879980,(1b.FR.1989.PA1_22P_89.KU879973,1b.FR.1989.PA1_18P_89.KU879972)6384)6383)6382,(((1b.FR.1989.PA1_6P_89.KU879984,(1b.FR.1989.PA1_37P_89.KU879981,1b.FR.1989.PA1_38P_89.KU879982)6388)6387,(1b.FR.1989.PA1_7P_89.KU879985,1b.FR.1989.PA1_15P_89.KU879970)6389)6386,(1b.FR.1989.PA1_11_89.KU879989,((1b.FR.1989.PA1_33P_89.KU879978,1b.FR.1989.PA1_34P_89.KU879979)6392,(1b._._.patient4.AY808004,(1b.FR.2002.AG3_2_02.KU879692,(1b.FR.1989.PA1_15_89.KU879992,((1b.FR.1989.PA1_3_89.KU879995,1b.FR.1989.PA1_16_89.KU879993)6397,(1b.FR.2002.AG3_36_02.KU879693,(((1b.FR.1989.PA1_24P_89.KU879974,1b.FR.2002.AG3_12_02.KU879704)6401,(1b.FR.2002.AG3_M20_02.KU879702,(1b.FR.1989.PA1_9_89.KU879996,(1b.FR.1989.PA1_14_89.KU879991,(1b.FR.2002.AG3_M2_02.KU879701,((1b.FR.1989.PA1_11P_89.KU879968,(1b.FR.2002.AG3_9T_02.KU879696,1b.FR.1989.PA1_18_89.KU879994)6408)6407,1b.FR.2002.AG3_3_02.KU879705)6406)6405)6404)6403)6402)6400,1b.FR.1989.PA1_12P_89.KU879969)6399)6398)6396)6395)6394)6393)6391)6390)6385)6381)6380)6378)6376,((1b.FR.2007.PA2_5_07.KU880019,(1b.FR.2007.PA2_53_07.KU880022,((1b.FR.2007.PA2_31_07.KU880009,1b.FR.2007.PA2_13_07.KU879999)6413,(((1b.FR.2007.PA2_21_07.KU880005,1b.FR.2007.PA2_39_07.KU880014)6416,((1b.FR.2007.PA2_11B_07.KU879998,1b.FR.2007.PA2_47_07.KU880017)6418,(1b.FR.2007.PA2_17_07.KU880002,1b.FR.2007.PA2_7_07.KU880026)6419)6417)6415,((1b.FR.2007.PA2_33_07.KU880011,((1b.FR.2007.PA2_19_07.KU880003,(((1b.FR.2007.PA2_3_07.KU880008,(1b.FR.2007.PA2_4B_07.KU880018,1b.FR.2007.PA2_14_07.KU880000)6427)6426,1b.FR.2007.PA2_10B_07.KU879997)6425,1b.FR.2007.PA2_8_07.KU880027)6424)6423,((1b.FR.2007.PA2_50_07.KU880020,1b.FR.2007.PA2_57_07.KU880023)6429,1b.FR.2007.PA2_52_07.KU880021)6428)6422)6421,((1b.FR.2007.PA2_1B_07.KU880004,1b.FR.2007.PA2_6_07.KU880025)6431,(1b.FR.2007.PA2_16_07.KU880001,((1b.FR.2007.PA2_3B_07.KU880015,1b.FR.2007.PA2_35_07.KU880012)6434,(1b.FR.2007.PA2_26_07.KU880006,1b.FR.2007.PA2_4_07.KU880016)6435)6433)6432)6430)6420)6414)6412)6411)6410,((1b.FR.2008.PA4_10B_08.KU880059,(1b.FR.2008.PA4_12B_08.KU880062,1b.FR.2008.PA4_26S_08.KU880070)6438)6437,((1b.FR.2008.PA4_27S_08.KU880071,1b.FR.2008.PA4_31_08.KU880075)6440,(((1b.FR.2008.PA4_18_08.KU880065,(1b.FR.2008.PA4_8_08.KU880086,1b.FR.2008.PA4_20P_08.KU880068)6444)6443,(((1b.FR.2008.PA4_63_08.KU880084,(1b.FR.2008.PA4_41_08.KU880081,(1b.FR.2008.PA4_58_08.KU880082,((1b.FR.2008.PA4_16S_08.KU880063,(((1b.FR.2008.PA4_25S_08.KU880069,1b.FR.2008.PA4_3_08.KU880073)6454,(1b.FR.2008.PA4_32_08.KU880076,1b.FR.2008.PA4_19_08.KU880066)6455)6453,1b.FR.2008.PA4_2_08.KU880067)6452)6451,(1b.FR.2008.PA4_30_08.KU880074,1b.FR.2008.PA4_33S_08.KU880077)6456)6450)6449)6448)6447,(1b.FR.2008.PA4_28S_08.KU880072,(1b.FR.2008.PA4_34_08.KU880078,((1b.FR.2008.PA4_7S_08.KU880085,1b.FR.2008.PA4_60_08.KU880083)6460,((1b.FR.2008.PA4_11B_08.KU880060,1b.FR.2008.PA4_35S_08.KU880079)6462,1b.FR.2008.PA4_1P_08.KU880058)6461)6459)6458)6457)6446,1b.FR.2008.PA4_4P_08.KU880080)6445)6442,1b.FR.2008.PA4_12S_08.KU880061)6441)6439)6436)6409)6375)6357,((1b.FR.2007.TR2_67_07.KU880290,(((1b.FR.2007.TR2_77_07.KU880293,1b.FR.2007.TR2_92_07.KU880298)6467,((1b.FR.2007.TR2_61_07.KU880287,(((((1b.FR.2007.TR2_81_07.KU880294,1b.FR.2007.TR2_47_07.KU880283)6474,1b.FR.2007.TR2_93_07.KU880299)6473,1b.FR.2007.TR2_58_07.KU880285)6472,((1b.FR.2007.TR2_33_07.KU880281,1b.FR.2007.TR2_64_07.KU880289)6476,(1b.FR.2007.TR2_1B_07.KU880275,1b.FR.2007.TR2_86_07.KU880295)6477)6475)6471,(((1b.FR.2007.TR2_20_07.KU880276,1b.FR.2007.TR2_89_07.KU880296)6480,(1b.FR.2007.TR2_74_07.KU880292,1b.FR.2007.TR2_16_07.KU880274)6481)6479,((1b.FR.2007.TR2_35_07.KU880282,(1b.FR.2007.TR2_11_07.KU880271,1b.FR.2007.TR2_55_07.KU880284)6484)6483,(1b.FR.2007.TR2_59_07.KU880286,1b.FR.2007.TR2_13_07.KU880272)6485)6482)6478)6470)6469,(1b.FR.2007.TR2_27_07.KU880278,1b.FR.2007.TR2_90_07.KU880297)6486)6468)6466,1b.FR.2007.TR2_24_07.KU880277)6465)6464,((1b.FR.1996.AG2_31P_96.KU879639,1b.FR.1988.AG2_8P_88.KU879614)6488,((1b.FR.1996.AG2_33P_96.KU879640,((1b.FR.1988.AG2_7P_88.KU879613,1b.FR.1988.AG2_12_88.KU879618)6492,(((((1b.FR.1988.AG2_14P_88.KU879596,1b.FR.1988.AG2_26P_88.KU879605)6497,1b.FR.1988.AG2_3_88.KU879620)6496,((1b.FR.1988.AG2_10_88.KU879616,1b.FR.1988.AG2_7_88.KU879622)6499,(1b.FR.1988.AG2_25P_88.KU879604,1b.FR.1988.AG2_9_88.KU879624)6500)6498)6495,(((1b.FR.1988.AG2_22P_88.KU879601,1b.FR.1988.AG2_11P_88.KU879595)6503,(((1b.FR.1988.AG2_8_88.KU879623,1b.FR.1988.AG2_4P_88.KU879611)6506,1b.FR.1988.AG2_6P_88.KU879612)6505,1b.FR.1988.AG2_2_88.KU879619)6504)6502,1b.FR.1988.AG2_35P_88.KU879610)6501)6494,(((1b.FR.1988.AG2_23P_88.KU879602,(1b.FR.1988.AG2_19P_88.KU879599,1b.FR.1988.AG2_20P_88.KU879600)6510)6509,1b.FR.1988.AG2_24P_88.KU879603)6508,(1b.FR.1988.AG2_11_88.KU879617,1b.FR.1988.AG2_27P_88.KU879606)6511)6507)6493)6491)6490,((((((((1b.FR.1996.AG2_10P_96.KU879625,1b.FR.1996.AG2_11P_96.KU879626)6519,(1b.FR.1996.AG2_18P_96.KU879632,1b.FR.1998.AG2_33P_98.KU879664)6520)6518,1b.FR.1996.AG2_16P_96.KU879630)6517,(1b.FR.1996.AG2_7_96.KU879649,(1b.FR.1996.AG2_30P_96.KU879638,1b.FR.1996.AG2_29P_96.KU879637)6522)6521)6516,((1b.FR.1996.AG2_34P_96.KU879641,(((1b.FR.1998.AG2_32P_98.KU879663,((((((1b.FR.1998.AG2_18P_98.KU879658,1b.FR.2000.AG2_31P_00.KU879580)6533,(1b.FR.2000.AG2_7P_00.KU879583,(1b.FR.2000.AG2_12P_00.KU879565,1b.FR.2000.AG2_7_00.KU879594)6535)6534)6532,(((1b.FR.1998.AG2_4_98.KU879673,(1b.FR.1998.AG2_17P_98.KU879657,1b.FR.1998.AG2_13P_98.KU879653)6539)6538,(1b.FR.2000.AG2_6_00.KU879593,(1b.FR.1996.AG2_27P_96.KU879636,1b.FR.1996.AG2_18_96.KU879647)6541)6540)6537,((1b.FR.2000.AG2_13_00.KU879587,(1b.FR.1998.AG2_12P_98.KU879652,(((1b.FR.2000.AG2_19P_00.KU879571,1b.FR.2000.AG2_29P_00.KU879577)6547,((((1b.FR.2000.AG2_16_00.KU879588,1b.FR.2000.AG2_2P_00.KU879572)6551,(((1b.FR.2000.AG2_13P_00.KU879566,1b.FR.2000.AG2_14P_00.KU879567)6554,(1b.FR.2000.AG2_1_00.KU879586,1b.FR.1998.AG2_30P_98.KU879662)6555)6553,1b.FR.2000.AG2_32P_00.KU879581)6552)6550,((1b.FR.2000.AG2_3P_00.KU879578,1b.FR.2000.AG2_5P_00.KU879582)6557,(1b.FR.2000.AG2_18_00.KU879589,1b.FR.2000.AG2_15P_00.KU879568)6558)6556)6549,(1b.FR.2000.AG2_4_00.KU879591,1b.FR.2000.AG2_23P_00.KU879574)6559)6548)6546,1b.FR.2000.AG2_9P_00.KU879585)6545)6544)6543,(1b.FR.1996.AG2_15P_96.KU879629,1b.FR.1998.AG2_6P_98.KU879667)6560)6542)6536)6531,((((1b.FR.1998.AG2_19P_98.KU879659,1b.FR.1998.AG2_6_98.KU879674)6564,((1b.FR.1998.AG2_5P_98.KU879666,(1b.FR.1998.AG2_16P_98.KU879656,1b.FR.1998.AG2_11P_98.KU879651)6567)6566,1b.FR.2000.AG2_16P_00.KU879569)6565)6563,((1b.FR.1998.AG2_4P_98.KU879665,1b.FR.2000.AG2_3_00.KU879590)6569,(1b.FR.1998.AG2_1_98.KU879669,(1b.FR.1998.AG2_12_98.KU879671,1b.FR.2000.AG2_27P_00.KU879575)6571)6570)6568)6562,1b._._.patient5.AY808003)6561)6530,(1b.FR.2000.AG2_28P_00.KU879576,(1b.FR.1998.AG2_10_98.KU879670,1b.FR.2000.AG2_21P_00.KU879573)6573)6572)6529,1b.FR.2000.AG2_17P_00.KU879570)6528)6527,(1b.FR.1998.AG2_2_98.KU879672,1b.FR.1996.AG2_22P_96.KU879634)6574)6526,(1b.FR.2000.AG2_8P_00.KU879584,1b.FR.1996.AG2_17P_96.KU879631)6575)6525)6524,1b.FR.1996.AG2_6_96.KU879648)6523)6515,(1b.FR.1996.AG2_6P_96.KU879642,(1b.FR.1988.AG2_18P_88.KU879598,1b.FR.1996.AG2_25P_96.KU879635)6577)6576)6514,(1b.FR.1996.AG2_1P_96.KU879633,1b.FR.1996.AG2_8P_96.KU879643)6578)6513,1b.FR.1996.AG2_13P_96.KU879628)6512)6489)6487)6463)6356,((1b.FR.2007.PA3_75_07.KU880054,(((((1b.FR.2007.PA3_78_07.KU880055,(1b.FR.2007.PA3_59_07.KU880043,1b.FR.2007.PA3_44_07.KU880035)6586)6585,(1b.FR.2007.PA3_14_07.KU880029,1b.FR.2007.PA3_70_07.KU880053)6587)6584,((1b.FR.2007.PA3_83_07.KU880057,((1b.FR.2007.PA3_27_07.KU880031,1b.FR.2007.PA3_40_07.KU880034)6591,(1b.FR.2007.PA3_66_07.KU880049,((1b.FR.2007.PA3_81_07.KU880056,((1b.FR.2007.PA3_15_07.KU880030,1b.FR.2007.PA3_55_07.KU880039)6596,1b.FR.2007.PA3_56_07.KU880040)6595)6594,1b.FR.2007.PA3_6_07.KU880044)6593)6592)6590)6589,(1b.FR.2007.PA3_4B_07.KU880036,1b.FR.2007.PA3_57_07.KU880041)6597)6588)6583,(1b.FR.2007.PA3_58_07.KU880042,((1b.FR.2007.PA3_5_07.KU880037,1b.FR.2007.PA3_7_07.KU880052)6600,1b.FR.2007.PA3_69_07.KU880051)6599)6598)6582,(1b.FR.2007.PA3_65_07.KU880048,(1b.FR.2007.PA3_68_07.KU880050,1b.FR.2007.PA3_60_07.KU880045)6602)6601)6581)6580,(((1b.FR.2002.AG3_a11S_02.KU879675,((((1b.FR.2002.AG3_M25_02.KU879686,(1b.FR.2002.AG3_M11_02.KU879680,((1b.FR.2002.AG3_4T_02.KU879694,(1b.FR.2002.AG3_M24_02.KU879685,1b.FR.2002.AG3_M26_02.KU879687)6613)6612,(1b.FR.2002.AG3_M21_02.KU879703,1b.FR.2002.AG3_a8S_02.KU879679)6614)6611)6610)6609,1b.FR.2002.AG3_8T_02.KU879695)6608,(1b.FR.2002.AG3_a2S_02.KU879678,(1b.FR.2002.AG3_M13_02.KU879682,1b.FR.2002.AG3_M5_02.KU879688)6616)6615)6607,((1b.FR.2002.AG3_a7S_02.KU879697,(1b.FR.2002.AG3_M6_02.KU879689,1b.FR.2002.AG3_M15_02.KU879699)6619)6618,((1b.FR.2002.AG3_10T_02.KU879691,1b.FR.2002.AG3_a9S_02.KU879698)6621,1b.FR.2002.AG3_a17S_02.KU879677)6620)6617)6606)6605,(1b.FR.2002.AG3_M19_02.KU879684,1b.FR.2002.AG3_M12_02.KU879681)6622)6604,1b.FR.2002.AG3_M17_02.KU879683)6603)6579)6355,((((1b.FR.2002.AG1_24P_02.KU879544,(((((1b.FR.2002.AG1_5_02.KU879559,(1b.FR.2002.AG1_7P_02.KU879552,1b.FR.2002.AG1_2_02.KU879556)6632)6631,(1b.FR.2002.AG1_10_02.KU879555,(1b.FR.2002.AG1_21P_02.KU879542,1b.FR.2002.AG1_12P_02.KU879539)6634)6633)6630,1b.FR.2002.AG1_4P_02.KU879550)6629,((1b.FR.2002.AG1_26P_02.KU879546,1b.FR.2002.AG1_27P_02.KU879547)6636,(1b.FR.2002.AG1_22P_02.KU879543,(1b.FR.2002.AG1_5P_02.KU879551,(1b.FR.2002.AG1_19P_02.KU879541,1b.FR.2002.AG1_3P_02.KU879548)6639)6638)6637)6635)6628,((1b.FR.2002.AG1_9_02.KU879562,(((1b.FR.2002.AG1_9P_02.KU879553,1b.FR.2002.AG1_1_02.KU879554)6644,1b._._.patient32.AY808006)6643,((1b.FR.2002.AG1_32P_02.KU879549,(1b.FR.2002.AG1_25P_02.KU879545,1b.FR.2002.AG1_6_02.KU879560)6647)6646,((1b.FR.2002.AG1_1P_02.KU879538,(1b.FR.2002.AG1_7_02.KU879561,1b.FR.2002.AG1_13P_02.KU879540)6650)6649,1b.FR.2002.AG1_4_02.KU879558)6648)6645)6642)6641,1b.FR.2002.AG1_3_02.KU879557)6640)6627)6626,(((((((1b.FR.2008.PA5_40P_08.KU880106,1b.FR.2008.PA5_1P_08.KU880094)6657,((1b.FR.2008.PA5_17P_08.KU880092,1b.FR.2008.PA5_20P_08.KU880095)6659,1b.FR.2008.PA5_7P_08.KU880114)6658)6656,1b.FR.2008.PA5_23P_08.KU880098)6655,1b.FR.2008.PA5_47P_08.KU880111)6654,(1b.FR.2008.PA5_9_08.KU880116,(1b.FR.2008.PA5_44P_08.KU880108,1b.FR.2008.PA5_37P_08.KU880103)6661)6660)6653,(((((1b.FR.2008.PA5_21P_08.KU880096,1b.FR.2008.PA5_27P_08.KU880099)6666,(((1b.FR.2008.PA5_45P_08.KU880109,(1b.FR.2008.PA5_16P_08.KU880091,1b.FR.2008.PA5_32P_08.KU880100)6670)6669,1b.FR.2008.PA5_1_08.KU880087)6668,1b.FR.2008.PA5_41P_08.KU880107)6667)6665,((1b.FR.2008.PA5_34P_08.KU880102,1b.FR.2008.PA5_8P_08.KU880115)6672,((1b.FR.2008.PA5_6P_08.KU880113,((1b.FR.2008.PA5_46P_08.KU880110,1b.FR.2008.PA5_13P_08.KU880089)6676,1b.FR.2008.PA5_10P_08.KU880088)6675)6674,1b.FR.2008.PA5_14P_08.KU880090)6673)6671)6664,(1b.FR.2008.PA5_3P_08.KU880105,(1b.FR.2008.PA5_4P_08.KU880112,1b.FR.2008.PA5_9P_08.KU880117)6678)6677)6663,1b.FR.2008.PA5_33P_08.KU880101)6662)6652,1b.FR.2008.PA5_19P_08.KU880093)6651)6625,(1b.FR.2006.RE1_M132_06.KU880203,((1b.FR.2006.RE1_M16P_06.KU880208,(1b.FR.2006.RE1_M133_06.KU880204,1b.FR.2006.RE1_1_06.KU880178)6682)6681,1b.FR.2006.RE1_M128_06.KU880202)6680)6679)6624,((((1b.FR.2009.PA6_27_09.KU880126,(1b.FR.2009.PA6_58_09.KU880138,1b.FR.2009.PA6_63_09.KU880141)6687)6686,(1b.FR.2009.PA6_80_09.KU880144,1b.FR.2009.PA6_30_09.KU880129)6688)6685,(((1b.FR.2009.PA6_66_09.KU880143,(1b.FR.2009.PA6_v_09.KU880120,1b.FR.2009.PA6_14_09.KU880123)6692)6691,1b.FR.2009.PA6_32P_09.KU880130)6690,(1b.FR.2009.PA6_34P_09.KU880131,(((((1b.FR.2009.PA3_8_09.KU880132,1b.FR.2009.PA6_6_09.KU880140)6698,((1b.FR.2009.PA6_1_09.KU880121,1b.FR.2009.PA6_49_09.KU880136)6700,1b.FR.2009.PA6_59_09.KU880139)6699)6697,(((1b.FR.2009.PA6_n_09.KU880118,1b.FR.2009.PA6_64_09.KU880142)6703,(1b.FR.2009.PA6_10P_09.KU880122,1b.FR.2009.PA6_48_09.KU880135)6704)6702,((1b.FR.2009.PA6_4_09.KU880133,1b.FR.2009.PA6_41_09.KU880134)6706,(1b.FR.2009.PA6_29_09.KU880128,(1b.FR.2009.PA6_16_09.KU880124,1b.FR.2009.PA6_25_09.KU880125)6708)6707)6705)6701)6696,1b.FR.2009.PA6_u_09.KU880119)6695,(1b.FR.2009.PA6_27P_09.KU880127,1b.FR.2009.PA6_55_09.KU880137)6709)6694)6693)6689)6684,((((1b.FR.2007.TR1_23_07.KU880250,1b.FR.2007.TR1_26_07.KU880253)6713,((1b.FR.2007.TR1_33_07.KU880261,(1b.FR.2007.TR1_5_07.KU880266,1b.FR.2007.TR1_15_07.KU880243)6716)6715,(1b.FR.2007.TR1_27_07.KU880254,(1b.FR.2007.TR1_8_07.KU880269,1b.FR.2007.TR1_1_07.KU880238)6718)6717)6714)6712,(1b.FR.2007.TR1_17_07.KU880245,(1b.FR.2007.TR1_12_07.KU880240,(((1b.FR.2007.TR1_28_07.KU880255,1b.FR.2007.TR1_9_07.KU880270)6723,((((1b.FR.2007.TR1_20_07.KU880248,1b.FR.2007.TR1_25_07.KU880252)6727,(1b.FR.2007.TR1_24_07.KU880251,1b.FR.2007.TR1_30_07.KU880258)6728)6726,((1b.FR.2007.TR1_35_07.KU880263,1b.FR.2007.TR1_7_07.KU880268)6730,((1b.FR.2007.TR1_6_07.KU880267,(1b.FR.2007.TR1_22_07.KU880249,(1b.FR.2007.TR1_29_07.KU880256,(1b.FR.2007.TR1_14_07.KU880242,1b.FR.2007.TR1_16_07.KU880244)6735)6734)6733)6732,1b.FR.2007.TR1_31_07.KU880259)6731)6729)6725,1b.FR.2007.TR1_3_07.KU880257)6724)6722,1b.FR.2007.TR1_32_07.KU880260)6721)6720)6719)6711,((1b.FR.2007.TR1_36_07.KU880264,(1b.FR.2007.TR1_18_07.KU880246,(1b.FR.2007.TR1_19_07.KU880247,1b.FR.2007.TR1_4_07.KU880265)6739)6738)6737,1b.FR.2007.TR1_10_07.KU880239)6736)6710)6683)6623)6354,((1b.FR.2007.NA1_28S_07.KU879941,(1b.FR.2007.NA1_18S_07.KU879930,((1b.FR.2007.NA1_3P_07.KU879948,1b.FR.2007.NA1_45T_07.KU879951)6744,(((1b.FR.2007.NA1_44P_07.KU879950,(((1b.FR.2007.NA1_46P_07.KU879952,1b.FR.2007.NA1_55T_07.KU879956)6750,(1b.FR.2007.NA1_22_07.KU879934,(1b.FR.2007.NA1_29S_07.KU879942,((1b.FR.2007.NA1_2P_07.KU879943,1b.FR.2007.NA1_21T_07.KU879933)6754,(1b.FR.2007.NA1_13S_07.KU879928,((1b.FR.2007.NA1_25P_07.KU879936,1b.FR.2007.NA1_50T_07.KU879954)6757,1b.FR.2007.NA1_15S_07.KU879929)6756)6755)6753)6752)6751)6749,(((1b.FR.2007.NA1_2_07.KU879931,1b.FR.2007.NA1_27_07.KU879938)6760,(1b.FR.2007.NA1_7T_07.KU879958,1b.FR.2007.NA1_30S_07.KU879944)6761)6759,(1b.FR.2007.NA1_42T_07.KU879949,1b.FR.2007.NA1_52T_07.KU879955)6762)6758)6748)6747,(1b.FR.2007.NA1_37T_07.KU879947,1b.FR.2007.NA1_28P_07.KU879940)6763)6746,((1b.FR.2007.NA1_21P_07.KU879932,(1b.FR.2007.NA1_47T_07.KU879953,1b.FR.2007.NA1_6P_07.KU879957)6766)6765,(1b.FR.2007.NA1_23T_07.KU879935,1b.FR.2007.NA1_8S_07.KU879959)6767)6764)6745)6743)6742)6741,((1b.FR.2005.TR3_33P_05.KU880317,(((1b.FR.2005.TR3_31P_05.KU880315,1b.FR.2005.TR3_11P_05.KU880301)6772,((1b.FR.2005.TR3_15P_05.KU880304,1b.FR.2005.TR3_23P_05.KU880309)6774,(1b.FR.2005.TR3_22P_05.KU880308,(1b.FR.2005.TR3_28P_05.KU880311,(((((1b.FR.2005.TR3_18P_05.KU880306,1b.FR.2005.TR3_11_05.KU880320)6781,(1b.FR.2005.TR3_27P_05.KU880310,1b.FR.2005.TR3_8_05.KU880325)6782)6780,(1b.FR.2005.TR3_20P_05.KU880307,1b.FR.2005.TR3_16P_05.KU880305)6783)6779,1b.FR.2005.TR3_32P_05.KU880316)6778,((1b.FR.2005.TR3_13P_05.KU880302,((1b.FR.2005.TR3_7_05.KU880324,1b.FR.2005.TR3_3P_05.KU880318)6787,1b.FR.2005.TR3_5_05.KU880322)6786)6785,((1b.FR.2005.TR3_12_05.KU880321,(1b.FR.2005.TR3_2P_05.KU880313,1b.FR.2005.TR3_5P_05.KU880319)6790)6789,(1b.FR.2005.TR3_9_05.KU880326,1b.FR.2005.TR3_14P_05.KU880303)6791)6788)6784)6777)6776)6775)6773)6771,(1b.FR.2005.TR3_6_05.KU880323,(1b.FR.2005.TR3_30P_05.KU880314,1b.FR.2005.TR3_10P_05.KU880300)6793)6792)6770)6769,(1b.FR.1997.OR1_16_97.KU879960,(((1b.FR.1997.OR1_18_97.KU879961,((1b.FR.1997.OR1_8_97.KU879967,1b.FR.1997.OR1_4_97.KU879964)6799,1b.FR.1997.OR1_7_97.KU879966)6798)6797,1b._._.patient2.AY808007)6796,(1b.FR.1997.OR1_5_97.KU879965,1b.FR.1997.OR1_3_97.KU879963)6800)6795)6794)6768)6740)6353,(((1b.FR.2007.LI1_19_07.KU879863,((1b.FR.2007.LI1_30_07.KU879871,1b.FR.2007.LI1_33_07.KU879874)6805,((1b.FR.2007.LI1_47_07.KU879882,(((1b.FR.2007.LI1_40_07.KU879877,1b.FR.2007.LI1_31_07.KU879872)6810,(1b.FR.2007.LI1_7B_07.KU879885,1b.FR.2007.LI1_6B_07.KU879884)6811)6809,(1b.FR.2007.LI1_45_07.KU879880,(1b.FR.2007.LI1_3_07.KU879870,1b.FR.2007.LI1_16_07.KU879860)6813)6812)6808)6807,((1b.FR.2007.LI1_9B_07.KU879887,(((1b.FR.2007.LI1_20_07.KU879865,1b.FR.2007.LI1_46_07.KU879881)6818,(1b.FR.2007.LI1_2_07.KU879864,((1b.FR.2007.LI1_44_07.KU879879,1b.FR.2007.LI1_18_07.KU879862)6821,((1b.FR.2007.LI1_48_07.KU879883,((1b.FR.2007.LI1_10B_07.KU879859,1b.FR.2007.LI1_27_07.KU879867)6825,(1b.FR.2007.LI1_26_07.KU879866,(1b.FR.2007.LI1_8B_07.KU879886,1b.FR.2007.LI1_4_07.KU879876)6827)6826)6824)6823,(1b.FR.2007.LI1_32_07.KU879873,1b.FR.2007.LI1_34_07.KU879875)6828)6822)6820)6819)6817,1b.FR.2007.LI1_17_07.KU879861)6816)6815,(1b.FR.2007.LI1_42_07.KU879878,1b.FR.2007.LI1_28_07.KU879868)6829)6814)6806)6804)6803,1b.FR.2007.LI1_29_07.KU879869)6802,(1b.FR.1994.PA7_38P_94.KU880148,(1b.FR.1994.PA7_9T_94.KU880177,((1b.FR.1994.PA7_M12_94.KU880157,((1b.FR.1994.PA7_25P_94.KU880147,1b.FR.1994.PA7_M7_94.KU880169)6835,1b.FR.1994.PA7_M14_94.KU880159)6834)6833,(((1b.FR.1994.PA7_M2_94.KU880161,(1b.FR.1994.PA7_10_94.KU880170,1b.FR.1994.PA7_M28_94.KU880163)6839)6838,1b.FR.1994.PA7_12_94.KU880171)6837,((1b.FR.1994.PA7_14P_94.KU880146,(((1b.FR.1994.PA7_a9S_94.KU880156,1b.FR.1994.PA7_3T_94.KU880174)6844,((1b.FR.1994.PA7_7P_94.KU880151,1b.FR.1994.PA7_8P_94.KU880152)6846,1b.FR.1994.PA7_a1S_94.KU880154)6845)6843,((1b.FR.1994.PA7_M5_94.KU880167,(1b.FR.1994.PA7_M35_94.KU880166,1b.FR.1994.PA7_M29_94.KU880164)6849)6848,(1b.FR.1994.PA7_2T_94.KU880173,((1b.FR.1994.PA7_M27_94.KU880162,1b.FR.1994.PA7_47P_94.KU880149)6852,1b.FR.1994.PA7_M13_94.KU880158)6851)6850)6847)6842)6841,((1b.FR.1994.PA7_14_94.KU880172,1b.FR.1994.PA7_a10S_94.KU880153)6854,(1b.FR.1994.PA7_48P_94.KU880150,1b.FR.1994.PA7_M17_94.KU880160)6855)6853)6840)6836)6832)6831)6830)6801)6352)6300)6299)6049,((1b._._.patientSRm3.AY808042,((((1b.FR._.SR3D04.DQ491974,(1b.FR._.SR3D07.DQ491977,(1b.FR._.SR3D02.DQ491972,1b.FR._.SR3D06.DQ491976)6863)6862)6861,(((1b.FR.1997.LM1_8_97.KU879894,1b.FR.1997.LM1_20_97.KU879889)6866,(1b.FR.1997.LM1_6_97.KU879892,(1b.FR.1997.LM1_7_97.KU879893,1b.FR.1997.LM1_12_97.KU879888)6868)6867)6865,(1b.FR.1997.LM1_22_97.KU879890,1b.FR.1997.LM1_4_97.KU879891)6869)6864)6860,(1b.FR._.SR3D05.DQ491975,1b.FR._.SR3D08.DQ491978)6870)6859,1b.FR._.SR3D01.DQ491971)6858)6857,1b.CH.2006.HCV1b/CH/BIDV312/2006.EU255960)6856)6048)5972,(1b._._.V2244.KC124845,(1b._._.patientSRb2.AY808032,((1b.FR.2007.BX1_12_07.KU879801,(1b.FR.2007.BX1_49_07.KU879824,(1b.FR.2007.BX1_31_07.KU879814,1b.FR.2007.BX1_40_07.KU879819)6876)6875)6874,(((1b.FR.2007.BX1_25_07.KU879808,(1b.FR.2007.BX1_30_07.KU879813,1b.FR.2007.BX1_23_07.KU879806)6880)6879,((1b.FR.2007.BX1_16_07.KU879803,(1b.FR.2007.BX1_4_07.KU879818,(1b.FR.2007.BX1_42_07.KU879820,(1b.FR.2007.BX1_3_07.KU879812,(1b.FR.2007.BX1_7_07.KU879826,1b.FR.2007.BX1_11_07.KU879800)6886)6885)6884)6883)6882,(((1b.FR.2007.BX1_24_07.KU879807,(1b.FR.2007.BX1_19_07.KU879805,1b.FR.2007.BX1_1_07.KU879799)6890)6889,1b.FR.2007.BX1_7B_07.KU879827)6888,(1b.FR.2007.BX1_5_07.KU879825,(((1b.FR.2007.BX1_44_07.KU879821,1b.FR.2007.BX1_36_07.KU879815)6894,(1b.FR.2007.BX1_38_07.KU879816,(1b.FR.2007.BX1_15_07.KU879802,1b.FR.2007.BX1_48_07.KU879823)6896)6895)6893,1b.FR.2007.BX1_39_07.KU879817)6892)6891)6887)6881)6878,1b.FR.2007.BX1_46_07.KU879822)6877)6873)6872)6871)5971)5968)5962)5259,((((1b.TR._.HCVTR1.AF483269,1b.US._.2016.EF407458)6900,((1b.CH.2004.HCV1b/CH/BIDV281/2004.EU155361,(1b._._.V2388.KC124911,1b._._.V2301.KC124860)6903)6902,((1b._._.V2390.KC124913,1b._._.V2440.KC124963)6905,(1b.US._.3009.EF407475,1b.US.2003.UMI063.KC439501)6906)6904)6901)6899,((1b.US.2003.UMI055.KC439500,1b.US._.3007.EF407474)6908,(1b.JP._.MD13.AF207754,((1b._._.HCVS1.AF356827,(1b.DE._.NR20.AJ507196,1b._._.V2285.KC124853)6912)6911,1b._._.V2399.KC124922)6910)6909)6907)6898,((1b.DE._.NR15.AJ507191,(1b.DE._.NR4.AJ507180,1b._._.V2246.KC124846)6915)6914,(1b.FR._.Resp3.AF033360,1b.EE.2006.RL17.JX022763)6916)6913)6897)5258,((((((1b.CH.2005.HCV1b/CH/BIDV287/2005.EU482874,(1b._._.patientSRb3.AY808033,1b._._.V2117.KC124774)6923)6922,(((1b.US._.5061.EF407484,1b.DE._.ETR11.AJ507165)6926,((1b._._.V2398.KC124921,(1b._._.patientNR5.AY808018,1b.FR._.Resp2.AF033359)6929)6928,1b.CH.2003.HCV1b/CH/BIDV278/2003.EU155360)6927)6925,1b._._.V2480.KC125003)6924)6921,(1b._._.EU1.FN435993,(1b.FR._.NR1D02.DQ492095,((((((1b.FR._.NR1M35.DQ492115,1b.FR._.NR1M31.DQ492111)6937,(1b.FR._.NR1M32.DQ492112,1b.FR._.NR1M36.DQ492116)6938)6936,(((1b.FR._.NR1D01.DQ492094,(1b.FR._.NR1D08.DQ492101,1b.FR._.NR1D06.DQ492099)6942)6941,((1b.FR._.NR1D013.DQ492106,1b.FR._.NR1D014.DQ492107)6944,(1b.FR._.NR1D010.DQ492103,1b.FR._.NR1D012.DQ492105)6945)6943)6940,1b._._.patientNR6.AY808019)6939)6935,((((((1b.FR._.NR1D011.DQ492104,1b.FR._.NR1D03.DQ492096)6951,((1b.FR._.NR1M34.DQ492114,1b.FR._.NR1M38.DQ492118)6953,(1b.FR._.NR1M61.DQ492120,1b.FR._.NR1M62.DQ492121)6954)6952)6950,1b.FR._.NR1D015.DQ492108)6949,1b.FR._.NR1D017.DQ492110)6948,1b.FR._.NR1D07.DQ492100)6947,(1b.FR._.NR1D05.DQ492098,1b.FR._.NR1D04.DQ492097)6955)6946)6934,1b.FR._.NR1D09.DQ492102)6933,1b.FR._.NR1D016.DQ492109)6932)6931)6930)6920,((1b.FR._.FR_HCVNS5A_pt2_d28_33.AM401913,(((((((1b.FR._.FR_HCVNS5A_pt2_d0_25.AM401875,1b.FR._.FR_HCVNS5A_pt2_d0_14.AM401869)6964,1b.FR._.FR_HCVNS5A_pt2_d0_24.AM401874)6963,1b.FR._.FR_HCVNS5A_pt2_d0_28.AM401877)6962,(1b.FR._.FR_HCVNS5A_pt2_d0_21.AM401872,1b.FR._.FR_HCVNS5A_pt2_d0_5.AM401864)6965)6961,1b.FR._.FR_HCVNS5A_pt2_d0_16.AM401871)6960,(((1b.FR._.FR_HCVNS5A_pt2_d0_31.AM401879,(((1b.FR._.FR_HCVNS5A_pt2_d14_28.AM401894,1b.FR._.FR_HCVNS5A_pt2_d14_9.AM401887)6971,((((1b.FR._.FR_HCVNS5A_pt2_d28_24.AM401910,(1b.FR._.FR_HCVNS5A_pt2_d0_8.AM401866,(1b.FR._.FR_HCVNS5A_pt2_d0_15.AM401870,1b.FR._.FR_HCVNS5A_pt2_d0_7.AM401865)6977)6976)6975,(1b.FR._.FR_HCVNS5A_pt2_d14_7.AM401884,((1b.FR._.FR_HCVNS5A_pt2_d14_31.AM401896,1b.FR._.FR_HCVNS5A_pt2_d28_10.AM401901)6980,(1b.FR._.FR_HCVNS5A_pt2_d14_8.AM401885,(1b.FR._.FR_HCVNS5A_pt2_d14_6.AM401883,(1b.FR._.FR_HCVNS5A_pt2_d14_29.AM401895,1b.FR._.FR_HCVNS5A_pt2_d14_15.AM401890)6983)6982)6981)6979)6978)6974,1b.FR._.FR_HCVNS5A_pt2_d28_7.AM401899)6973,(((((((1b.FR._.FR_HCVNS5A_pt2_d14_25.AM401892,1b.FR._.FR_HCVNS5A_pt2_d14_3.AM401881)6990,1b.FR._.FR_HCVNS5A_pt2_d14_16.AM401891)6989,1b.FR._.FR_HCVNS5A_pt2_d14_17.AM401886)6988,1b.FR._.FR_HCVNS5A_pt2_d28_16.AM401905)6987,(1b.FR._.FR_HCVNS5A_pt2_d28_19.AM401907,(1b.FR._.FR_HCVNS5A_pt2_d28_18.AM401906,(1b.FR._.FR_HCVNS5A_pt2_d14_19.AM401882,((1b.FR._.FR_HCVNS5A_pt2_d14_33.AM401860,1b.FR._.FR_HCVNS5A_pt2_d14_22.AM401851)6995,((1b.FR._.FR_HCVNS5A_pt2_d14_16.AM401848,1b.FR._.FR_HCVNS5A_pt2_d14_18.AM401849)6997,(((1b.FR._.FR_HCVNS5A_pt2_d14_36.AM401862,(1b.FR._.FR_HCVNS5A_pt2_d14_24.AM401853,1b.FR._.FR_HCVNS5A_pt2_d14_31.AM401858)7001)7000,((1b.FR._.FR_HCVNS5A_pt2_d14_25.AM401854,1b.FR._.FR_HCVNS5A_pt2_d14_21.AM401850)7003,(1b.FR._.FR_HCVNS5A_pt2_d14_32.AM401859,1b.FR._.FR_HCVNS5A_pt2_d14_29.AM401857)7004)7002)6999,1b.FR._.FR_HCVNS5A_pt2_d14_34.AM401861)6998)6996)6994)6993)6992)6991)6986,(1b.FR._.FR_HCVNS5A_pt2_d14_14.AM401889,1b.FR._.FR_HCVNS5A_pt2_d28_20.AM401908)7005)6985,((1b.FR._.FR_HCVNS5A_pt2_d28_15.AM401904,1b.FR._.FR_HCVNS5A_pt2_d14_10.AM401888)7007,(1b.FR._.FR_HCVNS5A_pt2_d28_30.AM401912,(1b.FR._.FR_HCVNS5A_pt2_d28_34.AM401914,1b.FR._.FR_HCVNS5A_pt2_d28_12.AM401902)7009)7008)7006)6984)6972)6970,1b.FR._.FR_HCVNS5A_pt2_d28_27.AM401911)6969)6968,(1b.FR._.FR_HCVNS5A_pt2_d0_22.AM401873,1b.FR._.FR_HCVNS5A_pt2_d28_8.AM401900)7010)6967,1b.FR._.FR_HCVNS5A_pt2_d28_22.AM401909)6966)6959,1b.FR._.FR_HCVNS5A_pt2_d0_27.AM401876)6958)6957,1b._._.V2337.KC124872)6956)6919,(((1b.CH.2005.HCV1b/CH/BIDV286/2005.EU256079,(1b._._.V2448.KC124971,(1b._._.V2214.KC124837,1b.US.2003.HCV1b/US/BIDV341/2003.EU155300)7015)7014)7013,((((1b.US.2002.HCV1b/US/BIDV162/2002.EU256090,1b.US.2009.6423.KC439522)7019,((1b.CH.2006.HCV1b/CH/BIDV288/2006.EU155364,1b._._.patientRm2.AY808026)7021,1b._._.V2406.KC124929)7020)7018,(((1b.DE._.NR6.AJ507182,1b.DE._.ETR9.AJ507163)7024,1b.DE.2003.HCV1b/DE/BIDV503/2003.EU482833)7023,((((1b.US.2003.HCV1b/US/BIDV143/2003.EU256000,(1b._._.V2382.KC124905,1b.US._.3032.EF407478)7029)7028,((((((1b.CH.2003.HCV1b/CH/BIDV273/2003.EU155356,((1b.US._.A3A013.KJ679444,1b.US._.31.KJ679443)7037,(1b.US.2003.HCV1b/US/BIDV158/2003.EU155228,((1b.US.1995.486.KC439515,(1b._._.V2427.KC124950,1b.US.1999.3951.KC439514)7041)7040,(1b.US.2002.5226.KC439516,((1b.US.2004.HCV1b/US/BIDV150/2004.EU155222,1b.US.2006.HCV1b/US/BIDV368/2006.EU256062)7044,1b.DE._.ETR10.AJ507164)7043)7042)7039)7038)7036)7035,(1b._._.V2474.KC124997,((1b.TH.2007.THCMR4/07.HM042051,1b.TH.2007.THCMR8/07.HM042055)7047,((((1b.TH.2004.GQ913873.GQ913873,1b.DE._.NR2.AJ507178)7051,1b.TH.2008.THCMN1/08.HM042057)7050,(1b.DE._.SR5.AJ507170,(((1b.TH.2008.THCMR8/08.HM042061,(1b.TH.2008.THCMR6/08.HM042058,(1b.TH.2004.GQ913874.GQ913874,1b.TH.2007.THCMR9/07.HM042056)7057)7056)7055,(1b.TH.2003.GQ913869.GQ913869,1b.TH.2008.THCMR10/08.HM042063)7058)7054,(1b.DE._.NR23.AJ507199,1b.TH.2007.THCMR7/07.HM042054)7059)7053)7052)7049,1b.TH.2007.THCMR5/07.HM042052)7048)7046)7045)7034,((1b._._.V2140.KC124796,1b.US.2006.HCV1b/US/BIDV455/2006.EU256091)7061,1b.CH.2004.HCV1b/CH/BIDV280/2004.EU256076)7060)7033,((1b._._.V2123.KC124779,1b.US._.8016.EF407488)7063,1b.DE._.SR2.AJ507167)7062)7032,((((1b.US._.8050.EF407464,1b._._.V2358.KC124881)7067,(1b._._.V2149.KC124805,(((1b._._.V2456.KC124979,(1b.US.1997.2071.KC439506,1b._._.V2373.KC124896)7072)7071,1b._._.V2441.KC124964)7070,1b.US.2006.HCV1b/US/BIDV376/2006.EU256064)7069)7068)7066,(1b.US.1992.HCV1b/US/BIDV125/1992.EU155327,(1b.US._.7055.EF407501,1b.US.2005.HCV1b/US/BIDV512/2005.EU155281)7074)7073)7065,((((1b._._.V2416.KC124939,(1b.US.1991.HCV1b/US/BIDV122/1991.EU155325,(1b.US.2006.HCV1b/US/BIDV449/2006.EU155235,(1b._._.DN16.EU781830,1b._._.V2121.KC124777)7081)7080)7079)7078,((1b.DE._.SR9.AJ507174,(1b.DE._.NR1.AJ507177,1b.DE._.SR10.AJ507175)7084)7083,(1b.JP._.MD100.AF165063,1b.JP._.MD10386.AF165064)7085)7082)7077,1b.US._.8007.EF407460)7076,((1b._._.V2266.KC124850,(1b.US._.4043.EF407483,1b.US.2004.HCV1b/US/BIDV147/2004.EU155220)7088)7087,((1b._._.L825P.EU781825,(((1b._._.V2372.KC124895,(1b._._.V2460.KC124983,1b._._.V2376.KC124899)7094)7093,(1b._._.V2293.KC124857,1b._._.V2113.KC124770)7095)7092,(((1b.US._.1W62.AF265160,(1b.US._.1W03.AF265143,((1b.US._.1W02.AF265142,1b.US._.1W05.AF265144)7101,1b.US._.1W65.AF265161)7100)7099)7098,1b.US._.1W66.AF265162)7097,(1b.US.2009.6424.KC439523,1b._._.V2434.KC124957)7102)7096)7091)7090,(1b._._.V2444.KC124967,(1b._._.V2425.KC124948,(1b._._.V2417.KC124940,1b.DE._.SR1.AJ507166)7105)7104)7103)7089)7086)7075)7064)7031,1b._._.V2148.KC124804)7030)7027,(1b._._.V2477.KC125000,(1b._._.V2461.KC124984,1b.US._.8045.EF407477)7107)7106)7026,(((1b.US.2009.6429.KC439524,(1b._._.patient1b4_11.AM493497,(1b._._.patient1b4_19.AM493504,(1b._._.patient1b4_15.AM493501,(((1b._._.patient1b4_21.AM493506,((((1b._._.patient1b4_2.AM493490,1b._._.patient1b4_14.AM493500)7120,1b._._.patient1b4_10.AM493496)7119,1b._._.patient1b4_18.AM493503)7118,1b._._.patient1b4_16.AM493502)7117)7116,((((1b._._.patient1b4_12.AM493498,1b._._.patient1b4_23.AM493507)7124,1b._._.patient1b4_9.AM493495)7123,(1b._._.patient1b4_1.AM493489,1b._._.patient1b4_20.AM493505)7125)7122,(1b._._.patient1b4_13.AM493499,1b._._.patient1b4_3.AM493491)7126)7121)7115,(1b._._.patient1b4_7.AM493493,1b._._.patient1b4_8.AM493494)7127)7114)7113)7112)7111)7110,1b.CH.2005.HCV1b/CH/BIDV283/2005.EU256077)7109,1b._._.V2475.KC124998)7108)7025)7022)7017,(1b._._.V2133.KC124789,((1b.US.2006.SLU102.KC439494,1b.US._.4007.EF407466)7130,(1b.CH.2005.HCV1b/CH/BIDV308/2005.EU155374,((1b.FR.2007.DI13sD_07.KU879363,1b._._.V2381.KC124904)7133,1b.DE._.NR14.AJ507190)7132)7131)7129)7128)7016)7012,(1b._._.TN28.EU781828,1b._._.V2392.KC124915)7134)7011)6918,1b.DE._.NR17.AJ507193)6917)5257)5252)5242,((1b.DE.2003.HCV1b/DE/BIDV504/2003.EU155382,1b.FR.2008.LO9sD_08.KU879366)7136,((1b.BR.2003.BR1430.EF032891,(1b.BR.2003.BR1427_P1_10703.EF032892,(1b.BR.2004.BR1427_P16_111804.EF032895,1b.BR.2004.BR1427_P7_3104.EF032894)7140)7139)7138,1b._._.patientRm1.AY808025)7137)7135)5241)5131)4970,(1b.RU._.AY044867.AY044867,(1b.US.2005.HCV1b/US/BIDV384/2005.EU155263,1b.JP._.PATNO49.AB285071)7142)7141)4969)4951)4946)4785)4751,(((1b.US.2001.HCV1b/US/BIDV416/2001.EU155315,(((1b.FR._.Nonresp1.AF033366,((1b.FR._.FR_HCVNS5A_pt10_d28_17.AM402315,((((1b.FR._.FR_HCVNS5A_pt10_d28_28.AM402320,1b.FR._.FR_HCVNS5A_pt10_d28_19.AM402316)7154,(((1b.FR._.FR_HCVNS5A_pt10_d28_50.AM402326,1b.FR._.FR_HCVNS5A_pt10_d28_37.AM402323)7157,((1b.FR._.FR_HCVNS5A_pt10_d28_10.AM402312,1b.FR._.FR_HCVNS5A_pt10_d28_31.AM402322)7159,(1b.FR._.FR_HCVNS5A_pt10_d28_7.AM402311,1b.FR._.FR_HCVNS5A_pt10_d28_24.AM402318)7160)7158)7156,1b.FR._.FR_HCVNS5A_pt10_d28_56.AM402328)7155)7153,(1b.FR._.FR_HCVNS5A_pt10_d28_27.AM402319,1b.FR._.FR_HCVNS5A_pt10_d28_49.AM402325)7161)7152,1b.FR._.FR_HCVNS5A_pt10_d28_40.AM402324)7151)7150,((((1b.FR._.FR_HCVNS5A_pt10_d14_15.AM402266,(((1b._._.patient1b1_B9.AM493451,(1b._._.patient1b1_D12.AM493449,1b._._.patient1b1_G12.AM493450)7169)7168,1b._._.patient1b1_A11.AM493444)7167,1b._._.patient1b1_H11.AM493448)7166)7165,(1b.FR._.FR_HCVNS5A_pt10_d14_26.AM402272,(((1b.FR._.FR_HCVNS5A_pt10_d14_2.AM402258,((((1b.FR._.FR_HCVNS5A_pt10_d0_5.AM402275,1b.FR._.FR_HCVNS5A_pt10_d0_26.AM402289)7177,((1b.FR._.FR_HCVNS5A_pt10_d0_7.AM402277,1b.FR._.FR_HCVNS5A_pt10_d0_20.AM402285)7179,(1b.FR._.FR_HCVNS5A_pt10_d0_1.AM402273,((1b.FR._.FR_HCVNS5A_pt10_d0_8.AM402278,1b.FR._.FR_HCVNS5A_pt10_d0_22.AM402286)7182,(1b.FR._.FR_HCVNS5A_pt10_d0_15.AM402281,1b.FR._.FR_HCVNS5A_pt10_d0_6.AM402276)7183)7181)7180)7178)7176,1b.FR._.FR_HCVNS5A_pt10_d0_18.AM402283)7175,((1b.FR._.FR_HCVNS5A_pt10_d14_3.AM402259,((1b.FR._.FR_HCVNS5A_pt10_d14_38.AM402307,1b.FR._.FR_HCVNS5A_pt10_d14_7.AM402262)7187,(1b.FR._.FR_HCVNS5A_pt10_d14_30.AM402302,((1b.FR._.FR_HCVNS5A_pt10_d14_14.AM402295,1b.FR._.FR_HCVNS5A_pt10_d14_37.AM402306)7190,(((1b.FR._.FR_HCVNS5A_pt10_d14_40.AM402309,1b.FR._.FR_HCVNS5A_pt10_d14_21.AM402297)7193,((((1b.FR._.FR_HCVNS5A_pt10_d14_23.AM402298,((1b.FR._.FR_HCVNS5A_pt10_d14_2.AM402291,1b.FR._.FR_HCVNS5A_pt10_d14_31.AM402303)7199,(((1b.FR._.FR_HCVNS5A_pt10_d14_33.AM402305,1b.FR._.FR_HCVNS5A_pt10_d14_11.AM402294)7202,1b.FR._.FR_HCVNS5A_pt10_d14_1.AM402290)7201,1b.FR._.FR_HCVNS5A_pt10_d14_32.AM402304)7200)7198)7197,1b.FR._.FR_HCVNS5A_pt10_d14_27.AM402300)7196,1b.FR._.FR_HCVNS5A_pt10_d14_24.AM402299)7195,1b.FR._.FR_HCVNS5A_pt10_d14_17.AM402296)7194)7192,(1b.FR._.FR_HCVNS5A_pt10_d14_5.AM402292,(1b.FR._.FR_HCVNS5A_pt10_d14_28.AM402301,1b.FR._.FR_HCVNS5A_pt10_d14_39.AM402308)7204)7203)7191)7189)7188)7186)7185,1b.FR._.FR_HCVNS5A_pt10_d14_10.AM402264)7184)7174)7173,(1b._._.patient1b1_C9.AM493437,((1b.FR._.FR_HCVNS5A_pt10_d14_6.AM402261,1b.FR._.FR_HCVNS5A_pt10_d14_19.AM402268)7207,1b.FR._.FR_HCVNS5A_pt10_d14_5.AM402260)7206)7205)7172,(1b.FR._.FR_HCVNS5A_pt10_d14_23.AM402271,((((1b._._.patient1b1_F10.AM493443,1b._._.patient1b1_D9.AM493438)7212,1b._._.patient1b1_D11.AM493446)7211,1b._._.patient1b1_C10.AM493442)7210,1b.FR._.FR_HCVNS5A_pt10_d14_13.AM402265)7209)7208)7171)7170)7164,1b.FR._.FR_HCVNS5A_pt10_d14_21.AM402270)7163,(1b.FR._.FR_HCVNS5A_pt10_d14_20.AM402269,1b.FR._.FR_HCVNS5A_pt10_d14_9.AM402263)7213)7162)7149)7148,1b._._.patientNR8.AY808021)7147,1b.US.2002.HCV1b/US/BIDV420/2002.EU155317)7146)7145,((1b.FR._.NR3D011.DQ492172,((((((((1b.FR._.NR3D03.DQ492164,(1b.FR._.NR3M36.DQ492180,1b.FR._.NR3M33.DQ492177)7224)7223,1b._._.patientNR14.AY808014)7222,(((1b.FR._.NR3M66.DQ492191,1b.FR._.NR3M35.DQ492179)7227,(1b.FR._.NR3M37.DQ492181,1b.FR._.NR3M38.DQ492182)7228)7226,(1b.FR._.NR3M65.DQ492190,(1b.FR._.NR3D07.DQ492168,((((1b.FR._.NR3D09.DQ492170,(1b.FR._.NR3M62.DQ492187,1b.FR._.NR3D02.DQ492093)7235)7234,(1b.FR._.NR3M612.DQ492197,((((1b.FR._.NR3M61.DQ492186,1b.FR._.NR3M34.DQ492178)7240,1b.FR._.NR3D06.DQ492167)7239,((1b.FR._.NR3M68.DQ492193,((1b.FR._.NR3M611.DQ492196,1b.FR._.NR3M64.DQ492189)7244,1b.FR._.NR3M67.DQ492192)7243)7242,(1b.FR._.NR3M63.DQ492188,1b.FR._.NR3D08.DQ492169)7245)7241)7238,1b.FR._.NR3D012.DQ492173)7237)7236)7233,1b.FR._.NR3M31.DQ492175)7232,(1b.FR._.NR3M69.DQ492194,1b.FR._.NR3M610.DQ492195)7246)7231)7230)7229)7225)7221,1b.FR._.NR3D05.DQ492166)7220,1b.FR._.NR3D04.DQ492165)7219,1b.FR._.NR3D010.DQ492171)7218,(1b.FR._.NR3M39.DQ492183,(1b.FR._.NR3M311.DQ492185,1b.FR._.NR3M310.DQ492184)7248)7247)7217,1b.FR._.NR3D01.DQ492163)7216)7215,1b.FR._.Nonresp7.AF033372)7214)7144,((1b.US.2003.H010.KC439481,(1b._._.V2127.KC124783,((1b._._.V2142.KC124798,1b._._.V2420.KC124943)7253,1b._._.V2129.KC124785)7252)7251)7250,(1b._._.V2306.KC124861,1b._._.V2212.KC124836)7254)7249)7143)4750,((((1b.US.2001.HCV1b/US/BIDV415/2001.EU256102,((1b.US._.2006.EF407467,1b._._.V2374.KC124897)7260,1b._._.patientSRb7.AY808037)7259)7258,((1b._._.V2160.KC124816,1b.US._.5004.EF407461)7262,(1b._._.patientRm3.AY808027,(((1b._._.V2164.KC124820,1b.FR._.Resp1.AF033358)7266,(1b.US.2009.6439.KC439525,1b.US._.4001.EF407468)7267)7265,((((1b.US._.3031.EF407493,1b._._.V2173.KC124829)7271,1b.JP._.PATNO90.AB354116)7270,((1b._._.V2360.KC124883,((1b.US.2006.HCV1b/US/BIDV448/2006.EU482885,1b.US.2005.SLU081.KC439491)7275,((1b.FR._.Resp7.AF033364,1b._._.AY008261.AY008261)7277,1b.US.1989.HCV1b/US/BIDV133/1989.EU155333)7276)7274)7273,(1b._._.V2354.KC124877,1b._._.V2476.KC124999)7278)7272)7269,1b.DE._.NR8.AJ507184)7268)7264)7263)7261)7257,((1b.US.1997.1909.KC439503,(1b.US.1992.HCV1b/US/BIDV139/1992.EU155336,(1b.US.2005.HCV1b/US/BIDV153/2005.EU482883,1b._._.V2130.KC124786)7282)7281)7280,(1b.US.2002.5246.KC439517,(1b.US._.6057.EF407487,((1b.US.2001.HCV1b/US/BIDV381/2001.EU155262,(1b._._.V2426.KC124949,1b._._.V2116.KC124773)7287)7286,(1b.US.2006.HCV1b/US/BIDV375/2006.EU155260,(1b.JP._.PATNO59.AB285074,1b.EE.2007.RL40.JX022764)7289)7288)7285)7284)7283)7279)7256,((1b.US.2002.5438.KC439518,(1b.US.2005.SLU062.KC439489,1b.US._.4036.EF407479)7292)7291,1b.CH.2002.HCV1b/CH/BIDV293/2002.EU256081)7290)7255)4749,((1b.JP._.PATNO35.AB285062,((1b.US.1997.2936.KC439510,1b.JP._.MD20.AF207761)7296,(1b.US.2006.HCV1b/US/BIDV370/2006.EU482839,1b.US.1992.HCV1b/US/BIDV123/1992.EU482888)7297)7295)7294,1b.US.2006.HCV1b/US/BIDV458/2006.EU482886)7293)4748)4747)4745)4744)4742,(((1a._._.V0371.KC127377,((((((1a.US.2003.HCV1a/US/BIDV46/2003.EU482865,((1a._._.V0430.KC127436,1a.CH.2005.HCV1a/CH/BIDV269/2005.EU155354)7308,((1a.US.2003.NR6W12.FJ896314,1a.US.2003.NR6W00.FJ896312)7310,(1a.US.2003.NR6W24.FJ896315,1a.US.2003.NR6W04.FJ896313)7311)7309)7307)7306,(1a.US.2006.HCV1a/US/BIDV410/2006.EU482882,((1a.US.2002.NR9W00.FJ896344,(1a.US.2002.NR9W04.FJ896345,1a.US.2003.NR9W24.FJ896347)7315)7314,1a._._.V0291.KC127323)7313)7312)7305,1a._._.V0533.KC127539)7304,(((1a.US.2001.01_17.DQ889263,(((1a.DE.2005.HCV1a/DE/BIDV1562/2005.EU687193,(((1a._._.145.KJ747871,(1a.AU._.79177125D7.FJ932286,((((((1a.GB._.ERR_91.AM600918,1a.GB._.ERR_9.AM600917)7331,(1a.CH.2005.HCV1a/CH/BIDV264/2005.EU256074,(1a.GB._.EMR_281.AM600947,1a.GB._.EMR_28.AM600946)7333)7332)7330,(1a._._.V0487.KC127493,(1a._._.V0296.KC127326,1a.DE.2004.HCV1a/DE/BIDV35/2004.EU155380)7335)7334)7329,(1a._._.V0290.KC127322,1a._._.V0289.KC127321)7336)7328,(1a.GB._.7G73R487S4.FJ932329,(1a.GB._.ESR_7.AM600912,1a.GB._.ESR_71.AM600913)7338)7337)7327,1a._._.V0320.KC127336)7326)7325)7324,(((1a._._.704.KJ747881,(((1a._._.EAO14d5.HQ824051,((((1a._._.EAO2m11.HQ824075,(1a._._.EAO2m2.HQ824066,1a._._.EAO2m10.HQ824074)7349)7348,((1a._._.EAO2m8.HQ824072,(((1a._._.EAO14d17.HQ824063,1a._._.EAO14d16.HQ824062)7354,1a._._.EAO2m7.HQ824071)7353,(1a._._.EAO2m12.HQ824076,(1a._._.EAO14d14.HQ824060,1a._._.EAO14d15.HQ824061)7356)7355)7352)7351,((1a._._.EAO2m9.HQ824073,1a._._.EAO14d7.HQ824053)7358,((1a._._.EAO2m4.HQ824068,1a._._.EAO14d13.HQ824059)7360,(1a._._.EAO14d4.HQ824050,1a._._.EAO14d8.HQ824054)7361)7359)7357)7350)7347,1a._._.EAO14d10.HQ824056)7346,1a._._.EAO14d18.HQ824064)7345)7344,(1a._._.EAO12s14.HQ824047,((((((1a._._.EAOpt13.HQ824028,(1a._._.EAOpt16.HQ824031,(1a._._.EAOpt11.HQ824026,(1a._._.EAOpt6.HQ824021,(((1a._._.EAOpt9.HQ824024,1a._._.EAOpt7.HQ824022)7374,1a._._.EAOpt19.HQ824033)7373,(1a._._.EAOpt15.HQ824030,1a._._.EAOpt20.HQ824034)7375)7372)7371)7370)7369)7368,(1a._._.EAO14d12.HQ824058,((1a._._.EAO2m15.HQ824079,(1a._._.EAO2m3.HQ824067,1a._._.EAO2m14.HQ824078)7379)7378,1a._._.EAO2m1.HQ824065)7377)7376)7367,((1a._._.EAOpt14.HQ824029,1a._._.EAO12s6.HQ824039)7381,((1a._._.EAOpt12.HQ824027,(1a._._.EAOpt5.HQ824020,1a._._.EAOpt10.HQ824025)7384)7383,(1a._._.EAOpt18.HQ824032,(1a._._.EAOpt8.HQ824023,(((1a._._.EAO12s2.HQ824035,1a._._.EAO12s13.HQ824046)7389,1a._._.EAO12s7.HQ824041)7388,1a._._.EAO12s1.HQ824040)7387)7386)7385)7382)7380)7366,((((((1a._._.EAO6m2.HQ824081,1a._._.EAO6m12.HQ824091)7395,(((1a._._.EAO6m10.HQ824089,1a._._.EAO6m8.HQ824087)7398,1a._._.EAO6m6.HQ824085)7397,(1a._._.EAO6m1.HQ824080,1a._._.EAO6m3.HQ824082)7399)7396)7394,1a._._.EAO6m4.HQ824083)7393,((1a._._.EAO6m15.HQ824094,1a._._.EAO6m7.HQ824086)7401,(1a._._.EAO6m14.HQ824093,1a._._.EAO6m11.HQ824090)7402)7400)7392,(1a._._.EAO6m13.HQ824092,1a._._.EAO6m5.HQ824084)7403)7391,1a._._.EAO6m9.HQ824088)7390)7365,1a._._.EAO12s11.HQ824044)7364,(((1a._._.EAO12s10.HQ824043,1a._._.EAO14d6.HQ824052)7406,(1a._._.EAO12s8.HQ824042,1a._._.EAO12s16.HQ824048)7407)7405,1a._._.EAO12s3.HQ824036)7404)7363)7362)7343,(1a._._.ICC12s7.HQ823966,((1a._._.ICC12s2.HQ823961,((((1a._._.Icc14d4.HQ823978,(1a._._.ICC14d9.HQ823987,1a._._.ICC2m3.HQ823991)7415)7414,1a._._.ICC12s14.HQ823973)7413,((1a._._.ICCpt15.HQ823955,1a._._.ICC14d11.HQ823982)7417,((1a._._.ICC12s5.HQ823964,1a._._.ICC12s15.HQ823974)7419,(1a._._.ICCpt1.HQ823945,1a._._.ICC14d7.HQ823985)7420)7418)7416)7412,(((1a._._.ICCpt8.HQ823951,1a._._.ICCpt2.HQ823946)7423,((1a._._.ICC14d6.HQ823980,((1a._._.ICC14d14.HQ823988,((1a._._.ICC14d13.HQ823984,((((1a._._.ICC14d8.HQ823986,1a._._.ICC14d12.HQ823983)7433,(((1a._._.ICC6m14.HQ824018,(1a._._.ICC2m4.HQ823992,(1a._._.ICC2m16.HQ824004,1a._._.ICC2m11.HQ823999)7438)7437)7436,((((1a._._.ICC6m18.HQ824013,1a._._.ICC6m4.HQ824008)7442,(1a._._.ICC6m1.HQ824005,(1a._._.ICC6m6.HQ824010,1a._._.ICC6m12.HQ824016)7444)7443)7441,1a._._.ICC6m15.HQ824019)7440,((1a._._.ICC14d10.HQ823981,1a._._.ICC14d5.HQ823979)7446,1a._._.ICC14d1.HQ823977)7445)7439)7435,1a._._.ICC6m19.HQ824014)7434)7432,((1a._._.ICC6m13.HQ824017,(1a._._.ICC6m2.HQ824006,1a._._.ICC6m3.HQ824007)7449)7448,1a._._.ICC6m17.HQ824012)7447)7431,(1a._._.ICC2m1.HQ823990,1a._._.ICC2m10.HQ823998)7450)7430)7429,(1a._._.ICC2m7.HQ823995,1a._._.ICC14d2.HQ823975)7451)7428)7427,(1a._._.ICC14d15.HQ823989,1a._._.ICC14d3.HQ823976)7452)7426)7425,(((1a._._.ICCpt17.HQ823957,1a._._.ICC12s10.HQ823969)7455,(((((1a._._.ICC12s12.HQ823971,1a._._.ICC12s1.HQ823960)7460,1a._._.ICC12s13.HQ823972)7459,(1a._._.ICCpt5.HQ823949,1a._._.ICCpt3.HQ823947)7461)7458,((1a._._.ICCpt18.HQ823958,1a._._.ICCpt14.HQ823954)7463,(1a._._.ICCpt20.HQ823959,((1a._._.ICC12s11.HQ823970,1a._._.ICC12s8.HQ823967)7466,1a._._.ICC12s4.HQ823963)7465)7464)7462)7457,1a._._.ICCpt6.HQ823950)7456)7454,1a._._.ICCpt16.HQ823956)7453)7424)7422,1a._._.ICC12s3.HQ823962)7421)7411)7410,(1a._._.ICC2m6.HQ823994,1a._._.ICC2m13.HQ824001)7467)7409)7408)7342)7341,((((1a._._.CSM6m10.HQ824168,1a._._.CSM2m12.HQ824095)7471,(1a._._.CSM6m11.HQ824156,((1a._._.CSM2m6.HQ824100,(((((1a._._.CSM6m14.HQ824158,(1a._._.CSM3m8.HQ824120,1a._._.CSM6m2.HQ824164)7480)7479,((1a._._.CSM3m4.HQ824112,1a._._.CSM4m14.HQ824134)7482,((1a._._.CSM6m9.HQ824155,1a._._.CSM4m7.HQ824127)7484,(1a._._.CSM4m9.HQ824137,((1a._._.CSM4m20.HQ824132,1a._._.CSM5m8.HQ824150)7487,((((1a._._.CSM2m14.HQ824105,1a._._.CSM2m17.HQ824107)7491,1a._._.CSM6m12.HQ824157)7490,(1a._._.CSM6m3.HQ824166,1a._._.CSM4m5.HQ824128)7492)7489,1a._._.CSM5m18.HQ824143)7488)7486)7485)7483)7481)7478,((1a._._.CSM6m6.HQ824165,1a._._.CSM4m19.HQ824129)7494,((1a._._.CSM5m13.HQ824148,1a._._.CSM4m6.HQ824136)7496,(1a._._.CSM4m13.HQ824139,1a._._.CSM5m4.HQ824146)7497)7495)7493)7477,((1a._._.CSM2m15.HQ824106,1a._._.CSM6m5.HQ824161)7499,1a._._.CSM6m1.HQ824163)7498)7476,(1a._._.CSM5m5.HQ824140,1a._._.CSM2m19.HQ824108)7500)7475)7474,(1a._._.CSM4m4.HQ824126,1a._._.CSM2m2.HQ824096)7501)7473)7472)7470,((((1a._._.PCZ5m11.HQ823835,(((((1a._._.PCZ3m10.HQ823800,1a._._.PCZ6m20.HQ823854)7510,(1a._._.PCZ5m13.HQ823832,((1a._._.PCZ4m18.HQ823818,(1a._._.PCZ28d7.HQ823768,((1a._._.PCZ28d19.HQ823770,(1a._._.PCZ2m14.HQ823785,1a._._.PCZ28d8.HQ823772)7517)7516,1a._._.PCZ2m1_.HQ823794)7515)7514)7513,1a._._.PCZ4m6.HQ823820)7512)7511)7509,1a._._.PCZ5m15.HQ823834)7508,((((1a._._.PCZ5m10.HQ823831,1a._._.PCZ6m11.HQ823843)7521,(1a._._.PCZ4m16.HQ823813,1a._._.PCZ3m2.HQ823795)7522)7520,((1a._._.PCZ4m11.HQ823815,1a._._.PCZ5m17.HQ823827)7524,(1a._._.PCZ4m19.HQ823824,1a._._.PCZ5m18.HQ823828)7525)7523)7519,(((1a._._.PCZ3m13.HQ823802,(1a._._.PCZ28d5.HQ823765,(1a._._.PCZ3m22.HQ823808,1a._._.PCZ3m9.HQ823799)7530)7529)7528,1a._._.PCZ4m13.HQ823812)7527,1a._._.PCZ6m14.HQ823847)7526)7518)7507,((1a._._.PCZ4m2.HQ823823,(1a._._.PCZ3m19.HQ823806,(1a._._.PCZ3m21.HQ823807,1a._._.PCZ3m18.HQ823805)7534)7533)7532,(1a._._.PCZ6m2.HQ823842,1a._._.PCZ6m5.HQ823849)7535)7531)7506)7505,1a._._.PCZ4m3.HQ823810)7504,1a._._.PCZ5m19.HQ823829)7503,((1a.US.2002.02_64.DQ889279,1a.US.2002.0264.EU781789)7537,((1a._._.RMO3m11.HQ823895,(1a._._.RMOpt14.HQ823858,(1a._._.RMOpt21.HQ823860,(1a._._.RMOpt17.HQ823866,((((1a._._.RMOpt6.HQ823864,1a._._.RMOpt19.HQ823868)7546,((1a._._.RMOpt22.HQ823861,1a._._.RMOpt12.HQ823857)7548,1a._._.RMOpt2.HQ823862)7547)7545,(1a._._.RMOpt8.HQ823865,(((1a._._.RMOpt20.HQ823869,(1a._._.RMO3m3.HQ823887,(1a._._.RMO3m6.HQ823890,1a._._.RMO3m1.HQ823885)7554)7553)7552,((((1a._._.RMO2m4.HQ823877,((1a._._.RMO2m8.HQ823871,(1a._._.RMOpt11.HQ823856,(((1a._._.RMO5m14.HQ823923,1a._._.RMO3m4.HQ823888)7564,1a._._.RMO5m9.HQ823918)7563,1a._._.RMO3m10.HQ823894)7562)7561)7560,(((1a._._.RMO2m15.HQ823884,1a._._.RMO5m17.HQ823926)7567,1a._._.RMO5m6.HQ823915)7566,1a._._.RMO3m7.HQ823891)7565)7559)7558,(((((((1a._._.RMO6m7.HQ823932,1a._._.RMO6m12.HQ823936)7574,1a._._.RMO6m15.HQ823939)7573,(1a._._.RMO6m6.HQ823931,1a._._.RMO6m16.HQ823940)7575)7572,1a._._.RMO6m10.HQ823935)7571,(1a._._.RMO6m13.HQ823937,1a._._.RMO2m17.HQ823873)7576)7570,(1a._._.RMO3m2.HQ823886,1a._._.RMO2m14.HQ823883)7577)7569,(((1a._._.RMO5m20.HQ823929,(1a._._.RMO5m13.HQ823922,(1a._._.RMO5m19.HQ823928,1a._._.RMO5m15.HQ823924)7582)7581)7580,(1a._._.RMOpt16.HQ823859,1a._._.RMOpt5.HQ823855)7583)7579,(1a._._.RMO4m15.HQ823909,(1a._._.RMO4m7.HQ823901,(1a._._.RMO4m14.HQ823908,(1a._._.RMO4m9.HQ823903,1a._._.RMO4m10.HQ823904)7587)7586)7585)7584)7578)7568)7557,((((1a._._.RMO6m17.HQ823941,1a._._.RMO6m5.HQ823930)7591,1a._._.RMO6m20.HQ823944)7590,1a._._.RMO3m13.HQ823897)7589,1a._._.RMO6m8.HQ823933)7588)7556,1a._._.RMo3m8.HQ823892)7555)7551,1a._._.RMOpt3.HQ823863)7550)7549)7544,1a._._.RMOpt18.HQ823867)7543)7542)7541)7540)7539,(1a._._.RMO2m13.HQ823882,(((1a._._.RMO2m7.HQ823879,1a._._.RMO2m9.HQ823872)7595,(1a._._.RMO2m6.HQ823870,1a._._.RMO2m2.HQ823875)7596)7594,(1a._._.RMO3m12.HQ823896,(1a._._.RMO3m15.HQ823899,(1a._._.RMO2m12.HQ823881,1a._._.RMO2m3.HQ823876)7599)7598)7597)7593)7592)7538)7536)7502)7469,((1a.DE.2004.HCV1a/DE/BIDV32/2004.EU256106,1a._._.157.KJ747873)7601,((1a._._.694.KJ747879,1a._._.155.KJ747872)7603,(1a._._.137.KJ747870,(1a.BR.2001.BR111_P1_013001.EF032896,(1a.BR.2002.BR111_P3_2602.EF032898,(1a.BR.2003.BR111_P5_43003.EF032900,1a.BR.2002.BR111_P4_103102.EF032899)7607)7606)7605)7604)7602)7600)7468)7340,((((((1a.CN.2009.ZS30.KC844049,1a._._.V0221.KC127310)7613,1a.AU._.7G74R547S4.FJ932359)7612,(1a.AU._.71467104F7.FJ932285,(1a.AU._.7G71R237S4.FJ932354,(1a.AU._.79857103D9.FJ932278,1a.CH.2005.HCV1a/CH/BIDV263/2005.EU482857)7616)7615)7614)7611,(1a.AU._.7G71R357S4.FJ932291,(1a.AU._.79917104D6.FJ932283,1a.AU._.79207394D9.FJ932355)7618)7617)7610,1a.AU._.7G71R147S4.FJ932353)7609,(1a._._.40.KJ747854,(1a.BR.2003.BR601.EF032886,(1a.BR.2003.BR554_P1_52303.EF032887,1a.BR.2004.BR554_P17_102104.EF032890)7621)7620)7619)7608)7339)7323,1a._._.34.KJ747853)7322)7321,((1a._._.V0050.KC127168,((1a.US.2003.V3206.JX463574,1a.US.2006.V3340.JX463635)7625,((1a.US._.7043_FU24.EU362895,1a.US._.7043.EF407429)7627,1a.US.2003.HCV1a/US/BIDV112/2003.EU255933)7626)7624)7623,(((1a._._.V0036.KC127154,1a.US.2003.0331.EU781750)7630,(1a._._.V0023.KC127141,(((1a.US.1992.HCV1a/US/BIDV177/1992.EU234063,(((1a.US.2002.V3203.JX463571,1a.US.2005.V3215.JX463625)7637,1a._._.V0618.KC127624)7636,(1a._._.V0462.KC127468,1a.US.2006.HCV1a/US/BIDV702/2006.EU256057)7638)7635)7634,(1a._._.V0373.KC127379,1a._._.V0565.KC127571)7639)7633,(1a.US.2006.HCV1a/US/BIDV400/2006.EU862831,((1a.US.1992.HCV1a/US/BIDV165/1992.EU862838,1a.US.1989.HCV1a/US/BIDV198/1989.EU862826)7642,1a._._.V0049.KC127167)7641)7640)7632)7631)7629,((((1a.US.2004.HCV1a/US/BIDV39/2004.EU529676,(1a.US._.1003.EF407457,1a.US._.LIV03.EU677258)7647)7646,1a.US.2002.59B.AY956463)7645,(1a.US.2006.HCV1a/US/BIDV404/2006.EU155272,(1a._._.V0067.KC127185,(1a.US.2002.0226.EU781787,1a.US.2002.02_26.DQ889272)7650)7649)7648)7644,((((1a.US.2006.HCV1a/US/BIDV405/2006.EU256068,1a.US.2000.0021.EU781749)7654,1a.US.2000.00R.DQ889254)7653,((1a._._.V0491.KC127497,1a._._.V0041.KC127159)7656,1a.US.2003.03S.DQ889282)7655)7652,(1a._._.V0610.KC127616,(1a.US.2003.HCV1a/US/BIDV7/2003.EU256056,1a.US.2005.HCV1a/US/BIDV9/2005.EU482848)7658)7657)7651)7643)7628)7622)7320,((1a._._.V0479.KC127485,((1a.US.2003.V2527.JX463566,1a.US.2006.V3221.JX463630)7662,(1a._._.V0042.KC127160,1a.US.2004.HCV1a/US/BIDV102/2004.EU255993)7663)7661)7660,((1a.US.2001.HCV1a/US/BIDV317/2001.EU155284,(1a._._.V0332.KC127338,(1a._._.V0494.KC127500,1a._._.V0019.KC127137)7667)7666)7665,(((1a._._.V0399.KC127405,1a._._.V0497.KC127503)7670,(1a._._.V0037.KC127155,1a.US.2006.HCV1a/US/BIDV451/2006.EU256005)7671)7669,1a._._.V0579.KC127585)7668)7664)7659)7319)7318,(((1a._._.V0387.KC127393,(((((1a._._.V0474.KC127480,((1a._._.V0115.KC127232,1a._._.V0424.KC127430)7681,(1a.US.2003.V3330.JX463582,1a.US.2006.V3220.JX463629)7682)7680)7679,1a._._.V0423.KC127429)7678,(((((((1a.US.2006.HCV1a/US/BIDV453/2006.EU255934,(1a._._.V0183.KC127300,1a.US.1995.HCV1a/US/BIDV206/1995.EU255988)7690)7689,(((1a.US.2000.HCV1a/US/BIDV439/2000.EU482846,1a.US.2000.HCV1a/US/BIDV412/2000.EU155312)7693,1a._._.V0524.KC127530)7692,(1a.US._.1024_FU24.EU362877,1a._._.V0084.KC127202)7694)7691)7688,((((1a._._.V0118.KC127235,(1a._._.V0480.KC127486,((1a.US.2003.HCV1a/US/BIDV92/2003.EU256032,1a._._.V0463.KC127469)7701,(1a.US._.7032.EF407420,(1a.US.2001.HCV1a/US/BIDV115/2001.EU155216,1a._._.V0096.KC127213)7703)7702)7700)7699)7698,(1a.US.2005.HCV1a/US/BIDV1/2005.EU155247,((1a.US._.2027_FU24.EU362881,1a.US._.2027q.EU362902)7706,1a._._.V0576.KC127582)7705)7704)7697,((1a._._.V0414.KC127420,(1a.US._.7041_FU24.EU362894,1a.US._.7041.EF407451)7709)7708,((1a.US.2002.HCV1a/US/BIDV431/2002.EU239716,1a.US.1989.HCV1a/US/BIDV197/1989.EU155342)7711,((1a.US.1989.HCV1a/US/BIDV217/1989.EU482852,1a.US._.F730P.DQ889304)7713,((1a.US._.171.AF265136,1a.US._.173.AF265138)7715,1a._._.V0385.KC127391)7714)7712)7710)7707)7696,((1a.US.2004.HCV1a/US/BIDV12/2004.EU862828,((1a.US.1999.99_26.DQ889296,(1a._._.V0573.KC127579,1a._._.V0500.KC127506)7720)7719,(((1a.US.1992.HCV1a/US/BIDV213/1992.EU255992,(1a.US.2006.V3345.JX463638,1a.US.2003.V3351.JX463584)7724)7723,(1a._._.V0433.KC127439,((1a.US.2002.NR10W00.FJ896348,1a.US.2006.V3200.JX463604)7727,(1a.US.2002.NR10W04.FJ896349,(1a.US.2003.V3326.JX463551,1a.US.2003.NR10W24.FJ896351)7729)7728)7726)7725)7722,((1a.US._.6018.EF407448,(1a.US.2001.HCV1a/US/BIDV321/2001.EU256096,((1a.US.2006.HCV1a/US/BIDV454/2006.EU482862,(1a.US.2007.HCV1a/US/BIDV1706/2007.FJ181999,(((1a._._.V0624.KC127630,(1a.US.2001.NR12W04.FJ896368,1a._._.V0629.KC127635)7739)7738,(1a._._.V0070.KC127188,1a.US.2006.HCV1a/US/BIDV362/2006.EU155252)7740)7737,1a.US.1991.HCV1a/US/BIDV188/1991.EU255978)7736)7735)7734,1a._._.V0126.KC127243)7733)7732)7731,(1a.US.2001.HCV1a/US/BIDV318/2001.EU155285,1a.US.2006.HCV1a/US/BIDV41/2006.EU256002)7741)7730)7721)7718)7717,(((1a.DE.2012.patient_A.KC155254,(1a._._.V0446.KC127452,((1a.US.2004.BT3W60.FJ896306,1a.US.2003.BT3W48.FJ896305)7747,((1a.US.2002.BT3W04.FJ896307,1a.US.2003.BT3W12.FJ896304)7749,1a.US.2002.BT3W00.FJ896303)7748)7746)7745)7744,1a.US._.8070.EF407426)7743,1a.US.2002.02_30.DQ889273)7742)7716)7695)7687,(1a.US.2004.HCV1a/US/BIDV57/2004.EU256015,1a.US.1990.HCV1a/US/BIDV190/1990.EU255980)7750)7686,(((1a._._.V0007.KC127125,1a.US.2006.HCV1a/US/BIDV361/2006.EU482838)7753,((1a._._.V0094.KC127212,(1a.US.2002.SVR7W04.FJ896328,1a.US.2002.SVR7W12.FJ896329)7756)7755,(1a._._.V0593.KC127599,(1a._._.V0521.KC127527,1a.US.1990.HCV1a/US/BIDV191/1990.EU255981)7758)7757)7754)7752,(((1a.US.2007.HCV1a/US/BIDV1716/2007.FJ182001,1a.US.2003.V3352.JX463553)7761,(1a._._.V0525.KC127531,1a.US.2002.02_02.DQ889268)7762)7760,(1a.US._.L8117.DQ889308,(1a._._.V0501.KC127507,(1a._._.V0572.KC127578,(1a.US.2003.V3331.JX463583,1a.US.2006.V3333.JX463632)7766)7765)7764)7763)7759)7751)7685,(((1a._._.V0145.KC127262,1a.US.1990.HCV1a/US/BIDV168/1990.EU255965)7769,(((1a._._.V0633.KC127639,(1a.US._.7046.EF407433,1a.US._.7046_FU24.EU362896)7773)7772,(((1a._._.V0505.KC127511,(1a.US.2001.HCV1a/US/BIDV426/2001.EU155321,(1a.US.2008.HCV1a/US/BIDV1745/2008.FJ390394,1a.US._.F7106.DQ889301)7778)7777)7776,(1a.US.2002.HCV1a/US/BIDV82/2002.EU256026,1a.US.2003.03_52.DQ889290)7779)7775,(((((1a.US.2004.PT0624C.FJ958474,((1a.US.2004.PT0624A.FJ958472,1a.US.2004.PT067dQ.FJ958500)7786,1a.US.2004.PT067dU.FJ958502)7785)7784,(1a.US.2004.PT0648H.FJ958486,(1a.US.2004.PT060A.FJ958461,(1a.US.2004.PT067dO.FJ958498,1a.US.2004.PT0648Q.FJ958490)7789)7788)7787)7783,1a.US.2004.PT060D.FJ958463)7782,((1a.US.2004.PT0624S.FJ958481,1a.US.2004.PT0624N.FJ958478)7791,1a.US.2004.PT0648C.FJ958484)7790)7781,(1a.US.2004.PT0648T.FJ958491,(1a.US.2004.PT067dH.FJ958496,((((1a.US.2004.PT0648F.FJ958485,1a.US.2004.PT067dP.FJ958499)7797,(((1a.US.2004.PT067dL.FJ958497,1a.US.2004.PT0648L.FJ958487)7800,1a.US.2004.PT0624E.FJ958475)7799,1a.US.2004.PT060O.FJ958467)7798)7796,(((1a.US.2004.PT060U.FJ958470,1a.US.2004.PT0648V.FJ958492)7803,1a.US.2004.PT060L.FJ958465)7802,(((1a.US.2004.PT0648X.FJ958493,((1a.US.2004.PT067dV.FJ958503,1a.US.2004.PT0648N.FJ958489)7808,(1a.US.2004.PT067dR.FJ958501,((1a.US.2004.PT060G.FJ958464,((((1a.US.2004.PT0648M.FJ958488,(1a.US.2004.PT0648B.FJ958483,(1a.US.2004.PT0624O.FJ958479,1a.US.2004.PT060V.FJ958471)7817)7816)7815,1a.US.2004.PT060N.FJ958466)7814,(1a.US.2004.PT0648A.FJ958482,1a.US.2006.PT267dH.FJ959023)7818)7813,1a.US.2004.PT0624B.FJ958473)7812)7811,1a.US.2004.PT067dC.FJ958494)7810)7809)7807)7806,1a.US.2004.PT0624J.FJ958476)7805,1a.US.2004.PT060R.FJ958468)7804)7801)7795,(1a.US.2004.PT0624Q.FJ958480,1a.US.2004.PT0624M.FJ958477)7819)7794)7793)7792)7780)7774)7771,(((1a.CH.2006.HCV1a/CH/BIDV248/2006.EU255953,(1a.US.1989.HCV1a/US/BIDV173/1989.EU255968,(1a.US.1993.HCV1a/US/BIDV218/1993.EU862827,1a.US.1992.HCV1a/US/BIDV181/1992.EU255974)7824)7823)7822,1a.US.1990.HCV1a/US/BIDV172/1990.EU155339)7821,(1a._._.V0158.KC127275,(((1a.US._.LIV23_4.DQ838740,(1a.US._.LIV2312.DQ838744,1a.US._.LIV2311.DQ838745)7829)7828,(1a.US._.LIV235.DQ838742,(1a.US._.LIV2310.DQ838743,1a.US._.LIV239.DQ838741)7831)7830)7827,1a.US._.LIV23.DQ838739)7826)7825)7820)7770)7768,((1a._._.V0485.KC127491,((1a._._.V0389.KC127395,((1a.US.2001.0137.EU781793,1a.US.2001.01_37.DQ889266)7837,((((1a.US.2004.PT090I.FJ958850,1a.US.2004.PT0948J.FJ958879)7841,((((1a.US.2004.PT0924C.FJ958859,((1a.US.2004.PT0948A.FJ958870,1a.US.2004.PT0948H.FJ958877)7847,1a.US.2004.PT0924K.FJ958865)7846)7845,(1a.US.2004.PT097dU.FJ958886,(1a.US.2004.PT097dC.FJ958882,1a.US.2004.PT097dF.FJ958883)7849)7848)7844,1a.US.2004.PT0924D.FJ958860)7843,1a.US.2004.PT097dW.FJ958887)7842)7840,1a.US.2004.PT0924O.FJ958868)7839,((((1a.US.2004.PT097dM.FJ958885,((1a.US.2004.PT097dB.FJ958881,1a.US.2004.PT097dA.FJ958880)7855,1a.US.2004.PT0924B.FJ958858)7854)7853,(1a.US.2004.PT0948D.FJ958873,((1a.US.2004.PT0924F.FJ958862,1a.US.2004.PT097dY.FJ958889)7858,((1a.US.2004.PT0924G.FJ958863,1a.US.2004.PT0924J.FJ958864)7860,1a.US.2004.PT0924E.FJ958861)7859)7857)7856)7852,((1a.US.2004.PT090CC.FJ958849,(1a.US.2004.PT090W.FJ958855,1a.US.2004.PT0948I.FJ958878)7863)7862,(1a.US.2004.PT0948G.FJ958876,1a.US.2004.PT090BB.FJ958848)7864)7861)7851,(1a.US.2004.PT0948F.FJ958875,(1a.US.2004.PT0948C.FJ958872,1a.US.2004.PT0948B.FJ958871)7866)7865)7850)7838)7836)7835,(((1a.US.2002.V2511.JX463534,1a.US.2005.V3337.JX463608)7869,(1a._._.V0113.KC127230,1a.US.2000.00Z.DQ889257)7870)7868,(1a._._.V0539.KC127545,((1a._._.V0029.KC127147,1a._._.V0058.KC127176)7873,((1a.US.2001.BT1W04.FJ896284,1a.US.2002.BT1W36.FJ896285)7875,((1a.US.2003.V2529.JX463568,1a.US.2006.V3341.JX463636)7877,1a._._.V0089.KC127207)7876)7874)7872)7871)7867)7834)7833,(((1a._._.V0625.KC127631,(1a._._.V0024.KC127142,1a._._.V0082.KC127200)7881)7880,(1a.US.2006.HCV1a/US/BIDV457/2006.EU155237,(1a.US.2000.00W.DQ889256,(1a._._.V0421.KC127427,1a.US.2001.HCV1a/US/BIDV6/2001.EU256055)7884)7883)7882)7879,((((1a.US.2006.HCV1a/US/BIDV406/2006.EU155273,(1a.US.2002.02_39.DQ889275,1a.US.2008.HCV1a/US/BIDV1747/2008.FJ390395)7889)7888,((1a._._.V0198.KC127307,1a._._.V0146.KC127263)7891,(1a.US.2004.V3213.JX463581,1a.US.2007.V2550.JX463621)7892)7890)7887,(((1a._._.V0342.KC127348,1a._._.V0577.KC127583)7895,(1a.US.2007.V3349.JX463640,1a.US.2004.V3211.JX463579)7896)7894,(1a._._.V0169.KC127286,(((1a.US.2002.HCV1a/US/BIDV432/2002.EU155276,(((1a.US.2005.PT2048K.FJ958440,1a.US.2005.PT200K.FJ958418)7903,(1a.US.2005.PT2024P.FJ958435,(1a.US.2005.PT2048I.FJ958439,(1a.US.2005.PT207dM.FJ958457,(1a.US.2005.PT200M.FJ958419,((((1a.US.2005.PT2048W.FJ958447,1a.US.2005.PT200Q.FJ958420)7911,(1a.US.2005.PT207dK.FJ958455,(1a.US.2005.PT2024E.FJ958428,1a.US.2005.PT207dA.FJ958450)7913)7912)7910,1a.US.2005.PT2048R.FJ958445)7909,1a.US.2005.PT2048L.FJ958441)7908)7907)7906)7905)7904)7902,(((((((1a.US.2005.PT2024W.FJ958437,(1a.US.2005.PT200G.FJ958416,1a.US.2005.PT2024C.FJ958426)7921)7920,1a.US.2005.PT2024D.FJ958427)7919,((((1a.US.2005.PT2048D.FJ958438,1a.US.2005.PT2048Y.FJ958449)7925,1a.US.2005.PT2024R.FJ958436)7924,((((1a.US.2005.PT2048Q.FJ958444,1a.US.2005.PT2024I.FJ958430)7929,1a.US.2005.PT200T.FJ958423)7928,(1a.US.2005.PT207dB.FJ958451,(1a.US.2005.PT2024A.FJ958425,(1a.US.2005.PT2048M.FJ958442,1a.US.2005.PT2048O.FJ958443)7932)7931)7930)7927,(1a.US.2005.PT207dR.FJ958459,(1a.US.2005.PT207dN.FJ958460,((1a.US.2005.PT2024L.FJ958432,(1a.US.2005.PT207dD.FJ958453,(1a.US.2005.PT2024F.FJ958429,1a.US.2005.PT2024M.FJ958433)7938)7937)7936,(1a.US.2001.SVR3W12.FJ896297,1a.US.2005.PT200E.FJ958414)7939)7935)7934)7933)7926)7923,(1a.US.2005.PT2048U.FJ958446,1a.US.2005.PT2048X.FJ958448)7940)7922)7918,1a.US.2005.PT207dC.FJ958452)7917,1a.US.2005.PT200S.FJ958422)7916,1a.US.2005.PT207dL.FJ958456)7915,((((1a.US.2005.PT207dF.FJ958454,(1a.US.2005.PT200F.FJ958415,1a.US.2005.PT200R.FJ958421)7945)7944,1a.US.2005.PT200I.FJ958417)7943,1a.US.2005.PT2024K.FJ958431)7942,(1a.US.2005.PT2024O.FJ958434,1a.US.2005.PT200U.FJ958424)7946)7941)7914)7901)7900,(1a.US.2003.V3185.JX463544,1a.US.2006.V3199.JX463603)7947)7899,1a._._.V0179.KC127296)7898)7897)7893)7886,(((1a.US.2006.HCV1a/US/BIDV407/2006.EU155274,1a.US.2002.HCV1a/US/BIDV60/2002.EU256018)7950,((1a.US._.F742.DQ889305,1a._._.V0054.KC127172)7952,(((1a.US.2002.HCV1a/US/BIDV506/2002.EU482836,(1a.US.2002.SVR6W00.FJ896321,1a.US._.5009_FU24.EU362885)7956)7955,1a._._.DN09.EU781812)7954,1a._._.V0008.KC127126)7953)7951)7949,1a._._.V0014.KC127132)7948)7885)7878)7832)7767)7684,(((1a.US._.4025_FU24.EU362883,1a.US._.4025.EF407456)7959,1a._._.LTD12XF222.AF511948)7958,(((((((1a._._.V0562.KC127568,1a.US._.5043.EF407411)7966,1a._._.V0426.KC127432)7965,1a._._.V0526.KC127532)7964,((1a._._.V0061.KC127179,1a.US.2006.HCV1a/US/BIDV409/2006.EU155275)7968,(1a.US.1992.HCV1a/US/BIDV184/1992.EU255976,(1a.US._.7020.EF407418,(1a.US._.7065.EF407455,1a._._.V0100.KC127217)7971)7970)7969)7967)7963,1a.US.2005.HCV1a/US/BIDV103/2005.EU255994)7962,1a._._.V0033.KC127151)7961,1a._._.V0627.KC127633)7960)7957)7683)7677,((1a.US.2002.V2504.JX463527,1a.US._.V3195.HQ850288)7973,((1a._._.PHCV1/SF9_A.AF271632,1a._._.603.GQ848780)7975,(1a._._.HPCPOLYP.M32084,(1a.US._.98W6.AF265005,(((1a.US._.94W6.AF265102,1a.US._.95W6.AF265007)7980,(1a.US._.961.AF265052,(1a.US._.924.AF265057,(((1a.US._.1622.AF265066,1a.US._.1623.AF265065)7985,1a.US._.1624.AF265064)7984,(1a.US._.1612W2.AF265022,(1a.US._.168W2.AF265016,1a.US._.1610W2.AF265024)7987)7986)7983)7982)7981)7979,((1a.US._.205W6.AF265030,(1a.US._.205.AF265073,1a.US._.209W6.AF265026)7990)7989,(1a.US._.315.AF265046,(((1a.US._.37.AF265038,1a.US._.34W6.AF265000)7994,1a.US._.324.AF265042)7993,1a.US._.39.AF265037)7992)7991)7988)7978)7977)7976)7974)7972)7676,(1a.US.2004.PT0548D.FJ958396,((1a.US.2004.PT0524S.FJ958389,(((1a.US.2004.PT0548Q.FJ958399,(1a.US.2004.PT050X.FJ958381,1a.US.2004.PT0548I.FJ958397)8001)8000,1a.US.2004.PT0548B.FJ958395)7999,1a.US.2004.PT050V.FJ958380)7998)7997,((1a.US.2004.PT0548Y.FJ958403,1a.US.2004.PT0548U.FJ958401)8003,(1a.US.2004.PT057dK.FJ958410,(1a.US.2004.PT057dV.FJ958413,(((((1a.US.2004.PT0524F.FJ958385,1a.US.2004.PT0548T.FJ958400)8010,1a.US.2004.PT0524G.FJ958386)8009,((1a.US.2004.PT050S.FJ958378,(1a.US.2004.PT0524T.FJ958390,1a.US.2004.PT057dU.FJ958412)8013)8012,1a.US.2004.PT050O.FJ958376)8011)8008,(1a.US.2004.PT0524B.FJ958383,((((1a.US.2004.PT050F.FJ958371,(1a.US.2004.PT050R.FJ958377,1a.US.2004.PT057dL.FJ958411)8019)8018,(1a.US.2004.PT050D.FJ958369,(((1a.US.2004.PT0524N.FJ958388,1a.US.2004.PT0524V.FJ958391)8023,(1a.US.2004.PT050H.FJ958373,(1a.US.2004.PT0524AA.FJ958382,(1a.US.2004.PT050J.FJ958374,(1a.US.2004.PT0524DD.FJ958384,(1a.US.2004.PT057dG.FJ958407,1a.US.2004.PT0548L.FJ958398)8028)8027)8026)8025)8024)8022,1a.US.2004.PT057dC.FJ958404)8021)8020)8017,1a.US.2004.PT050T.FJ958379)8016,(((1a.US.2004.PT057dF.FJ958406,1a.US.2004.PT057dH.FJ958408)8031,1a.US.2004.PT0524W.FJ958392)8030,(1a.US.2004.PT0524X.FJ958393,1a.US.2004.PT057dI.FJ958409)8032)8029)8015)8014)8007,1a.US.2004.PT0524H.FJ958387)8006)8005)8004)8002)7996)7995)7675)7674,(1a.US.2002.02_41.DQ889276,(1a.US.1989.HCV1a/US/BIDV215/1989.EU569722,1a._._.V028_BN027.EU781805)8034)8033)7673,((1a.US.2006.V3342.JX463637,1a.US.2003.V3207.JX463575)8036,(1a._._.DN20.EU781822,(1a._._.V0416.KC127422,(((1a._._.V0047.KC127165,1a._._.V0016.KC127134)8041,1a._._.V0570.KC127576)8040,1a.US.1989.HCV1a/US/BIDV203/1989.EU255986)8039)8038)8037)8035)7672)7317,(((((1a._._.LTD32XF223.AF511949,1a._._.LTD62XF224.AF511950)8046,(1a.US.2003.V3205.JX463573,1a.US.2006.V3335.JX463634)8047)8045,(1a.US.2003.03_10.DQ889283,1a.US.2003.0310.EU781803)8048)8044,((1a.US.2003.HCV1a/US/BIDV93/2003.EU155246,1a.CH.2003.HCV1a/CH/BIDV259/2003.EU255956)8050,((1a.US.2007.V3328.JX463605,1a._._.V0417.KC127423)8052,1a._._.V0012.KC127130)8051)8049)8043,(((((1a.US._.6030.EF407444,1a._._.V0357.KC127363)8057,((((1a.US._.F781.DQ889306,1a.US.2006.HCV1a/US/BIDV394/2006.EU256048)8061,(1a._._.V0048.KC127166,(1a.US.2006.HCV1a/US/BIDV360/2006.EU256060,1a.US.2002.HCV1a/US/BIDV2147/2002.GQ149768)8063)8062)8060,(1a.US._.V2538.JX463593,1a.US.2004.V2510.JX463533)8064)8059,1a.US.2001.01_39.DQ889267)8058)8056,(1a.US._.L836PT.DQ889316,(1a.US.2004.PT0124D.FJ958600,(((1a.US.2004.PT017dD.FJ958620,(1a.US.2004.PT0148A.FJ958609,(1a.US.2004.PT010H.FJ958591,1a.US.2004.PT0148H.FJ958616)8071)8070)8069,((1a.US.2004.PT010T.FJ958596,1a.US.2004.PT010N.FJ958593)8073,((1a.US.2004.PT017dI.FJ958624,1a.US.2004.PT0124J.FJ958605)8075,((1a.US.2004.PT0124N.FJ958608,(1a.US.2004.PT010E.FJ958590,1a.US.2004.PT010A.FJ958587)8078)8077,1a.US.2004.PT010Q.FJ958594)8076)8074)8072)8068,((((((1a.US.2004.PT0148D.FJ958612,((1a.US.2004.PT017dP.FJ958627,1a.US.2004.PT017dV.FJ958629)8086,(1a.US.2004.PT0124A.FJ958597,((1a.US.2004.PT017dE.FJ958621,1a.US.2004.PT0148B.FJ958610)8089,(1a.US.2004.PT0148E.FJ958613,1a.US.2004.PT0148I.FJ958617)8090)8088)8087)8085)8084,((((1a.US.2004.PT0148L.FJ958619,(1a.US.2004.PT0124G.FJ958602,1a.US.2004.PT017dF.FJ958622)8095)8094,1a.US.2004.PT0124C.FJ958599)8093,(1a.US.2004.PT017dH.FJ958623,1a.US.2004.PT017dW.FJ958630)8096)8092,1a.US.2004.PT010C.FJ958589)8091)8083,(1a.US.2004.PT0124K.FJ958606,((1a.US.2004.PT010B.FJ958588,(1a.US.2004.PT017dK.FJ958625,1a.US.2004.PT017dN.FJ958626)8100)8099,((1a.US.2004.PT017dQ.FJ958628,(1a.US.2004.PT0124H.FJ958603,(1a.US.2004.PT0148G.FJ958615,1a.US.2004.PT0148F.FJ958614)8104)8103)8102,1a.US.2004.PT010R.FJ958595)8101)8098)8097)8082,(1a.US.2004.PT0124I.FJ958604,1a.US.2004.PT0148C.FJ958611)8105)8081,1a.US.2004.PT0124M.FJ958607)8080,1a.US.2004.PT010I.FJ958592)8079)8067)8066)8065)8055,(1a._._.TN18.EU781819,(((1a._._.V0144.KC127261,(1a.US._.6020.EF407450,1a.US._.6020_FU24.EU362887)8110)8109,(1a._._.V0185.KC127302,1a._._.V0125.KC127242)8111)8108,(1a._._.V0085.KC127203,((1a.US._.L823PT.DQ889315,1a._._.V0044.KC127162)8114,1a._._.V0159.KC127276)8113)8112)8107)8106)8054,(((((((1a.US.1992.HCV1a/US/BIDV166/1992.EU255963,1a._._.V0418.KC127424)8121,(((1a._._.V0090.KC127208,1a._._.V0443.KC127449)8124,1a.US.2001.HCV1a/US/BIDV114/2001.EU256087)8123,1a.US.2003.HCV1a/US/BIDV356/2003.EU155309)8122)8120,((1a.US.2004.HCV1a/US/BIDV387/2004.EU482841,(1a._._.V0140.KC127257,1a.US.1999.9929.EU781763)8127)8126,(1a.GB._.7G74R127S4.FJ932336,(1a._._.V0142.KC127259,1a._._.V0511.KC127517)8129)8128)8125)8119,((((1a._._.V0052.KC127170,((1a.US.2002.TN1681FL.DQ430811,1a.US.2003.TN16825del.DQ430814)8135,1a.US._.L8128.DQ889310)8134)8133,1a._._.V0428.KC127434)8132,(((1a.US.2002.02_44.DQ889277,1a.US.2002.0244.EU781782)8138,(1a._._.V0071.KC127189,(1a.GB._.ERR_15.AM600923,1a.GB._.ERR_151.AM600924)8140)8139)8137,(1a.US.2003.03D.DQ889281,(1a.US.2007.V2552.JX463623,1a.US.2004.V3212.JX463580)8142)8141)8136)8131,((1a._._.V0470.KC127476,((1a._._.V0133.KC127250,1a._._.V0529.KC127535)8146,((1a._._.V0409.KC127415,(1a._._.V0156.KC127273,1a._._.V0478.KC127484)8149)8148,(1a._._.V0415.KC127421,1a._._.V0419.KC127425)8150)8147)8145)8144,(1a._._.V0606.KC127612,(((1a.US._.169W2.AF265015,(1a.US._.163.AF265081,(1a.US._.163W2.AF265084,1a.US._.167.AF265060)8156)8155)8154,(1a.US._.162W2.AF265083,((1a.US._.161W2.AF265082,1a.US._.162.AF265080)8159,1a.US._.165W2.AF265019)8158)8157)8153,(1a.US._.161.AF265079,1a.US._.166.AF265061)8160)8152)8151)8143)8130)8118,(1a._._.V0646.KC127652,((((1a.US.2005.HCV1a/US/BIDV20/2005.EU256042,1a.US.2001.01U.DQ889262)8165,((1a._._.V0006.KC127124,(1a._._.V0107.KC127224,1a.CH.2002.HCV1a/CH/BIDV250/2002.EU482856)8168)8167,(1a._._.V0394.KC127400,(1a._._.V0567.KC127573,1a._._.V0534.KC127540)8170)8169)8166)8164,(1a._._.V0130.KC127247,((((1a._._.V0507.KC127513,(((1a._._.V0063.KC127181,((((1a.GB._.EMR_41.AM600943,1a.GB._.EMR_4.AM600942)8182,1a._._.V0640.KC127646)8181,1a._._.V0481.KC127487)8180,(1a.DE.2004.HCV1a/DE/BIDV30/2004.EU862833,(1a.DE.2004.HCV1a/DE/BIDV37/2004.EU862834,((1a.DE.2003.HCV1a/DE/BIDV29/2003.EU155379,1a._._.V029_BN050.EU781806)8186,1a._._.V0189.KC127305)8185)8184)8183)8179)8178,1a._._.V0368.KC127374)8177,(1a._._.V0405.KC127411,(1a.GB._.ERR_301.AM600937,1a.GB._.ERR_30.AM600936)8188)8187)8176)8175,(1a.US.2001.HCV1a/US/BIDV325/2001.EU155290,(1a._._.V0132.KC127249,(((1a.US.2001.NR11W24.FJ896355,(1a.US.2001.NR11W00.FJ896352,1a._._.V0062.KC127180)8194)8193,((1a.US._.PD101.AY695437,(1a._._.V0622.KC127628,1a.US.2002.V3187.JX463546)8197)8196,(1a.US._.1036.EF407441,1a.US.2001.NR11W12.FJ896354)8198)8195)8192,((1a._._.V0022.KC127140,1a.US.2001.NR4W12.FJ896281)8200,(1a.US.2001.HCV1a/US/BIDV320/2001.EU155287,(((1a._._.V0301.KC127327,1a._._.TN62.EU781813)8204,1a._._.V0471.KC127477)8203,(1a.US.2001.01_25.DQ889264,(1a._._.V0609.KC127615,1a.US._.5009.EF407445)8206)8205)8202)8201)8199)8191)8190)8189)8174,(1a._._.V0452.KC127458,1a.US.2001.HCV1a/US/BIDV324/2001.EU256097)8207)8173,(1a._._.V0013.KC127131,(1a._._.V0499.KC127505,1a._._.V0535.KC127541)8209)8208)8172)8171)8163,((1a._._.V0522.KC127528,(1a._._.V0440.KC127446,1a.US.2002.0211.EU781800)8212)8211,((1a.US.2007.V3329.JX463606,(1a.US.2003.HCV1a/US/BIDV48/2003.EU862841,1a._._.V0637.KC127643)8215)8214,1a.US.2003.HCV1a/US/BIDV91/2003.EU155245)8213)8210)8162)8161)8117,(1a._._.V0068.KC127186,1a._._.V0076.KC127194)8216)8116,(((1a._._.V0496.KC127502,1a.US.2006.HCV1a/US/BIDV510/2006.EU255936)8219,((((1a.US.2006.HCV1a/US/BIDV433/2006.EU255940,(1a.US.2005.HCV1a/US/BIDV13/2005.EU569723,1a.US.2006.HCV1a/US/BIDV697/2006.EU255941)8224)8223,1a.US.2006.HCV1a/US/BIDV446/2006.EU482861)8222,((1a._._.V0355.KC127361,1a._._.V0163.KC127280)8226,(1a.US._.7012.EF407438,1a.US._.7012_FU24.EU362892)8227)8225)8221,(((1a.US.2006.HCV1a/US/BIDV456/2006.EU482863,(1a.US.2005.PT157dP.FJ958754,((1a.US.2005.PT1548U.FJ958745,((((((1a.US.2005.PT157dV.FJ958758,1a.US.2005.PT1548P.FJ958741)8239,(1a.US.2005.PT1524A.FJ958727,1a.US.2005.PT157dG.FJ958750)8240)8238,1a.US.2005.PT150C.FJ958722)8237,((((1a.US.2005.PT1548H.FJ958738,1a.US.2005.PT1548V.FJ958746)8244,((1a.US.2005.PT157dN.FJ958753,1a.US.2005.PT1524B.FJ958728)8246,(1a.US.2005.PT157dB.FJ958748,1a.US.2005.PT1548A.FJ958736)8247)8245)8243,(1a.US.2005.PT157dT.FJ958757,((1a.US.2005.PT1548Q.FJ958742,1a.US.2005.PT1548R.FJ958743)8250,(1a.US.2005.PT1524N.FJ958732,1a.US.2005.PT157dM.FJ958752)8251)8249)8248)8242,(1a.US.2005.PT157dS.FJ958756,1a.US.2005.PT1548M.FJ958739)8252)8241)8236,1a.US.2005.PT1524S.FJ958735)8235,((1a.US.2005.PT150M.FJ958726,(1a.US.2005.PT1524G.FJ958729,(((1a.US.2005.PT1524M.FJ958731,1a.US.2005.PT157dX.FJ958759)8258,1a.US.2005.PT1524K.FJ958730)8257,1a.US.2005.PT157dQ.FJ958755)8256)8255)8254,1a.US.2005.PT1548D.FJ958737)8253)8234)8233,1a.US.2005.PT1548W.FJ958747)8232)8231)8230,1a._._.V0568.KC127574)8229,(1a._._.V0372.KC127378,1a._._.V0464.KC127470)8259)8228)8220)8218,((1a.US.2001.HCV1a/US/BIDV328/2001.EU155293,((((1a._._.V0005.KC127123,((1a.US.2007.HCV1a/US/BIDV699/2007.EU255942,(((1a.US._.L8106.DQ889307,1a._._.V0120.KC127237)8270,(1a._._.V0445.KC127451,((1a._._.V0123.KC127240,((((((1a.US._.7024.EF407443,(1a.US._.F7133.DQ889302,1a.US._.L8133.EU781766)8280)8279,((1a.US._.184.AF265141,1a.US._.181.AF265139)8282,1a.US._.183.AF265140)8281)8278,1a._._.V0106.KC127223)8277,((((1a.US.2002.HCV1a/US/BIDV333/2002.EU155297,1a._._.V0454.KC127460)8286,1a._._.V0616.KC127622)8285,((1a.US.2001.V3201.JX463569,1a.US.2004.V3214.JX463624)8288,(1a.US._.L861.DQ889320,(1a.US.2002.V3180.JX463539,1a.US.2005.V3196.JX463600)8290)8289)8287)8284,(1a._._.V0184.KC127301,(1a.US.2003.V3208.JX463576,1a.US._.V3350.JX463641)8292)8291)8283)8276,1a._._.V0032.KC127150)8275,(1a._._.V0017.KC127135,1a.US.2006.HCV1a/US/BIDV437/2006.EU155278)8293)8274)8273,1a.US.2002.HCV1a/US/BIDV334/2002.EU155298)8272)8271)8269,((1a.US.2007.HCV1a/US/BIDV1717/2007.FJ024280,1a.US.2003.HCV1a/US/BIDV413/2003.EU155313)8295,1a._._.V0571.KC127577)8294)8268)8267,1a._._.V0631.KC127637)8266)8265,((((1a.US._.6031.EF407454,1a.US._.HCTN.EF621489)8299,(1a._._.V0045.KC127163,1a._._.V0383.KC127389)8300)8298,((((1a.US.2004.HCV1a/US/BIDV11/2004.EU260396,(1a.US.2005.HCV1a/US/BIDV435/2005.EU482843,1a.US._.L8185.DQ889314)8305)8304,(1a.US.2006.HCV1a/US/BIDV391/2006.EU155267,(1a._._.V0141.KC127258,(1a.US.2005.HCV1a/US/BIDV8/2005.EU256058,1a.US.2006.HCV1a/US/BIDV359/2006.EU155251)8308)8307)8306)8303,((((((1a.US.2006.M003_A_NFLC6.JQ061785,(1a.US.2006.M003_A_NFLC3.JQ061781,1a.US.2006.M003_A_NFLC8.JQ061787)8315)8314,1a.US.2006.M003_A_NFLC5.JQ061783)8313,1a.US.2006.M003_A_NFLC7.JQ061786)8312,(1a.US.2006.M003_A_NFLC1R.JQ061780,(1a.US.2006.M003_A_NFLC5R.JQ061784,(1a.US.2006.M003_A_NFLC4.JQ061782,((1a.US.2008.M003_N_194C7.JQ062225,1a.US.2008.M003_N_194C6.JQ062224)8320,(1a.US.2008.M003_N_194C1.JQ062217,((1a.US.2008.M003_N_194C5.JQ062223,(1a.US.2008.M003_N_194C3.JQ062222,(1a.US.2008.M003_N_194C11.JQ062219,1a.US.2008.M003_N_194C10.JQ062218)8325)8324)8323,(1a.US.2008.M003_N_194C12.JQ062220,(1a.US.2008.M003_N_194C9.JQ062226,1a.US.2008.M003_N_194C2.JQ062221)8327)8326)8322)8321)8319)8318)8317)8316)8311,1a._._.V0410.KC127416)8310,1a._._.V0333.KC127339)8309)8302,(1a.US.2003.V2507.JX463530,1a.US.2006.V2534.JX463589)8328)8301)8297,1a.US.2004.HCV1a/US/BIDV357/2004.EU155310)8296)8264,((((1a._._.V0427.KC127433,1a.CH._.78387703K6.FJ932323)8332,(1a._._.V0370.KC127376,(1a._._.V0362.KC127368,((1a._._.V0336.KC127342,1a._._.V0411.KC127417)8336,(1a._._.V0348.KC127354,1a.US.2004.HCV1a/US/BIDV96/2004.EU256035)8337)8335)8334)8333)8331,(1a._._.V0055.KC127173,1a.US.2004.HCV1a/US/BIDV19/2004.EU482878)8338)8330,(((1a.US._.2005_FU24.EU362879,1a.US._.2005.EF407452)8341,((1a._._.V0612.KC127618,(1a.US.2002.SVR1W12.FJ896270,1a.US.2002.SVR1W00.FJ896268)8344)8343,1a.US.2004.HCV1a/US/BIDV53/2004.EU256013)8342)8340,(1a.US.2006.HCV1a/US/BIDV72/2006.EU256024,(1a._._.V0167.KC127284,1a._._.V0356.KC127362)8346)8345)8339)8329)8263,(((((1a._._.V0188.KC127304,((1a.US.2003.0345.EU781777,1a.US.2003.03_45.DQ889288)8353,(1a.US.2000.00U.DQ889255,(1a._._.V0527.KC127533,(1a.US.2006.V3344.JX463610,1a.US._.V3188.HQ850285)8356)8355)8354)8352)8351,((1a._._.V0532.KC127538,(1a.US.2005.HCV1a/US/BIDV59/2005.EU256017,(1a.US.2006.V3334.JX463633,1a.US.2003.V2526.JX463565)8360)8359)8358,(1a._._.V0031.KC127149,1a.US.2002.HCV1a/US/BIDV71/2002.EU155241)8361)8357)8350,(1a.US._.22.AF265122,1a.US._.21.AF265121)8362)8349,((((1a.US.2001.NR1W24.FJ896267,1a.US.2001.NR1W12.FJ896266)8366,(1a.US.2000.NR1W04.FJ896265,1a.US.2000.NR1W00.FJ896264)8367)8365,(((1a.US.1999.99_38.DQ889300,1a.US.1999.9938.EU781785)8370,(1a._._.V0649.KC127655,(1a._._.V0455.KC127461,(1a.DE.2004.HCV1a/DE/BIDV1563/2004.EU687194,1a._._.V0561.KC127567)8373)8372)8371)8369,(((1a.US.2006.HCV1a/US/BIDV336/2006.EU155248,1a._._.V0265.KC127316)8376,1a._._.V0003.KC127121)8375,1a.US.2003.V2522.JX463561)8374)8368)8364,((1a._._.V0170.KC127287,(((1a.US.2004.PT080K.FJ958942,(((1a.US.2004.PT080A.FJ958936,((1a.US.2004.PT0848H.FJ958962,1a.US.2004.PT0848N.FJ958966)8386,1a.US.2004.PT0848P.FJ958967)8385)8384,(((1a.US.2004.PT080W.FJ958945,(1a.US.2004.PT087dA.FJ958970,((1a.US.2004.PT080H.FJ958940,(1a.US.2004.PT0824B.FJ958946,(1a.US.2004.PT087dH.FJ958973,((1a.US.2004.PT0824BB.FJ958947,(1a.US.2004.PT0824H.FJ958951,1a.US.2004.PT0824J.FJ958952)8397)8396,(1a.US.2004.PT087dO.FJ958978,1a.US.2004.PT087dI.FJ958974)8398)8395)8394)8393)8392,((1a.US.2004.PT0824V.FJ958957,(1a.US.2004.PT087dN.FJ958977,1a.US.2004.PT087dW.FJ958981)8401)8400,(1a.US.2005.PT150G.FJ958725,((1a.US.2004.PT087dS.FJ958979,((1a.US.2004.PT0848C.FJ958958,(1a.US.2004.PT0848M.FJ958965,((1a.US.2004.PT087dU.FJ958980,((1a.US.2004.PT0848E.FJ958960,1a.US.2004.PT087dL.FJ958976)8411,1a.US.2004.PT080J.FJ958941)8410)8409,(1a.US.2004.PT080D.FJ958937,1a.US.2004.PT0824T.FJ958955)8412)8408)8407)8406,(1a.US.2004.PT0824D.FJ958948,(1a.US.2004.PT0824G.FJ958950,1a.US.2004.PT0848Q.FJ958968)8414)8413)8405)8404,1a.US.2004.PT0824R.FJ958953)8403)8402)8399)8391)8390)8389,(1a.US.2004.PT080L.FJ958943,1a.US.2004.PT0824U.FJ958956)8415)8388,1a.US.2004.PT0848K.FJ958964)8387)8383,1a.US.2004.PT080E.FJ958938)8382)8381,(1a.US.2002.NR3W24.FJ896278,1a.US.2001.NR3W00.FJ896276)8416)8380,(((1a.US.1992.HCV1a/US/BIDV209/1992.EU255990,1a.US.2003.HCV1a/US/BIDV83/2003.EU256027)8419,(1a._._.V0346.KC127352,1a._._.V0594.KC127600)8420)8418,((1a.US.2001.SVR10W04.FJ896362,1a.US.2001.SVR10W00.FJ896361)8422,(((((((1a._._.V0518.KC127524,1a.US.2002.HCV1a/US/BIDV81/2002.EU256095)8429,1a.US._.6071.EF407425)8428,((1a._._.V0034.KC127152,1a.US.2002.HCV1a/US/BIDV66/2002.EU482887)8431,1a._._.V0119.KC127236)8430)8427,1a._._.V0520.KC127526)8426,(((1a.DE.2004.HCV1a/DE/BIDV31/2004.EU862824,(1a._._.V0537.KC127543,1a.US.2004.HCV1a/US/BIDV99/2004.EU256038)8435)8434,(1a.US.1991.HCV1a/US/BIDV185/1991.EU155340,(1a.US.2004.HCV1a/US/BIDV54/2004.EU155239,1a._._.DN28.EU781811)8437)8436)8433,(1a._._.V0375.KC127381,(1a.US.2004.HCV1a/US/BIDV105/2004.EU155215,1a.US.2006.HCV1a/US/BIDV460/2006.EU482866)8439)8438)8432)8425,((1a.US.2001.HCV1a/US/BIDV113/2001.EU255998,(((1a.US.2004.HCV1a/US/BIDV51/2004.EU256011,(1a.US.2003.V2524.JX463563,1a.US.2004.HCV1a/US/BIDV56/2004.EU256014)8445)8444,1a.US.2005.HCV1a/US/BIDV111/2005.EU255932)8443,(1a.US.2006.HCV1a/US/BIDV511/2006.EU256012,((1a._._.V0611.KC127617,(1a.US.2002.HCV1a/US/BIDV87/2002.EU256030,1a.US.2002.HCV1a/US/BIDV69/2002.EU482868)8449)8448,1a.US.2003.HCV1a/US/BIDV40/2003.EU862840)8447)8446)8442)8441,(1a.US.2007.HCV1a/US/BIDV1714/2007.FJ205868,(1a.US.2006.HCV1a/US/BIDV459/2006.EU482864,1a.US.2004.HCV1a/US/BIDV98/2004.EU256037)8451)8450)8440)8424,(1a._._.DN07.EU781815,(((1a._._.V0361.KC127367,1a._._.V0011.KC127129)8455,1a.US.2007.HCV1a/US/BIDV1751/2007.FJ390399)8454,1a._._.V0074.KC127192)8453)8452)8423)8421)8417)8379)8378,(((1a._._.V0407.KC127413,(1a.US.2001.HCV1a/US/BIDV508/2001.EU250017,1a._._.V0628.KC127634)8459)8458,1a._._.V0154.KC127271)8457,((1a.US.2003.0336.EU781768,1a.US.2003.03_36.DQ889287)8461,(1a._._.V0492.KC127498,((1a.US.2003.HCV1a/US/BIDV62/2003.EU256020,(1a.US.2007.HCV1a/US/BIDV1708/2007.FJ024275,1a.US.2001.HCV1a/US/BIDV61/2001.EU256019)8465)8464,(1a.US.2007.HCV1a/US/BIDV1705/2007.FJ024087,1a.US.2002.HCV1a/US/BIDV80/2002.EU529680)8466)8463)8462)8460)8456)8377)8363)8348,(((((1a._._.V0127.KC127244,(1a._._.V0425.KC127431,1a.US.2001.HCV1a/US/BIDV378/2001.EU256044)8472)8471,(1a._._.V0056.KC127174,1a._._.V0581.KC127587)8473)8470,((((1a.US.2001.BT5W12.FJ896332,1a.US.2002.BT5W60.FJ896334)8477,(1a.US.2001.BT5W00.FJ896330,1a.US.2001.BT5W04.FJ896331)8478)8476,1a._._.V0004.KC127122)8475,((1a._._.V0166.KC127283,1a._._.V0010.KC127128)8480,(1a._._.V0380.KC127386,(1a._._.V0178.KC127295,1a._._.V0514.KC127520)8482)8481)8479)8474)8469,(((1a.US.1999.99H.DQ889292,((((1a.US.2004.PT0724G.FJ958560,(1a.US.2004.PT0724P.FJ958563,1a.US.2004.PT070F.FJ958544)8490)8489,((1a.US.2004.PT0724C.FJ958556,(1a.US.2004.PT0748S.FJ958574,(1a.US.2004.PT0724D.FJ958557,(((1a.US.2004.PT077dM.FJ958583,1a.US.2004.PT0724J.FJ958562)8497,1a.US.2004.PT070Y.FJ958552)8496,((1a.US.2004.PT0748A.FJ958564,(1a.US.2004.PT0748M.FJ958571,((1a.US.2004.PT077dG.FJ958579,1a.US.2004.PT070K.FJ958548)8502,(1a.US.2004.PT077dS.FJ958586,1a.US.2004.PT077dI.FJ958580)8503)8501)8500)8499,(1a.US.2004.PT070J.FJ958547,1a.US.2004.PT077dA.FJ958575)8504)8498)8495)8494)8493)8492,(1a.US.2004.PT077dO.FJ958585,1a.US.2004.PT077dN.FJ958584)8505)8491)8488,((1a.US.2004.PT0724E.FJ958558,(((1a.US.2004.PT077dB.FJ958576,(1a.US.2004.PT077dJ.FJ958581,1a.US.2004.PT070H.FJ958545)8511)8510,1a.US.2004.PT0724B.FJ958555)8509,((((1a.US.2004.PT0748P.FJ958572,1a.US.2004.PT070Q.FJ958549)8515,1a.US.2004.PT0748B.FJ958565)8514,1a.US.2004.PT070C.FJ958543)8513,(1a.US.2004.PT070W.FJ958551,1a.US.2004.PT077dE.FJ958578)8516)8512)8508)8507,(1a.US.2004.PT0724I.FJ958561,((((1a.US.2004.PT0724A.FJ958554,((((1a.US.2004.PT070I.FJ958546,1a.US.2004.PT077dC.FJ958577)8525,(1a.US.2004.PT077dK.FJ958582,1a.US.2004.PT0748E.FJ958567)8526)8524,1a.US.2004.PT0748J.FJ958569)8523,(1a.US.2004.PT070A.FJ958542,1a.US.2004.PT0748K.FJ958570)8527)8522)8521,1a.US.2004.PT0748I.FJ958568)8520,1a.US.2004.PT0724F.FJ958559)8519,1a.US.2004.PT070V.FJ958550)8518)8517)8506)8487,1a.US.2004.PT0748Q.FJ958573)8486)8485,((1a.US.2003.HCV1a/US/BIDV335/2003.EU155299,(1a.US.2004.HCV1a/US/BIDV74/2004.EU256094,((1a.US.2002.HCV1a/US/BIDV76/2002.EU529679,1a.US.2001.HCV1a/US/BIDV319/2001.EU155286)8532,(1a.US.2007.HCV1a/US/BIDV1709/2007.FJ205867,1a._._.V0519.KC127525)8533)8531)8530)8529,(1a._._.V0555.KC127561,1a.US._.8028.EF407423)8534)8528)8484,((((1a._._.V0129.KC127246,(1a.US.2001.SVR4W12.FJ896300,(1a.US.2001.SVR4W04.FJ896299,1a.US.2001.SVR4W00.FJ896298)8540)8539)8538,(((1a._._.V0476.KC127482,(((1a._._.V0009.KC127127,1a.US.2001.HCV1a/US/BIDV505/2001.EU256105)8546,1a._._.V0175.KC127292)8545,1a.US.2004.HCV1a/US/BIDV18/2004.EU256040)8544)8543,((1a._._.V0634.KC127640,1a.US.2006.HCV1a/US/BIDV444/2006.EU256003)8548,1a.US._.L815.DQ889312)8547)8542,(1a.US._.4012.EF407416,((1a.US.2003.0351.EU781774,1a.US.2003.03_51.DQ889289)8551,1a._._.V0152.KC127269)8550)8549)8541)8537,(((((1a.US.1990.HCV1a/US/BIDV216/1990.EU155344,(1a._._.V0134.KC127251,((1a.US.2003.V3184.JX463543,1a.US.2006.V3198.JX463602)8559,1a._._.V0026.KC127144)8558)8557)8556,1a.US.2007.HCV1a/US/BIDV462/2007.EU255935)8555,(((1a._._.V0608.KC127614,(1a._._.V0057.KC127175,((1a._._.patient11.EU370682,(1a._._.patient6.EU370680,1a._._.patient5.EU370679)8566)8565,(1a._._.F68534.EU370605,(1a._._.F68528.EU370602,1a._._.F68514.EU370598)8568)8567)8564)8563)8562,(1a.US.2003.V3204.JX463572,1a.US.2006.V3219.JX463628)8569)8561,(((1a.US.2006.HCV1a/US/BIDV450/2006.EU155236,(1a.CH._.78387153K6.FJ932317,1a.CH.2003.HCV1a/CH/BIDV232/2003.EU256070)8573)8572,(1a.US.2006.HCV1a/US/BIDV402/2006.EU256067,1a.US._.8004.EF407447)8574)8571,(((1a.US.2005.0332_P4_11505.EF032885,1a.US.2003.0332_P1_101603.EF032883)8577,1a._._.V0343.KC127349)8576,(1a._._.V0128.KC127245,((1a.US.2007.V2551.JX463622,1a.US.2004.V3210.JX463578)8580,(1a._._.V0613.KC127619,1a._._.V0583.KC127589)8581)8579)8578)8575)8570)8560)8554,(1a._._.V0408.KC127414,(1a.US.2003.HCV1a/US/BIDV88/2003.EU255938,(1a.US.2004.V2530.JX463585,1a.US.2001.V2502.JX463525)8584)8583)8582)8553,(((1a.US.2001.BT2W04.FJ896291,1a.US.2002.BT2W48.FJ896293)8587,1a.US.2002.BT2W60.FJ896294)8586,((1a._._.V0517.KC127523,1a.US.2006.HCV1a/US/BIDV397/2006.EU256050)8589,(1a.US.2006.HCV1a/US/BIDV89/2006.EU256031,(1a._._.V0541.KC127547,1a._._.V0623.KC127629)8591)8590)8588)8585)8552)8536,((((1a.US.2002.HCV1a/US/BIDV47/2002.EU256008,((1a._._.V0490.KC127496,1a.US.2005.HCV1a/US/BIDV94/2005.EU256033)8597,((1a._._.V0069.KC127187,1a._._.V0395.KC127401)8599,1a.US.2001.HCV1a/US/BIDV327/2001.EU155292)8598)8596)8595,(1a._._.V0523.KC127529,(((1a.US._.8012_FU24.EU362898,1a.US._.8012.EF407442)8603,1a._._.V0641.KC127647)8602,(1a._._.V0601.KC127607,((1a.US._.83W6.AF265107,(((1a.US._.86.AF265105,1a.US._.84W6.AF265108)8609,1a.US._.85.AF265104)8608,1a.US._.81.AF265103)8607)8606,1a.US._.81W6.AF265106)8605)8604)8601)8600)8594,((1a.US.1996.HCV1a/US/BIDV169/1996.EU155338,(((1a.US.2004.PT027dF.FJ958797,((((1a.US.2004.PT020K.FJ958770,((1a.US.2004.PT027dG.FJ958798,1a.US.2004.PT020B.FJ958761)8620,(1a.US.2004.PT0224E.FJ958774,1a.US.2004.PT0248J.FJ958788)8621)8619)8618,(((1a.US.2004.PT027dK.FJ958800,((1a.US.2004.PT020S.FJ958772,(1a.US.2004.PT020A.FJ958760,(1a.US.2004.PT0224J.FJ958778,(1a.US.2004.PT020E.FJ958764,((((((1a.US.2004.PT0248A.FJ958783,(1a.US.2004.PT0224I.FJ958777,(1a.US.2004.PT0224M.FJ958779,1a.US.2004.PT027dA.FJ958794)8637)8636)8635,(((1a.US.2004.PT027dS.FJ958804,1a.US.2004.PT0248D.FJ958786)8640,1a.US.2004.PT020R.FJ958771)8639,(1a.US.2004.PT027dN.FJ958803,(1a.US.2004.PT027dE.FJ958796,(1a.US.2004.PT020I.FJ958768,1a.US.2004.PT0248B.FJ958784)8643)8642)8641)8638)8634,1a.US.2004.PT0224H.FJ958776)8633,(1a.US.2004.PT0224W.FJ958782,((1a.US.2004.PT0224F.FJ958775,(1a.US.2004.PT0224O.FJ958780,(1a.US.2004.PT0248C.FJ958785,((1a.US.2006.PT267dO.FJ959028,(1a.US.2006.PT267dG.FJ959022,1a.US.2006.PT267dQ.FJ959030)8651)8650,1a.US.2004.PT0248L.FJ958790)8649)8648)8647)8646,1a.US.2004.PT0248O.FJ958793)8645)8644)8632,(1a.US.2004.PT0248K.FJ958789,1a.US.2004.PT0224D.FJ958773)8652)8631,(1a.US.2004.PT027dH.FJ958799,(1a.US.2004.PT020C.FJ958762,1a.US.2004.PT027dM.FJ958802)8654)8653)8630)8629)8628)8627)8626,((1a.US.2004.PT0248M.FJ958791,1a.US.2004.PT027dL.FJ958801)8656,1a.US.2004.PT0248F.FJ958787)8655)8625)8624,1a.US.2004.PT0224R.FJ958781)8623,1a.US.2004.PT0248N.FJ958792)8622)8617,1a.US.2004.PT027dD.FJ958795)8616,((1a.US.2004.PT020H.FJ958767,1a.US.2004.PT020J.FJ958769)8658,1a.US.2004.PT020D.FJ958763)8657)8615)8614,(1a.US.2002.02_22.DQ889271,((1a.US.2005.V3217.JX463627,(1a.US._.V2519.HQ850280,(1a._._.V0406.KC127412,1a._._.V0630.KC127636)8663)8662)8661,1a._._.V0020.KC127138)8660)8659)8613,(1a.US.1990.HCV1a/US/BIDV178/1990.EU255971,((((1a.US.1991.HCV1a/US/BIDV189/1991.EU255979,(1a.US.1990.HCV1a/US/BIDV175/1990.EU862839,1a.US.1990.HCV1a/US/BIDV195/1990.EU255983)8669)8668,(1a.US.2001.HCV1a/US/BIDV84/2001.EU256028,(1a.US.2001.HCV1a/US/BIDV425/2001.EU155320,1a._._.V0477.KC127483)8671)8670)8667,(1a.US.2002.HCV1a/US/BIDV332/2002.EU155296,1a.US.2003.V2514.JX463537)8672)8666,(((((1a.US.1989.HCV1a/US/BIDV210/1989.EU255991,1a.US.2007.HCV1a/US/BIDV1713/2007.FJ024278)8677,((1a._._.V0075.KC127193,1a._._.V0453.KC127459)8679,((1a._._.H6854.EU370629,(1a._._.H68514.EU370635,(1a._._.H6857.EU370632,(((1a._._.H6856.EU370631,1a._._.A004a16.EU370573)8686,(1a.US.1977.H77H21.AF011753,1a._._.A004a3.EU370567)8687)8685,(1a._._.H6852.EU370627,1a._._.H68510.EU370634)8688)8684)8683)8682)8681,(1a.US.1977.H77.NC_004102,(1a._._.COLONEL.AF290978,(1a.US.1977.HCVH.M67463,1a.US.1977.H77H11.AF011752)8691)8690)8689)8680)8678)8676,(((1a._._.V0065.KC127183,1a.US._.5069.EF407424)8694,((1a._._.V0377.KC127383,(1a._._.V0574.KC127580,1a._._.V0098.KC127215)8697)8696,1a._._.V0060.KC127178)8695)8693,(1a.US._.L844PT.DQ889318,1a.US.2004.HCV1a/US/BIDV49/2004.EU256009)8698)8692)8675,(1a.US.2004.HCV1a/US/BIDV97/2004.EU256036,((1a._._.V0213.KC127309,1a.US.2002.HCV1a/US/BIDV50/2002.EU256010)8701,(1a.US.2003.HCV1a/US/BIDV423/2003.EU239715,(1a.DE.2003.HCV1a/DE/BIDV27/2003.EU862832,1a._._.V0528.KC127534)8703)8702)8700)8699)8674,((((1a._._.V0173.KC127290,(1a._._.V0164.KC127281,(1a.US.2002.HCV1a/US/BIDV330/2002.EU482876,(1a.US.2007.HCV1a/US/BIDV1718/2007.FJ024281,1a._._.V0097.KC127214)8710)8709)8708)8707,(((1a._._.V0340.KC127346,1a._._.V0544.KC127550)8713,(1a._._.V0580.KC127586,1a._._.V0080.KC127198)8714)8712,1a.US.1990.HCV1a/US/BIDV180/1990.EU255973)8711)8706,((((1a.US.2002.HCV1a/US/BIDV326/2002.EU155291,((1a.DE.2003.HCV1a/DE/BIDV24/2003.EU862823,(1a._._.V0614.KC127620,1a._.2003.0312.EU781823)8721)8720,(1a.US.1992.HCV1a/US/BIDV174/1992.EU255969,1a.US.1990.HCV1a/US/BIDV212/1990.EU234065)8722)8719)8718,((1a._._.V0112.KC127229,1a.US.2006.HCV1a/US/BIDV337/2006.EU155249)8724,1a._._.V0306.KC127329)8723)8717,(1a.US.2005.HCV1a/US/BIDV3/2005.EU256043,(1a.US.2004.04_01.DQ889291,1a.US.2004.HCV1a/US/BIDV16/2004.EU256039)8726)8725)8716,(((1a.US.2002.HCV1a/US/BIDV58/2002.EU256016,1a._._.V0404.KC127410)8729,1a.US.1996.HCV1a/US/BIDV214/1996.EU155343)8728,((1a.US.1994.HCV1a/US/BIDV183/1994.EU255975,(1a.US.2005.V2531.JX463586,1a.US.2002.V3182.JX463541)8732)8731,((1a._._.V0442.KC127448,1a.US.2004.HCV1a/US/BIDV38/2004.EU482884)8734,(1a._._.V0382.KC127388,((1a.US.2004.PT030D.FJ958634,((1a.US.2004.PT030I.FJ958636,1a.US.2004.PT037dE.FJ958668)8739,((((1a.US.2004.PT0324I.FJ958649,1a.US.2004.PT0324B.FJ958642)8743,(1a.US.2004.PT030J.FJ958637,1a.US.2004.PT0324A.FJ958641)8744)8742,((1a.US.2004.PT0324D.FJ958644,1a.US.2004.PT037dJ.FJ958673)8746,((1a.US.2004.PT030A.FJ958631,1a.US.2004.PT030N.FJ958638)8748,1a.US.2004.PT0348D.FJ958655)8747)8745)8741,(((1a.US.2004.PT037dF.FJ958669,1a.US.2004.PT030C.FJ958633)8751,1a.US.2004.PT030P.FJ958639)8750,((1a.US.2004.PT037dG.FJ958670,(1a.US.2004.PT0324G.FJ958647,(1a.US.2004.PT0348I.FJ958660,1a.US.2004.PT0324L.FJ958652)8755)8754)8753,(1a.US.2004.PT0348F.FJ958657,1a.US.2004.PT0348B.FJ958653)8756)8752)8749)8740)8738)8737,1a.US.2004.PT0324F.FJ958646)8736)8735)8733)8730)8727)8715)8705,(((1a._._.DN03.EU781821,1a._._.V0621.KC127627)8759,((1a.US.1991.HCV1a/US/BIDV201/1991.EU255985,1a._._.V0168.KC127285)8761,(1a.US.2002.HCV1a/US/BIDV322/2002.EU155288,(((1a._._.V0092.KC127210,((1a.US._.93W6.AF265101,(1a.US._.913W6.AF265011,1a.US._.97.AF265098)8768)8767,(1a.US._.92W6.AF265100,1a.US._.912W6.AF265012)8769)8766)8765,1a._._.V0381.KC127387)8764,1a._._.V0153.KC127270)8763)8762)8760)8758,(1a._._.V0506.KC127512,(1a._._.V0400.KC127406,((1a.US._.33.AF265087,(1a.US._.31W6.AF265088,(1a.US._.323.AF265043,1a.US._.36W6.AF264998)8775)8774)8773,((1a.US._.32.AF265086,(1a.US._.34.AF265040,1a.US._.35.AF265039)8778)8777,1a.US._.37W6.AF264997)8776)8772)8771)8770)8757)8704)8673)8665)8664)8612)8611,(1a.US.2003.HCV1a/US/BIDV109/2003.EU255997,(1a.US.2005.HCV1a/US/BIDV90/2005.EU155244,(1a.US.1991.HCV1a/US/BIDV187/1991.EU255977,(1a.US.2006.HCV1a/US/BIDV52/2006.EU529677,(1a.US.2001.SVR9W12.FJ896343,1a._._.V0064.KC127182)8783)8782)8781)8780)8779)8610)8593,((((1a.US.2003.HCV1a/US/BIDV108/2003.EU255931,((1a.US.2006.HCV1a/US/BIDV401/2006.EU155271,((1a.US.2005.HCV1a/US/BIDV2/2005.EU256041,(1a.US.2000.00_66.DQ889260,1a.US.2006.HCV1a/US/BIDV358/2006.EU155250)8792)8791,1a.US.2004.HCV1a/US/BIDV75/2004.EU482870)8790)8789,(1a.US.2005.HCV1a/US/BIDV4/2005.EU256051,((1a._._.V0360.KC127366,1a._._.V0448.KC127454)8795,(1a.US.2002.02_08.DQ889269,1a.US.2002.0208.EU781751)8796)8794)8793)8788)8787,((1a._._.V0516.KC127522,1a.US._.6001.EF407422)8798,((1a.US._.L838.DQ889317,1a._._.V0235.KC127311)8800,(1a.US.2002.BT4W12.FJ896318,(1a.US.2003.BT4W48.FJ896319,1a.US.2002.BT4W04.FJ896317)8802)8801)8799)8797)8786,(1a.US.2008.HCV1a/US/BIDV1746/2008.FJ410172,(1a.US._.7003q.EU362908,1a._._.V0108.KC127225)8804)8803)8785,((1a.US._.1013q.EU362899,1a.US._.1013_FU24.EU362876)8806,((((1a.US.2006.HCV1a/US/BIDV438/2006.EU482845,1a._._.V0401.KC127407)8810,(1a.US._.203W6.AF265096,(((((((1a.US._.209.AF265069,(1a.US._.208.AF265070,1a.US._.2010W6.AF265035)8819)8818,1a.US._.207W6.AF265028)8817,(1a.US._.2011W6.AF265034,1a.US._.208W6.AF265027)8820)8816,1a.US._.203.AF265093)8815,(1a.US._.202W6.AF265095,1a.US._.206W6.AF265029)8821)8814,1a.US._.207.AF265071)8813,1a.US._.204W6.AF265031)8812)8811)8809,(((1a._._.V0131.KC127248,(1a.US._.1030.EF407437,1a.US._.1030_FU24.EU362878)8825)8824,(1a._._.V0598.KC127604,1a._._.V0384.KC127390)8826)8823,1a._._.DN12.EU781814)8822)8808,(((1a._._.V0549.KC127555,1a.US.2006.HCV1a/US/BIDV390/2006.EU155266)8829,((1a._._.V0441.KC127447,(1a.US.1997.HCV1a/US/BIDV171/1997.EU255967,1a.US._.4035.EF407453)8832)8831,1a._._.V0639.KC127645)8830)8828,(((1a.US._.8009.EF407446,1a.US.2003.HCV1a/US/BIDV411/2003.EU155311)8835,1a._._.V0626.KC127632)8834,((((1a._._.V0550.KC127556,((1a._._.V0038.KC127156,(1a._._.V0498.KC127504,1a._._.V0317.KC127335)8842)8841,1a.US.2000.00A.DQ889251)8840)8839,((1a.US.2000.00G.DQ889252,1a._._.V0347.KC127353)8844,(1a.US.2006.HCV1a/US/BIDV403/2006.EU256052,1a._._.V0077.KC127195)8845)8843)8838,((1a._._.V0548.KC127554,(((1a._._.V0176.KC127293,(1a._._.V0536.KC127542,1a.US.2003.SVR8W04.FJ896336)8851)8850,1a._._.V0066.KC127184)8849,1a._._.V0379.KC127385)8848)8847,(1a._._.V0559.KC127565,(1a.US.2007.V2549.JX463595,1a.US._.V3191.HQ850287)8853)8852)8846)8837,(1a._._.V0109.KC127226,((1a._._.V0078.KC127196,1a._._.V0391.KC127397)8856,1a._._.V0449.KC127455)8855)8854)8836)8833)8827)8807)8805)8784)8592)8535)8483)8468,((((1a._._.V0021.KC127139,((((1a._._.V0124.KC127241,1a._._.V0597.KC127603)8864,1a.US.2007.HCV1a/US/BIDV1710/2007.FJ024276)8863,(1a._._.V0530.KC127536,1a.US.2004.HCV1a/US/BIDV17/2004.EU482837)8865)8862,((((1a.US._.143.AF265135,1a.US._.141.AF265133)8869,1a.US._.142.AF265134)8868,(1a._._.V0027.KC127145,1a.US._.8030.EF407421)8870)8867,1a.US.2004.HCV1a/US/BIDV5/2004.EU482847)8866)8861)8860,(((1a.CH._.78387073K6.FJ932310,1a.CH._.78387273K6.FJ932309)8873,(1a.US.1999.9931.EU781773,1a.US.1999.99_31.DQ889299)8874)8872,(1a._._.V0566.KC127572,1a.US.2007.HCV1a/US/BIDV465/2007.EU155238)8875)8871)8859,((1a._._.V0341.KC127347,1a._._.V0413.KC127419)8877,((1a.US.2006.V3343.JX463609,1a.US.2003.V3189.JX463548)8879,1a._._.DN08.EU781820)8878)8876)8858,((((((1a.US._.7018.EF407414,(1a.US.2002.V2512.JX463535,1a.US.2005.V3336.JX463607)8886)8885,1a.US.1990.HCV1a/US/BIDV186/1990.EU482850)8884,(1a._._.V0171.KC127288,(((1a.US.2006.V3332.JX463631,1a.US.2003.V3202.JX463570)8890,1a._._.V0558.KC127564)8889,1a._._.V0482.KC127488)8888)8887)8883,(1a._._.V0093.KC127211,1a._._.V0079.KC127197)8891)8882,(1a._._.V0149.KC127266,1a._._.V0396.KC127402)8892)8881,((1a.TH.2004.GQ913865.GQ913865,1a.TH.2008.THCMR2/08.HM042046)8894,(((1a.US.1999.99N.DQ889294,1a._._.V0116.KC127233)8897,(1a.US.2003.0313.EU781783,1a._._.V0002.KC127120)8898)8896,(1a.US.2002.V2506.JX463529,1a.US.2005.V2532.JX463587)8899)8895)8893)8880)8857)8467)8347)8262)8261,(((1a.US.2002.0246.EU781804,1a.US.2002.02_46.DQ889278)8902,(1a.US._.1002.EF407412,(1a._._.V0018.KC127136,(1a.US._.7002_FU24.EU362890,1a.US._.7002q.EU362907)8905)8904)8903)8901,((1a._._.V0147.KC127264,(((1a._._.V0104.KC127221,((1a._._.V0083.KC127201,1a._._.V0177.KC127294)8912,(1a._._.V0151.KC127268,((((((((((1a.US.2006.HCV1a/US/BIDV461/2006.EU482867,((1a.GB._.ESR_35.AM600955,1a.GB._.ESR_351.AM600956)8925,(1a.AU._.7G74R417S3.FJ932356,((1a.GB._.ERR_8.AM600915,1a.GB._.ERR_81.AM600916)8928,1a.AU._.79107574D2.FJ932346)8927)8926)8924)8923,((1a.GB._.ERR_20.AM600930,1a.GB._.ERR_201.AM600931)8930,(((1a.US.2003.V2528.JX463567,1a.US.2006.V2548.JX463620)8933,1a.GB._.7G73R787S4.FJ932338)8932,((1a._._.V0402.KC127408,1a.US.2002.HCV1a/US/BIDV77/2002.EU482871)8935,(1a._._.V0043.KC127161,1a._._.V0035.KC127153)8936)8934)8931)8929)8922,((1a.US.2002.HCV1a/US/BIDV70/2002.EU482869,(1a._._.V0160.KC127277,(1a.US.2006.HCV1a/US/BIDV464/2006.EU256007,1a.US.2006.HCV1a/US/BIDV445/2006.EU155233)8940)8939)8938,1a.US._.F718P.DQ889303)8937)8921,(((1a.CH.2005.HCV1a/CH/BIDV251/2005.EU529681,1a.CH.2004.HCV1a/CH/BIDV233/2004.EU255929)8943,(1a.US.2007.V2537.JX463592,1a.US.2004.V2509.JX463532)8944)8942,(1a._._.V0513.KC127519,(1a._._.V0643.KC127649,(1a._._.V0435.KC127441,(1a._._.V0363.KC127369,1a._._.V0099.KC127216)8948)8947)8946)8945)8941)8920,(1a._._.V0335.KC127341,((1a._._.V0001.KC127119,1a._._.V0369.KC127375)8951,1a.US.2005.HCV1a/US/BIDV104/2005.EU155214)8950)8949)8919,(((((1a.US.2002.59E.AY956465,(1a.US.2005.HCV1a/US/BIDV15/2005.EU862829,(1a._._.V0450.KC127456,1a._._.V0121.KC127238)8958)8957)8956,((1a._._.HCVRMT.AB520610,1a._._.V0420.KC127426)8960,((1a.US.2001.HCV1a/US/BIDV85/2001.EU256029,(1a.US.2004.HCV1a/US/BIDV101/2004.EU155213,(1a._._.V0392.KC127398,(1a.US.2003.HCV1a/US/BIDV701/2003.EU660387,(1a.US.2002.HCV1a/US/BIDV424/2002.EU155319,1a.US.2006.HCV1a/US/BIDV21/2006.EU862830)8966)8965)8964)8963)8962,(1a.US.2002.HCV1a/US/BIDV329/2002.EU155294,((1a.US.2004.V2539.JX463613,1a.US.2001.V2516.JX463556)8969,1a._._.V0136.KC127253)8968)8967)8961)8959)8955,((1a._._.V0374.KC127380,(1a._._.V0250.KC127312,(1a.US.1990.HCV1a/US/BIDV208/1990.EU255989,1a.US._.L8168.DQ889313)8973)8972)8971,(1a._._.V0438.KC127444,1a.AU._.7G74R347S4.FJ932358)8974)8970)8954,(((1a.US.2004.HCV1a/US/BIDV68/2004.EU155240,((1a.US.1989.HCV1a/US/BIDV205/1989.EU255987,(1a.US.1997.HCV1a/US/BIDV170/1997.EU255966,1a._._.DN14.EU781824)8980)8979,1a.US.2003.HCV1a/US/BIDV434/2003.EU155277)8978)8977,((1a.US.2005.HCV1a/US/BIDV10/2005.EU260395,1a.US.1999.99_25.DQ889295)8982,((1a.DE.2004.HCV1a/DE/BIDV33/2004.EU482832,(1a.US.2001.HCV1a/US/BIDV507/2001.EU595697,1a._._.V0260.KC127314)8985)8984,(1a._._.V0174.KC127291,(1a.US.2001.SVR12W00.FJ896365,1a.US.2001.SVR12W04.FJ896366)8987)8986)8983)8981)8976,(1a._._.V0510.KC127516,(1a._._.V0138.KC127255,1a.US.1992.HCV1a/US/BIDV167/1992.EU255964)8989)8988)8975)8953,(((((1a._._.V0262.KC127315,((1a._._.V0283.KC127320,1a._._.V0327.KC127337)8996,1a._._.V0312.KC127332)8995)8994,((1a.CH.2004.HCV1a/CH/BIDV225/2004.EU255945,1a._._.V0564.KC127570)8998,((1a.CH.2002.HCV1a/CH/BIDV249/2002.EU482855,(1a.CH.2005.HCV1a/CH/BIDV245/2005.EU255951,1a.CH.2005.HCV1a/CH/BIDV239/2005.EU155347)9001)9000,1a.CH.2005.HCV1a/CH/BIDV247/2005.EU255952)8999)8997)8993,(1a.US.2003.HCV1a/US/BIDV107/2003.EU255996,(1a._._.V0110.KC127227,(1a._._.V0366.KC127372,1a.US.2002.20E.AY956468)9004)9003)9002)8992,(((((((1a.US.2004.V3209.JX463577,1a.US._.V3348.HQ850289)9011,1a._._.V0114.KC127231)9010,1a.US.2004.HCV1a/US/BIDV386/2004.EU482840)9009,((((1a.US._.LIV02.EU677252,1a.AU._.75727074K7.FJ932287)9015,(1a.US.2006.V2546.JX463619,1a.US.2003.V2525.JX463564)9016)9014,(1a._._.V0503.KC127509,(1a.US.2002.HCV1a/US/BIDV427/2002.EU482835,1a.US.2002.25B.AY956464)9018)9017)9013,1a.US.2003.HCV1a/US/BIDV67/2003.EU256023)9012)9008,(1a._._.V0588.KC127594,((1a._._.V0378.KC127384,((1a.US.2003.V3183.JX463542,1a.US.2006.V2535.JX463590)9023,(1a.US._.5014_FU24.EU362886,1a.US._.5014.EF407435)9024)9022)9021,(1a.US.2002.HCV1a/US/BIDV422/2002.EU482834,1a._._.V0359.KC127365)9025)9020)9019)9007,(((1a.US.2005.HCV1a/US/BIDV86/2005.EU155243,(1a._._.V0165.KC127282,(1a._._.V0648.KC127654,1a.CH.2004.HCV1a/CH/BIDV261/2004.EU482872)9030)9029)9028,1a._._.V0434.KC127440)9027,(1a.US._.HCVTWB1.AY615798,1a.US.2006.HCV1a/US/BIDV398/2006.EU155269)9031)9026)9006,((((1a.US._.78.AF265132,((1a.US._.77.AF265131,1a.US._.76.AF265130)9037,(1a.US._.53.AF265126,(1a.US._.51.AF265124,1a.US._.52.AF265125)9039)9038)9036)9035,((((((1a.CH.2005.HCV1a/CH/BIDV265/2005.EU255958,1a._._.V0364.KC127370)9045,(1a._._.V0587.KC127593,(1a.US.2005.PT167DP.FJ958539,(1a.US.2005.PT167DN.FJ958538,((((1a.US.2005.PT1648J.FJ958530,(((((1a.US.2005.PT160CC.FJ958505,1a.US.2005.PT160S.FJ958511)9057,1a.US.2005.PT167DE.FJ958535)9056,(1a.US.2005.PT167DA.FJ958534,(1a.US.2005.PT1624P.FJ958521,((1a.US.2005.PT1648F.FJ958527,1a.US.2005.PT1648C.FJ958525)9061,1a.US.2005.PT1648K.FJ958531)9060)9059)9058)9055,1a.US.2005.PT1648O.FJ958532)9054,((((1a.US.2005.PT1648D.FJ958526,(1a.US.2005.PT160B.FJ958504,1a.US.2005.PT1624E.FJ958517)9066)9065,(1a.US.2005.PT167DR.FJ958541,(1a.US.2005.PT1648G.FJ958528,(1a.US.2005.PT160U.FJ958513,1a.US.2005.PT160Q.FJ958510)9069)9068)9067)9064,1a.US.2005.PT160J.FJ958508)9063,1a.US.2005.PT1648I.FJ958529)9062)9053)9052,1a.US.2005.PT167DJ.FJ958537)9051,((1a.US.2005.PT1624C2.FJ958515,1a.US.2005.PT167DQ.FJ958540)9071,1a.US.2005.PT1624D.FJ958516)9070)9050,((1a.US.2005.PT160F.FJ958506,(1a.US.2005.PT1624A.FJ958514,1a.US.2005.PT1648Q.FJ958533)9074)9073,((((1a.US.2005.PT1624I2.FJ958519,1a.US.2005.PT1624I1.FJ958518)9078,1a.US.2005.PT160T.FJ958512)9077,1a.US.2005.PT1624S.FJ958522)9076,1a.US.2005.PT160I.FJ958507)9075)9072)9049)9048)9047)9046)9044,1a._._.V0619.KC127625)9043,(1a._._.V0181.KC127298,(((1a._._.V0148.KC127265,1a.US.2004.V2508.JX463531)9082,1a._._.V0605.KC127611)9081,((1a.US._.43.AF265111,((1a.US._.42W6.AF265113,1a.US._.42.AF265110)9086,(1a.US._.41.AF265109,(1a.US._.43W6.AF265114,1a.US._.41W6.AF265112)9088)9087)9085)9084,(((1a.US._.623.AF265129,1a.US._.62.AF265127)9091,(((1a.US._.3005_FU24.EU362882,((1a._._.V0599.KC127605,1a.US._.3005.EF407431)9096,((1a.US._.V2540.HQ850283,1a.US.2001.V2515.JX463555)9098,1a._._.V0137.KC127254)9097)9095)9094,((((1a.US.2006.HCV1a/US/BIDV95/2006.EU256034,1a.US.2006.HCV1a/US/BIDV452/2006.EU256006)9102,(1a._._.V0483.KC127489,(1a._._.V0469.KC127475,(1a._._.V0590.KC127596,1a._._.V0182.KC127299)9105)9104)9103)9101,(1a._._.V0578.KC127584,1a.US.1992.HCV1a/US/BIDV192/1992.EU155341)9106)9100,((1a.US._.V2545.JX463618,1a.US.2003.V2523.JX463562)9108,(((1a.US.2005.V2533.JX463588,1a.US.2002.V2505.JX463528)9111,1a.US.2007.HCV1a/US/BIDV1712/2007.FJ182000)9110,1a._._.V0451.KC127457)9109)9107)9099)9093,((((1a._._.V0557.KC127563,(1a._._.V0143.KC127260,(1a.US.2005.V3216.JX463626,1a.US.2002.V2521.JX463560)9117)9116)9115,1a._._.V0531.KC127537)9114,(((1a.US.2005.HCV1a/US/BIDV63/2005.EU529678,1a._._.V0515.KC127521)9120,((((1a.US.2003.V2513.JX463536,1a.US.2006.V2547.JX463594)9124,1a._._.V0337.KC127343)9123,(1a.US.2004.HCV1a/US/BIDV100/2004.EU660383,1a.US.1999.9928.EU781767)9125)9122,(1a.US.2002.25E.AY956469,(((1a.US._.7040q.EU362909,1a.US._.7040_FU24.EU362893)9129,(1a.US.2002.HCV1a/US/BIDV331/2002.EU155295,1a._._.V0072.KC127190)9130)9128,1a.US.2006.HCV1a/US/BIDV696/2006.EU155282)9127)9126)9121)9119,((1a.US.2002.54E.AY956466,1a.US.2002.BT5W36.FJ896333)9132,((1a.US.2007.HCV1a/US/BIDV1707/2007.FJ024274,1a.US.2003.HCV1a/US/BIDV110/2003.EU256086)9134,(1a._._.V0393.KC127399,(1a.US.2006.V2536.JX463591,1a.US.2003.V3327.JX463552)9136)9135)9133)9131)9118)9113,((1a.US._.4040.EF407417,1a._._.V0551.KC127557)9138,1a._._.V0466.KC127472)9137)9112)9092)9090,(1a._._.V0135.KC127252,(1a._._.V0059.KC127177,((1a.US.2001.BT6W00.FJ896356,(1a.US.2002.BT6W60.FJ896359,1a.US.2002.BT6W42.FJ896360)9143)9142,1a._._.V0468.KC127474)9141)9140)9139)9089)9083)9080)9079)9042,(1a._._.V0586.KC127592,((1a._._.V0458.KC127464,(1a._._.V0545.KC127551,(((1a._._.V0351.KC127357,1a._._.V0040.KC127158)9150,(1a._._.V0459.KC127465,(1a._._.V0461.KC127467,1a._._.V0547.KC127553)9152)9151)9149,(1a._._.V0512.KC127518,(1a._._.V0456.KC127462,((1a.US.2004.HCV1a/US/BIDV106/2004.EU255995,1a.US.2003.HCV1a/US/BIDV64/2003.EU256021)9156,1a._._.V0354.KC127360)9155)9154)9153)9148)9147)9146,(1a._._.V0397.KC127403,1a.US.2002.HCV1a/US/BIDV79/2002.EU256025)9157)9145)9144)9041,(1a._._.V0596.KC127602,1a.US.2000.00M.DQ889253)9158)9040)9034,((((1a._._.V0103.KC127220,((1a.US.2005.V3194.JX463598,1a.US.2002.V3179.JX463538)9164,(1a.US.2002.SVR5W00.FJ896301,1a.US.2002.SVR5W04.FJ896302)9165)9163)9162,(1a._._.V0422.KC127428,(1a.US.2003.HCV1a/US/BIDV65/2003.EU256022,(1a._._.V0172.KC127289,1a.US.2006.HCV1a/US/BIDV436/2006.EU482844)9168)9167)9166)9161,(((1a.US._.8003.EF407439,1a._._.V0398.KC127404)9171,(1a._._.V0602.KC127608,1a.US.2001.HCV1a/US/BIDV323/2001.EU155289)9172)9170,((1a._._.03P.EU781810,(1a._._.V0467.KC127473,(1a.US._.V2520.HQ850281,1a.US.2005.V2541.JX463615)9176)9175)9174,(1a._._.V0585.KC127591,(((1a._._.V0484.KC127490,1a._._.V0553.KC127559)9180,(1a.US.2005.V3192.JX463596,1a.US._.V3181.HQ850284)9181)9179,(1a._._.V0472.KC127478,(1a.US.2001.0133.EU781788,1a.US.2001.01_33.DQ889265)9183)9182)9178)9177)9173)9169)9160,1a._._.TN15.EU781816)9159)9033,((1a._._.V0600.KC127606,(1a._._.V0349.KC127355,1a.US.2006.HCV1a/US/BIDV408/2006.EU255939)9186)9185,((((1a.US.2001.SVR2W04.FJ896289,((1a._._.V0307.KC127330,1a.US.2005.HCV1a/US/BIDV45/2005.EU256004)9192,((1a._._.V0603.KC127609,1a._._.DN11.EU781807)9194,(1a.US.2006.V2544.JX463617,(1a.US.2002.V2518.JX463557,1a.US._.V2518.HQ850279)9196)9195)9193)9191)9190,(((1a._._.950F_6237_8132_6.HQ113761,(1a._._.950F_6237_8132_4.HQ113759,(1a._._.950F_6237_8132_5.HQ113760,(1a._._.950F_6237_8132_2.HQ113757,(1a._._.950F_6237_8132_1.HQ113756,1a._._.950F_6237_8132_3.HQ113758)9203)9202)9201)9200)9199,1a.US.1990.HCV1a/US/BIDV182/1990.EU234064)9198,1a._._.V0117.KC127234)9197)9189,(1a.US.2006.HCV1a/US/BIDV395/2006.EU256049,(1a.US.2005.HCV1a/US/BIDV55/2005.EU660384,(1a.US.2004.HCV1a/US/BIDV73/2004.EU155242,1a.US.2005.HCV1a/US/BIDV1719/2005.FJ024282)9206)9205)9204)9188,((((1a._._.V0475.KC127481,1a._._.V0595.KC127601)9210,1a.US.2000.SVR11W00.FJ896363)9209,(((1a._._.V0386.KC127392,(1a.US._.2011.EF407434,1a.US._.2011_FU24.EU362880)9214)9213,1a.US.2001.01L.DQ889261)9212,(1a._._.V0344.KC127350,(1a._._.V0504.KC127510,((1a.US.2005.V3193.JX463597,((1a.US.2002.NR8W24.FJ896340,1a.US.2002.V2503.JX463526)9220,1a.US.2001.NR8W00.FJ896337)9219)9218,1a.US.2001.NR8W04.FJ896338)9217)9216)9215)9211)9208,(((1a._._.V0582.KC127588,1a._._.V0436.KC127442)9223,(((1a._._.V0591.KC127597,1a.US._.6025_FU24.EU362888)9226,(1a._._.V0028.KC127146,(1a._._.V3449.KC127656,1a._._.V0161.KC127278)9228)9227)9225,1a._._.V0180.KC127297)9224)9222,(1a._._.V0635.KC127641,(1a._._.V0540.KC127546,(1a._._.V0353.KC127359,(1a.US.2006.HCV1a/US/BIDV698/2006.EU155283,((1a.US.2001.NR2W24.FJ896274,(1a.US.2001.NR2W00.FJ896271,(1a.US.2001.NR2W04.FJ896272,1a.US.2001.NR2W12.FJ896273)9236)9235)9234,(1a.US.2002.HCV1a/US/BIDV116/2002.EU255999,(1a.US.2006.HCV1a/US/BIDV700/2006.EU255937,(1a.US.1990.HCV1a/US/BIDV194/1990.EU255982,(1a.US.2006.PT2448B.FJ958826,(((1a.US.2006.PT240F.FJ958805,(1a.US.2006.PT247dU.FJ958847,1a.US.2006.PT240J.FJ958806)9244)9243,(1a.US.2006.PT2448Q.FJ958834,1a.US.2006.PT2448N.FJ958833)9245)9242,(((((1a.US.2006.PT240P.FJ958811,(1a.US.2006.PT2424D.FJ958816,((1a.US.2006.PT247dP.FJ958843,1a.US.2006.PT2424U.FJ958822)9253,(((1a.US.2006.PT240R.FJ958813,1a.US.2006.PT2448K.FJ958831)9256,((1a.US.2006.PT2448C.FJ958827,1a.US.2006.PT247dF.FJ958838)9258,1a.US.2006.PT2424P.FJ958821)9257)9255,((1a.US.2006.PT247dC.FJ958835,((1a.US.2006.PT247dI.FJ958840,1a.US.2006.PT247dE.FJ958837)9262,(1a.US.2006.PT240S.FJ958814,1a.US.2006.PT247dT.FJ958846)9263)9261)9260,1a.US.2006.PT247dL.FJ958842)9259)9254)9252)9251)9250,(((1a.US.2006.PT2424E.FJ958817,((1a.US.2006.PT247dQ.FJ958844,1a.US.2006.PT2424G.FJ958818)9268,(1a.US.2006.PT240L.FJ958807,(1a.US.2006.PT2448M.FJ958832,(1a.US.2006.PT2448I.FJ958830,(((1a.US.2006.PT2424L.FJ958819,((1a.US.2006.PT240M.FJ958808,1a.US.2006.PT240T.FJ958810)9276,1a.US.2006.PT2424V.FJ958823)9275)9274,1a.US.2006.PT2448G.FJ958828)9273,1a.US.2006.PT247dH.FJ958839)9272)9271)9270)9269)9267)9266,1a.US.2006.PT247dK.FJ958841)9265,(1a.US.2006.PT247dR.FJ958845,(1a.US.2006.PT2424M.FJ958820,(1a.US.2006.PT2424C.FJ958815,1a.US.2006.PT2424W.FJ958824)9279)9278)9277)9264)9249,1a.US.2006.PT240N.FJ958809)9248,1a.US.2006.PT2448H.FJ958829)9247,1a.US.2006.PT240Q.FJ958812)9246)9241)9240)9239)9238)9237)9233)9232)9231)9230)9229)9221)9207)9187)9184)9032)9005)8991,(((1a.GB._.7G73R397S4.FJ932332,((1a.GB._.EMR_21.AM600944,((1a._._.V0465.KC127471,1a._._.V0339.KC127345)9286,1a.GB._.EMR_211.AM600945)9285)9284,((1a.US.1990.HCV1a/US/BIDV179/1990.EU482889,(1a.GB._.7G73R897S4.FJ932331,(1a._._.NS5ACR.AJ133097,1a._._.NS5ARES.AJ133098)9290)9289)9288,(1a.US.2003.03_11.DQ889284,((1a.GB._.EMR_331.AM600949,1a.GB._.EMR_33.AM600948)9293,1a.GB._.7G73R087S4.FJ932333)9292)9291)9287)9283)9282,((1a.GB._.ERR_231.AM600933,((1a._._.V0046.KC127164,1a.US.2001.HCV1a/US/BIDV440/2001.EU256053)9297,((1a.GB._.ESR_321.AM600952,1a.GB._.ESR_32.AM600951)9299,1a._._.HEC278830.AJ278830)9298)9296)9295,((1a.GB._.ERR_271.AM600935,1a.GB._.ERR_27.AM600934)9301,1a.GB._.ERR_18.AM600929)9300)9294)9281,(((((1a._._.V0592.KC127598,(1a.CH.2003.HCV1a/CH/BIDV231/2003.EU255928,1a.CH.2003.HCV1a/CH/BIDV257/2003.EU155351)9307)9306,((1a.US.2006.V3346.JX463611,1a.US._.V3190.HQ850286)9309,1a.US.2001.HCV1a/US/BIDV316/2001.EU239713)9308)9305,(1a._._.V0025.KC127143,(1a._._.V0431.KC127437,1a._._.V0087.KC127205)9311)9310)9304,(1a.CH.2003.HCV1a/CH/BIDV230/2003.EU255948,((1a._._.V0508.KC127514,1a._._.V0554.KC127560)9314,1a.US.1992.HCV1a/US/BIDV176/1992.EU255970)9313)9312)9303,(((1a._._.V0053.KC127171,1a.US.2000.SVR3W00.FJ896295)9317,((1a._._.V0091.KC127209,1a._._.V0388.KC127394)9319,((1a.GB._.7G73R437S4.FJ932335,1a._._.V0358.KC127364)9321,(1a._._.V0352.KC127358,1a._._.V0636.KC127642)9322)9320)9318)9316,(((1a.US._.L8119.DQ889309,1a._._.V0495.KC127501)9325,(1a._._.V0645.KC127651,1a._._.V0486.KC127492)9326)9324,((1a.US.2006.HCV1a/US/BIDV392/2006.EU256046,1a.US.2001.HCV1a/US/BIDV78/2001.EU595699)9328,1a._._.V0051.KC127169)9327)9323)9315)9302)9280)8990)8952)8918,((1a._._.V0615.KC127621,1a._._.V0073.KC127191)9330,(((1a._._.V0105.KC127222,1a._._.DN13.EU781808)9333,((((1a.TH.2003.GQ913867.GQ913867,1a.TH.2007.THCMN1/07.HM042042)9337,(((1a.TH.2008.THCMR3/08.HM042047,1a.TH.2008.THCMR5/08.HM042049)9340,1a.TH.2007.THCMR2/07.HM042040)9339,1a.TH.2007.THCML2/07.HM042043)9338)9336,(1a.TH.2008.THCMR4/08.HM042048,(1a.TH.2008.THCMR1/08.HM042045,(1a.TH.2007.THCML1/07.HM042041,1a.TH.2007.THCMR3/07.HM042044)9343)9342)9341)9335,(((1a._._.V0187.KC127303,(((1a.GB._.ERR_13.AM600921,(1a.GB._.ESR_19.AM600950,(1a.US.2000.00_11.DQ889258,1a.US.2000.0011.EU781771)9351)9350)9349,(1a._._.V0314.KC127333,1a._._.V0617.KC127623)9352)9348,((1a._._.V0253.KC127313,1a._._.V0295.KC127325)9354,(1a._._.V0197.KC127306,(1a.CH.2005.HCV1a/CH/BIDV235/2005.EU255949,1a.CH.2004.HCV1a/CH/BIDV234/2004.EU256071)9356)9355)9353)9347)9346,((((1a.PK._.HCV1a/NS5a/MN2.HQ891271,(1a.PK._.HCV1a/NS5a/MN8.HQ891276,1a.PK._.HCV1a/NS5a/MN1.HQ891269)9361)9360,(1a.PK._.HCV1a/NS5a/MN7.HQ891275,(1a.PK._.HCV1a/NS5a/MN10.HQ891268,1a.PK._.HCV1a/NS5a/MN5.HQ891273)9363)9362)9359,((((1a._._.V0292.KC127324,(1a._._.V0277.KC127319,1a._._.V0473.KC127479)9368)9367,1a.CH.2003.HCV1a/CH/BIDV258/2003.EU660385)9366,1a.GB._.7G78R767S4.FJ932342)9365,((((1a._._.V0276.KC127318,1a.CH.2003.HCV1a/CH/BIDV224/2003.EU255944)9372,((1a.DE.2007.HCV1a/DE/BIDV1564/2007.EU687195,((1a.GB._.ERR_16.AM600925,(((1a.CH.2002.HCV1a/CH/BIDV221/2002.EU155345,(1a.CH.2004.HCV1a/CH/BIDV262/2004.EU155352,(1a.CH.2003.HCV1a/CH/BIDV256/2003.EU155350,1a.CH._.78387243K6.FJ932313)9381)9380)9379,(1a.CH.2003.HCV1a/CH/BIDV223/2003.EU255943,1a.CH.2006.HCV1a/CH/BIDV228/2006.EU255947)9382)9378,(1a.CH.2005.HCV1a/CH/BIDV227/2005.EU482853,1a.CH._.78387653K6.FJ932319)9383)9377)9376,1a.CH._.78357163K6.FJ932305)9375)9374,(1a.CH.2003.HCV1a/CH/BIDV244/2003.EU862836,((1a._._.V0560.KC127566,1a.CH.2005.HCV1a/CH/BIDV267/2005.EU155353)9386,((1a._._.V0552.KC127558,1a.CH.2002.HCV1a/CH/BIDV252/2002.EU255954)9388,1a.US._.3018.EF407415)9387)9385)9384)9373)9371,(1a._._.V0274.KC127317,((((1a.CH.2003.HCV1a/CH/BIDV268/2003.EU255959,((((1a.DE.2004.HCV1a/DE/BIDV36/2004.EU256107,(1a.PK.2010.KC283194.KC283194,1a._._.V0367.KC127373)9398)9397,(1a.CH.2004.HCV1a/CH/BIDV260/2004.EU255957,(((1a.CH.2006.HCV1a/CH/BIDV229/2006.EU256069,(1a.CH.2005.HCV1a/CH/BIDV226/2005.EU255946,1a.CH.2003.HCV1a/CH/BIDV222/2003.EU255927)9403)9402,1a.CH.2005.HCV1a/CH/BIDV236/2005.EU155346)9401,1a.CH._.78387853K6.FJ932316)9400)9399)9396,(((((1a.CH.2005.HCV1a/CH/BIDV241/2005.EU255950,1a.CH.2005.HCV1a/CH/BIDV240/2005.EU155348)9408,1a.CH.2002.HCV1a/CH/BIDV254/2002.EU255955)9407,1a._._.V0081.KC127199)9406,(1a.GB._.ERR_361.AM600939,1a.GB._.ERR_36.AM600938)9409)9405,1a._._.V0309.KC127331)9404)9395,((1a.CH.2006.HCV1a/CH/BIDV270/2006.EU155355,(1a._._.V0439.KC127445,(1a.US.2009.10069_7B16.KT734572,(((1a.US.2009.10069July23_C2.KT734594,1a.US.2009.10069_7A29.KT734561)9416,((((((1a.US.2009.10069_2FB20.KT734604,1a.US.2009.10069_2FB2.KT734542)9422,1a.US.2009.10069_7A21.KT734557)9421,(1a.US.2009.10069_7A25.KT734560,1a.US.2009.10069_7B12.KT734568)9423)9420,1a.US.2009.10069_2FA19.KT734528)9419,(1a.US.2009.10069_2F18.KT734519,(1a.US.2009.10069_7A23.KT734558,1a.US.2009.10069_2FA8.KT734533)9425)9424)9418,((1a.US.2009.10069_7B15.KT734571,1a.US.2009.10069_7B13.KT734569)9427,(1a.US.2009.10069_7B19.KT734575,1a.US.2009.10069_7A5.KT734564)9428)9426)9417)9415,1a.US.2009.10069_2FB17.KT734540)9414)9413)9412)9411,(1a._._.V0345.KC127351,(1a._._.V0303.KC127328,(1a.GB._.ESR_341.AM600954,1a.GB._.ESR_34.AM600953)9431)9430)9429)9410)9394)9393,1a.CH.2005.HCV1a/CH/BIDV246/2005.EU155349)9392,1a._._.V0316.KC127334)9391,(((1a.GB._.7G79R977S4.FJ932340,1a.GB._.7G73R887S4.FJ932330)9434,1a.GB._.7G74R267S4.FJ932337)9433,(1a.CH.2006.HCV1a/CH/BIDV271/2006.EU482858,1a.CH._.78357463K6.FJ932302)9435)9432)9390)9389)9370,((1a._._.V0412.KC127418,(1a.DE.2003.HCV1a/DE/BIDV25/2003.EU482831,1a._._.V0642.KC127648)9438)9437,(1a.CH.2005.HCV1a/CH/BIDV238/2005.EU256072,1a.US.2004.HCV1a/US/BIDV414/2004.EU155314)9439)9436)9369)9364)9358,(1a.CH.2005.HCV1a/CH/BIDV237/2005.EU255930,(1a.GB._.ERR_17.AM600927,1a.GB._.ERR_171.AM600928)9441)9440)9357)9345,1a.CH.2001.HCV1a/CH/BIDV242/2001.EU482854)9344)9334)9332,(((((1a.US.2002.NR7W00.FJ896323,1a.US.2002.NR7W04.FJ896324)9446,(1a.US.2002.HCV1a/US/BIDV429/2002.EU155323,1a.GB._.7G73R987S4.FJ932328)9447)9445,(1a.US.2003.V3353.JX463554,1a.US.2006.V3197.JX463601)9448)9444,1a.US._.L860P.DQ889319)9443,((1a._._.V0647.KC127653,((1a._._.V0575.KC127581,1a._._.V0589.KC127595)9452,(((1a.US.1999.99I.DQ889293,1a.US.2005.HCV1a/US/BIDV388/2005.EU155265)9455,1a.US.2006.HCV1a/US/BIDV389/2006.EU482842)9454,1a.TH.2007.THCMR1/07.HM042039)9453)9451)9450,((1a.TH.2004.GQ913866.GQ913866,1a._._.V0632.KC127638)9457,((1a._._.V0086.KC127204,1a._._.V0088.KC127206)9459,1a.US.2006.HCV1a/US/BIDV396/2006.EU155268)9458)9456)9449)9442)9331)9329)8917,((1a.US.2002.0235.EU781795,1a.US.2002.02_35.DQ889274)9461,(((1a._._.V0644.KC127650,1a._._.V0543.KC127549)9464,1a._._.V0584.KC127590)9463,1a.US._.5012.EF407413)9462)9460)8916,((1a._._.V0542.KC127548,1a.US.2001.HCV1a/US/BIDV428/2001.EU155322)9466,((((1a.US.2003.NR5W12.FJ896310,1a.US.2003.NR5W24.FJ896311)9470,(1a.US.2002.NR5W00.FJ896308,1a.US.2003.NR5W04.FJ896309)9471)9469,(1a.US._.5003.EF407419,1a._._.V0457.KC127463)9472)9468,1a._._.V0556.KC127562)9467)9465)8915,1a._._.V0444.KC127450)8914)8913)8911)8910,1a.US.1990.HCV1a/US/BIDV200/1990.EU255984)8909,(1a._._.V0350.KC127356,(1a.US._.L898.EU781755,1a.US._.L898P.DQ889321)9474)9473)8908)8907,1a._._.V0111.KC127228)8906)8900)8260)8217)8115)8053)8042)7316)7303,((1a.US.2005.HCV1a/US/BIDV430/2005.EU256104,1a._._.V0509.KC127515)9476,(1a._._.V0150.KC127267,1a._._.V0030.KC127148)9477)9475)7302,(1a.US.2006.HCV1a/US/BIDV399/2006.EU155270,(1a.GB._.ERR_6.AM600914,1a._._.V0569.KC127575)4741)9478)7301)7300,1a.CY.2005.CYHCV025.HQ537007)7299,1b.US.1995.23.KC439508)7298)ROOT;
