# Supplementary material for: Epistatic Interactions in NS5A of Hepatitis C Virus Suggest Drug Resistance Mechanisms
Source: Genes (Basel). 2018 Jul 6;9(7):343. doi: 10.3390/genes9070343 (PMC6071292; doi:10.3390/genes9070343)
Supplement: Supplementary file 1 [file genes-09-00343-s001.zip › Suppl_Table1.xlsx]

## Sheet: Sheet1
	V8I	Q24K	L28M	V34I	K44R	Q54H	T83M	S107T	V121I	T122R	V138L	V153L	D171E	N180H	L183P
V8I	n/a	3.20455	14.1	0.534091	0	0	10.0714	0	0	0	0	0	0.542308	0	0.5875
Q24K	0.0609962	n/a	4.27273	0.0647383	0	1.64336	1.83117	0	0	0	0.11244	0	0.262937	0	1.85152
L28M	0.000195267	0.000342092	n/a	0.427273	0	0	8.05714	0	0	0	0.742105	0	0.867692	0	0
V34I	0.705053	2.70621e-08	0.443107	n/a	0.712121	0	0.61039	0	0	0	1.74282	0.427273	1.18322	0	1.03258
K44R	1	0.191187	1	0.62264	n/a	4.82051	0	0	0	0	1.23684	1.56667	1.20513	1.95833	0.522222
Q54H	1	0.316335	1	0.00112112	0.00147415	n/a	0	0	0	0	0	1.08462	0.667456	0	0.903846
T83M	0.00237237	0.430071	0.00868505	0.546229	1	0.845516	n/a	0	5.03571	0	0	2.01429	1.23956	0	0.671429
S107T	1	1	1	1	1	1	1	n/a	0	0	0	0	2.16923	0	0
V121I	1	0.601289	1	0.162993	1	1	0.481499	1	n/a	0	0.927632	3.525	2.16923	0	0
T122R	1	0.78055	1	0.290243	1	1	1	1	1	n/a	0	4.7	1.44615	11.75	0.783333
V138L	0.508744	0.000918364	1	1.32705e-06	0.953892	0.0487814	0.225681	1	1	0.684906	n/a	0	2.11215	0	0
V153L	1	0.153847	1	0.151603	1	1	0.995726	1	0.669053	0.513741	0.104585	n/a	0.433846	5.2875	0.705
D171E	0.726321	1.9146e-05	1	0.085775	0.808293	0.383312	0.831814	0.937405	0.0919565	0.891029	4.91074e-13	0.164935	n/a	0.271154	0
N180H	1	0.238034	1	0.0179253	1	0.764974	1	1	1	0.000794818	0.17425	0.00612989	0.110081	n/a	0.5875
L183P	0.835721	4.04139e-06	0.133857	0.887375	0.354143	0.985009	0.707363	1	0.217462	1	1.79282e-09	0.616235	1.68731e-20	0.505552	n/a
