# Supplementary material for: Epistatic Interactions in NS5A of Hepatitis C Virus Suggest Drug Resistance Mechanisms
Source: Genes (Basel). 2018 Jul 6;9(7):343. doi: 10.3390/genes9070343 (PMC6071292; doi:10.3390/genes9070343)
Supplement: Supplementary file 1 [file genes-09-00343-s001.zip › Supplementary_material_File_3.fasta.txt]

>4743
SGSWLRDVWDWICTVLSDFKTWLQSKLLPRLPGVPFLSCQRGYRGVWRGDGVMHTTCPCG
AQITGHVKNGSMRIVGPKTCSNMWHGTFPINAYTTGPCTPSPAPNYSRALWRVAAEEYAE
VTRVGDFHYVTGVTTDNLKCPCQVPAPEFFTELDGVRLHRYAPACKPLLREEATFQVGLN
QYLVGSQLPCEP
>4746
SGSWLRDVWDWICTVLSDFKTWLQSKLLPRLPGVPFVSCQRGYKGVWRGDGIMHTTCPCG
AQITGHVKNGSMRIVGPRACSNTWHGTFPINAYTTGPCTPSPAPNYSRALWRVAAEEYVE
VTRVGDFHYVTGMTTDNVKCPCQVPAPEFFTEVDGVRLHRYAPACKPLLREEVTFQVGLN
QYLVGSQLPCEP
>4753
SGSWLRDVWDWICTVLSDFKTWLQSKLLPRLPGVPFFSCQRGYKGVWRGDGIMQTTCPCG
AQITGHVKNGSMKIVGPKTCSNTWHGTFPINAYTTGPCTPSPAPNYSRALWRVAAEEYVE
VTRVGDFHYVTGMTTDNVKCPCQVPAPEFFTEVDGVRLHRYAPVCKPLLREEVKFQVGLN
QYLVGSQLPCEP
>4756
SGSWLRDVWDWICTVLTDFKTWLQSKLLPRLPGVPFLSCQRGYKGVWRGDGIMQTTCPCG
AQISGHVKNGSMRIVGPRTCSNTWHGTFPINAYTTGPCTPTPAPNYSRALWRVAAEEYVE
VTRVGDFHYVTGMTTDNVKCPCQVPAPEFFTEVDGVRLHRYAPACKPLLREEVTFQVGLN
QYLVGSQLPCEP
>4755
SGSWLRDVWDWICTVLTDFKTWLQSKLLPRLPGVPFLSCQRGYKGVWRGDGIMQTTCPCG
AQITGHVKNGSMRIVGPRTCSNTWHGTFPINAYTTGPCTPSPAPNYSRALWRVAAEEYVE
VTRVGDFHYVTGMTTDNVKCPCQVPAPEFFTEVDGVRLHRYAPACKPLLREEVTFQVGLN
QYLVGSQLPCEP
>4759
SGSWLRDVWDWICTVLTDFKTWLQSKLLPRLPGVPFLSCQRGYKGVWRGDGIMQTTCPCG
AQITGHVKNGSMRIVGPKTCSNTWHGTFPINAYTTGPCTPSPAPNYSRALWRVAAEEYVE
VTRVGDFHYVTGMTTDNLKCPCQVPAPEFFTEVDGVRLHRYAPACRPLLREEVTFQVGLN
QYLVGSQLPCEP
>4758
SGSWLRDVWDWICTVLTDFKTWLQSKLLPRLPGVPFLSCQRGYKGVWRGDGIMQTTCPCG
AQITGHVKNGSMRIVGPRTCSNTWHGTFPINAYTTGPCTPSPAPNYSRALWRVAAEEYVE
VTRVGDFHYVTGMTTDNLKCPCQVPAPEFFTEVDGVRLHRYAPACRPLLREEVTFQVGLN
QYLVGSQLPCEP
>4768
SGSWLRDVWDWICTVLTDFKTWLQSKLLPRLPGVPFLSCQRGYKGVWRGDGIMQTTCPCG
AQITGHVKNGSMRIVGPRTCSNTWHGTFPINAYTTGPCTPSPAPNYSRALWRVAAEEYVE
VTRVGDFHYVTGMTTDNVKCPCQVPAPEFFTEVDGVRLHRYAPACKPLLREEVVFQVGLN
QYLVGSQLPCEP
>4770
SGSWLRDVWDWICTVLTDFRTWLQSKLLPQLPGIPFFSCQRGYKGVWRGDGIMQTTCPCG
AQITGHVKNGSMRIVGPKTCSNTWHGTFPINAYTTGPCTPSPAPNYSRALWRVAAEEYVE
VTRVGDFHYVTGMTTDNVKCPCQVPAPEFFTEVDGVRLHRYAPACKPLLRDEVVFQVGLN
QYLVGSQLPCEP
>4769
SGSWLRDVWDWICTVLTDFKTWLQSKLLPQLPGVPFFSCQRGYKGVWRGDGIMQTTCPCG
AQITGHVKNGSMRIVGPKTCSNTWHGTFPINAYTTGPCTPSPAPNYSRALWRVAAEEYVE
VTRVGDFHYVTGMTTDNVKCPCQVPAPEFFTEVDGVRLHRYAPACKPLLRDEVVFQVGLN
QYLVGSQLPCEP
>4767
SGSWLRDVWDWICTVLTDFKTWLQSKLLPRLPGVPFLSCQRGYKGVWRGDGIMQTTCPCG
AQITGHVKNGSMRIVGPRTCSNTWHGTFPINAYTTGPCTPSPAPNYSRALWRVAAEEYVE
VTRVGDFHYVTGMTTDNVKCPCQVPAPEFFTEVDGVRLHRYAPACKPLLREEVVFQVGLN
QYLVGSQLPCEP
>4766
SGSWLRDVWDWICTVLTDFKTWLQSKLLPRLPGVPFLSCQRGYKGVWRGDGIMQTTCPCG
AQITGHVKNGSMRIVGPRTCSNTWHGTFPINAYTTGPCTPSPAPNYSRALWRVAAEEYVE
VTRVGDFHYVTGMTTDNVKCPCQVPAPEFFTEVDGVRLHRYAPACKPLLREEVVFQVGLN
QYLVGSQLPCEP
>4765
SGSWLRDVWDWICTVLTDFKTWLQSKLLPRLPGVPFLSCQRGYKGVWRGDGIMQTTCPCG
AQITGHVKNGSMRIVGPRTCSNTWHGTFPINAYTTGPCTPSPAPNYSRALWRVAAEEYVE
VTRVGDFHYVTGMTTDNVKCPCQVPAPEFFTEVDGVRLHRYAPACKPLLREEVMFQVGLN
QYLVGSQLPCEP
>4771
SGSWLRDVWDWICTVLSDFKTWLQSKLLPRLPGVPFLSCQRGYKGVWRGDGIMQTTCPCG
AQITGHVKNGSMRIVGPRTCSNTWHGTFPINAYTTGPCTPSPAPNYSRALWRVAAEEYVE
VTRVGDFHYVTGMTTDNVKCPCQVPAPEFFTEVDGVRMHRYAPACKPLLREEVTFQVGLN
QYLVGSQLPCEP
>4764
SGSWLRDVWDWICTVLTDFKTWLQSKLLPRLPGVPFLSCQRGYKGVWRGDGIMQTTCPCG
AQITGHVKNGSMRIVGPRTCSNTWHGTFPINAYTTGPCTPSPAPNYSRALWRVAAEEYVE
VTRVGDFHYVTGMTTDNVKCPCQVPAPEFFTEVDGVRLHRYAPACKPLLREEVMFQVGLN
QYLVGSQLPCEP
>4763
SGSWLRDVWDWICTVLTDFKTWLQSKLLPRLPGVPFLSCQRGYKGVWRGDGIMQTTCPCG
AQITGHVKNGSMRIVGPRTCSNTWHGTFPINAYTTGPCTPSPAPNYSRALWRVAAEEYVE
VTRVGDFHYVTGMTTDNVKCPCQVPAPEFFTEVDGVRLHRYAPACKPLLREEVTFQVGLN
QYLVGSQLPCEP
>4762
SGSWLRDVWDWICTVLTDFKTWLQSKLLPRLPGVPFLSCQRGYKGVWRGDGIMQTTCPCG
AQITGHVKNGSMRIVGPRTCSNTWHGTFPINAYTTGPCTPSPAPNYSRALWRVAAEEYVE
VTRVGDFHYVTGMTTDNVKCPCQVPAPEFFTEVDGVRLHRYAPACKPLLREEVTFQVGLN
QYLVGSQLPCEP
>4776
SGSWLRDVWDWICTVLSDFKTWLQSKLLPRLPGVPFLSCQRGYKGVWRGDGIMQTTCPCG
AQIAGHVKNGSMRIVGPRTCSNTWHGTFPINAYTTGPCTPSPAPNYTRALWRVAAEEYVE
ITRVGDFHYVTGMTTDNVKCPCQVPAPEFFTEVDGVRLHRYAPACKPLLREEVTFQVGLN
QYLVGSQLPCEP
>4775
SGSWLRDVWDWICTVLSDFKTWLQSKLLPRLPGVPFLSCQRGYKGVWRGDGIMQTTCPCG
AQIAGHVKNGSMRIVGPRTCSNTWHGTFPINAYTTGPCTPSPAPNYTRALWRVAAEEYVE
ITRVGDFHYVTGMTTDNVKCPCQVPAPEFFTEVDGVRLHRYAPACKPLLREEVTFQVGLN
QYLVGSQLPCEP
>4774
SGSWLRDVWDWICTVLSDFKTWLQSKLLPRLPGVPFLSCQRGYKGVWRGDGIMQTTCPCG
AQIAGHVKNGSMRIVGPRTCSNTWHGTFPINAYTTGPCTPSPAPNYTRALWRVAAEEYVE
ITRVGDFHYVTGMTTDNVKCPCQVPAPEFFTEVDGVRLHRYAPACKPLLREEVTFQVGLN
QYLVGSQLPCEP
>4773
SGSWLRDVWDWICTVLTDFKTWLQSKLLPRLPGVPFLSCQRGYKGVWRGDGIMQTTCPCG
AQITGHVKNGSMRIVGPRTCSNTWHGTFPINAYTTGPCTPSPAPNYTRALWRVAAEEYVE
VTRVGDFHYVTGMTTDNVKCPCQVPAPEFFTEVDGVRLHRYAPACKPLLREEVTFQVGLN
QYLVGSQLPCEP
>4772
SGSWLRDVWDWICTVLTDFKTWLQSKLLPRLPGVPFLSCQRGYKGVWRGDGIMQTTCPCG
AQITGHVKNGSMRIVGPKTCSNTWHGTFPINAYTTGPCTPSPAPNYSRALWRVAAEEYVE
VTRVGDFHYVTGMTTDNVKCPCQVPAPEFFTEVDGVRLHRYAPACKPLLREEVTFQVGLN
QYLVGSQLPCEP
>4761
SGSWLRDVWDWICTVLTDFKTWLQSKLLPRLPGVPFLSCQRGYKGVWRGDGIMQTTCPCG
AQITGHVKNGSMRIVGPRTCSNTWHGTFPINAYTTGPCTPSPAPNYSRALWRVAAEEYVE
VTRVGDFHYVTGMTTDNVKCPCQVPAPEFFTEVDGVRLHRYAPACKPLLREEVTFQVGLN
QYLVGSQLPCEP
>4779
SGSWLRDVWDWICTVLTDFKTWLQSKLLPRLPGVPFFSCQRGYKGVWRGDGIMQTTCPCG
AQIAGHVKNGSMRIVGPRTCSNTWHGTFPINAYTTGPCTPSPAPNYSRALWRVAAEEYVE
ITRVGDFHYVTGMTTDNLKCPCQVPAPEFFTEVDGVRLHRYAPACKPLLRDEVTFQVGLN
QYVVGSQLPCEP
>4783
SGSWLRDVWDWICTVLNDFKTWLQSKLLPRLPGVPFFSCQRGYKGVWRGDGIMQTICPCG
AQIAGHVKNGSMRIVGPRTCSNTWHGTFPINAYTTGPCTPTPAPNYSRALWRVAAEEYLE
VTRVGDFHYVTGMTTDNVKCPCQVPAPEFFTEVDGVRLHRYAPACKPLLRDEVTFQVGLN
QYLVGSQLPCEP
>4782
SGSWLRDVWDWICTVLNDFKTWLQSKLLPRLPGVPFFSCQRGYKGVWRGDGIMQTICPCG
AQIAGHVKNGSMRIVGPRTCSNTWHGTFPINAYTTGPCTPTPAPNYSRALWRVAAEEYVE
VTRVGDFHYVTGMTTDNVKCPCQVPAPEFFTEVDGVRLHRYAPACKPLLRDEVTFQVGLN
QYLVGSQLPCEP
>4781
SGSWLRDVWDWICTVLTDFKTWLQSKLLPRLPGVPFFSCQRGYKGVWRGDGIMQTICPCG
AQIAGHVKNGSMRIVGPRTCSNTWHGTFPINAYTTGPCTPTPAPNYSRALWRVAAEEYVE
VTRVGDFHYVTGMTTDNVKCPCQVPAPEFFTEVDGVRLHRYAPACKPLLRDEVTFQVGLN
QYLVGSQLPCEP
>4780
SGSWLRDVWDWICTVLTDFKTWLQSKLLPRLPGVPFLSCQRGYKGVWRGDGIMQTTCPCG
AQIAGHVKNGSMRIVGPRTCSNTWHGTFPINAYTTGPCTPSPAPNYSRALWRVAAEEYVE
VTRVGDFHYVTGMTTDNVKCPCQVPAPEFFTEVDGVRLHRYAPACKPLLRDEVTFQVGLN
QYLVGSQLPCEP
>4778
SGSWLRDVWDWICTVLTDFKTWLQSKLLPRLPGVPFFSCQRGYKGVWRGDGIMQTTCPCG
AQIAGHVKNGSMRIVGPRTCSNTWHGTFPINAYTTGPCTPSPAPNYSRALWRVAAEEYVE
VTRVGDFHYVTGMTTDNVKCPCQVPAPEFFTEVDGVRLHRYAPACKPLLRDEVTFQVGLN
QYLVGSQLPCEP
>4784
SGSWLRDVWDWICTVLTDFKTWLQSKLLPRLPGVPFLSCQRGYKGVWRGDGIMQTTCPCG
AQIAGHVKNGSMRIVGPRTCSNTWHGTFPINAYTTGPCTPSPAPNYSRALWRVAAEEYVE
VTRVGDFHYVTGMTTDNVKCPCQVPAPEFFTEVDGVRLHRYAPACKPLLREEVTFQVGLN
QYLVGSQLPCEP
>4777
SGSWLRDVWDWICTVLTDFKTWLQSKLLPRLPGVPFLSCQRGYKGVWRGDGIMQTTCPCG
AQIAGHVKNGSMRIVGPRTCSNTWHGTFPINAYTTGPCTPSPAPNYSRALWRVAAEEYVE
VTRVGDFHYVTGMTTDNVKCPCQVPAPEFFTEVDGVRLHRYAPACKPLLREEVTFQVGLN
QYLVGSQLPCEP
>4760
SGSWLRDVWDWICTVLTDFKTWLQSKLLPRLPGVPFLSCQRGYKGVWRGDGIMQTTCPCG
AQIAGHVKNGSMRIVGPRTCSNTWHGTFPINAYTTGPCTPSPAPNYSRALWRVAAEEYVE
VTRVGDFHYVTGMTTDNVKCPCQVPAPEFFTEVDGVRLHRYAPACKPLLREEVTFQVGLN
QYLVGSQLPCEP
>4757
SGSWLRDVWDWICTVLTDFKTWLQSKLLPRLPGVPFLSCQRGYKGVWRGDGIMQTTCPCG
AQITGHVKNGSMRIVGPRTCSNTWHGTFPINAYTTGPCTPSPAPNYSRALWRVAAEEYVE
VTRVGDFHYVTGMTTDNVKCPCQVPAPEFFTEVDGVRLHRYAPACKPLLREEVTFQVGLN
QYLVGSQLPCEP
>4754
SGSWLRDVWDWICTVLTDFKTWLQSKLLPRLPGVPFLSCQRGYKGVWRGDGIMQTTCPCG
AQITGHVKNGSMRIVGPRTCSNTWHGTFPINAYTTGPCTPSPAPNYSRALWRVAAEEYVE
VTRVGDFHYVTGMTTDNVKCPCQVPAPEFFTEVDGVRLHRYAPACKPLLREEVTFQVGLN
QYLVGSQLPCEP
>4752
SGSWLRDVWDWICTVLTDFKTWLQSKLLPRLPGVPFLSCQRGYKGVWRGDGIMQTTCPCG
AQITGHVKNGSMRIVGPRTCSNTWHGTFPINAYTTGPCTPSPAPNYSRALWRVAAEEYVE
VTRVGDFHYVTGMTTDNVKCPCQVPAPEFFTEVDGVRLHRYAPACKPLLREEVTFQVGLN
QYLVGSQLPCEP
>4788
SGSWLRDVWDWICTVLTDFKTWLQSKLLPRLPGVPFLSCQRGYKGVWRGDGIMHTTCPCG
AEITGHVKNGSMRIIGPKTCSNTWHGTFPINAYTTGPCTASPAPNYSRALWRVAAEEYVE
VTRVGDFHYVTGMTTDNVKCPCQVPAPEFFTEVDGVRLHRYAPACKPLLREEVTFQVGLN
QYLVGSQLPCEP
>4796
SGSWLRDVWDWICTVLSDFKTWLQSKLLPRLPGIPFVSCQRGYKGVWRGDGIMHTICPCG
AEIAGHVKNGSMRIVGPRACSNTWHGTFPINAYTTGPCTPSPAPNYSRALWRVAAEEYVE
VTRVGDFHYVTGMTTDNVKCPCQVPAPEFFTEVDGVRLHRYAPACKPLLRDEVTFQVGLN
QYLVGSQLPCEP
>4795
SGSWLRDVWDWICTVLSDFKTWLQSKLLPRLPGVPFVSCQRGYKGVWRGDGIMHTICPCG
AEIAGHVKNGSMRIVGPRACSNTWHGTFPINAYTTGPCTPSPAPNYSRALWRVAAEEYVE
VTRVGDFHYVTGMTTDNVKCPCQVPAPEFFTEVDGVRLHRYAPACKPLLRDEVTFQVGLN
QYLVGSQLPCEP
>4797
SGSWLRDVWDWICTVLSDFKTWLQSKLLPRLPGVPFISCQRGYKGVWRGDGIMHTICPCG
AEISGHVKNGSMRIVGPRACSNTWHGTFPINAYTTGPCTPSPAPNYSRALWRVAAEEYVE
VTRVGDFHYITGMTTDNVKCPCQVPAPEFFTEVDGVRLHRYAPACKPLLRDEVTFQVGLN
QYLVGSQLPCEP
>4794
SGSWLRDVWDWICTVLSDFKTWLQSKLLPRLPGVPFFSCQRGYKGVWRGDGIMHTICPCG
AEIAGHVKNGSMRIVGPRACSNTWHGTFPINAYTTGPCTPSPAPNYSRALWRVAAEEYVE
VTRVGDFHYVTGMTTDNVKCPCQVPAPEFFTEVDGVRLHRYAPACKPLLRDEVTFQVGLN
QYLVGSQLPCEP
>4793
SGSWLRDVWDWICTVLSDFKTWLQSKLLPRLPGVPFFSCQRGYKGVWRGDGIMHTICPCG
AEITGHVKNGSMRIVGPRACSNTWHGTFPINAYTTGPCTPSPAPNYSRALWRVAAEEYVE
VTRVGDFHYVTGMTTDNVKCPCQVPAPEFFTEVDGVRLHRYAPACKPLLRDEVTFQVGLN
QYLVGSQLPCEP
>4792
SGSWLRDVWDWICTVLSDFKTWLQSKLLPRLPGVPFFSCQRGYRGVWRGDGIMHTTCPCG
AEITGHVKNGSMRIVGPRACSNTWHGTFPINAYTTGPCTPSPAPNYSRALWRVAAEEYVE
VTRVGDFHYVTGMTTDNVKCPCQVPAPEFFTEVDGVRLHRYAPACKPLLRDEVTFQVGLN
QYLVGSQLPCEP
>4791
SGSWLRDVWDWICTVLSDFKTWLQSKLLPRLPGVPFFSCQRGYKGVWRGDGIMHTTCPCG
AEITGHVKNGSMRIVGPRACSNTWHGTFPINAHTTGPCTPSPAPNYSRALWRVAAEEYVE
VTRVGDFHYVTGMTTDNVKCPCQVPAPEFFTEVDGVRLHRYAPACKPLLRDEVTFQVGLN
QYLVGSQLPCEP
>4790
SGSWLRDVWDWICTVLSDFKTWLQSKLLPRLPGVPFLSCQRGYRGVWRGDGIMHTTCPCG
AEITGHVKNGSMRIVGPRACSNTWHGTFPINAYTTGPCTPSPAPNYSRALWRVAAEEYVE
VTRVGDFHYVTGMTTDNVKCPCQVPAPEFFTEVDGVRLHRYAPACKPLLREEVTFQVGLN
QYLVGSQLPCEP
>4789
SGSWLKDVWDWICTVLTDFKTWLQSKLLPRLPGVPFLSCQRGYKGVWRGDGIMHTTCPCG
AEITGHVKNGSMRIVGPRACSNTWHGTFPINAYTTGPCTPSPAPNYSRALWRVAAEEYVE
VTRVGDFHYVTGMTTDNVKCPCQVPAPEFFTEVDGVRLHRYAPACKPLLREEVTFQVGLN
QYLVGSQLPCEP
>4787
SGSWLRDVWDWICTVLTDFKTWLQSKLLPRLPGVPFLSCQRGYKGVWRGDGIMHTTCPCG
AEITGHVKNGSMRIVGPRACSNTWHGTFPINAYTTGPCTPSPAPNYSRALWRVAAEEYVE
VTRVGDFHYVTGMTTDNVKCPCQVPAPEFFTEVDGVRLHRYAPACKPLLREEVTFQVGLN
QYLVGSQLPCEP
>4802
SGSWLRDVWDWICTVLSDFKTWLQSKLLPRLPGVPFLSCQRGYKGVWRGDGIMQTTCPCG
AQITGHVKNGSMRIVGPKTCSNTWHGTFPINAYTTGPCTPSPAPNYSRALWRVAAEEYVE
VTRVGDFHYVTGMTTDNVKCPCQVPAPEFFTEVDGVRLHRYAPACKPLLREEVTFQVGLN
QYLVGSQLPCEP
>4803
SGSWLRDVWDWICTVLSDFKTWLQSKLLPRMPGVPFLSCQRGYKGVWRGDGIMHTICPCG
AQITGHVKNGSMRIVGPKTCSNTWHGTFPINAYTTGPCTPSPAPNYSKALWRVAAEEYVE
VTRVGDFHYVTGMTTDNVKCPCQVPAPEFFTEVDGVRLHRYAPACKPLLRDEVTFQVGLN
QYLVGSQLPCEP
>4801
SGSWLRDVWDWICTVLSDFKTWLQSKLLPRMPGVPFLSCQRGYKGVWRGDGIMQTTCPCG
AQITGHVKNGSMRIVGPKTCSNTWHGTFPINAYTTGPCTPSPAPNYSRALWRVAAEEYVE
VTRVGDFHYVTGMTTDNVKCPCQVPAPEFFTEVDGVRLHRYAPACKPLLREEVTFQVGLN
QYLVGSQLPCEP
>4800
SGSWLRDVWDWICTVLSDFKTWLQSKLLPRLPGVPFLSCQRGYKGVWRGDGIMQTTCPCG
AQITGHVKNGSMRIVGPKTCSNTWHGTFPINAYTTGPCTPSPAPNYSRALWRVAAEEYVE
VTRVGDFHYVTGMTTDNVKCPCQVPAPEFFTEVDGVRLHRYAPACKPLLREEVTFQVGLN
QYLVGSQLPCEP
>4804
SGSWLRDVWDWICTVLSDFKTWLQSKLLPQLPGIPFYSCQRGYKGIWRGDGIMQTTCPCG
AQITGHVKNGSMRIVGPKTCSNTWHGTFPINAYTTGPCTPSPAPNYSRALWRVAAEEYVE
VTRVGDFHYVTGMTTDNVKCPCQVPAPEFFTEVDGVRLHRYAPACKPLLREEVTFQVGLN
QFLVGSQLPCEP
>4799
SGSWLRDVWDWICTVLSDFKTWLQSKLLPRLPGVPFLSCQRGYKGVWRGDGIMQTTCPCG
AQITGHVKNGSMRIVGPKTCSNTWHGTFPINAYTTGPCTPSPAPNYSRALWRVAAEEYVE
VTRVGDFHYVTGMTTDNVKCPCQVPAPEFFTEVDGVRLHRYAPACKPLLREEVTFQVGLN
QYLVGSQLPCEP
>4809
SGSWLRDVWDWICTILADFKTWLQSKLLPRLPGVPFLSCQRGYKGVWRGDGIMQTTCPCG
AQITGHVKNGSMKIVGPKTCSNTWHGTFPINAYTTGPCTPSPAPNYSKALWRVAAEEYVE
ITRIGDFHYVTGITTDNVKCPCQVPAPEFFTEVDGVRLHRYAPACKPLLREEVVFQVGLN
QYLVGSQLPCEP
>4812
SGSWLRDVWDWICTVLTDFKTWLQSKLLPRLPGVPFFSCQRGYKGVWRGDGIMHTTCPCG
AQITGHVKNGSMRIVGPKTCSNTWHGTFPINAYTTGPCTPSPAPNYSRALWRVAAEEYVE
VTRVGDFHYVTGMTTDNVKCPCQVPAPEFFTEVDGVRLHRYAPACKPLLREEVTFQVGLN
QYLVGSQLPCEP
>4811
SGSWLRDVWDWICTVLTDFKTWLQSKLLPRLPGVPFLSCQRGYKGVWRGDGIMHTTCPCG
AQITGHVKNGSMRIVGPKTCSNTWHGTFPINAYTTGPCTPSPAPNYSRALWRVAAEEYVE
VTRVGDFHYVTGMTTDNVKCPCQVPAPEFFTEVDGVRLHRYAPACKPLLREEVTFQVGLN
QYLVGSQLPCEP
>4816
SGSWLRDVWDWICTVLSDFKTWLQSKLLPRLPGLPFLSCQRGYKGVWRGDGIMQTTCPCG
AQITGHVKNGSMRIVGPKTCSNTWHGTFPINAYTTGPCTPSPAPNYSRALWRVAAEEYVE
VTRVGDFHYVTGMTNDNIKCPCQVPAPEFFTEVDGVRLHRYAPACKPLLREEVTFQVGLN
QYLVGSQLPCEP
>4817
SGSWLKDVWDWICTVLSDFKTWLQSKLLPRLPGLPFLSCQRGYKGVWRGDGIMHTTCPCG
AQITGHVKNGSMRIVGPKTCSNTWYGTFPINAYTTGPCTPSPAPNYSRALWRVAAEEYVE
VTRVGDFHYVTGMTTDNVKCPCQVPAPEFFTEVDGVRLHRYAPVCKPLLRDEVIFQVGLN
QYLVGSQLPCEP
>4815
SGSWLRDVWDWICTVLSDFKTWLQSKLLPRLPGLPFLSCQRGYKGVWRGDGIMQTTCPCG
AQITGHVKNGSMRIVGPKTCSNTWHGTFPINAYTTGPCTPSPAPNYSRALWRVAAEEYVE
VTRVGDFHYVTGMTTDNVKCPCQVPAPEFFTEVDGVRLHRYAPACKPLLREEVTFQVGLN
QYLVGSQLPCEP
>4821
SGSWLRDVWDWICTVLSDFKTWLQSKLLPRLPGLPFLSCQRGYKGVWRGDGIMQTTCPCG
AQIAGHVKNGSMRIVGPRTCSNTWHGTFPINAYTTGPCTPSPAPNYSRALWRVAAEEYVE
VTRVGDFHYVTGMTTDNVKCPCQVPAPEFFTEVDGVRLHRYAPVCKPLLREEVTFQVGLN
QYLVGSQLPCEP
>4822
SGSWLRDVWDWICTVLSDFKTWLQSKLLPRLPGLPFLSCQRGYKGVWRGDGIVQTTCPCG
AQITGHVKNGSMRIVGPKTCSNTWHGTFPINAYTTGPCTPSPAPNYSRALWRVAAEEYVE
VTRVGDFHYVTGMTTDNVKCPCQVPAPEFFTEVDGIRLHRYAPACKPLLREEVSFLVGLN
QYLVGSQLPCEP
>4820
SGSWLRDVWDWICTVLSDFKTWLQSKLLPRLPGLPFLSCQRGYKGVWRGDGIMQTTCPCG
AQIAGHVKNGSMRIVGPRTCSNTWHGTFPINAYTTGPCTPSPAPNYSRALWRVAAEEYVE
VTRVGDFHYVTGMTTDNVKCPCQVPAPEFFTEVDGVRLHRYAPACKPLLREEVTFQVGLN
QYLVGSQLPCEP
>4819
SGSWLRDVWDWICTVLSDFKTWLQSKLLPRLPGLPFLSCQRGYKGVWRGDGIMQTTCPCG
AQITGHVKNGSMRIVGPRTCSNTWHGTFPINAYTTGPCTPSPAPNYSRALWRVAAEEYVE
VTRVGDFHYVTGMTTDNVKCPCQVPAPEFFTEVDGVRLHRYAPACKPLLREEVTFQVGLN
QYLVGSQLPCEP
>4818
SGSWLRDVWDWICTVLSDFKTWLQSKLLPRLPGLPFLSCQRGYKGVWRGDGIMQTTCPCG
AQITGHVKNGSMRIVGPRTCSNTWHGTFPINAYTTGPCTPSPAPNYSRALWRVAAEEYVE
VTRVGDFHYVTGMTTDNVKCPCQVPAPEFFTEVDGVRLHRYAPACKPLLRDEVTFQVGLN
QYLVGSQLPCEP
>4814
SGSWLRDVWDWICTVLSDFKTWLQSKLLPRLPGLPFLSCQRGYKGVWRGDGIMQTTCPCG
AQITGHVKNGSMRIVGPKTCSNTWHGTFPINAYTTGPCTPSPAPNYSRALWRVAAEEYVE
VTRVGDFHYVTGMTTDNVKCPCQVPAPEFFTEVDGVRLHRYAPACKPLLREEVTFQVGLN
QYLVGSQLPCEP
>4813
SGSWLRDVWDWICTVLSDFKTWLQSKLLPRLPGLPFLSCQRGYKGVWRGDGIMQTTCPCG
AQITGHVKNGSMRIVGPKTCSNTWHGTFPINAYTTGPCTPSPAPNYSRALWRVAAEEYVE
VTRVGDFHYVTGMTTDNVKCPCQVPAPEFFTEVDGVRLHRYAPACKPLLREEVTFQVGLN
QYLVGSQLPCEP
>4810
SGSWLRDVWDWICTVLSDFKTWLQSKLLPRLPGVPFLSCQRGYKGVWRGDGIMQTTCPCG
AQITGHVKNGSMRIVGPKTCSNTWHGTFPINAYTTGPCTPSPAPNYSRALWRVAAEEYVE
VTRVGDFHYVTGMTTDNVKCPCQVPAPEFFTEVDGVRLHRYAPACKPLLREEVTFQVGLN
QYLVGSQLPCEP
>4808
SGSWLRDVWDWICTVLTDFKTWLQSKLLPRLPGVPFLSCQRGYKGVWRGDGIMQTTCPCG
AQITGHVKNGSMRIVGPKTCSNTWHGTFPINAYTTGPCTPSPAPNYSRALWRVAAEEYVE
VTRVGDFHYVTGMTTDNVKCPCQVPAPEFFTEVDGVRLHRYAPACKPLLREEVTFQVGLN
QYLVGSQLPCEP
>4824
SGSWLRDVWDWICTVLSDFKTWLQSKLLPRMPGVPFLSCQRGYKGVWRGDGIMQTTCPCG
AQIAGHVKNGSMRIVGPKTCSNTWHGTFPINAYTTGPCTPSPAPNYSRALWRVAAEEYVE
VTRVGDFHYVTGMTTDNVKCPCQVPAPEFFTEVDGVRLHRYAPACKPLLREEVTFQVGLN
QYLVGSQLPCEP
>4826
SGSWLRDVWDWICTVLSDFKTWLQSKLLPRLPGVPFLSCQRGYKGVWRGDGIMQTTCSCG
AQIAGHVKNGSMRIVGPKTCSNTWHGTFPINAYTTGPCTPTPAPNYSRALWRVAAEEYVE
VTRVGDFHYVTGMTTDNVKCPCQVPAPEFFTEVDGVRLHRYAPACKPLLRDEVTFQVGLN
QYLVGSQLPCEP
>4827
SGSWLKDVWDWICTVLTDFKTWLQSKLLPRLPGVPFLSCQRGYKGVWRGDGIMQTTCPCG
AQISGHVKNGSMRIAGPRTCSNMWHGTFSINAYTTGPCTPSPAPNYSRALWRVAAEEYVE
VTRVGDFHYVTDMTTDNVKCPCQVPAPEFFTEVDGVRLHRYAPACKPLLRDEVTFQVGLN
QYPVGSQLPCEP
>4825
SGSWLRDVWDWICTVLSDFKTWLQSKLLPRLPGVPFLSCQRGYKGVWRGDGIMQTTCPCG
AQIAGHVKNGSMRIVGPKTCSNTWHGTFPINAYTTGPCTPSPAPNYSRALWRVAAEEYVE
VTRVGDFHYVTGMTTDNVKCPCQVPAPEFFTEVDGVRLHRYAPACKPLLRDEVTFQVGLN
QYLVGSQLPCEP
>4823
SGSWLRDVWDWICTVLSDFKTWLQSKLLPRLPGVPFLSCQRGYKGVWRGDGIMQTTCPCG
AQIAGHVKNGSMRIVGPKTCSNTWHGTFPINAYTTGPCTPSPAPNYSRALWRVAAEEYVE
VTRVGDFHYVTGMTTDNVKCPCQVPAPEFFTEVDGVRLHRYAPACKPLLRDEVTFQVGLN
QYLVGSQLPCEP
>4807
SGSWLRDVWDWICTVLTDFKTWLQSKLLPRLPGVPFLSCQRGYKGVWRGDGIMQTTCPCG
AQITGHVKNGSMRIVGPKTCSNTWHGTFPINAYTTGPCTPSPAPNYSRALWRVAAEEYVE
VTRVGDFHYVTGMTTDNVKCPCQVPAPEFFTEVDGVRLHRYAPACKPLLREEVTFQVGLN
QYLVGSQLPCEP
>4829
SGSWLRDVWDWICTVLTDFKTWLQSKLLPRLPGVPFISCQRGYKGVWRGDGIMQTTCPCG
AQITGHVKNGSMRIVGPRTCSNTWHGTFPINAYTTGPCTPSPAPNYSKALWRVAAEEYVE
VTRVGDFHYVTGMTTDNVKCPCQVPAPEFFTEVDGVRLHRYAPACRPLLREEVTFQVGLN
RYLVGSQLPCEP
>4828
SGSWLRDVWDWICTVLIDFKTWLQSKLLPRLPGVPFFSCQRGYKGVWRGDGIMQTTCPCG
AQITGHVKNGSMRIVGPKTCSNTWHGTFPINAYTTGPCTPSPAPNYSKALWRVAAEEYVE
VTRVGDFHYVTGMTTDNVKCPCQVPAPEFFTEVDGVRLHRYAPACKPLLREEVTFQVGLN
QYLVGSQLPCEP
>4806
SGSWLRDVWDWICTVLTDFKTWLQSKLLPRLPGVPFLSCQRGYKGVWRGDGIMQTTCPCG
AQITGHVKNGSMRIVGPKTCSNTWHGTFPINAYTTGPCTPSPAPNYSRALWRVAAEEYVE
VTRVGDFHYVTGMTTDNVKCPCQVPAPEFFTEVDGVRLHRYAPACKPLLREEVTFQVGLN
QYLVGSQLPCEP
>4831
SGSWLRDVWDWICTVLTDFKTWLQSKLLPQLPGIPFLSCQRGYKGVWRGDGIMQTTCPCG
AQISGHVKNGSMRIVGPKTCSNTWHGTFPINAYTTGPCTPSPAPNYSRALWRVAAEEYVE
VTRVGDFHYVTGMTTDNVKCPCQVPAPEFFTEVDGVRLHRYAPACKPLLREEVSFQVGLN
QYLVGSQLPCEP
>4834
SGSWLRDVWDWICTVLTDFKTWLQSKLLPQLPGLPFFSCQRGYKGVWRGDGIMQTTCPCG
AQITGHVKNGSMRIVGPKTCSNMWHGTFPINAYTTGPCTPSPAPNYSRALWRVAAEEYVE
ITRVGDFHYVTGMTTDNLKCPCQVPAPEFFTELDGVRLHRYAPACKPLLRDDVTFQVGLN
QYLVGSQLPCEP
>4835
SGSWLRDVWDWICTVLSDFKTWLQSKLLPRLPGVPFFSCQRGYKGVWRGDGIMQTTCPCG
AQITGHVKNGSMRIVGPKTCSNTWHGTFPINAYTTGPCTPSPAPNYSRALWRVAVEEYVE
VTRVGDFHYVTGMTTDNVKCPCQVPAPEFFTEVDGVRLHRYAPACKPLLREEVTFQVGLN
QYLVGSQLPCEP
>4833
SGSWLRDVWDWICTVLTDFKTWLQSKLLPRLPGVPFFSCQRGYKGVWRGDGIMQTTCPCG
AQITGHVKNGSMRIVGPKTCSNTWHGTFPINAYTTGPCTPSPAPNYSRALWRVAAEEYVE
VTRVGDFHYVTGMTTDNVKCPCQVPAPEFFTEVDGVRLHRYAPACKPLLREEVTFQVGLN
QYLVGSQLPCEP
>4838
SGSWLRDVWDWICTVLTDFKTWLQSKLLPRLPGVPFFSCQRGYKGVWRGEGIMQTTCPCG
AQIAGHVKNGSMRIVGPKTCSNMWHGTFPINAYTTGPCTPSPAPNYSKALWRVAAEEYVE
VTRVGDFHYVTGMTTDNVKCPCQVPAPEFFTEVDGVRLHRYAPACKPLLRDEVSFQVGLN
QYLVGSQLPCEP
>4842
SGSWLRDVWDWICTVLTDFKTWLQSKLLPRLPGVPFFSCQRGYKGVWRGEGIMQTTCPCG
AQIAGHVKNGSMRIVGPRTCSNTWHGTFPINAYTTGPCTPSPAPNYSRALWRVAAEEYVE
ITRVGDFHYVTGVTTDNIKCPCQVPAPEFFTELDGVRLHRYAPACKPLLRDEVSFQVGLN
HYVVGSQLPCEP
>4845
SGSWLRDVWDWICTVLTDFKTWLQSKLLPRLPGVPFFSCQRGYKGVWRGEGIMQTTCPCG
AQIAGHVKNGSMRIVGPRTCSNTWHGTFPINAYTTGPCTPSPAPNYSRALWRVAAEEYVE
ITQVGDFHYVTGVTTDNIKCPCQVPAPEFFTELDGVRLHRYAPACKPLLRDEVSFQVGLN
HYVVGSQLPCEP
>4844
SGSWLRDVWDWICTVLTDFKTWLQSKLLPRLPGVPFFSCQRGYKGVWRGEGIMQTTCPCG
AQIAGHVKNGSMRIVGPRTCSNTWHGTFPINAYTTGPCTPSPAPNYSRALWRVAAEEYVE
ITQVGDFHYVTGVTTDNIKCPCQVPAPEFFTELDGVRLHRYAPACKPLLRDEVSFQVGLN
HYVVGSQLPCEP
>4843
SGSWLRDVWDWICTVLTDFKTWLQSKLLPRLPGVPFFSCQRGYKGVWRGEGIMQTTCPCG
AQIAGHVKNGSMRIVGPRTCSNTWHGTFPINAYTTGPCTPSPAPNYSRALWRVAAEEYVE
ITQVGDFHYVTGVTTDNIKCPCQVPAPEFFTELDGVRLHRYAPACKPLLRDEVSFQVGLN
HYVVGSQLPCEP
>4841
SGSWLRDVWDWICTVLTDFKTWLQSKLLPRLPGVPFFSCQRGYKGVWRGEGIMQTTCPCG
AQIAGHVKNGSMRIVGPRTCSNTWHGTFPINAYTTGPCTPSPAPNYSRALWRVAAEEYVE
ITRVGDFHYVTGVTTDNIKCPCQVPAPEFFTELDGVRLHRYAPACKPLLRDEVSFQVGLN
HYVVGSQLPCEP
>4846
SGSWLRDVWDWICTVLTDFKTWLQSKLLPRLPGVPFFSCQRGYKGVWRGEGIMQTICPCG
AQIAGHVKNGSMRIVGPRTCSNTWHGTFPINAYTTGPCSPSPAPNYSRALWRVAAEEYVE
VTRVGDFHYVTGMTTDNVKCPCQVPAPEFFTELDGVRLHRYAPACKPLLRDEVSFQVGLN
QYLVGSQLPCEP
>4840
SGSWLRDVWDWICTVLTDFKTWLQSKLLPRLPGVPFFSCQRGYKGVWRGEGIMQTTCPCG
AQIAGHVKNGSMRIVGPRTCSNTWHGTFPINAYTTGPCTPSPAPNYSRALWRVAAEEYVE
VTRVGDFHYVTGVTTDNVKCPCQVPAPEFFTELDGVRLHRYAPACKPLLRDEVSFQVGLN
QYLVGSQLPCEP
>4839
SGSWLRDVWDWICTVLTDFKTWLQSKLLPRLPGVPFFSCQRGYKGVWRGEGIMQTTCPCG
AQIAGHVKNGSMRIVGPRTCSNTWHGTFPINAYTTGPCTPSPAPNYSRALWRVAAEEYVE
VTRVGDFHYVTGMTTDNVKCPCQVPAPEFFTELDGVRLHRYAPACKPLLRDEVSFQVGLN
QYVVGSQLPCEP
>4837
SGSWLRDVWDWICTVLTDFKTWLQSKLLPRLPGVPFFSCQRGYKGVWRGEGIMQTTCPCG
AQIAGHVKNGSMRIVGPKTCSNTWHGTFPINAYTTGPCTPSPAPNYSRALWRVAAEEYVE
VTRVGDFHYVTGMTTDNVKCPCQVPAPEFFTEVDGVRLHRYAPACKPLLRDEVSFQVGLN
QYVVGSQLPCEP
>4850
SGSWLRDVWDWICTVLTDFKTWLQSKLLPRLPGVPFFSCQRGYKGVWRGDGIMHTTCPCG
AQITGHVKNGSMRIVGPKTCSNTWHGTFPINAYTTGPCTPSPAPNYSKALWRVAAEEYVE
VTRVGDFHYVTGMTTDNVKCPCQVPAPEFFTELDGVRLHRYAPVCKPLLREEVTYQVGLN
QYLVGSQLPCEP
>4851
SGSWLRDVWDWICTVLADFKTWLQSKLLPRLPGVPFFSCQRGYKGVWRGDGIMQTTCPCG
AQITGHVKNGSMRIVGPKTCSNTWHGTFPINAYTTGPCTPSPAPNYSKALWRVAAEEYVE
VTRVGDFHYVTGMTTDNVKCPCQVPAPEFFTEVDGVRLHRYAPVCKPLLREEVTFSVGLN
QYLVGSQLPCEP
>4849
SGSWLRDVWDWICTVLTDFKTWLQSKLLPRLPGVPFFSCQRGYKGVWRGDGIMQTTCPCG
AQITGHVKNGSMRIVGPKTCSNTWHGTFPINAYTTGPCTPSPAPNYSKALWRVAAEEYVE
VTRVGDFHYVTGMTTDNVKCPCQVPAPEFFTEVDGVRLHRYAPVCKPLLREEVTFKVGLN
QYLVGSQLPCEP
>4855
SGSWLRDVWDWICTVLSDFKTWLQSKLLPRLPGLPFFSCQRGYRGVWRGDGIMQTTCPCG
AQITGHVKNGSMKIIGPKTCSNTWHGTFPINAYTTGPCTPSPAPNYSKALWRVTAEEYVE
ITRVGDFHYVTGMTTDNIKCPCQVPSPEFFTEVDGVRLHRYAPACKPLLRDEVTFQVGLN
QYPIGSQLPCEP
>4858
SGSWLRDVWDWICTVLTDFKTWLQSKLLPRLPGVPFFSCQRGYKGIWRGDGIMHTTCPCG
AQITGHVKNGSMRIVGPKTCSNTWHGTFPINAYTTGPCTPTPAPNYSKALWRVAAEEYVE
VTRVGDFHYVTGMTTDNVKCPCQVPAPEFFTEVDGVRLHRYAPACKPLLRDEVTFQVGLN
QYLVGSQLPCEP
>4859
SGSWLKDVWDWICTVLTDFKTWLQSKLLPRLPGIPFFSCQRGYKGVWRGDGIMQTTCSCG
AQITGHVKNGSMRIVGPKICSNTWHGTFPVNAYTTGPCTPSPAPNYSRALWRVAAEEYVE
VTRVGDFHYVTGMTTDNLKCPCQVPAPEFFTEVDGVRIHRYAPACKPLLRDEVTFQVGLN
QYLVGSQLPCEP
>4857
SGSWLRDVWDWICTVLTDFKTWLQSKLLPRLPGVPFFSCQRGYKGVWRGDGIMHTTCPCG
AQITGHVKNGSMRIVGPKTCSNTWHGTFPVNAYTTGPCTPSPAPNYSRALWRVAAEEYVE
VTRVGDFHYVTGMTTDNVKCPCQVPAPEFFTEVDGVRLHRYAPACKPLLRDEVTFQVGLN
QYLVGSQLPCEP
>4861
SGSWLREVWDWICTVLTDFKTWLQSKLLPRLPGVPFFSCQRGYKGVWRGDGIMHTTCPCG
AQITGHVKNGSMRIVGPKTCSNTWHGTFPINAYTTGPCTPSPAPNYSRALWRVAAEEYVE
VTRVGDFHYVTGMTTDNLKCPCQVPAPEFFTEVDGVRLHRYAPACKPLLRDEVTFQVGLN
QYLVGSQLPCEP
>4863
SGSWLRDVWDWICTVLTDFKTWLQSKLLPRLPGVPFLSCQRGYRGVWRGDGIMHTTCPCG
AQMAGHVKNGSMRIVGPKTCSNTWYGSFPINAYTTGPCTPSPAPNYSRALWRVAAEEYVE
VTRVGDFHYVTGMTTDNIKCPCQVPAPEFFTEVDGVRLHRYAPACKPLLRDEVSFQVGLN
HYPVGSQLPCEP
>4862
SGSWLRDVWDWICTVLTDFKTWLQSKLLPRLPGVPFFSCQRGYRGVWRGDGIMHTTCPCG
AQIAGHVKNGSMRIVGPKTCSNTWHGTFPINAYTTGPCTPSPAPNYSRALWRVAAEEYVE
VTRVGDFHYVTGMTTDNIKCPCQVPAPEFFTEVDGVRLHRYAPACKPLLRDEVTFQVGLN
HYPVGSQLPCEP
>4860
SGSWLRDVWDWICTVLTDFKTWLQSKLLPRLPGVPFFSCQRGYKGVWRGDGIMHTTCPCG
AQITGHVKNGSMRIVGPKTCSNTWHGTFPINAYTTGPCTPSPAPNYSRALWRVAAEEYVE
VTRVGDFHYVTGMTTDNIKCPCQVPAPEFFTEVDGVRLHRYAPACKPLLRDEVTFQVGLN
QYLVGSQLPCEP
>4856
SGSWLRDVWDWICTVLTDFKTWLQSKLLPRLPGVPFFSCQRGYKGVWRGDGIMHTTCPCG
AQITGHVKNGSMRIVGPKTCSNTWHGTFPINAYTTGPCTPSPAPNYSRALWRVAAEEYVE
VTRVGDFHYVTGMTTDNIKCPCQVPAPEFFTEVDGVRLHRYAPACKPLLRDEVTFQVGLN
QYLVGSQLPCEP
>4854
SGSWLRDVWDWICTVLTDFKTWLQSKLLPRLPGVPFFSCQRGYKGVWRGDGIMHTTCPCG
AQITGHVKNGSMRIVGPKTCSNTWHGTFPINAYTTGPCTPSPAPNYSRALWRVAAEEYVE
VTRVGDFHYVTGMTTDNIKCPCQVPAPEFFTEVDGVRLHRYAPACKPLLRDEVTFQVGLN
QYLVGSQLPCEP
>4872
SGSWLRDVWDWICTVLTDFKTWLQSKLLPRLPGVPFLSCQRGYKGVWRGDGIMQTTCPCG
AQIAGHVKNGSMRIVGPRTCSNTWHGTFPINAYTTGPCTPSPAPNYSRALWRVAAEEYVE
VTRVGDFHYVTGMTTDNVKCPCQVPAPEFFTEVDGVRLHRYAPACKPLLREDVAFQVGLN
QYLVGSQLPCEP
>4878
SGSWLRDVWDWICTVLTDFKTWLQSKLLPRLPGVPFLSCQRGYKGVWRGDGIMQTTCPCG
AQIAGHVKNGSMRIVGPRTCSNTWHGTFPINAYTTGPCTPSPAPNYSRALWRVAAEEYVE
VTRVGDFHYVTGMTTDNVKCPCQVPAPEFFTEVDGVRLHRYAPACKPLLREDVTFQVGLN
QYLVGSQLPCEP
>4879
SGSWLRDVWDWICTVLTDFKTWLQSKLLPRLPGVPFLSCQRGYKGVWRGDGIMQTTCPCG
AQIAGHVKNGSMRIVGPRTCSNTWHGTFPINAYTTGPCTPSPAPNYSRALWRVAAEEYVE
VTRVGDFHYVTGMTTDNVKCPCQVPAPEFFTEVDGVRLHRYAPACKPLLREDVTFQVGLN
QYLVGSQLPCEP
>4877
SGSWLRDVWDWICTVLTDFKTWLQSKLLPRLPGVPFLSCQRGYKGVWRGDGIMQTTCPCG
AQIAGHVKNGSMRIVGPRTCSNTWHGTFPINAYTTGPCTPSPAPNYSRALWRVAAEEYVE
VTRVGDFHYVTGMTTDNVKCPCQVPAPEFFTEVDGVRLHRYAPACKPLLREDVTFQVGLN
QYLVGSQLPCEP
>4876
SGSWLRDVWDWICTVLTDFKTWLQSKLLPRLPGVPFLSCQRGYKGVWRGDGIMQTTCPCG
AQIAGHVKNGSMRIVGPRTCSNTWHGTFPINAYTTGPCTPSPAPNYSRALWRVAAEEYVE
VTRVGDFHYVTGMTTDNVKCPCQVPAPEFFTEVDGVRLHRYAPACKPLLREDVTFQVGLN
QYLVGSQLPCEP
>4875
SGSWLRDVWDWICTVLTDFKTWLQSKLLPRLPGVPFLSCQRGYKGVWRGDGIMQTTCPCG
AQIAGHVKNGSMRIVGPRTCSNTWHGTFPINAYTTGPCTPSPAPNYSRALWRVAAEEYVE
VTRVGDFHYVTGMTTDNVKCPCQVPAPEFFTEVDGVRLHRYAPACKPLLREDVTFQVGLN
QYLVGSQLPCEP
>4874
SGSWLRDVWDWICTVLTDFKTWLQSKLLPRLPGVPFLSCQRGYKGVWRGDGIMQTTCPCG
AQIAGHVKNGSMRIVGPRTCSNTWHGTFPINAYTTGPCTPSPAPNYSRALWRVAAEEYVE
VTRVGDFHYVTGMTTDNVKCPCQVPAPEFFTEVDGVRLHRYAPACKPLLREDVTFQVGLN
QYLVGSQLPCEP
>4873
SGSWLRDVWDWICTVLTDFKTWLQSKLLPRLPGVPFLSCQRGYKGVWRGDGIMQTTCPCG
AQIAGHVKNGSMRIVGPRTCSNTWHGTFPINAYTTGPCTPSPAPNYSRALWRVAAEEYVE
VTRVGDFHYVTGMTTDNVKCPCQVPAPEFFTEVDGVRLHRYAPACKPLLREDVTFQVGLN
QYLVGSQLPCEP
>4871
SGSWLRDVWDWICTVLTDFKTWLQSKLLPRLPGVPFLSCQRGYKGVWRGDGIMQTTCPCG
AQIAGHVKNGSMRIVGPRTCSNTWHGTFPINAYTTGPCTPSPAPNYSRALWRVAAEEYVE
VTRVGDFHYVTGMTTDNVKCPCQVPAPEFFTEVDGVRLHRYAPACKPLLREDVTFQVGLN
QYLVGSQLPCEP
>4870
SGSWLRDVWDWICTVLTDFKTWLQSKLLPRLPGVPFLSCQRGYKGVWRGDGIMQTTCPCG
AQIAGHVKNGSMRIVGPRTCSNTWHGTFPINAYTTGPCTPSPAPNYSRALWRVAAEEYVE
VTRVGDFHYVTGMTTDNVKCPCQVPAPEFFTEVDGVRLHRYAPACKPLLREDVAFQVGLN
QYLVGSQLPCEP
>4880
SGSWLRDVWDWICTVLTDFKTWLQSKLLPRLPGVPFLSCQRGYKGVWRGDGIMQTTCPCG
AQIAGHVKNGSMRITGPKTCSNTWHGTFPINAYTTGPCTPSPAPNYSKALWRVAAEEYVE
VTRVGDFHYVTGMTTDNIKCPCQVPAPEFFTEVDGVRLHRYAPACKPLLREEVVFQVGLN
QYLVGSQLPCEP
>4869
SGSWLRDVWDWICTVLTDFKTWLQSKLLPRLPGVPFLSCQRGYKGVWRGDGIMQTTCPCG
AQIAGHVKNGSMRITGPRTCSNTWHGTFPINAYTTGPCTPSPAPNYSKALWRVAAEEYVE
VTRVGDFHYVTGMTTDNVKCPCQVPAPEFFTEVDGVRLHRYAPACKPLLREEVVFQVGLN
QYLVGSQLPCEP
>4868
SGSWLRDVWDWICTVLTDFKTWLQSKLLPRLPGVPFLSCQRGYKGVWRGDGIMQTTCPCG
AQIAGHVKNGSMRIAGPRTCSNTWHGTFPINAYTTGPCTPSPAPNYSKALWRVAAEEYVE
VTRVGDFHYVTGMTTDNVKCPCQVPAPEFFTEVDGVRLHRYAPACKPLLREEVVFQVGLN
QYLVGSQLPCEP
>4867
SGSWLRDVWDWICTVLTDFKTWLQSKLLPRLPGVPFFSCQRGYKGVWRGDGIMHTTCPCG
AQITGHVKNGSMRIAGPRTCSNTWHGTFPINAYTTGPCTPSPAPNYSKALWRVAAEEYVE
VTRVGDFHYVTGMTTDNVKCPCQVPAPEFFTEVDGVRLHRYAPACKPLLREEVVFQVGLN
QYLVGSQLPCEP
>4884
SGSWLRDVWDWICTVLTDFKTWLQSKLLPRLPGVPFLSCQRGYKGVWRGDGIMQTTCPCG
AQITGHVKNGSMRIVGPKTCSNTWHGTFPINAYTTGPCTPSPAPNYSRALWRVAPEEYVE
VTRVGDFHYVTGMTTDNVKCPCQVPAPEFFTEVDGVRLHRYAPACKPLLREEVVFQVGLN
QYLVGSQLPCEP
>4883
SGSWLRDVWDWICTVLTDFKTWLQSKLLPRLPGVPFLSCQRGYKGVWRGDGIMQTTCPCG
AQITGHVKNGSMRIVGPKTCSNTWHGTFPINAYTTGPCTPSPAPNYSRALWRVAPEEYVE
VTRVGDFHYVTGMTTDNVKCPCQVPAPEFFTEVDGVRLHRYAPACKPLLREEVVFQVGLN
QYLVGSQLPCEP
>4882
SGSWLRDVWDWICTVLTDFKTWLQSKLLPRLPGVPFLSCQRGYKGVWRGDGIMQTTCPCG
AQITGHVKNGSMRIVGPRTCSNTWHGTFPINAYTTGPCTPSPAPNYSRALWRVAAEEYVE
VTRVGDFHYVTGMTTDNVKCPCQVPAPEFFTEVDGVRLHRYAPACKPLLREEVVFQVGLN
QYLVGSQLPCEP
>4886
SDSWLRDVWDWICTVLTDFKTWLQSKLLPRMPGVPFFSCQRGYKGVWRGDGIMQTTCPCG
AQITGHVKNGSMRIVGPKTCSNTWHGTFPINAYTTGPCTPSPAPNYSRALWRVAAEEYVE
VTRVGDFHYVTGMTTDNVKCPCQVPAPEFFTEVDGVRLHRYAPACKPLLREEVVFQVGLH
QYLVGSQLPCEP
>4888
SGSWLRDVWDWICTVLTDFKTWLQSKLLPRLPGVPFFSCQRGYKGVWRGDGIMQTTCPCG
AQITGHVKNGSMRIVGPRTCSNTWHGTFPINAYTTGPCTPSPAPNYSKALWRVAAEEYVE
VTRVGDFHYVTGMTTDNIKCPCQVPAPEFFTEVDGVRLHRYAPACRPLLREEVVFQVGLN
QYLVGSQLPCEP
>4892
SGSWLRDIWDWICTVLADLKTWLQSKPLPRLPGVPPPSCQRGYKGVWRGDGITQTTRSCG
AQTTGHVKNGSTRIVGPKTCSNTWHGTFPINAYTTGPCSPSPAPYYSKALWRVAAEEYVE
VTRVGDFHYITGMTTDNIKCPCQVPAPEFFTEVDGVRLHRYAPACKPLLRDEVTFQVGLN
QYRVGSQLPCEP
>4891
SGSWLRDVWDWICTVLTDFKTWLQSKLLPRLPGVPPPSCQRGYKGVWRGDGIMQTTRSCG
AQTTGHVKNGSTRIVGPKTCSNTWHGTFPINAYTTGPCTPSPAPNYSRALWRVAAEEYVE
VTRVGDFHYVTGMTTDNIKCPCQVPAPEFFTEVDGVRLHRYAPACKPLLREEVVFQVGLN
QYRVGSQLPCEP
>4890
SGSWLRDVWDWICTVLTDFKTWLQSKLLPRLPGVPPPSCQRGYKGVWRGDGIMQTTCSCG
AQITGHVKNGSMRIVGPKTCSNTWHGTFPINAYTTGPCTPSPAPNYSRALWRVAAEEYVE
VTRVGDFHYVTGMTTDNIKCPCQVPAPEFFTEVDGVRLHRYAPACKPLLREEVVFQVGLN
QYLVGSQLPCEP
>4894
SGSWLRDVWDWICTVLTDFKTWLQSKLLPRLPGIPFISCQRGYKGVWRGDGIMQTTCPCG
AQITGHVKNGSMRIVGPKTCSNTWHGTFPINAYTTGPCTPSPAPNYSRALWRVAAEEYVE
VTRVGDFHYVTGMTTDNVKCPCQVPTPEFFTEVDGVRLHRYAPACKPLLREEVVFQVGLN
QYLVGSQLPCEP
>4893
SGSWLRDVWDWICTVLTDFKTWLQSKLLPRLPGIPFFSCQRGYKGVWRGDGIMQTTCPCG
AQITGHVKNGSMRIVGPKTCSNTWHGTFPINAYTTGPCTPSPAPNYSRALWRVAAEEYVE
VTRVGDFHYVTGMTTDNVKCPCQVPAPEFFTEVDGVRLHRYAPACKPLLREEVVFQVGLN
QYLVGSQLPCEP
>4889
SGSWLRDVWDWICTVLTDFKTWLQSKLLPRLPGIPFLSCQRGYKGVWRGDGIMQTTCPCG
AQITGHVKNGSMRIVGPKTCSNTWHGTFPINAYTTGPCTPSPAPNYSRALWRVAAEEYVE
VTRVGDFHYVTGMTTDNIKCPCQVPAPEFFTEVDGVRLHRYAPACKPLLREEVVFQVGLN
QYLVGSQLPCEP
>4887
SGSWLRDVWDWICTVLTDFKTWLQSKLLPRLPGVPFFSCQRGYKGVWRGDGIMQTTCPCG
AQITGHVKNGSMRIVGPKTCSNTWHGTFPINAYTTGPCTPSPAPNYSRALWRVAAEEYVE
VTRVGDFHYVTGMTTDNIKCPCQVPAPEFFTEVDGVRLHRYAPACKPLLREEVVFQVGLN
QYLVGSQLPCEP
>4885
SGSWLRDVWDWICTVLTDFKTWLQSKLLPRLPGVPFFSCQRGYKGVWRGDGIMQTTCPCG
AQITGHVKNGSMRIVGPKTCSNTWHGTFPINAYTTGPCTPSPAPNYSRALWRVAAEEYVE
VTRVGDFHYVTGMTTDNIKCPCQVPAPEFFTEVDGVRLHRYAPACKPLLREEVVFQVGLN
QYLVGSQLPCEP
>4881
SGSWLRDVWDWICTVLTDFKTWLQSKLLPRLPGVPFFSCQRGYKGVWRGDGIMQTTCPCG
AQITGHVKNGSMRIVGPKTCSNTWHGTFPINAYTTGPCTPSPAPNYSRALWRVAAEEYVE
VTRVGDFHYVTGMTTDNVKCPCQVPAPEFFTEVDGVRLHRYAPACKPLLREEVVFQVGLN
QYLVGSQLPCEP
>4866
SGSWLRDVWDWICTVLTDFKTWLQSKLLPRLPGVPFFSCQRGYKGVWRGDGIMQTTCPCG
AQITGHVKNGSMRIVGPKTCSNTWHGTFPINAYTTGPCTPSPAPNYSRALWRVAAEEYVE
VTRVGDFHYVTGMTTDNVKCPCQVPAPEFFTEVDGVRLHRYAPACKPLLREEVVFQVGLN
QYLVGSQLPCEP
>4899
SGSWLRDIWDWICTVLTDFKTWLQSKLLPRLPGVPFLSCQRGYKGVWRGDGIMQTTCPCG
AQITGHVKNGSMRIVGPRTCSNTWCGTFPINAYTTGPCTPSPAPNYSRALWRVAAEEYVE
VTRVGDFHYVTGMTTDNVKCPCQVPAPEFFTEVDGVRLHRYAPACRPLLREEVVFQVGLN
QYLVGSQLPCEP
>4901
SGSWLRDIWDWICTVLTDFKTWLQSKLLPRLPGVPFLSCQRGYKGVWRGDGIMQTTCPCG
AQITGHVKNGSMRIVGPKTCSNTWCGTFPINAYTTGPWTPSPAPNYSKALWRVAAEEYVE
VTRVGDFHYVTGMTTDNVKCPCQVPAPEFFTEVDGVRLHRYAPACRPLLRDEVVFQVGLN
QYLVGSQLPCEP
>4906
SGSWLRDIWDWICTVLTDFKTWLQSKLLPRLPGVPFLSCQRGYKGVWRGDGIMQTTCPCG
AQITGHVKNGSMRIVGPKTCSNMWCGTFPINAYTTGPCTPSPAPNYSRALWRVAAEEYVE
VTRVGDFHYVTGMTTDNVKCPCQVPAPEFFTEVDGVRLHRYAPACRPLLRDEVAFQVGLH
QYPVGSQLPCEP
>4905
SGSWLRDIWDWICTVLTDFKTWLQSKLLPRLPGVPFLSCQRGYKGVWRGDGIMQTTCPCG
AQITGHVKNGSMRIVGPKTCSNMWCGTFPINAYTTGPCTPSPAPNYSRALWRVAAEEYVE
VTRVGDFHYVTGMTTDNVKCPCQVPAPEFFTEVDGVRLHRYAPACRPLLRDEVAFQVGLH
QYPVGSQLPCEP
>4904
SGSWLRDIWDWICTVLTDFKTWLQSKLLPRLPGVPFLSCQRGYKGVWRGDGIMQTTCPCG
AQITGHVKNGSMRIVGPKTCSNMWCGTFPINAYTTGPCTPSPAPNYSRALWRVAAEEYVE
VTRVGDFHYVTGMTTDNVKCPCQVPAPEFFTEVDGVRLHRYAPACRPLLRDEVAFQVGLH
QYPVGSQLPCEP
>4907
SGSWLRDIWDWICTVLTDFKTWLQSKLLPRLPGVPFLSCQRGYKGVWRGDGIMQTTCPCG
AQITGHVKNGSMRIVGPRTCSNTWCGTFPINAYTTGPCTPSPAPNYSRALWRVAAEEYVE
VTRVGDFHYVTGMTTDNVKCPCQVPAPEFFTEVDGVRLHRYAPACRPLLRDEVVFQVGLN
QYPVGSQLPCEP
>4903
SGSWLRDIWDWICTVLTDFKTWLQSKLLPRLPGVPFLSCQRGYKGVWRGDGIMQTTCPCG
AQITGHVKNGSMRIVGPRTCSNTWCGTFPINAYTTGPCTPSPAPNYSRALWRVAAEEYVE
VTRVGDFHYVTGMTTDNVKCPCQVPAPEFFTEVDGVRLHRYAPACRPLLRDEVVFQVGLN
QYPVGSQLPCEP
>4902
SGSWLRDIWDWICTVLTDFKTWLQSKLLPRLPGVPFLSCQRGYKGVWRGDGIMQTTCPCG
AQITGHVKNGSMRIVGPRTCSNTWCGTFPINAYTTGPCTPSPAPNYSRALWRVAAEEYVE
VTRVGDFHYVTGMTTDNVKCPCQVPAPEFFTEVDGVRLHRYAPACRPLLRDEVVFQVGLN
QYPVGSQLPCEP
>4900
SGSWLRDIWDWICTVLTDFKTWLQSKLLPRLPGVPFLSCQRGYKGVWRGDGIMQTTCPCG
AQITGHVKNGSMRIVGPRTCSNTWCGTFPINAYTTGPCTPSPAPNYSRALWRVAAEEYVE
VTRVGDFHYVTGMTTDNVKCPCQVPAPEFFTEVDGVRLHRYAPACRPLLRDEVVFQVGLN
QYLVGSQLPCEP
>4898
SGSWLRDIWDWICTVLTDFKTWLQSKLLPRLPGVPFLSCQRGYKGVWRGDGIMQTTCPCG
AQITGHVKNGSMRIVGPRTCSNTWCGTFPINAYTTGPCTPSPAPNYSRALWRVAAEEYVE
VTRVGDFHYVTGMTTDNVKCPCQVPAPEFFTEVDGVRLHRYAPACRPLLREEVVFQVGLN
QYLVGSQLPCEP
>4897
SGSWLRDIWDWICTVLTDFKTWLQSKLLPRLPGVPFLSCQRGYKGVWRGDGIMQTTCPCG
AQITGHVKNGSMRIVGPRTCSNTWCGTFPINAYTTGPCTPSPAPNYSRALWRVAAEEYVE
VTRVGDFHYVTGMTTDNVKCPCQVPAPEFFTEVDGVRLHRYAPACRPLLREEVVFQVGLN
QYLVGSQLPCEP
>4896
SGSWLRDIWDWICTVLTDFKTWLQSKLLPRLPGVPFLSCQRGYKGVWRGDGIMQTTCPCG
AQITGHVKNGSMRIVGPRTCSNTWCGTFPINAYTTGPCTPSPAPNYSRALWRVAAEEYVE
VTRVGDFHYVTGMTTDNVKCPCQVPAPEFFTEVDGVRLHRYAPACRPLLREEVVFQVGLN
QYLVGSQLPCEP
>4911
SGSWLRDVWDWICTVLIDFKTWLQSKLLPRLPGVPFFSCQRGYKGVWRGDGIMHTICPCG
AQIAGHVKNGSMRIVGPKTCSNTWHGTFPINAYTTGPCTPSPAPNYSRALWRVAAEEYVE
VTRVGDFHYITGMTIDNIKCPCQVPAPEFFTEVDGVRLHRYAPACKPLLKEEVVFQVGLN
QYLVGSQLPCEP
>4912
SGSWLRDIWDWICTVLTDFKTWLQSKLLPRLPGVPFFSCQRGYKGVWRGDGIMQTTCPCG
AQITGHVKNGSMRIVGPKTCSNTWHGTFPINAYTTGPSTPSPAPNYSRALWRVAAEEYVE
VTRVGDFHYITGMTTDNIKCPCQVPAPEFFTEVDGVRLHRYAPACKPLLREEVVFQVGLN
QYLVGSQLPCEP
>4910
SGSWLRDVWDWICTVLTDFKTWLQSKLLPRLPGVPFFSCQRGYKGVWRGDGIMQTTCPCG
AQITGHVKNGSMRIVGPKTCSNTWHGTFPINAYTTGPCTPSPAPNYSRALWRVAAEEYVE
VTRVGDFHYITGMTTDNIKCPCQVPAPEFFTEVDGVRLHRYAPACKPLLREEVVFQVGLN
QYLVGSQLPCEP
>4914
SGSWLRDVWDWICTVLSDFKTWLQSKLLPQLPGVPFFSCQRGYKGVWRGDGIMQTTCPCG
AQITGHVKNGSMRIVGPKTCSNTWHGTFPINAYTTGPCTPSPAPNYSRALWRVAAEEYVE
VTRVGDFHYVTGMTTDNLKCPCQVPAPEFFTEVDGVRLHRYAPACRPLLREEVVFQVGLN
QYLVGSQLPCEP
>4913
SGSWLRDVWDWICTVLSDFKTWLQSKLLPQLPGVPFFSCQRGYKGVWRGDGIMQTTCPCG
AQITGHVKNGSMRIVGPKTCSNTWHGTFPINAYTTGPCTPSPAPNYSRALWRVAAEEYVE
VTRVGDFHYVTGMTTDNLKCPCQVPAPEFFTEVDGVRLHRYAPACRPLLREEVVFQVGLN
QYLVGSQLPCEP
>4909
SGSWLRDVWDWICTVLTDFKTWLQSKLLPRLPGVPFFSCQRGYKGVWRGDGIMQTTCPCG
AQITGHVKNGSMRIVGPKTCSNTWHGTFPINAYTTGPCTPSPAPNYSRALWRVAAEEYVE
VTRVGDFHYMTGMTTDNIKCPCQVPAPEFFTEVDGVRLHRYAPACKPLLREEVVFQVGLN
QYLVGSQLPCEP
>4908
SGSWLRDVWDWICTVLTDFKTWLQSKLLPRLPGVPFFSCQRGYKGVWRGDGIMQTTCPCG
AQITGHVKNGSMRIVGPKTCSNTWHGTFPINAYTTGPCTPSPAPNYSRALWRVAAEEYVE
VTRVGDFHYVTGMTTDNIKCPCQVPAPEFFTEVDGVRLHRYAPACKPLLREEVVFQVGLN
QYLVGSQLPCEP
>4895
SGSWLRDVWDWICTVLTDFKTWLQSKLLPRLPGVPFFSCQRGYKGVWRGDGIMQTTCPCG
AQITGHVKNGSMRIVGPKTCSNTWHGTFPINAYTTGPCTPSPAPNYSRALWRVAAEEYVE
VTRVGDFHYVTGMTTDNVKCPCQVPAPEFFTEVDGVRLHRYAPACKPLLREEVVFQVGLN
QYLVGSQLPCEP
>4865
SGSWLRDVWDWICTVLTDFKTWLQSKLLPRLPGVPFFSCQRGYKGVWRGDGIMQTTCPCG
AQITGHVKNGSMRIVGPKTCSNTWHGTFPINAYTTGPCTPSPAPNYSRALWRVAAEEYVE
VTRVGDFHYVTGMTTDNVKCPCQVPAPEFFTEVDGVRLHRYAPACKPLLREEVVFQVGLN
QYLVGSQLPCEP
>4923
SGSWLRDVWDWICTVLSDFKTWLKSKLMPQLPGVPFFSCQRGYKGVWRGDGIMQTTCPCG
AQITGHVKNGSMRIVGPKTCSNTWHGTFPINAYTTGPCTPSPAPNYSRALWRVAAEEYVE
VTRVGDFHYVTGMTTDNLKCPCQVPTPEFFTEVDGVRLHRYAPACKPLLREEVVFQVGLN
QYLVGSQLPCEP
>4922
SGSWLRDVWDWICTVLADFKTWLKSKLMPQLPGVPFFSCQRGYKGVWRGDGIMQTTCPCG
AQITGHVKNGSMRIVGPKTCSNTWHGTFPINAYTTGPCTPSPAPNYSRALWRVAAEEYVE
VTRVGDFHYVTGMTTDNVKCPCQVPAPEFFTEVDGVRLHRYAPACKPLLREEVVFQVGLN
QYLVGSQLPCEP
>4921
SGSWLRDVWDWICTVLTDFKTWLKSKLMPQLPGVPFFSCQRGYKGVWRGDGIMQTTCPCG
AQITGHVKNGSMRIVGPKTCSNTWHGTFPINAYTTGPCTPSPAPNYSRALWRVAAEEYVE
VTRVGDFHYVTGMTTDNVKCPCQVPAPEFFTEVDGVRLHRYAPACKPLLREEVVFQVGLN
QYLVGSQLPCEP
>4926
SGSWLRDIWDWICTVLADFKTWLKSKLMPQLPGVPFFSCQRGYKGVWRGDGIMQTTCPCG
AQITGHVKNGSMRIAGPKTCSNTWHGTFPINAYTTGPCTPSPAPNYSRALWRVAAEEYVE
VTRVGDFHYVTGMTTDNVKCPCQVPAPEFFTEVDGVQLHRYAPACKPLLRDEVTFQVGLN
QYLVGSQLPCEP
>4925
SGSWLRDIWDWICTVLADFKTWLKSKLMPQLPGVPFFSCQRGYKGVWRGDGIMQTTCPCG
AQITGHVKNGSMRIAGPKTCSNTWHGTFPINAYTTGPCTPSPAPNYSRALWRVAAEEYVE
VTRVGDFHYVTGMTTDNVKCPCQVPAPEFFTEVDGVQLHRYAPACKPLLRDEVTFQVGLN
QYLVGSQLPCEP
>4924
SGSWLRDIWDWICTVLTDFKTWLKSKLMPQLPGVPFFSCQRGYKGVWRGDGIMQTTCPCG
AQITGHVKNGSMRIVGPKTCSNTWHGTFPINAYTTGPCTPSPAPNYSRALWRVAAEEYVE
VTRVGDFHYVTGMTTDNVKCPCQVPAPEFFTEVDGVQLHRYAPACKPLLRDEVTFQVGLN
QYLVGSQLPCEP
>4920
SGSWLRDVWDWICTVLTDFKTWLKSKLMPQLPGVPFFSCQRGYKGVWRGDGIMQTTCPCG
AQITGHVKNGSMRIVGPKTCSNTWHGTFPINAYTTGPCTPSPAPNYSRALWRVAAEEYVE
VTRVGDFHYVTGMTTDNVKCPCQVPAPEFFTEVDGVRLHRYAPACKPLLRDEVTFQVGLN
QYLVGSQLPCEP
>4919
SGSWLRDVWDWICTVLTDFKTWLKSKLMPQLPGVPFFSCQRGYKGVWRGDGIMQTTCPCG
AQITGHVKNGSMRIVGPKTCSNTWHGTFPINAYTTGPCTPSPAPNYSRALWRVAAEEYVE
VTRVGDFHYVTGMTTDNVKCPCQVPAPEFFTEVDGVRLHRYAPACKPLLREEVTFQVGLN
QYLVGSQLPCEP
>4918
SGSWLRDVWDWICTVLTDFKTWLKSKLMPQLPGVPFFSCQRGYKGVWRGDGIMQTTCPCG
AQITGHVKNGSMRIVGPKTCSNTWHGTFPINAYTTGPCTPSPAPNYSRALWRVAAEEYVE
VTRVGDFHYVTGMTTDNVKCPCQVPAPEFFTEVDGVRLHRYAPACKPLLREEVTFQVGLN
QYLVGSQLPCEP
>4927
SGSWLRDVWDWICTVLTDFKTWLQSKIMPRLPGVPFLSCQRGYKGVWRGDGIMQTTCPCG
AQITGHVKNGSMRIVGPKTCSNTWHGTFPINAYTTGPCTPSPAPNYSRALWRVAAEEYVE
VTRVGDFHYVTGMTTDNVKCPCQVPAPEFFTEVDGVRLHRYAPACKPLLREEVTFQVGLN
QYLVGSQLPCEP
>4917
SGSWLRDVWDWICTVLTDFKTWLQSKLMPRLPGVPFFSCQRGYKGVWRGDGIMQTTCPCG
AQITGHVKNGSMRIVGPKTCSNTWHGTFPINAYTTGPCTPSPAPNYSRALWRVAAEEYVE
VTRVGDFHYVTGMTTDNVKCPCQVPAPEFFTEVDGVRLHRYAPACKPLLREEVTFQVGLN
QYLVGSQLPCEP
>4929
SGSWLRDVWDWICTVLTDFKTWLQSKLLPRLPGVPFFSCQRGYKGVWRGDGIMQTTCQCG
AQITGHVKNGSMRIVGPRTCSNTWHGTFPINAYTTGPCTPSPAPNYSRALWRVAAEEYVE
VTRVGDFHYVTGMTTDNVKCPCQVPAPEFFTEVDGVRLHRYAPACKPLLREEVSFQVGLN
QYLVGSQLPCEP
>4932
SGSWLRDVWDWICTVLTDFKTWLQSKLLPRLPGVPFFSCQRGYKGVWRGDGIMQTTCPCG
AQITGHVKNGSMRIVGPKTCSNTWHGTFPINAYTTGPCTPSPAPNYSRALWRVAAEEYVE
VTRVGDFHYVTGMTTDNVKCPCQVPAPEFFTEVDGVRLHRYAPACRPLLREEVTFQVGLN
QYLVGSQLPCEP
>4931
SGSWLRDVWDWICTVLTDFKTWLQSKLLPRLPGVPFFSCQRGYKGVWRGDGIMQTTCPCG
AQITGHVKNGSMRIVGPKTCSNTWHGTFPINAYTTGPCTPSPAPNYSRALWRVAAEEYVE
VTRVGDFHYVTGMTTDNVKCPCQVPAPEFFTEVDGVRLHRYAPACRPLLREEVTFQVGLN
QYLVGSQLPCEP
>4934
SGSWLRDVWDWICTVLTDFKTWLQSKLLPQLPGVPFFSCQRGYKGVWRGDGIMQTTCPCG
AQITGHVKNGSMRIVGPKTCSNTWHGTFPINAYTTGPCTPSPAPNYSRALWRVAAEEYVE
VTRVGDFHYVTGMTTDNVKCPCQVPAPEFFSEVDGVRLHRYAPACRPLLREEVTFQVGLN
QYLVGSQLPCEP
>4936
SGSWLRDVWDWICTVLTDFKTWLQSKLLPRLPGIPFFSCQRGYKGVWRGDGIMHTTCPCG
AQIAGHVKNGSMRIVGPKTCSNTWCGTFPINAYTTGPCVPSPAPNYSRALWRVAAEEYVE
VTRVGDFHYVTGMTTDNVKCPCQVPAPEFFTEVDGVRLHRYAPACKPLLRDEVTFQVGLN
QYLVGSQLPCEP
>4935
SGSWLRDVWDWICTVLTDFKTWLQSKLLPRLPGVPFFSCQRGYKGVWRGDGIMQTTCPCG
AQITGHVKNGSMRIVGPKTCSNTWHGTFPINAYTTGPCVPSPAPNYSRALWRVAAEEYVE
VTRVGDFHYVTGMTTDNVKCPCQVPAPEFFTEVDGVRLHRYAPACKPLLREEVTFQVGLN
QYLVGSQLPCEP
>4933
SGSWLRDVWDWICTVLTDFKTWLQSKLLPRLPGVPFFSCQRGYKGVWRGDGIMQTTCPCG
AQITGHVKNGSMRIVGPKTCSNTWHGTFPINAYTTGPCAPSPAPNYSRALWRVAAEEYVE
VTRVGDFHYVTGMTTDNVKCPCQVPAPEFFTEVDGVRLHRYAPACKPLLREEVTFQVGLN
QYLVGSQLPCEP
>4930
SGSWLRDVWDWICTVLTDFKTWLQSKLLPRLPGVPFFSCQRGYKGVWRGDGIMQTTCPCG
AQITGHVKNGSMRIVGPKTCSNTWHGTFPINAYTTGPCTPSPAPNYSRALWRVAAEEYVE
VTRVGDFHYVTGMTTDNVKCPCQVPAPEFFTEVDGVRLHRYAPACKPLLREEVTFQVGLN
QYLVGSQLPCEP
>4928
SGSWLRDVWDWICTVLTDFKTWLQSKLLPRLPGVPFFSCQRGYKGVWRGDGIMQTTCPCG
AQITGHVKNGSMRIVGPKTCSNTWHGTFPINAYTTGPCTPSPAPNYSRALWRVAAEEYVE
VTRVGDFHYVTGMTTDNVKCPCQVPAPEFFTEVDGVRLHRYAPACKPLLREEVTFQVGLN
QYLVGSQLPCEP
>4916
SGSWLRDVWDWICTVLTDFKTWLQSKLLPRLPGVPFFSCQRGYKGVWRGDGIMQTTCPCG
AQITGHVKNGSMRIVGPKTCSNTWHGTFPINAYTTGPCTPSPAPNYSRALWRVAAEEYVE
VTRVGDFHYVTGMTTDNVKCPCQVPAPEFFTEVDGVRLHRYAPACKPLLREEVTFQVGLN
QYLVGSQLPCEP
>4937
SGSWLRDVWDWICTVLSDFKTWLQSKLLPRLPGVPFFSCQRGYKGVWRGDGIMHTTCPCG
AQITGHVKNGSMRIVGPKTCSNTWHGTFPINAYTTGSCTPSPAPNYSKALWRVAAEEYVE
VTRVGDFHYVTGMTTDNVKCPCQVPAPEFFTEVDGVRLHRYAPACKPLLREEVTFQVGLN
QYLVGSQLPCEP
>4915
SGSWLRDVWDWICTVLTDFKTWLQSKLLPRLPGVPFFSCQRGYKGVWRGDGIMQTTCPCG
AQITGHVKNGSMRIVGPKTCSNTWHGTFPINAYTTGPCTPSPAPNYSRALWRVAAEEYVE
VTRVGDFHYVTGMTTDNVKCPCQVPAPEFFTEVDGVRLHRYAPACKPLLREEVTFQVGLN
QYLVGSQLPCEP
>4864
SGSWLRDVWDWICTVLTDFKTWLQSKLLPRLPGVPFFSCQRGYKGVWRGDGIMQTTCPCG
AQITGHVKNGSMRIVGPKTCSNTWHGTFPINAYTTGPCTPSPAPNYSRALWRVAAEEYVE
VTRVGDFHYVTGMTTDNVKCPCQVPAPEFFTEVDGVRLHRYAPACKPLLREEVTFQVGLN
QYLVGSQLPCEP
>4853
SGSWLRDVWDWICTVLTDFKTWLQSKLLPRLPGVPFFSCQRGYKGVWRGDGIMQTTCPCG
AQITGHVKNGSMRIVGPKTCSNTWHGTFPINAYTTGPCTPSPAPNYSRALWRVAAEEYVE
VTRVGDFHYVTGMTTDNVKCPCQVPAPEFFTEVDGVRLHRYAPACKPLLREEVTFQVGLN
QYLVGSQLPCEP
>4944
SGSWLRDIWDWICMVLSDFKTWLQSKLLPRLPGVPFFSCQRGYKGIWRGDGIMYTTCPCG
AQITGHVKNGSMRIVGPKTCSNTWHGTFPINAYTTGPCTPSPAPNYSKALWRVAAEEYVE
ITRVGDFHYVTGMTTDNIKCPCQVPAPEFFTEVDGVRLHRYAPASKPLLRDEVTFQVGLN
QYLVGSQLPCEP
>4943
SGSWLRDVWDWICTVLSDFKTWLQSKLLPRLPGVPFFSCQRGYKGVWRGDGIMHTTCPCG
AQITGHVKNGSMRIVGPKTCSNTWHGTFPINAYTTGPCTPSPAPNYSKALWRVAAEEYVE
VTRVGDFHYVTGMTTDNIKCPCQVPAPEFFTEVDGVRLHRYAPACKPLLREEVTFQVGLN
QYLVGSQLPCEP
>4945
SGSWLRDVWDWICTVLTDFKTWLQSKLLPRLPGVPFFSCQRGYKGVWRGDGIMQTTCPCG
AQISGHVKNGSMRIVGPKTCSNTWHGTFPINAYTTGPCTPSPAPDYSKALWRVAAEEYVE
VTRVGDFHYVTGMTTDNVKCPCQVPAPEFFTEVDGVRLHRYAPACKPLLREEVTFQVGLN
QYLVGSQLPCEP
>4942
SGSWLRDVWDWICTVLSDFKTWLQSKLLPRLPGVPFFSCQRGYKGVWRGDGIMQTTCPCG
AQITGHVKNGSMRIVGPKTCSNTWHGTFPINAYTTGPCTPSPAPNYSKALWRVAAEEYVE
VTRVGDFHYVTGMTTDNVKCPCQVPAPEFFTEVDGVRLHRYAPACKPLLREEVTFQVGLN
QYLVGSQLPCEP
>4941
SGSWLRDVWDWICTVLTDFKTWLQSKLLPRLPGVPFFSCQRGYKGVWRGDGIMQTTCPCG
AQITGHVKNGSMRIVGPKTCSNTWHGTFPINAYTTGPCTPSPAPNYSKALWRVAAEEYVE
VTRVGDFHYVTGMTTDNVKCPCQVPAPEFFTEVDGVRLHRYAPACKPLLREEVTFQVGLN
QYLVGSQLPCEP
>4940
SGSWLRDVWDWICTVLTDFKTWLQSKLLPRLPGVPFFSCQRGYKGVWRGDGIMQTTCPCG
AQITGHVKNGSMRIVGPKTCSNTWHGTFPINAYTTGPCTPSPAPNYSKALWRVAAEEYVE
VTRVGDFHYVTGMTTDNVKCPCQVPAPEFFTEVDGVRLHRYAPACKPLLREEVTFQVGLN
QYLVGSQLPCEP
>4939
SGSWLRDVWDWICTVLTDFKTWLQSKLLPRLPGVPFFSCQRGYKGVWRGDGIMQTTCPCG
AQITGHVKNGSMRIVGPKTCSNTWHGTFPINAYTTGPCTPSPAPNYSKALWRVAAEEYVE
VTRVGDFHYVTGMTTDNVKCPCQVPAPEFFTEVDGVRLHRYAPACKPLLREEVTFQVGLN
QYLVGSQLPCEP
>4938
SGSWLRDVWDWICTVLTDFKTWLQSKLLPRLPGVPFFSCQRGYKGVWRGDGIMQTTCPCG
AQITGHVKNGSMRIVGPKTCSNTWHGTFPINAYTTGPCTPSPAPNYSKALWRVAAEEYVE
VTRVGDFHYVTGMTTDNVKCPCQVPAPEFFTEVDGVRLHRYAPACKPLLREEVTFQVGLN
QYLVGSQLPCEP
>4852
SGSWLRDVWDWICTVLTDFKTWLQSKLLPRLPGVPFFSCQRGYKGVWRGDGIMQTTCPCG
AQITGHVKNGSMRIVGPKTCSNTWHGTFPINAYTTGPCTPSPAPNYSRALWRVAAEEYVE
VTRVGDFHYVTGMTTDNVKCPCQVPAPEFFTEVDGVRLHRYAPACKPLLREEVTFQVGLN
QYLVGSQLPCEP
>4848
SGSWLRDVWDWICTVLTDFKTWLQSKLLPRLPGVPFFSCQRGYKGVWRGDGIMQTTCPCG
AQITGHVKNGSMRIVGPKTCSNTWHGTFPINAYTTGPCTPSPAPNYSRALWRVAAEEYVE
VTRVGDFHYVTGMTTDNVKCPCQVPAPEFFTEVDGVRLHRYAPACKPLLREEVTFQVGLN
QYLVGSQLPCEP
>4847
SGSWLRDVWDWICTVLTDFKTWLQSKLLPRLPGVPFFSCQRGYKGVWRGDGIMQTTCPCG
AQITGHVKNGSMRIVGPKTCSNTWHGTFPINAYTTGPCTPSPAPNYSRALWRVAAEEYVE
VTRVGDFHYVTGMTTDNVKCPCQVPAPEFFTEVDGVRLHRYAPACKPLLREEVTFQVGLN
QYLVGSQLPCEP
>4836
SGSWLRDVWDWICTVLTDFKTWLQSKLLPRLPGVPFFSCQRGYKGVWRGDGIMQTTCPCG
AQITGHVKNGSMRIVGPKTCSNTWHGTFPINAYTTGPCTPSPAPNYSRALWRVAAEEYVE
VTRVGDFHYVTGMTTDNVKCPCQVPAPEFFTEVDGVRLHRYAPACKPLLREEVTFQVGLN
QYLVGSQLPCEP
>4832
SGSWLRDVWDWICTVLTDFKTWLQSKLLPRLPGVPFFSCQRGYKGVWRGDGIMQTTCPCG
AQITGHVKNGSMRIVGPKTCSNTWHGTFPINAYTTGPCTPSPAPNYSRALWRVAAEEYVE
VTRVGDFHYVTGMTTDNVKCPCQVPAPEFFTEVDGVRLHRYAPACKPLLREEVTFQVGLN
QYLVGSQLPCEP
>4830
SGSWLRDVWDWICTVLTDFKTWLQSKLLPRLPGVPFFSCQRGYKGVWRGDGIMQTTCPCG
AQITGHVKNGSMRIVGPKTCSNTWHGTFPINAYTTGPCTPSPAPNYSRALWRVAAEEYVE
VTRVGDFHYVTGMTTDNVKCPCQVPAPEFFTEVDGVRLHRYAPACKPLLREEVTFQVGLN
QYLVGSQLPCEP
>4805
SGSWLRDVWDWICTVLTDFKTWLQSKLLPRLPGVPFLSCQRGYKGVWRGDGIMQTTCPCG
AQITGHVKNGSMRIVGPKTCSNTWHGTFPINAYTTGPCTPSPAPNYSRALWRVAAEEYVE
VTRVGDFHYVTGMTTDNVKCPCQVPAPEFFTEVDGVRLHRYAPACKPLLREEVTFQVGLN
QYLVGSQLPCEP
>4798
SGSWLRDVWDWICTVLTDFKTWLQSKLLPRLPGVPFLSCQRGYKGVWRGDGIMQTTCPCG
AQITGHVKNGSMRIVGPKTCSNTWHGTFPINAYTTGPCTPSPAPNYSRALWRVAAEEYVE
VTRVGDFHYVTGMTTDNVKCPCQVPAPEFFTEVDGVRLHRYAPACKPLLREEVTFQVGLN
QYLVGSQLPCEP
>4786
SGSWLRDVWDWICTVLTDFKTWLQSKLLPRLPGVPFLSCQRGYKGVWRGDGIMQTTCPCG
AQITGHVKNGSMRIVGPKTCSNTWHGTFPINAYTTGPCTPSPAPNYSRALWRVAAEEYVE
VTRVGDFHYVTGMTTDNVKCPCQVPAPEFFTEVDGVRLHRYAPACKPLLREEVTFQVGLN
QYLVGSQLPCEP
>4948
SGSWLRDVWDWICTVLTDFKTWLQTKLLPRLPGVPFFSCQRGYKGVWRGDGIMQTTCPCG
AQITGHVKNGSMRIVGPRTCSNTWHGTFPINAYTTGPCTPSPAPNYSRALWRVAAEEYVE
VTRVGDFHYVTGMTTDNVKCPCQVPAPEFFTEVDGVRLHRYAPACKPLLREEVTFQVGLN
QYLVGSQLPCEP
>4950
SGSWLRDVWDWICTVLTDFKTWLQSKLLPRLPGVPFLSCQRGYKGVWRGDGIMQTTCPCG
AQIAGHVKNGSMRIVGPKTCSNTWHGTFPINAYTTGPCTPSPAPNYSRALWRVAAEEYVE
VTRVGDFHYVTGMTTDNVKCPCQVPAPEFFTEVDGVRLHRYAPACKPLLRDEVTFQVGLN
QYLVGSQLPCEP
>4949
SGSWLRDVWDWICTVLTDFKTWLQSKLLPRLPGVPFLSCQRGYKGVWRGDGIMQTTCPCG
AQIAGHVKNGSMRIVGPKTCSNTWHGTFPINAYTTGPCTPSPAPNYSRALWRVAAEEYVE
VTRVGDFHYVTGMTTDNVKCPCQVPAPEFFTEVDGVRLHRYAPACKPLLRDEVTFQVGLN
QYLVGSQLPCEP
>4947
SGSWLRDVWDWICTVLTDFKTWLQSKLLPRLPGVPFLSCQRGYKGVWRGDGIMQTTCPCG
AQIAGHVKNGSMRIVGPKTCSNTWHGTFPINAYTTGPCTPSPAPNYSRALWRVAAEEYVE
VTRVGDFHYVTGMTTDNVKCPCQVPAPEFFTEVDGVRLHRYAPACKPLLREEVTFQVGLN
QYLVGSQLPCEP
>4955
SGSWLRDVWDWICTVLSDFKTWLQSKLLPRLPGIPFLSCQRGYRGVWRGDGIMQTTCPCG
AQITGHVKNGSMRIVGPKTCSNTWHGTFPINAYTTGPCTPFPAPNYSTALWRVAAEEYVE
VTRVGDFHYVTGMTTDNVKCPCQVPAPEFFTEVDGVRLHRYAPACKPLLREEVTFQVGLN
QYLIGSQLPCEP
>4957
SGSWLRDVWDWICTVLTDFKTWLQSKLLPRLPGIPFISCQRGYRGIWRGDGIMQTTCPCG
AQITGHVKNGSMRIVGPKTCSNTWHGTFPINAYTTGPCTPSPAPNYSKAFWRVAAEEYVE
VTRVGDFHYVTGMTIDNIKCPCQVPTPEFFTEVDGVRLHRYAPACKALLREEVTFQVGLN
QYLVGSQLPCEP
>4959
SGSWLRDVWDWICTVLTDFKTWLQSKLLPRLPGVPFLSCQRGYRGVWRGDGIMQTTCPCG
AQITGHVKNGTMKIIGPKICSNTWHGTFPINAYTTGPCSPSPAPNYSKALWRVAAEEYVE
VTRVGDFHYVTGMTTDNIKCPCQVPAPEFFTEVDGVRLHRYAPACKPLLREEVTFQVGLN
QYLVGSQLPCEP
>4958
SGSWLRDVWDWICTVLTDFKTWLQSKLLPRLPGVPFLSCQRGYRGVWRGDGIMQTTCPCG
AQITGHVKNGTMRIVGPKTCSNTWHGTFPINAYTTGPCTPSPAPNYSRALWRVAAEEYVE
VTRVGDFHYVTGMTTDNIKCPCQVPAPEFFTEVDGVRLHRYAPACKPLLREEVTFQVGLN
QYLVGSQLPCEP
>4956
SGSWLRDVWDWICTVLTDFKTWLQSKLLPRLPGVPFLSCQRGYRGVWRGDGIMQTTCPCG
AQITGHVKNGSMRIVGPKTCSNTWHGTFPINAYTTGPCTPSPAPNYSRALWRVAAEEYVE
VTRVGDFHYVTGMTTDNIKCPCQVPAPEFFTEVDGVRLHRYAPACKPLLREEVTFQVGLN
QYLVGSQLPCEP
>4954
SGSWLRDVWDWICTVLTDFKTWLQSKLLPRLPGVPFLSCQRGYRGVWRGDGIMQTTCPCG
AQITGHVKNGSMRIVGPKTCSNTWHGTFPINAYTTGPCTPSPAPNYSRALWRVAAEEYVE
VTRVGDFHYVTGMTTDNIKCPCQVPAPEFFTEVDGVRLHRYAPACKPLLREEVTFQVGLN
QYLVGSQLPCEP
>4953
SGSWLRDVWDWICTVLTDFKTWLQSKLLPRLPGVPFLSCQRGYRGVWRGDGIMQTTCPCG
AQITGHVKNGSMRIVGPKTCSNTWHGTFPINAYTTGPCTPSPAPNYSRALWRVAAEEYVE
VTRVGDFHYVTGMTTDNVKCPCQVPAPEFFTEVDGVRLHRYAPACKPLLREEVTFQVGLN
QYLVGSQLPCEP
>4967
SGSWLRDVWDWICTVLTDFKTWLQSKLLPRLPGVPFFSCQRGYKGVWRGDGIMQTTCPCG
AQITGHVKNGSMRIVGPRTCSNMWHGTFPINAYTTGPCTPSPAPNYSRALWRVAAEEYVE
VTRVGDFHYVTGMTTDNIKCPCQVPAPEFFTEVDGVRLHRYAPACKPLLREEVDFQVGLN
QYPVGSQLPCEP
>4966
SGSWLRDVWDWICTVLTDFKTWLQSKLLPRLPGVPFFSCQRGYKGVWRGDGIMQTTCPCG
AQITGHVKNGSMRIVGPRTCSNMWHGTFPINAYTTGPCTPSPAPNYSRALWRVAAEEYVE
VTRVGDFHYVTGMTTDNIKCPCQVPAPEFFTEVDGVRLHRYAPACKPLLREEVDFQVGLN
QYPVGSQLPCEP
>4965
SGSWLRDVWDWICTVLTDFKTWLQSKLLPRLPGVPFFSCQRGYKGVWRGDGIMQTTCPCG
AQITGHVKNGSMRIVGPKTCSNTWHGTFPINAYTTGPCTPSPAPNYSRALWRVAAEEYVE
VTRVGDFHYVTGMTTDNVKCPCQVPAPEFFTEVDGVRLHRYAPACKPLLREEVDFQVGLN
QYPVGSQLPCEP
>4964
SGSWLRDVWDWICTVLTDFKTWLQSKLLPRLPGVPFLSCQRGYKGVWRGDGIMQTTCPCG
AQITGHVKNGSMRIVGPKTCSNTWHGTFPINAYTTGPCTPSPAPNYSRALWRVAAEEYVE
VTRVGDFHYVTGMTTDNVKCPCQVPAPEFFTEVDGVRLHRYAPACKPLLREEVDFQVGLN
QYPVGSQLPCEP
>4963
SGSWLRDVWDWICTVLTDFKTWLQSKLLPRLPGVPFFSCQRGYKGVWRGDGIMQTTCPCG
AQITGHVKNGSMRIVGPKTCSNTWHGTFPINAYTTGPCTPSPAPNYSRALWRVAAEEYVE
VTRVGDFHYVTGMTTDNVKCPCQVPAPEFFTEVDGVRLHRYAPACKPLLREEVTFQVGLN
QYPVGSQLPCEP
>4962
SGSWLRDVWDWICTVLTDFKTWLQSKLLPRLPGVPFFSCQRGYKGVWRGDGIMQTTCPCG
AQITGHVKNGSMRIVGPKTCSNTWHGTFPINAYTTGPCTPSPAPNYSRALWRVAAEEYVE
VTRVGDFHYVTGMTTDNVKCPCQVPAPEFFTEVDGVRLHRYAPACKPLLREEVTFQVGLN
QYLVGSQLPCEP
>4968
SGSWLRDVWDWICTVLTDFKTWLQSKLLPQLPGVPFFSCQRGYKGVWRGDGIMQTTCPCG
AQITGHVKNGSMRIVGPRTCSNTWHGTFPINAYTTGPCTPSPAPNYSRALWRVAAEEYVE
ITRVGDFHYVTGMTTDNVKCPCQVPAPEFFTEVDGVRLHRYAPACKPLLREEVTFQVGLN
QYLVGSQLPCEP
>4961
SGSWLRDVWDWICTVLTDFKTWLQSKLLPRLPGVPFFSCQRGYKGVWRGDGIMQTTCPCG
AQITGHVKNGSMRIVGPKTCSNTWHGTFPINAYTTGPCTPSPAPNYSRALWRVAAEEYVE
VTRVGDFHYVTGMTTDNVKCPCQVPAPEFFTEVDGVRLHRYAPACKPLLREEVTFQVGLN
QYLVGSQLPCEP
>4960
SGSWLRDVWDWICTVLTDFKTWLQSKLLPRLPGVPFFSCQRGYKGVWRGDGIMQTTCPCG
AQITGHVKNGSMRIVGPKTCSNTWHGTFPINAYTTGPCTPSPAPNYSRALWRVAAEEYVE
VTRVGDFHYVTGMTTDNVKCPCQVPAPEFFTEVDGVRLHRYAPACKPLLREEVTFQVGLN
QYLVGSQLPCEP
>4952
SGSWLRDVWDWICTVLTDFKTWLQSKLLPRLPGVPFLSCQRGYKGVWRGDGIMQTTCPCG
AQITGHVKNGSMRIVGPKTCSNTWHGTFPINAYTTGPCTPSPAPNYSRALWRVAAEEYVE
VTRVGDFHYVTGMTTDNVKCPCQVPAPEFFTEVDGVRLHRYAPACKPLLREEVTFQVGLN
QYLVGSQLPCEP
>4980
SGSWLRDVWDWICTVLTDFKTWLQSKLLPRLPGVPFLSCQRGYKGVWRGDGIMHTTCPCG
AQITGHVKNSSMRIVGPRTCSNTWHGTFPINAYTTGPCTPSPAPNYSRALWRVSAEEYVE
VTRVGDFHYVTGMTTDNIKCPCQVPAPEFFTEVDGVRLHRYAPACKPLLREEVTFQVGLN
QYLVGSQLPCEP
>4983
SGSWLRDVWDWICTVLTDFKTWLQSKLLPRLPGVPFLSCQRGYKGVWRGDGIMHTTCPCG
AQITGHVKNGSMRIVGPRTCSNTWHGTFPINAYTTGPCTPSPAPNYSRALWRVSAEEYVE
VTRVGDFHYVTGMTTDNIKCPCQVPAPEFFTEVDGVRLHRYAPACKPLLREEVTFQVGLN
QYLVGSQLPCEP
>4982
SGSWLRDVWDWICTVLTDFKTWLQSKLLPRLPGVPFLSCQRGYKGVWRGDGIMHTTCPCG
AQITGHVKNGSMRIVGPRTCSNTWHGTFPINAYTTGPCTPSPAPNYSRALWRVSAEEYVE
VTRVGDFHYVTGMTTDNIKCPCQVPAPEFFTEVDGVRLHRYAPACKPLLREEVTFQVGLN
QYLVGSQLPCEP
>4987
SGSWLRDVWDWICTVLTDFKTWLQSKLLPRLPGVPFLSCQRGYKGVWRGDGIMHTTCPCG
AQITGHVKNGSMRIVGPRTCSNTWHGTFPINAYTTGPCTPSPAPNYSRALWRVSAEEYVE
VTRVGDFHYVTGMTTDNIKCPCQVPAPEFSTEVDGVRLHRYAPACKPLLREEVTFQVGLN
QYLVGSQLPCEP
>4986
SGSWLRDVWDWICTVLTDFKTWLQSKLLPRLPGVPFLSCQRGYKGVWRGDGIMHTTCPCG
AQITGHVKNGSMRIVGPRTCSNTWHGTFPINAYTTGPCTPSPAPNYSRALWRVSAEEYVE
VTRVGDFHYVTGMTTDNIKCPCQVPAPEFFTEVDGVRLHRYAPACKPLLREEVTFQVGLN
QYLVGSQLPCEP
>4985
SGSWLRDVWDWICTVLTDFKTWLQSKLLPRLPGVPFLSCQRGYKGVWRGDGIMHTTCPCG
AQITGHVKNGSMRIVGPRTCSNTWHGTFPINAYTTGPCTPSPAPNYSRALWRVSAEEYVE
VTRVGDFHYVTGMTTDNIKCPCQVPAPEFFTEVDGVRLHRYAPACKPLLREEVTFQVGLN
QYLVGSQLPCEP
>4984
SGSWLRDVWDWICTVLTDFKTWLQSKLLPRLPGVPFLSCQRGYKGVWRGDGIMHTTCPCG
AQITGHVKNGSMRIVGPRTCSNTWHGTFPINAYTTGPCTPSPAPNYSRALWRVSAEEYVE
VTRVGDFHYVTGMTTDNIKCPCQVPAPEFFTEVDGVRLHRYAPACKPLLREEVTFQVGLN
QYLVGSQLPCEP
>4981
SGSWLRDVWDWICTVLTDFKTWLQSKLLPRLPGVPFLSCQRGYKGVWRGDGIMHTTCPCG
AQITGHVKNGSMRIVGPRTCSNTWHGTFPINAYTTGPCTPSPAPNYSRALWRVSAEEYVE
VTRVGDFHYVTGMTTDNIKCPCQVPAPEFFTEVDGVRLHRYAPACKPLLREEVTFQVGLN
QYLVGSQLPCEP
>4979
SGSWLRDVWDWICTVLTDFKTWLQSKLLPRLPGVPFLSCQRGYKGVWRGDGIMHTTCPCG
AQITGHVKNGSMRIVGPRTCSNTWHGTFPINAYTTGPCTPSPAPNYSRALWRVSAEEYVE
VTRVGDFHYVTGMTTDNIKCPCQVPAPEFFTEVDGVRLHRYAPACKPLLREEVTFQVGLN
QYLVGSQLPCEP
>4978
SGSWLRDVWDWICTVLTDFKTWLQSKLLPRLPGVPFLSCQRGYKGVWRGDGIMHTTCPCG
AQITGHVKNGSMRIVGPRTCSNTWHGTFPINAYTTGPCTPSPAPNYSRALWRVSAEEYVE
VTRVGDFHYVTGMTTDNIKCPCQVPAPEFFTEVDGVRLHRYAPACKPLLREEVTFQVGLN
QYLVGSQLPCEP
>4988
SGSWLRDVWDWICTVLTDFKTWLQSKLLPRLPGVPFLSCQRGYKGVWRGDGIMHTTCPCG
AQITGHVKNGSMRIVGPRTCSNTWHGTFPINAYTTGPCTPSPAPNYSRALWRVSAEEYVE
VTRVGDFHYVTGMTTDNIKCPCQVPAPEFFTEVDGVRLHRYAPACKPLLREEVTFQVGLN
QYLVGSQLPCEP
>4977
SGSWLRDVWDWICTVLTDFKTWLQSKLLPRLPGVPFLSCQRGYKGVWRGDGIMHTTCPCG
AQITGHVKNGSMRIVGPRTCSNTWHGTFPINAYTTGPCTPSPAPNYSRALWRVSAEEYVE
VTRVGDFHYVTGMTTDNIKCPCQVPAPEFFTEVDGVRLHRYAPACKPLLREEVTFQVGLN
QYLVGSQLPCEP
>4976
SGSWLRDVWDWICTVLTDFKTWLQSKLLPRLPGVPFLSCQRGYKGVWRGDGIMHTTCPCG
AQITGHVKNGSMRIVGPRTCSNTWHGTFPINAYTTGPCTPSPAPNYSRALWRVSAEEYVE
VTRVGDFHYVTGMTTDNIKCPCQVPAPEFFTEVDGVRLHRYAPACKPLLREEVTFQVGLN
QYLVGSQLPCEP
>4975
SGSWLRDVWDWICTVLTDFKTWLQSKLLPRLPGVPFLSCQRGYKGVWRGDGIMHTTCPCG
AQITGHVKNGSMRIVGPRTCSNTWHGTFPINAYTTGPCTPSPAPNYSRALWRVSAEEYVE
VTRVGDFHYVTGMTTDNIKCPCQVPAPEFFTEVDGVRLHRYAPACKPLLREEVTFQVGLN
QYLVGSQLPCEP
>4974
SGSWLRDVWDWICTVLTDFKTWLQSKLLPRLPGVPFLSCQRGYKGVWRGDGIMHTTCPCG
AQITGHVKNGSMRIVGPRTCSNTWHGTFPINAYTTGPCTPSPAPNYSRALWRVSAEEYVE
VTRVGDFHYVTGMTTDNIKCPCQVPAPEFFTEVDGVRLHRYAPACKPLLREEVTFQVGLN
QYLVGSQLPCEP
>4992
SGSWLRDVWDWICTVLTDFKTWLQSKLLPRLPGVPFFSCQRGYRGVWRGDGIMHTTCPCG
AQITGHVKNGSMRIVGPKTCSNTWHGTFPINAYTTGPCTPTPAPNYSRALWRVAAEEYVE
ITRVGDFHYVTGMTTDNIKCPCQVPAPEFFTELDGVRLHRYAPACKPLLREEVTFQVGLN
QYLVGSQLPCEP
>4998
SGSWLRDVWDWICTVLTDFKTWLQSKLLPRLPGVPFFSCQRGYKGVWRGDGIMHTTCTCG
AQITGHVKNGSMRIVGPKTCSNTWHGTFPINAYTTGPCTPSPAPNYSRALWRVAAEEYVE
VTRVGDFHYVTGMTTDNVKCPCQVPAPEFFTEVDGVRLHRYAPAYKPLLRDEVTFQVGLN
QYLVGSQLPCEP
>5000
SGSWLRDVWDWICTVLTDFKTWLQSKLLPRLPGIPFISCQRGYRGVWRGDGIMHTTCTCG
GQITGHVKNGSMRIVGPKTCSNTWHGTFPINAYTTGPCTPSPAPNYSRALWRVAAEEYVE
VTRVGDFHYVTGMTTDNIKCPCQVPAPEFFTEVDGVRLHRYAPACKPLLRDEVTFQVGLN
QYLVGSQLPCEP
>4999
SGSWLRDVWDWICTVLTDFKTWLQSKLLPRLPGVPFISCQRGYRGVWRGDGIMHTTCTCG
GQITGHVKNGSMRIVGPKTCSNTWHGTFPINAYTTGPCTPSPAPNYSRALWRVAAEEYVE
VTRVGDFHYVTGMTTDNIKCPCQVPAPEFFTEVDGVRLHRYAPACKPLLRDEVTFQVGLN
QYLVGSQLPCEP
>4997
SGSWLRDVWDWICTVLTDFKTWLQSKLLPRLPGVPFISCQRGYKGVWRGDGIMHTTCTCG
GQITGHVKNGSMRIVGPKTCSNTWHGTFPINAYTTGPCTPSPAPNYSRALWRVAAEEYVE
VTRVGDFHYVTGMTTDNIKCPCQVPAPEFFTEVDGVRLHRYAPACKPLLRDEVTFQVGLN
QYLVGSQLPCEP
>5003
SGSWLRDVWDWICTVLSDFKTWLQSKLLPRLPGVPFFSCQRGYKGVWRGDGIMHTTCTCG
GEITGHVKNGSMRIVGPKTCSNTWHGTFPINAYTTGPCTPSPAPNYSRALWRVAAEEYVE
VTRVGDFHYVTGMTTDNIKCPCQVPAPEFFTEVDGVRLHRYAPACKPLLREEVTFQVGLN
QYLVGSQLPCEP
>5002
SGSWLRDVWDWICTVLTDFKTWLQSKLLPRLPGVPFFSCQRGYKGVWRGDGIMHTTCTCG
GEITGHVKNGSMRIVGPKTCSNTWHGTFPINAYTTGPCTPSPAPNYSRALWRVAAEEYVE
VTRVGDFHYVTGMTTDNIKCPCQVPAPEFFTEVDGVRLHRYAPACKPLLREEVTFQVGLN
QYLVGSQLPCEP
>5001
SGSWLRDVWDWICTVLTDFKTWLQSKLLPRLPGVPFFSCQRGYKGVWRGDGIMHTTCTCG
GQITGHVKNGSMRIVGPKTCSNTWHGTFPINAYTTGPCTPSPAPNYSRALWRVAAEEYVE
VTRVGDFHYVTGMTTDNIKCPCQVPAPEFFTEVDGVRLHRYAPACKPLLREEVTFQVGLN
QYLVGSQLPCEP
>4996
SGSWLRDVWDWICTVLTDFKTWLQSKLLPRLPGVPFFSCQRGYKGVWRGDGIMHTTCTCG
GQITGHVKNGSMRIVGPKTCSNTWHGTFPINAYTTGPCTPSPAPNYSRALWRVAAEEYVE
VTRVGDFHYVTGMTTDNIKCPCQVPAPEFFTEVDGVRLHRYAPACKPLLREEVTFQVGLN
QYLVGSQLPCEP
>4995
SGSWLRDVWDWICTVLTDFKTWLQSKLLPRLPGVPFFSCQRGYKGVWRGDGIMHTTCTCG
GQITGHVKNGSMRIVGPKTCSNTWHGTFPINAYTTGPCTPSPAPNYSRALWRVAAEEYVE
VTRVGDFHYVTGMTTDNIKCPCQVPAPEFFTEVDGVRLHRYAPACKPLLREEVTFQVGLN
QYLVGSQLPCEP
>4994
SGSWLRDVWDWICTVLTDFKTWLQSKLLPRLPGVPFFSCQRGYKGVWRGDGIMHTTCTCG
GQITGHVKNGSMRIVGPKTCSNTWHGTFPINAYTTGPCTPSPAPNYSRALWRVAAEEYVE
VTRVGDFHYVTGMTTDNIKCPCQVPAPEFFTEVDGVRLHRYAPACKPLLREEVTFQVGLN
QYLVGSQLPCEP
>4993
SGSWLRDVWDWICTVLTDFKTWLQSKLLPRLPGVPFLSCQRGYKGVWRGDGIMHTTCTCG
GQITGHVKNGSMRIVGPRTCSNTWHGTFPINAYTTGPCTPSPAPNYSRALWRVAAEEYVE
VTRVGDFHYVTGMTTDNIKCPCQVPAPEFFTEVDGVRLHRYAPACKPLLREEVTFQVGLN
QYLVGSQLPCEP
>4991
SGSWLRDVWDWICTVLTDFKTWLQSKLLPRLPGVPFFSCQRGYKGVWRGDGIMHTTCTCG
GQITGHVKNGSMRIVGPRTCSNTWHGTFPINAYTTGPCTPSPAPNYSRALWRVAAEEYVE
VTRVGDFHYVTGMTTDNIKCPCQVPAPEFFTEVDGVRLHRYAPACKPLLREEVTFQVGLN
QYLVGSQLPCEP
>5007
SGSWLRDVWDWICTVLTDFKTWLQSKLLPRLPGVPFFSCQRGYKGVWRGDGIMHTTCPCG
AQITGHVKNGSMRIVGPRTCSNTWHGTFPINAYTTGPCTPSPAPNYSRALWRVAAEEYVE
VTRVGDFHYVTGMTADNIKCPCQVPTPEFFTEVDGVRLHRYAPACKPLLREEVTFQVGLN
QYLVGSQLPCEP
>5006
SGSWLRDVWDWICTVLTDFKTWLQSKLLPRLPGVPFFSCQRGYKGVWRGDGIMHTTCPCG
AQITGHVKNGSMRIVGPRTCSNTWHGTFPINAYTTGPCTPSPAPNYSRALWRVAAEEYVE
VTRVGDFHYVTGMTADNIKCPCQVPTPEFFTEVDGVRLHRYAPACKPLLREEVTFQVGLN
QYLVGSQLPCEP
>5015
SGSWLRDVWDWICTVLTDFKTWLQSKLLPRLPGVPFFSCQRGYKGVWRGDGIMQTTCPCG
AQITGHVKNGSMRIVGPRTCSNTWHGTFPINAYTTGPCTPSPAPNYSRALWRVAAEEYVE
VTRVGDFHYVTGMTTDNIKCPCQVPTPEFFTEVDGVRLHRYAPASKPLLREEVTFQVGLN
QYLVGSQLPCEP
>5014
SGSWLRDVWDWICTVLTDFKTWLQSKLLPRLPGVPFFSCQRGYKGVWRGDGIMQTTCPCG
AQITGHVKNGSMRIVGPRTCSNTWHGTFPINAYTTGPCTPSPAPNYSRALWRVAAEEYVE
VTRVGDFHYVTGMTTDNIKCPCQVPTPEFFTEVDGVRLHRYAPASKPLLREEVTFQVGLN
QYLVGSQLPCEP
>5013
SGSWLRDVWDWICTVLTDFKTWLQSKLLPRLPGVPFFSCQRGYKGVWRGDGIMQTTCPCG
AQITGHVKNGSMRIVGPRTCSNTWHGTFPINAYTTGPCTPSPAPNYSRALWRVAAEEYVE
VTRVGDFHYVTGMTTDNIKCPCQVPTPEFFTEVDGVRLHRYAPASKPLLREEVTFQVGLN
QYLVGSQLPCEP
>5012
SGSWLRDVWDWICTVLTDFKTWLQSKLLPRLPGVPFFSCQRGYKGVWRGDGIMQTTCPCG
AQITGHVKNGSMRIVGPRTCSNTWHGTFPINAYTTGPCTPSPAPNYSRALWRVAAEEYVE
VTRVGDFHYVTGMTTDNIKCPCQVPTPEFFTEVDGVRLHRYAPASKPLLREEVTFQVGLN
QYLVGSQLPCEP
>5018
SGSWLRDVWDWICTVLTDFKTWLQSKLLPRLPGVPFFSCQRGYKGVWRGDGIMQTTCPCG
AQITGHVKNGSMRIVGPRTCSNTWHGTFPINAYTTGPCTPSPAPNYSRALWRVAAEEYVE
VTRVGDFHYVTGMTTDNIKCPCQVPTPEFFTEVDGVRLHRYAPACKPLLREEVTFQVGLN
QYLVGSQLPCEP
>5023
SGSWLRDVWDWICTVLTDFKTWLQSKLLPRLPGVPFFSCQRGYKGVWRGDGIMQTTCPCG
AQITGHVKNGSMRIVGPRTCSNTWHGTFPINAYTTGPCTPSPAPNYSRALWRVAAEEYVE
VTRVGDFHYVTGMTTDNIKCPCQVPTPEFFTEVDGVRLHRYAPASKPLLREEVTFQVGLN
QYLVGSQLPCEP
>5022
SGSWLRDVWDWICTVLTDFKTWLQSKLLPRLPGVPFFSCQRGYKGVWRGDGIMQTTCPCG
AQIIGHVKNGSMRIVGPRTCSNTWHGTFPINAYTTGPCTPSPAPNYSRALWRVAAEEYVE
VTRVGDFHYVTGMTTDNIKCPCQVPTPEFFTEVDGVRLHRYAPASKPLLREEVTFQVGLN
QYLVGSQLPCEP
>5025
SGSWLRDVWDWICTVLTDFKTWLQSKLLPRLPGVPFFSCQRGYKGVWRGDGIMQTTCPCG
AQITGHVKNGSMRIVGPRTCSNTWHGTFPINAYTTGPCTPSPAPNYSRALWRVAAEEYVE
VTRVGDFHYVTGMTTDNIKCPCQVPTPEFFTEVDGVRLHRYAPASKPLLREEVTFQVGLN
QYLVGSQLPCEP
>5026
SGSWLRDVWDWICTVLTDFKTWLQSKLLPRLPGVPFFSCQRGYKGVWRGDGIMQTTCPCG
AQITGHVKNGSMRIVGPRTCSNTWHGTFPINAYTTGPCTPSPAPNYSRALWRVAAEEYVE
VTRVGDFHYVTGMTTDNIKCPCQVPTPEFFTEVDGVRLHRYAPASKPLLREEVTFQVGLN
QYLVGSQLPCEP
>5024
SGSWLRDVWDWICTVLTDFKTWLQSKLLPRLPGVPFFSCQRGYKGVWRGDGIMQTTCPCG
AQITGHVKNGSMRIVGPRTCSNTWHGTFPINAYTTGPCTPSPAPNYSRALWRVAAEEYVE
VTRVGDFHYVTGMTTDNIKCPCQVPTPEFFTEVDGVRLHRYAPASKPLLREEVTFQVGLN
QYLVGSQLPCEP
>5021
SGSWLRDVWDWICTVLTDFKTWLQSKLLPRLPGVPFFSCQRGYKGVWRGDGIMQTTCPCG
AQITGHVKNGSMRIVGPRTCSNTWHGTFPINAYTTGPCTPSPAPNYSRALWRVAAEEYVE
VTRVGDFHYVTGMTTDNIKCPCQVPTPEFFTEVDGVRLHRYAPASKPLLREEVTFQVGLN
QYLVGSQLPCEP
>5020
SGSWLRDVWDWICTVLTDFKTWLQSKLLPRLPGVPFFSCQRGYKGVWRGDGIMQTTCPCG
AQITGHVKNGSMRIVGPRTCSNTWHGTFPINAYTTGPCTPSPAPNYSRALWRVAAEEYVE
VTRVGDFHYVTGMTTDNIKCPCQVPTPEFFTEVDGVRLHRYAPASKPLLREEVTFQVGLN
QYLVGSQLPCEP
>5019
SGSWLRDVWDWICTVLTDFKTWLQSKLLPRLPGVPFFSCQRGYKGVWRGDGIMQTTCPCG
AQITGHVKNGSMRIVGPRTCSNTWHGTFPINAYTTGPCTPSPAPNYSRALWRVAAEEYVE
VTRVGDFHYVTGMTTDNIKCPCQVPTPEFFTEVDGVRLHRYAPASKPLLREEVTFQVGLN
QYLVGSQLPCEP
>5017
SGSWLRDVWDWICTVLTDFKTWLQSKLLPRLPGVPFFSCQRGYKGVWRGDGIMQTTCPCG
AQITGHVKNGSMRIVGPRTCSNTWHGTFPINAYTTGPCTPSPAPNYSRALWRVAAEEYVE
VTRVGDFHYVTGMTTDNIKCPCQVPTPEFFTEVDGVRLHRYAPASKPLLREEVTFQVGLN
QYLVGSQLPCEP
>5016
SGSWLRDVWDWICTVLTDFKTWLQSKLLPRLPGVPFFSCQRGYKGVWRGDGIMQTTCPCG
AQITGHVKNGSMRIVGPRTCSNTWHGTFPINAYTTGPCTPSPAPNYSRALWRVAAEEYVE
VTRVGDFHYVTGMTTDNIKCPCQVPTPEFFTEVDGVRLHRYAPASKPLLREEVTFQVGLN
QYLVGSQLPCEP
>5011
SGSWLRDVWDWICTVLTDFKTWLQSKLLPRLPGVPFFSCQRGYKGVWRGDGIMQTTCPCG
AQITGHVKNGSMRIVGPRTCSNTWHGTFPINAYTTGPCTPSPAPNYSRALWRVAAEEYVE
VTRVGDFHYVTGMTTDNIKCPCQVPTPEFFTEVDGVRLHRYAPASKPLLREEVTFQVGLN
QYLVGSQLPCEP
>5010
SGSWLRDVWDWICTVLTDFKTWLQSKLLPRLPGVPFFSCQRGYKGVWRGDGIMQTTCPCG
AQITGHVKNGSMRIVGPRTCSNTWHGTFPINAYTTGPCTPSPAPNYSRALWRVAAEEYVE
VTRVGDFHYVTGMTTDNIKCPCQVPTPEFFTEVDGVRLHRYAPASKPLLREEVTFQVGLN
QYLVGSQLPCEP
>5009
SGSWLRDVWDWICTVLTDFKTWLQSKLLPRLPGVPFFSCQRGYKGVWRGDGIMQTTCPCG
AQITGHVKNGSMRIVGPRTCSNTWHGTFPINAYTTGPCTPSPAPNYSRALWRVAAEEYVE
VTRVGDFHYVTGMTTDNIKCPCQVPTPEFFTEVDGVRLHRYAPASKPLLREEVTFQVGLN
QYLVGSQLPCEP
>5032
SGSWLRDVWDWICTVLSDFKTWLQSKLLPRLPGVPFFSCQRGYKGVWRGDGIMQTTCPCG
AQITGHVKNGSMRIVGPRTCSNTWHGTFPINAYTTGPCTPSPAPNYSRALWRVAAEEYVE
ITRVGDFHYVTGMTTDNIKCPCQVPTPEFFTEVDGVRLHRYAPACKPLLREEVTFQVGLN
QYLVGSQLPCEP
>5031
SGSWLRDVWDWICTVLSDFKTWLQSKLLPRLPGVPFFSCQRGYKGVWRGDGIMQTTCPCG
AQITGHVKNGSMRIVGPRTCSNTWHGTFPINAYTTGPCTPSPAPNYSRALWRVAAEEYVE
ITRVGDFHYVTGMTTDNIKCPCQVPTPEFFTEVDGVRLHRYAPACKPLLREEVTFQVGLN
QYLVGSQLPCEP
>5037
SGSWLRDVWDWICTVLSDFKTWLQSKLLPRLPGVPFFSCQRGYKGVWRGDGIMQTTCPCG
AQVTGHVKNGSMRIVGPRTCSNTWHGTFPINAYTTGPCTPSPAPNYSRALWRVAAEEYVE
ITRVGDFHYVTGMTTDNIKCPCQVPTPEFFTEVDGVRLHRYAPACKPLLREEVTFQVGLN
QYLVGSQLPCEP
>5036
SGSWLRDVWDWICTVLSDFKTWLQSKLLPRLPGVPFFSCQRGYKGVWRGDGIMQTTCPCG
AQVTGHVKNGSMRIVGPRTCSNTWHGTFPINAYTTGPCTPSPAPNYSRALWRVAAEEYVE
ITRVGDFHYVTGMTTDNIKCPCQVPTPEFFTEVDGVRLHRYAPACKPLLREEVTFQVGLN
QYLVGSQLPCEP
>5035
SGSWLRDVWDWICTVLSDFKTWLQSKLLPRLPGVPFFSCQRGYKGVWRGDGIMQTTCPCG
AQVTGHVKNGSMRIVGPRTCSNTWHGTFPINAYTTGPCTPSPAPNYSRALWRVAAEEYVE
ITRVGDFHYVTGMTTDNIKCPCQVPTPEFFTEVDGVRLHRYAPACKPLLREEVTFQVGLN
QYLVGSQLPCEP
>5034
SGSWLRDVWDWICTVLSDFKTWLQSKLLPRLPGVPFFSCQRGYKGVWRGDGIMQTTCPCG
AQVTGHVKNGSMRIVGPRTCSNTWHGTFPINAYTTGPCTPSPAPNYSRALWRVAAEEYVE
ITRVGDFHYVTGMTTDNIKCPCQVPTPEFFTEVDGVRLHRYAPACKPLLREEVTFQVGLN
QYLVGSQLPCEP
>5033
SGSWLRDVWDWICTVLSDFKTWLQSKLLPRLPGVPFFSCQRGYKGVWRGDGIMQTTCPCG
AQITGHVKNGSMRIVGPRTCSNTWHGTFPINAYTTGPCTPSPAPNYSRALWRVAAEEYVE
ITRVGDFHYVTGMTTDNIKCPCQVPTPEFFTEVDGVRLHRYAPACKPLLREEVTFQVGLN
QYLVGSQLPCEP
>5030
SGSWLRDVWDWICTVLSDFKTWLQSKLLPRLPGVPFFSCQRGYKGVWRGDGIMQTTCPCG
AQITGHVKNGSMRIVGPRTCSNTWHGTFPINAYTTGPCTPSPAPNYSRALWRVAAEEYVE
ITRVGDFHYVTGMTTDNIKCPCQVPTPEFFTEVDGVRLHRYAPACKPLLREEVTFQVGLN
QYLVGSQLPCEP
>5029
SGSWLRDVWDWICTVLSDFKTWLQSKLLPRLPGVPFFSCQRGYKGVWRGDGIMQTTCPCG
AQITGHVKNGSMRIVGPRTCSNTWHGTFPINAYTTGPCTPSPAPNYSRALWRVAAEEYVE
ITRVGDFHYVTGMTTDNIKCPCQVPTPEFFTEVDGVRLHRYAPACKPLLREEVTFQVGLN
QYLVGSQLPCEP
>5028
SGSWLRDVWDWICTVLSDFKTWLQSKLLPRLPGVPFFSCQRGYKGVWRGDGIMQTTCPCG
AQITGHVKNGSMRIVGPRTCSNTWHGTFPINAYTTGPCTPSPAPNYSRALWRVAAEEYVE
ITRVGDFHYVTGMTTDNIKCPCQVPTPEFFTEVDGVRLHRYAPACKPLLREEVTFQVGLN
QYLVGSQLPCEP
>5043
SGSWLRDVWDWICTVLTDFKTWLQSKLLPRLPGVPFFSCQRGYKGVWRGDGIMQTTCPCG
AQITGHVKNGSMRIVGPRTCSNTWHGTFPINAYTTGPCTPSPAPNYSRALWRVAAEEYVE
ITRVGDFHYVTGMTTDNIKCPCQVPTPEFFTEVDGVRLHRYAPACKPLLREEVTFQVGLN
QYLVGSQLPCEP
>5042
SGSWLRDVWDWICTVLTDFKTWLQSKLLPRLPGVPFFSCQRGYKGVWRGDGIMQTTCPCG
AQITGHVKNGSMRIVGPRTCSNTWHGTFPINAYTTGPCTPSPAPNYSRALWRVAAEEYVE
ITRVGDFHYVTGMTTDNIKCPCQVPTPEFFTEVDGVRLHRYAPACKPLLREEVTFQVGLN
QYLVGSQLPCEP
>5041
SGSWLRDVWDWICTVLTDFKTWLQSKLLPRLPGVPFFSCQRGYKGVWRGDGIMQTTCPCG
AQITGHVKNGSMRIVGPRTCSNTWHGTFPINAYTTGPCTPSPAPNYSRALWRVAAEEYVE
ITRVGDFHYVTGMTTDNIKCPCQVPTPEFFTEVDGVRLHRYAPACKPLLREEVTFQVGLN
QYLVGSQLPCEP
>5045
SGSWLRDVWDWICTVLTDFKTWLQSKLLPRLPGVPFFSCQRGYKGVWRGDGIMQTTCPCG
AQITGHVKNGSMRIVGPRTCSNTWHGTFPINAYTTGPCTPSPAPNYSRALWRVAAEEYVE
ITRVGDFHYVTGMTTDNVKCPCQVPTPEFFTEVDGVRLHRYAPACKPLLREEVTFQVGLN
QYLVGSQLPCEP
>5044
SGSWLRDVWDWICTVLTDFKTWLQSKLLPRLPGVPFFSCQRGYKGVWRGDGIMQTTCPCG
AQITGHVKNGSMRIVGPRTCSNTWHGTFPINAYTTGPCTPSPAPNYSRALWRVAAEEYVE
ITRVGDFHYVTGMTTDNIKCPCQVPTPEFFTEVDGVRLHRYAPACKPLLREEVTFQVGLN
QYLVGSQLPCEP
>5040
SGSWLRDVWDWICTVLTDFKTWLQSKLLPRLPGVPFFSCQRGYKGVWRGDGIMQTTCPCG
AQITGHVKNGSMRIVGPRTCSNTWHGTFPINAYTTGPCTPSPAPNYSRALWRVAAEEYVE
ITRVGDFHYVTGMTTDNIKCPCQVPTPEFFTEVDGVRLHRYAPACKPLLREEVTFQVGLN
QYLVGSQLPCEP
>5051
SGSWLRDVWDWICTVLTDFKTWLQSKLLPRLSGVPFFSCQCGYKGVWRGDGIMQTTCPCG
AQITGHVKNGSMRIVGPRTCSNTWHGTFPINAYTTGPCTPSPAPNYSRALWRVAAEEYVE
ITRVGDFHYVTGMTTDNIKCPCQVPTPEFFTEVDGVRLHRYAPACKPLLREEVTFQVGLN
QYLVGSQLPCEP
>5050
SGSWLRDVWDWICTVLTDFKTWLQSKLLPRLPGVPFFSCQRGYKGVWRGDGIMQTTCPCG
AQITGHVKNGSMRIVGPRTCSNTWHGTFPINAYTTGPCTPSPAPNYSRALWRVAAEEYVE
ITRVGDFHYVTGMTTDNIKCPCQVPTPEFFTEVDGVRLHRYAPACKPLLREEVTFQVGLN
QYLVGSQLPCEP
>5049
SGSWLRDVWDWICTVLTDFKTWLQSKLLPRLPGVPFFSCQRGYKGVWRGDGIMQTTCPCG
AQITGHVKNGSMRIVGPRTCSNTWHGTFPINAYTTGPCTPSPAPNYSRALWRVAAEEYVE
ITRVGDFHYVTGMTTDNIKCPCQVPTPEFFTEVDGVRLHRYAPACKPLLREEVTFQVGLN
QYLVGSQLPCEP
>5048
SGSWLRDVWDWICTVLTDFKTWLQSKLLPRLPGVPFFSCQRGYKGVWRGDGIMQTTCPCG
AQITGHVKNGSMRIVGPRTCSNTWHGTFPINAYTTGPCTPSPAPNYSRALWRVAAEEYVE
ITRVGDFHYVTGMTTDNIKCPCQVPTPEFFTEVDGVRLHRYAPACKPLLREEVTFQVGLN
QYLVGSQLPCEP
>5047
SGSWLRDVWDWICTVLTDFKTWLQSKLLPRLPGVPFFSCQRGYKGVWRGDGIMQTTCPCG
AQITGHVKNGSMRIVGPRTCSNTWHGTFPINAYTTGPCTPSPAPNYSRALWRVAAEEYVE
ITRVGDFHYVTGMTTDNIKCPCQVPTPEFFTEVDGVRLHRYAPACKPLLREEVTFQVGLN
QYLVGSQLPCEP
>5055
SGSWLRDVWDWICTVLTDFKTWLQSKLLPRLPGVPFFSCQCGYKGVWRGDGIMQTTCPCG
AQITGHVKNGSMRIVGPRTCSNTWHGTFPINAYTTGPCTPSPAPNYSRALWRVAAEEYVE
ITRVGDFHYVTGMTTDNIKCPCQVPTPEFFTEVDGVRLHRYAPACKPLLREEVTFQVGLN
QYLVGSQLPCEP
>5054
SGSWLRDVWDWICTVLTDFKTWLQSKLLPRLPGVPFFSCQCGYKGVWRGDGIMQTTCPCG
AQITGHVKNGSMRIVGPRTCSNTWHGTFPINAYTTGPCTPSPAPNYSRALWRVAAEEYVE
ITRVGDFHYVTGMTTDNIKCPCQVPTPEFFTEVDGVRLHRYAPACKPLLREEVTFQVGLN
QYLVGSQLPCEP
>5056
SGSWLRDVWDWICTVLTDFKTWLQSKLLPRLPGVPFFSCQCGYKGVWRGDGIMQTTCPCG
AQITGHVKNGSMRIVGPRTCSNTWYGTFPINAYTTGPCTPSPAPNYSRALWRVAAEEYVE
ITRVGDFHYVTGMTTDNIKCPCQVPTPEFFTEVDGVRLHRYAPACKPLLREEVTFQVGLN
QYLVGSQLPCEP
>5053
SGSWLRDVWDWICTVLTDFKTWLQSKLLPRLPGVPFFSCQCGYKGVWRGDGIMQTTCPCG
AQITGHVKNGSMRIVGPRTCSNTWHGTFPINAYTTGPCTPSPAPNYSRALWRVAAEEYVE
ITRVGDFHYVTGMTTDNIKCPCQVPTPEFFTEVDGVRLHRYAPACKPLLREEVTFQVGLN
QYLVGSQLPCEP
>5057
SGSWLRDVWDWICTVLTDFKTWLQSKLLPRLPGVPFFSCQRGYKGVWRGDGIMQTTCPCG
AQITGHVKNGSMRIVGPRTCSNTWHGTFPINAYTTGPCTPSPAPNYSRALWRVAAEEYVE
ITRVGDFHYVTGMTTDNIKCPCQVPTPEFFTEVDGVRLHRYAPACKPLLREEVTFQVGLN
QYLVGSQLPCEP
>5052
SGSWLRDVWDWICTVLTDFKTWLQSKLLPRLPGVPFFSCQRGYKGVWRGDGIMQTTCPCG
AQITGHVKNGSMRIVGPRTCSNTWHGTFPINAYTTGPCTPSPAPNYSRALWRVAAEEYVE
ITRVGDFHYVTGMTTDNIKCPCQVPTPEFFTEVDGVRLHRYAPACKPLLREEVTFQVGLN
QYLVGSQLPCEP
>5046
SGSWLRDVWDWICTVLTDFKTWLQSKLLPRLPGVPFFSCQRGYKGVWRGDGIMQTTCPCG
AQITGHVKNGSMRIVGPRTCSNTWHGTFPINAYTTGPCTPSPAPNYSRALWRVAAEEYVE
ITRVGDFHYVTGMTTDNIKCPCQVPTPEFFTEVDGVRLHRYAPACKPLLREEVTFQVGLN
QYLVGSQLPCEP
>5039
SGSWLRDVWDWICTVLTDFKTWLQSKLLPRLPGVPFFSCQRGYKGVWRGDGIMQTTCPCG
AQITGHVKNGSMRIVGPRTCSNTWHGTFPINAYTTGPCTPSPAPNYSRALWRVAAEEYVE
ITRVGDFHYVTGMTTDNIKCPCQVPTPEFFTEVDGVRLHRYAPACKPLLREEVTFQVGLN
QYLVGSQLPCEP
>5061
SGSWLRDVWDWICTVLTDFKTWLQSKLLPRLPGVPFFSCQRGYKGVWRGDGIMQTTCPCG
AQITGHVKNGSMRIVGPRTCSNTWHGTFPINAYTTGPCTPSPAPNYSRALWRVAAEEYVE
ITRVGDFHYVTGMTTDNIKCPCQVPTPEFFTEVDGVRLHRYAPVCKPLLREEVTFQVGLN
QYLVGSQLPCEP
>5060
SGSWLRDVWDWICTVLTDFKTWLQSKLLPRLPGVPFFSCQRGYKGVWRGDGIMQTTCPCG
AQITGHVKNGSMRIVGPRTCSNTWHGTFPINAYTTGPCTPSPAPNYSRALWRVAAEEYVE
ITRVGDFHYVTGMTTDNIKCPCQVPTPEFFTEVDGVRLHRYAPVCKPLLREEVTFQVGLN
QYLVGSQLPCEP
>5059
SGSWLRDVWDWICTVLTDFKTWLQSKLLPRLPGVPFFSCQRGYKGVWRGDGIMQTTCPCG
AQITGHVKNGSMRIVGPRTCSNTWHGTFPINAYTTGPCTPSPAPNYSRALWRVAAEEYVE
ITRVGDFHYVTGMTTDNIKCPCQVPTPEFFTEVDGVRLHRYAPVCKPLLREEVTFQVGLN
QYLVGSQLPCEP
>5064
SGSWLRDVWDWICTVLTDFKTWLQSKLLPRLPGVPFFSCQRGYKGVWRGDGIMQTTCPCG
AQITGHVKNGSMRIVGPRACSNTWHGTFPINAYTTGPCTPSPAPNYSRALWRVAAEEYVE
ITRVGDFHYVTGMTTDNIKCPCRVPTPEFFTEVDGVRLHRYAPACKPLLREEVTFQVGLN
QYLVGSQLPCEP
>5063
SGSWLRDVWDWICTVLTDFKTWLQSKLLPRLPGVPFFSCQRGYKGVWRGDGIMQTTCPCG
AQITGHVKNGSMRIVGPRACSNTWHGTFPINAYTTGPCTPSPAPNYSRALWRVAAEEYVE
ITRVGDFHYVTGMTTDNIKCPCQVPTPEFFTEVDGVRLHRYAPACKPLLREEVTFQVGLN
QYLVGSQLPCEP
>5062
SGSWLRDVWDWICTVLTDFKTWLQSKLLPRLPGVPFFSCQRGYKGVWRGDGIMQTTCPCG
AQITGHVKNGSMRIVGPRACSNTWHGTFPINAYTTGPCTPSPAPNYSRALWRVAAEEYVE
ITRVGDFHYVTGMTTDNIKCPCQVPTPEFFTEVDGVRLHRYAPACKPLLREEVTFQVGLN
QYLVGSQLPCEP
>5058
SGSWLRDVWDWICTVLTDFKTWLQSKLLPRLPGVPFFSCQRGYKGVWRGDGIMQTTCPCG
AQITGHVKNGSMRIVGPRTCSNTWHGTFPINAYTTGPCTPSPAPNYSRALWRVAAEEYVE
ITRVGDFHYVTGMTTDNIKCPCQVPTPEFFTEVDGVRLHRYAPVCKPLLREEVTFQVGLN
QYLVGSQLPCEP
>5038
SGSWLRDVWDWICTVLTDFKTWLQSKLLPRLPGVPFFSCQRGYKGVWRGDGIMQTTCPCG
AQITGHVKNGSMRIVGPRTCSNTWHGTFPINAYTTGPCTPSPAPNYSRALWRVAAEEYVE
ITRVGDFHYVTGMTTDNIKCPCQVPTPEFFTEVDGVRLHRYAPACKPLLREEVTFQVGLN
QYLVGSQLPCEP
>5027
SGSWLRDVWDWICTVLTDFKTWLQSKLLPRLPGVPFFSCQRGYKGVWRGDGIMQTTCPCG
AQITGHVKNGSMRIVGPRTCSNTWHGTFPINAYTTGPCTPSPAPNYSRALWRVAAEEYVE
ITRVGDFHYVTGMTTDNIKCPCQVPTPEFFTEVDGVRLHRYAPACKPLLREEVTFQVGLN
QYLVGSQLPCEP
>5008
SGSWLRDVWDWICTVLTDFKTWLQSKLLPRLPGVPFFSCQRGYKGVWRGDGIMQTTCPCG
AQITGHVKNGSMRIVGPRTCSNTWHGTFPINAYTTGPCTPSPAPNYSRALWRVAAEEYVE
ITRVGDFHYVTGMTTDNIKCPCQVPTPEFFTEVDGVRLHRYAPACKPLLREEVTFQVGLN
QYLVGSQLPCEP
>5005
SGSWLRDVWDWICTVLTDFKTWLQSKLLPRLPGVPFFSCQRGYKGVWRGDGIMQTTCPCG
AQITGHVKNGSMRIVGPRTCSNTWHGTFPINAYTTGPCTPSPAPNYSRALWRVAAEEYVE
VTRVGDFHYVTGMTTDNIKCPCQVPTPEFFTEVDGVRLHRYAPACKPLLREEVTFQVGLN
QYLVGSQLPCEP
>5066
SGSWLRDVWDWICTVLSDFKTWLQSKLLPRLPGVPFLSCQRGYKGVWRGDGIMYTTCPCG
AQITGHVKNGSMRIVGPKTCSNTWHGTFPINAYTTGPCTPSPAPNYSRALWRVAAEEYVE
VTRVGDFHYVTGMTTDNIKCPCQVPAPEFFTEVDGVRLHRYAPACKPLLREEVSFQVGLN
QYLVGSQLPCEP
>5065
SGSWLRDVWDWICTVLSDFKTWLQSKLLPRLPGVPFLSCQRGYKGVWRGDGIMYTTCPCG
AQITGHVKNGSMRIVGPKTCSNTWHGTFPINAYTTGPCTPSPAPNYSRALWRVAAEEYVE
VTRVGDFHYVTGMTTDNIKCPCQVPAPEFFTEVDGVRLHRYAPACKPLLREEVTFQVGLN
QYLVGSQLPCEP
>5004
SGSWLRDVWDWICTVLTDFKTWLQSKLLPRLPGVPFLSCQRGYKGVWRGDGIMYTTCPCG
AQITGHVKNGSMRIVGPRTCSNTWHGTFPINAYTTGPCTPSPAPNYSRALWRVAAEEYVE
VTRVGDFHYVTGMTTDNIKCPCQVPAPEFFTEVDGVRLHRYAPACKPLLREEVTFQVGLN
QYLVGSQLPCEP
>4990
SGSWLRDVWDWICTVLTDFKTWLQSKLLPRLPGVPFLSCQRGYKGVWRGDGIMHTTCPCG
AQITGHVKNGSMRIVGPRTCSNTWHGTFPINAYTTGPCTPSPAPNYSRALWRVAAEEYVE
VTRVGDFHYVTGMTTDNIKCPCQVPAPEFFTEVDGVRLHRYAPACKPLLREEVTFQVGLN
QYLVGSQLPCEP
>4989
SGSWLRDVWDWICTVLTDFKTWLQSKLLPRLPGVPFLSCQRGYKGVWRGDGIMHTTCPCG
AQITGHVKNGSMRIVGPRTCSNTWHGTFPINAYTTGPCTPSPAPNYSRALWRVAAEEYVE
VTRVGDFHYVTGMTTDNIKCPCQVPAPEFFTEVDGVRLHRYAPACKPLLREEVTFQVGLN
QYLVGSQLPCEP
>4973
SGSWLRDVWDWICTVLTDFKTWLQSKLLPRLPGVPFLSCQRGYKGVWRGDGIMHTTCPCG
AQITGHVKNGSMRIVGPRTCSNTWHGTFPINAYTTGPCTPSPAPNYSRALWRVAAEEYVE
VTRVGDFHYVTGMTTDNIKCPCQVPAPEFFTEVDGVRLHRYAPACKPLLREEVTFQVGLN
QYLVGSQLPCEP
>5071
SGSWLRDVWDWICTVLTDFKTWLQSKLLPRLPGVPFFSCQRGYKGVWRGDGIMHTTCPCG
AQITGHVKNGSMRIVGPKTCSNTWNGTFPINTYTTGPCTPTPAPNYSKALWRVAAEEYVE
VTRVGDFHYVTGMTTDNVRCPCQVPAPEFFTEVDGVRLHRYAPACKPLLRDEVTFQVGLN
QYLVGSQLPCEP
>5070
SGSWLRDVWDWICTVLTDFKTWLQSKLLPRLPGVPFFSCQRGYKGVWRGDGIMHTTCPCG
AQITGHVKNGSMRIVGPKTCSNTWHGTFPINAYTTGPCTPTPAPNYSRALWRVAAEEYVE
VTRVGDFHYVTGMTTDNVKCPCQVPAPEFFTEVDGVRLHRYAPACKPLLRDEVTFQVGLN
QYLVGSQLPCEP
>5072
SGSWLRDVWDWICTVLTDFKTWLQSKLLPRLPGIPFLSCQRGYKGVWRGDGIMHTTCPCG
AQITGHVKNGSMRIVGPKTCSNTWHGTFPINAHTTGSCTPTPAPNYSRALWRVAAEEYVE
VTRVGDFHYVTGMTTDNVKCPCQVPAPEFFTEVDGVRLHRYAPACKPLLRDEVTFQVGLN
QYLVGSQLPCEP
>5069
SGSWLRDVWDWICTVLTDFKTWLQSKLLPRLPGIPFLSCQRGYKGVWRGDGIMHTTCPCG
AQITGHVKNGSMRIVGPKTCSNTWHGTFPINAYTTGPCTPTPAPNYSRALWRVAAEEYVE
VTRVGDFHYVTGMTTDNVKCPCQVPAPEFFTEVDGVRLHRYAPACKPLLRDEVTFQVGLN
QYLVGSQLPCEP
>5073
SGSWLRDVWDWICTVLTDFKNWLQSKLMPRLPGVPFLSCQRGYKGVWRGDGIMHTTCPCG
AQITGHVKNGSMRIVGPKTCSNTWHGTFPINAYTTGSCTPSPAPNYSRALWRVAAEEYVE
VTRVGDFHYVTGMTTDNVKCPCQVPAPEFFTEVDGVRLHRYAPACKPLLRDEVTFYVGLN
QYLVGSQLPCEP
>5068
SGSWLRDVWDWICTVLTDFKTWLQSKLLPRLPGVPFLSCQRGYKGVWRGDGIMHTTCPCG
AQITGHVKNGSMRIVGPKTCSNTWHGTFPINAYTTGPCTPSPAPNYSRALWRVAAEEYVE
VTRVGDFHYVTGMTTDNVKCPCQVPAPEFFTEVDGVRLHRYAPACKPLLRDEVTFQVGLN
QYLVGSQLPCEP
>5080
SGSWLRDVWDWICTVLSDFKTWLQSKLLPRLPGVPFLSCQRGYKGVWRGDGIMQTTCPCG
AQIAGHVKNGSMRIVGPKTCSNTWHGTFPINAYTTGPCTPSPAPNYSRALWRVAAEEYVE
VTRVGDFHYVTGITTDNVKCPCQVPAPEFFTEVDGVRMHRYAPACKPLLRDEVTFQVGLN
QYPVGSQLPCEP
>5079
SGSWLRDVWDWICTVLTDFKTWLQSKLLPRLPGVPFLSCQRGYKGVWRGDGIMQTTCPCG
AQITGHVKNGSMRIVGPKTCSNTWHGTFPINAYTTGPCTPSPAPNYSRALWRVAAEEYVE
VTRVGDFHYVTGMTTDNVKCPCQVPAPEFFTEVDGVRLHRYAPACRPLLRDEVTFQVGLN
QYPVGSQLPCEP
>5083
SGSWLRDVWDWICTVLSDFKTWLQSKLLPRLPGVPFLSCQRGYKGVWRGDGVMQTTCPCG
AQFTGIVKNGSMRIVGPKTCSNTWHGTFPINAYTTGPCTPSPAPNYSRALWRVAAEEYVE
VTRVGDFHYVTGMTTDNVKCPCQVPAPEFFTELDGVRLHRYAPACKPLLRDEVTFQVGLN
QYPVGSQLPCEP
>5082
SGSWLRDVWDWICTVLTDFKTWLQSKLLPQLPGVPFFSCQRGYKGVWRGDGIMQTTCPCG
AQITGHVKNGSMRIVGPKTCSNTWHGTFPINAYTTGPCTPSPAPNYSRALWRVAAEEYVE
VTRVGDFHYVTGMTTDNVKCPCQVPAPEFFTELDGVRLHRYAPACKPLLRDEVTFQVGLN
QYPVGSQLPCEP
>5081
SGSWLRDVWDWICTVLTDFKTWLQSKLLPRLPGVPFLSCQRGYKGVWRGDGIMQTTCPCG
AQITGHVKNGSMRIVGPKTCSNTWHGTFPINAYTTGPCTPSPAPNYSRALWRVAAEEYVE
VTRVGDFHYVTGMTTDNVKCPCQVPAPEFFTELDGVRLHRYAPACKPLLRDEVTFQVGLN
QYPVGSQLPCEP
>5078
SGSWLRDVWDWICTVLTDFKTWLQSKLLPRLPGVPFLSCQRGYKGVWRGDGIMQTTCPCG
AQITGHVKNGSMRIVGPKTCSNTWHGTFPINAYTTGPCTPSPAPNYSRALWRVAAEEYVE
VTRVGDFHYVTGMTTDNVKCPCQVPAPEFFTEVDGVRLHRYAPACKPLLRDEVTFQVGLN
QYPVGSQLPCEP
>5087
SGSWLRDVWDWICTVLTDFKTWLQSKLLPRLPGVPFLSCQRGYKGVWRGDGIMHTTCPCG
AQITGHVKNGSMRIVGPKTCSNTWHGTFPINAYTTGPCTPSPAPNYSRALWRVAAEEYVE
VTRVGDFHYVTGMTTDNVKCPCQVPAPEFFTEVDGVRLHRYAPACKPLLRDEVTFQVGLN
QYPVGSQLPCEP
>5086
SGSWLRDVWDWICTVLTDFKTWLQSKLLPRLPGVPFLSCQRGYKGVWRGDGIMHTTCPCG
AQITGHVKNGSMRIVGPKTCSNTWHGTFPINAYTTGPCTPSPAPNYSRALWRVAAEEYVE
VTRVGDFHYVTGMTTDNVKCPCQVPAPEFFTEVDGVRLHRYAPACKPLLRDEVTFQVGLN
QYPVGSQLPCEP
>5088
SGSWLRDVWDWICTVLTDFKTWLQSKLLPRLPGVPFFSCQRGYKGVWRGDGIMQTTCSCG
AQITGHVKNGSMRIVGPKTCSNTWHGTFPINAYTTGPCTPSPAPNYSRALWRVAAEEYVE
ITRVGDFHYVTGMTTDNIKCPCQVPTPEFFTELDGVRLHRYAPACKPLLRDEVTFLVGLN
QYPVGSQLPCEP
>5085
SGSWLRDVWDWICTVLTDFKTWLQSKLLPRLPGVPFLSCQRGYKGVWRGDGIMQTTCPCG
AQITGHVKNGSMRIVGPKTCSNTWHGTFPINAYTTGPCTPSPAPNYSRALWRVAAEEYVE
VTRVGDFHYVTGMTTDNVKCPCQVPAPEFFTEVDGVRLHRYAPACKPLLRDEVTFQVGLN
QYPVGSQLPCEP
>5091
SGSWLRDVWDWICTVLTDFKTWLQSKLLPRLPGVPFFSCQRGYRGVWRGDGIMQTTCPCG
AQITGHVKNGSMRIVGPKTCSNTWHGTFPINAHTTGPCTPSPAPNYSRALWRVAAEEYVE
VTRVGDFHYVTGMTTDNVKCPCQVPAPEFFTEVDGVRLHRYAPVCKPLLRDEVTFQVGLN
QYLVGSQLPCEP
>5094
SGSWLRDVWDWICTVLTDFKTWLQSKLLPRLPGVPFFSCQRGYRGVWRGDGIMQTTCPCG
AQITGHVKNGSMRIVGPKTCSNTWHGTFPINAYTTGPCTPSPAPNYTRALWRVAAEEYVE
VTRVGDFHYVTGMTTDNVKCPCQVPAPEFFTEVDGVRLHRYAPACKPLLRDEVTFQVGLN
QYVVGSQLPCEP
>5095
SGSWLRDVWDWICTVLSDFKTWLQSKLLPRLPGVPFFSCQRGYKGVWRGDGIMQTICPCG
AQITGHVKNGSMRIVGPKTCSNTWHGTFPINAYTTGPCTPSPAPNYSRALWRVAAEEYVE
VTRVGDFHYVTGMTTDNLKCPCQVPAPEFFTEVDGVRLHRYAPACKPLLRDEVTFQVGLN
QFVVGSQLPCEP
>5093
SGSWLRDVWDWICTVLTDFKTWLQSKLLPRLPGVPFFSCQRGYKGVWRGDGIMQTTCPCG
AQITGHVKNGSMRIVGPKTCSNTWHGTFPINAYTTGPCTPSPAPNYSRALWRVAAEEYVE
VTRVGDFHYVTGMTTDNLKCPCQVPAPEFFTEVDGVRLHRYAPACKPLLRDEVTFQVGLN
QFVVGSQLPCEP
>5102
SGSWLRDVWDWICTVLTDFKTWLQSKLLPRLPGVPFLSCQRGYKGVWRGDGIMHTTCPCG
AQITGHVKNGSMRIVGPKTCSNTWHGTFPINAYTTGPCTPSPAPNYSRALWRVAAEEYVE
VTRVGDFHYVTGMTTDNVKCPCQVPTPEFFTEVDGVRLHRYAPVCKPLLREEVTFQVGLN
QYLVGSQLPCEP
>5105
SGSWLRDVWDWICTVLTDFKTWLQSKLLPRLPGVPFFSCQRGYRGVWRGDGIMQTTCPCG
AQITGHVKNGSMRIVGPKTCSNTWHGTFPINAYTTGPCTPSPAPNYSRALWRVAAEEYVE
VTRVGDFHYVTGMTTDNVKCPCQVPPPEFFTEVDGVRLHRNAPACGPLLREEVTFQVGLN
QYLVGSQLPCEP
>5104
SGSWLRDVWDWICTVLTDFKTWLQSKLLPQLPGIPFFSCQRGYKGVWRGDGIM*TTCPCG
AQITGHVKNGSMRIVGPKTCSNTWHGTFPINAYTTGPCTPSPAPNYSRALWRVAAEEYVE
VTRVGDFHYVTGMTTDNVKCPCQVPPPEFFTEVDGVRLHRNAPACKPLLREEVTFQVGLN
QYLVGSQLPCEP
>5103
SGSWLRDVWDWICTVLTDFKTWLQSKLLPRLPGVPFFSCQRGYKGVWRGDGIMQTTCPCG
AQITGHVKNGSMRIVGPKTCSNTWHGTFPINAYTTGPCTPSPAPNYSRALWRVAAEEYVE
VTRVGDFHYVTGMTTDNVKCPCQVPAPEFFTEVDGVRLHRYAPACKPLLREEVTFQVGLN
QYLVGSQLPCEP
>5101
SGSWLRDVWDWICTVLTDFKTWLQSKLLPRLPGVPFLSCQRGYKGVWRGDGIMQTTCPCG
AQITGHVKNGSMRIVGPKTCSNTWHGTFPINAYTTGPCTPSPAPNYSRALWRVAAEEYVE
VTRVGDFHYVTGMTTDNVKCPCQVPAPEFFTEVDGVRLHRYAPACKPLLREEVTFQVGLN
QYLVGSQLPCEP
>5100
SGSWLRDVWDWICTVLTDFKTWLQSKLLPRLPGVPFFSCQRGYKGVWRGDGIMQTTCPCG
AQITGHVKNGSMRIVGPKTCSNTWHGTFPINAYTTGPCTPSPAPNYSRALWRVAAEEYVE
VTRVGDFHYVTGMTTDNVKCPCQVPAPEFFTEVDGVRLHRYAPACKPLLREEVTFQVGLN
QYLVGSQLPCEP
>5099
SGSWLRDVWDWICTVLTDFKTWLQSKLLPRLPGVPFFSCQRGYKGVWRGDGIMQTTCPCG
AQITGHVKNGSMRIVGPKTCSNTWHGTFPINAYTTGPCTPSPAPNYSRALWRVAAEEYVE
VTRVGDFHYVTGMTTDNVKCPCQVPAPEFFTEVDGVRLHRYAPACKPLLREEVTFQVGLN
QYVVGSQLPCEP
>5107
SGSWLRDVWDWICTVLTDFKTWLQAKLLPQMPGVPFLSCQRGYKGVWRGDGIMQTTCPCG
AQIAGHVKNGSMRIVGPKTCSNTWRGTFPINAYTTGPCTPSPAPNYSRALWRVTAEEYVE
VTRVGDFHYVTGMTTDNVKCPCQVPAPEFFTEVDGVQLHRYAPACKPLLREEVMFQVGLN
KYVVGSQLPCEP
>5106
SGSWLRDVWDWICTVLTDFKTWLQSKLLPRMPGVPFLSCQRGYKGVWRGDGIMQTTCPCG
AQIAGHVKNGSMRIVGPKTCSNTWRGTFPINAYTTGPCTPSPAPNYSRALWRVAAEEYVE
VTRVGDFHYVTGVTTDNVKCPCQVPAPEFFTEVDGVRLHRYAPACKPLLREEVTFQVGLN
QYVVGSQLPCEP
>5098
SGSWLRDVWDWICTVLTDFKTWLQSKLLPRLPGVPFLSCQRGYKGVWRGDGIMQTTCPCG
AQITGHVKNGSMRIVGPKTCSNTWHGTFPINAYTTGPCTPSPAPNYSRALWRVAAEEYVE
VTRVGDFHYVTGMTTDNVKCPCQVPAPEFFTEVDGVRLHRYAPACKPLLREEVTFQVGLN
QYVVGSQLPCEP
>5097
SGSWLRDVWDWICTVLTDFKTWLQSKLLPRLPGVPFFSCQRGYKGVWRGDGIMQTTCPCG
AQITGHVKNGSMRIVGPKTCSNTWHGTFPINAYTTGPCTPSPAPNYSRALWRVAAEEYVE
VTRVGDFHYVTGMTTDNVKCPCQVPAPEFFTEVDGVRLHRYAPACKPLLRDEVTFQVGLN
QYVVGSQLPCEP
>5096
SGSWLRDVWDWICTVLTDFKTWLQSKLLPRLPGVPFFSCQRGYKGVWRGDGIMQTTCPCG
AQITGHVKNGSMRIVGPKTCSNTWHGTFPINAYTTGPCTPSPAPNYSRALWRVAAEEYVE
VTRVGDFHYVTGMTTDNVKCPCQVPAPEFFTEVDGVRLHRYAPACKPLLRDEVTFQVGLN
QYVVGSQLPCEP
>5092
SGSWLRDVWDWICTVLTDFKTWLQSKLLPRLPGVPFFSCQRGYKGVWRGDGIMQTTCPCG
AQITGHVKNGSMRIVGPKTCSNTWHGTFPINAYTTGPCTPSPAPNYSRALWRVAAEEYVE
VTRVGDFHYVTGMTTDNVKCPCQVPAPEFFTEVDGVRLHRYAPACKPLLRDEVTFQVGLN
QYVVGSQLPCEP
>5090
SGSWLRDVWDWICTVLTDFKTWLQSKLLPRLPGVPFFSCQRGYKGVWRGDGIMQTTCPCG
AQITGHVKNGSMRIVGPKTCSNTWHGTFPINAYTTGPCTPSPAPNYSRALWRVAAEEYVE
VTRVGDFHYVTGMTTDNVKCPCQVPAPEFFTEVDGVRLHRYAPACKPLLRDEVTFQVGLN
QYVVGSQLPCEP
>5110
SGSWLRDVWDWICTVLTDFKTWLQSKLLPRLPGVPFLSCQRGYKGVWRGDGIMETTCPCG
AQITGHVKNGSMKIVGPKTCSNTWHGTFPINAYTTGPCTPSPAPNYSRALWRVAAEEYVE
VTRVGDFHYVTGMTTDNIKCPCQVPSPEFFTEVDGVRLHRYAPACKPLLRDEVTFMVGLN
QYPVGSQLPCEP
>5109
SGSWLRDVWDWICTVLTDFKTWLQSKLLPRLPGVPFLSCQRGYKGVWRGDGIMQTTCPCG
AQIAGHVKNGSMRIVGPKTCSNTWHGTFPINAYTTGPCTPSPAPNYSRALWRVAAEEYVE
VTRVGDFHYVTGMTTDNIKCPCQVPAPEFFTEVDGVRLHRYAPACKPLLRDEVTFLVGLN
QYPVGSQLPCEP
>5108
SGSWLRDVWDWICTVLTDFKTWLQSKLLPRLPGVPFLSCQRGYKGVWRGDGIMQTTCPCG
AQIAGHVKNGSMRIVGPKTCSNTWHGTFPINAYTTGPCTPSPAPNYSRALWRVAAEEYVE
VTRVGDFHYVTGMTTDNIKCPCQVPAPEFFTEVDGVRLHRYAPACKPLLRDEVTFQVGLN
QYPVGSQLPCEP
>5089
SGSWLRDVWDWICTVLTDFKTWLQSKLLPRLPGVPFLSCQRGYKGVWRGDGIMQTTCPCG
AQITGHVKNGSMRIVGPKTCSNTWHGTFPINAYTTGPCTPSPAPNYSRALWRVAAEEYVE
VTRVGDFHYVTGMTTDNVKCPCQVPAPEFFTEVDGVRLHRYAPACKPLLRDEVTFQVGLN
QYPVGSQLPCEP
>5084
SGSWLRDVWDWICTVLTDFKTWLQSKLLPRLPGVPFLSCQRGYKGVWRGDGIMQTTCPCG
AQITGHVKNGSMRIVGPKTCSNTWHGTFPINAYTTGPCTPSPAPNYSRALWRVAAEEYVE
VTRVGDFHYVTGMTTDNVKCPCQVPAPEFFTEVDGVRLHRYAPACKPLLRDEVTFQVGLN
QYPVGSQLPCEP
>5077
SGSWLRDVWDWICTVLTDFKTWLQSKLLPRLPGVPFLSCQRGYKGVWRGDGIMQTTCPCG
AQITGHVKNGSMRIVGPKTCSNTWHGTFPINAYTTGPCTPSPAPNYSRALWRVAAEEYVE
VTRVGDFHYVTGMTTDNVKCPCQVPAPEFFTEVDGVRLHRYAPACKPLLRDEVTFQVGLN
QYPVGSQLPCEP
>5076
SGSWLRDVWDWICTVLTDFKTWLQSKLLPRLPGVPFLSCQRGYKGVWRGDGIMQTTCPCG
AQITGHVKNGSMRIVGPKTCSNTWHGTFPINAYTTGPCTPSPAPNYSRALWRVAAEEYVE
VTRVGDFHYVTGMTTDNVKCPCQVPAPEFFTEVDGVRLHRYAPACKPLLRDEVTFQVGLN
QYPVGSQLPCEP
>5115
SGSWLRDVWDWICTVLTDFKTWLQSKLLPQLPGVPFLSCQRGYKGVWRGDGIMQTICPCG
AQISGHVKNGSMRIVGPKTCSNMWHGTFPINAYTTGPCTPSPAPNYSRALWRVAAEEYVE
VTRVGDFHYVTGITTDNVKCPCQVPAPEFFTEVDGVRLHRYAPACKPLLRDEVTFQVGLN
QYPVGSQLPCEP
>5114
SGSWLRDVWDWICTVLTDFKTWLQSKLLPRLPGVPFLSCQRGYKGVWRGDGIMQTTCPCG
AQIAGHVKNGSMRIVGPKTCSNTWHGTFPINAYTTGPCTPSPAPNYSRALWRVAAEEYVE
VTRVGDFHYVTGMTTDNVKCPCQVPAPEFFTEVDGVRLHRYAPACKPLLRDEVTFQVGLN
QYPVGSQLPCEP
>5113
SGSWLRDVWDWICTVLTDFKTWLQSKLLPRLPGVPFLSCQRGYKGVWRGDGIMQTTCPCG
AQIAGHVKNGSMRIVGPKTCSNTWHGTFPINAYTTGPCTPSPAPNYSRALWRVAAEEYVE
VTRVGDFHYVTGMTTDNVKCPCQVPAPEFFTEVDGVRLHRYAPACKPLLRDEVTFQVGLN
QYPVGSQLPCEP
>5118
SGSWLRDVWDWICTVLSDFKTWLQSKLLPRLPGVPFLSCQRGYKGVWRGDGIMHTTCPCG
AQITGHVKNGSMRIVGPKTCSNTWHGTFPINAYTTGPCTPSPAPNYSRALWRVAAEEYVE
VTRVGDFHYVTGMTTDNVKCPCQVPAPEFFTEVDGVRLHRYAPACKPLLRDEVTFQVGLN
QYAIGSQLPCEP
>5117
SGSWLRDVWDWICTVLTDFKTWLQSKLLPRLPGVPFLSCQRGYKGVWRGDGIMHTTCPCG
AQITGHVKNGSMRIVGPKTCSNTWHGTFPINAYTTGPCTPSPAPNYSRALWRVAAEEYVE
VTRVGDFHYVTGMTTDNVKCPCQVPAPEFFTEVDGVRLHRYAPACKPLLRDEVTFQVGLN
QYPVGSQLPCEP
>5116
SGSWLRDVWDWICTVLTDFKTWLQSKLLPRLPGVPFLSCQRGYKGVWRGDGIMHTTCPCG
AQITGHVKNGSMRIVGPKTCSNTWHGTFPINAYTTGPCTPSPAPNYSRALWRVAAEEYVE
VTRVGDFHYVTGMTTDNVKCPCQVPAPEFFTEVDGVRLHRYAPACKPLLRDEVTFQVGLN
QYPVGSQLPCEP
>5112
SGSWLRDVWDWICTVLTDFKTWLQSKLLPRLPGVPFLSCQRGYKGVWRGDGIMHTTCPCG
AQITGHVKNGSMRIVGPKTCSNTWHGTFPINAYTTGPCTPSPAPNYSRALWRVAAEEYVE
VTRVGDFHYVTGMTTDNVKCPCQVPAPEFFTEVDGVRLHRYAPACKPLLRDEVTFQVGLN
QYPVGSQLPCEP
>5111
SGSWLRDVWDWICTVLTDFKTWLQSKLLPRLPGVPFLSCQRGYKGVWRGDGIMHTTCPCG
AQITGHVKNGSMRIVGPKTCSNTWHGTFPINAYTTGPCTPSPAPNYSRALWRVAAEEYVE
VTRVGDFHYVTGMTTDNVKCPCQVPAPEFFTEVDGVRLHRYAPACKPLLRDEVTFQVGLN
QYPVGSQLPCEP
>5075
SGSWLRDVWDWICTVLTDFKTWLQSKLLPRLPGVPFLSCQRGYKGVWRGDGIMHTTCPCG
AQITGHVKNGSMRIVGPKTCSNTWHGTFPINAYTTGPCTPSPAPNYSRALWRVAAEEYVE
VTRVGDFHYVTGMTTDNVKCPCQVPAPEFFTEVDGVRLHRYAPACKPLLRDEVTFQVGLN
QYPVGSQLPCEP
>5120
SGSWLRDVWDWICTVLADFKTWLQSKLLPRLPGVPFFSCQRGYKGVWRGDGIMHTTCPCG
AQITGHVKNGSMRIVGPKTCSNTWHGTFPINAYTTGPCTPSPAPNYSRALWRVAAEEYVE
VTRVGDFHYVTGVTTDNVKCPCQVPAPEFFTEVDGVRLHRYAPACKPLLRDEVTFQVGLN
QYLVGSQLPCEP
>5119
SGSWLRDVWDWICTVLTDFKTWLQSKLLPRLPGVPFLSCQRGYKGVWRGDGIMHTTCPCG
AQITGHVKNGSMRIVGPKTCSNTWHGTFPINAYTTGPCTPSPAPNYSRALWRVAAEEYVE
VTRVGDFHYVTGMTTDNVKCPCQVPAPEFFTEVDGVRLHRYAPACKPLLRDEVTFQVGLN
QYLVGSQLPCEP
>5074
SGSWLRDVWDWICTVLTDFKTWLQSKLLPRLPGVPFLSCQRGYKGVWRGDGIMHTTCPCG
AQITGHVKNGSMRIVGPKTCSNTWHGTFPINAYTTGPCTPSPAPNYSRALWRVAAEEYVE
VTRVGDFHYVTGMTTDNVKCPCQVPAPEFFTEVDGVRLHRYAPACKPLLRDEVTFQVGLN
QYPVGSQLPCEP
>5067
SGSWLRDVWDWICTVLTDFKTWLQSKLLPRLPGVPFLSCQRGYKGVWRGDGIMHTTCPCG
AQITGHVKNGSMRIVGPKTCSNTWHGTFPINAYTTGPCTPSPAPNYSRALWRVAAEEYVE
VTRVGDFHYVTGMTTDNVKCPCQVPAPEFFTEVDGVRLHRYAPACKPLLRDEVTFQVGLN
QYLVGSQLPCEP
>4972
SGSWLRDVWDWICTVLTDFKTWLQSKLLPRLPGVPFLSCQRGYKGVWRGDGIMHTTCPCG
AQITGHVKNGSMRIVGPKTCSNTWHGTFPINAYTTGPCTPSPAPNYSRALWRVAAEEYVE
VTRVGDFHYVTGMTTDNVKCPCQVPAPEFFTEVDGVRLHRYAPACKPLLRDEVTFQVGLN
QYLVGSQLPCEP
>5124
SGSWLRDVWDWICTVLTDFKTWLQSKLLPRIPGVPFLSCQRGYKGVWQGDGIMHTTCPCG
AQITGHVKNGSMRIVGPKTCSNTWHGTFPINTYTTGPCTPSPAPNYSRALWRVAAEEYVE
VTRVGDFHYVTGMTTDNVKCPCQVPAPEFFTEVDGVRLHRYAPACKPLLREEVTFMVGLN
QYLVGSQLPCEP
>5125
SGSWLRDVWDWICTVLTDFKTWLQSKLLPRLPGVPFLSCQRGYRGVWRGDGIMHTTCPCG
AQITGHVKNGSMRIVGPKTCSNTWHGTFPINAYTTGPCTPSPAPSYSRALWRVAAEEYVE
VTRVGDFHYVTGVTTDNLKCPCQVPAPEFFTEVDGVRLHRYAPACKPLLREEVTFLVGLN
QYLVGSQLPCEP
>5123
SGSWLRDVWDWICTVLTDFKTWLQSKLLPRLPGVPFLSCQRGYKGVWRGDGIMHTTCPCG
AQITGHVKNGSMRIVGPKTCSNTWHGTFPINAYTTGPCTPSPAPNYSRALWRVAAEEYVE
VTRVGDFHYVTGMTTDNVKCPCQVPAPEFFTEVDGVRLHRYAPACKPLLREEVTFMVGLN
QYLVGSQLPCEP
>5127
SGSWLRDVWDWICTVLSDFKTWLQSKLLPRLPGVPFLSCQRGYKGVWRGDGIMNTTCPCG
AQITGHVKNGSMRIVGPKTCSNTWHGTFPINAYTTGPCTPSPAPNYSRALWRVAAEEYVE
VTRVGDFHYVTGMTTDNVKCPCQVPAPEFFTEVDGVRLHRYAPACKPLLREEVTFQVGLN
QYLVGSQLPCEP
>5126
SGSWLRDVWDWICTVLSDFKTWLQSKLLPRLPGVPFLSCQRGYKGVWRGDGIMHTTCPCG
AQITGHVKNGSMRIVGPKTCSNTWHGTFPINAYTTGPCTPSPAPNYSRALWRVAAEEYVE
VTRVGDFHYVTGMTTDNVKCPCQVPAPEFFTEVDGVRLHRYAPACKPLLREEVTFQVGLN
QYLVGSQLPCEP
>5122
SGSWLRDVWDWICTVLTDFKTWLQSKLLPRLPGVPFLSCQRGYKGVWRGDGIMHTTCPCG
AQITGHVKNGSMRIVGPKTCSNTWHGTFPINAYTTGPCTPSPAPNYSRALWRVAAEEYVE
VTRVGDFHYVTGMTTDNVKCPCQVPAPEFFTEVDGVRLHRYAPACKPLLREEVTFLVGLN
QYLVGSQLPCEP
>5130
SGSWLRDVWDWICTVLTDFKTWLQSKLLPRLPGVPFLSCQRGYKGVWRGDGIMHTTCLCG
AQITGHVKNGSMRIVGPKTCSNMWHGTFPINVYTTGPCTPSPAPNYSRALWRVAAEEYVE
VTRVGDFHYVTGMTTDNIKCPCQVPAPEFFTEVDGVRLHRYAPACKPLLREEVTFQVGLN
QYLVGSQLPCEP
>5129
SGSWLRDVWDWICTVLTDFKTWLQSKLLPRLPGVPFLSCQRGYKGVWRGDGIMHTTCPCG
AQITGHVKNGSMRIVGPKTCSNTWHGTFPINAYTTGPCTPSPAPNYSRALWRVAAEEYVE
VTRVGDFHYVTGMTTDNVKCPCQVPAPEFFTEVDGVRLHRYAPACKPLLREEVTFQVGLN
QYLVGSQLPCEP
>5128
SGSWLRDVWDWICTVLTDFKTWLQSKLLPRLPGVPFLSCQRGYKGVWRGDGIMHTTCPCG
AQITGHVKNGSMRIVGPKTCSNTWHGTFPINAYTTGPCTPSPAPNYSRALWRVAAEEYVE
VTRVGDFHYVTGMTTDNVKCPCQVPAPEFFTEVDGVRLHRYAPACKPLLREEVTFQVGLN
QYLVGSQLPCEP
>5121
SGSWLRDVWDWICTVLTDFKTWLQSKLLPRLPGVPFLSCQRGYKGVWRGDGIMHTTCPCG
AQITGHVKNGSMRIVGPKTCSNTWHGTFPINAYTTGPCTPSPAPNYSRALWRVAAEEYVE
VTRVGDFHYVTGMTTDNVKCPCQVPAPEFFTEVDGVRLHRYAPACKPLLREEVTFQVGLN
QYLVGSQLPCEP
>4971
SGSWLRDVWDWICTVLTDFKTWLQSKLLPRLPGVPFLSCQRGYKGVWRGDGIMHTTCPCG
AQITGHVKNGSMRIVGPKTCSNTWHGTFPINAYTTGPCTPSPAPNYSRALWRVAAEEYVE
VTRVGDFHYVTGMTTDNVKCPCQVPAPEFFTEVDGVRLHRYAPACKPLLREEVTFQVGLN
QYLVGSQLPCEP
>5136
SGSWLRDVWDWICTVLTDFKTWLQSKLLPRLPGVPFLSCQRGYKGVWRGDGIMQTTCPCG
AQIAGHVKNGSMRIVGPRTCSNTWHGTFPINAYTTGPCTPSPAPNYSRALWRVAAEEYVE
VTQVGDFHYMTGMTTDNIKCPCQVPAPEFFTEVDGVRLHRYAPACKPLLREEVTFQVGLH
QYLVGSQLPCEP
>5142
SGSWLRDIWDWICTVLTDFKTWLQTKLLPRLPGVPFLSCQRGYKGVWRGDGIMQTICPCG
AQIAGHVKNGSMRIVGPRTCSNTWHGTFPINAYTTGPCTPSPAPNYSRALWRVAAEEYVE
VTRVGDFHYVTGMTTDNVKCPCQVPAPEFFTEVDGVRLHRYAPACKPLLRDEVSFQVGLH
QYPVGSQLPCEP
>5141
SGSWLRDIWDWICTVLTDFKTWLQSKLLPRLPGVPFLSCQRGYKGVWRGDGIMQTTCPCG
AQIAGHVKNGSMRIVGPRTCSNTWHGTFPINAYTTGPCTPSPAPNYSRALWRVAAEEYVE
VTRVGDFHYVTGMTTDNVKCPCQVPAPEFFTEVDGVRLHRYAPACKPLLRDEVSFQVGLH
QYPVGSQLPCEP
>5143
SGSWLRDVWDWICTVLTDFKTWLQSKLLPQLPGVPFLSCQRGYKGVWRGDGIMQTTCPCG
AQIAGHVKNGSMRIVGPRTCSNTWHGTFPINAYTTGPCTPSPAPNYSRALWRVAAEEYVE
VRRVGDFHYVTGMTTDNVKCPCQVPAPEFFTEVDGVRLHRYAPACKPLLRDEVLFQVGLH
QYPVGSQLPCEP
>5140
SGSWLRDVWDWICTVLTDFKTWLQSKLLPQLPGVPFLSCQRGYKGVWRGDGIMQTTCPCG
AQIAGHVKNGSMRIVGPRTCSNTWHGTFPINAYTTGPCTPSPAPNYSRALWRVAAEEYVE
VTRVGDFHYVTGMTTDNVKCPCQVPAPEFFTEVDGVRLHRYAPACKPLLRDEVSFQVGLH
QYPVGSQLPCEP
>5147
SGSWLRDVWDWICTVLTDFKTWLQSKLLPRLPGVPFLSCQRGYKGVWRGDGIMQTTCPCG
AQIAGHVKNGSMRITGPRTCSNTWHGTFPINAYTTGPCTPSPAPNYSRALWRVAAEEYVE
VTRVGDFHYVTGMTTDNVKCPCQVPAPEFFTEVDGVRLHRYAPACKPLLRDEVSFQVGLH
QYAVGSQLPCEP
>5154
SGSWLRDVWDWICTVLTDFKTWLQSKLLPRLPGVPFLSCQRGYKGVWRGDGIMQTTCPCG
AQIAGHVKNGSMRITGPRTCSNTWHGTFPINAYTTGPCTPSPAPNYSRALWRVAAEEYVE
VTRVGDSHYVTGMTTDNVKCPCQVPAPEFFTEVDGVRLHRYAPACKPLLRDDVSFLVGLH
QYAVGSQLPCEP
>5153
SGSWLRDVWDWICTVLTDFKTWLQSKLLPRLPGVPFLSCQRGYKGVWRGDGIMQTTCPCG
AQIAGHVKNGSMRITGPRTCSNTWHGTFPINAYTTGPCTPSPAPNYSRALWRVAAEEYVE
VTRVGDSHYVTGMTTDNVKCPCQVPAPEFFTEVDGVRLHRYAPACKPLLRDDVSFLVGLH
QYAVGSQLPCEP
>5155
SGSWLRDVWDWICTVLTDFKTWLQSKLLPRLPGVPFLSCQRGYKGVWRGDGIMQTTCPCG
AQIAGHVKNGSMRITGPRTCSNTWHGTFPINAYTTGPCTPSPAPNYSRALWRVAAEEYVE
VTRVGDSHYVTGMTTDNVKCPCQVPAPEFFTEVDGVRLHRYAPACKPLLRDDVSFLVGLH
QYTVGSQLPCEP
>5152
SGSWLRDVWDWICTVLTDFKTWLQSKLLPRLPGVPFLSCQRGYKGVWRGDGIMQTTCPCG
AQIAGHVKNGSMRITGPRTCSNTWHGTFPINAYTTGPCTPSPAPNYSRALWRVAAEEYVE
VTRVGDSHYVTGMTTDNVKCPCQVPAPEFFTEVDGVRLHRYAPACKPLLRDDVSFLVGLH
QYTVGSQLPCEP
>5160
SGSWLRDVWDWICTVLTDFKTWLQSKLLPRLPGVPFLSCQRGYKGVWRGDGIMQTTCPCG
AQIAGHVKNGSMRITGPRTCSNTWHGTFPINAYTTGPCTPSPAPNYSRALWRVAAEEYVE
VTRVGDSHYVTGMTTDNVKCPCQVPAPEFFTEVDGVRLHRYAPACKPLLRDDVSFLVGLH
QYAVGSQLPCEP
>5159
SGSWLRDVWDWICTVLTDFKTWLQSKLLPRLPGVPFLSCQRGYKGVWRGDGIMQTTCPCG
AQIAGHVKNGSMRITGPRTCSNTWHGTFPINAYTTGPCTPSPAPNYSRALWRVAAEEYVE
VTRVGDSHYVTGMTTDNVKCPCQVPAPEFFTEVDGVRLHRYAPACKPLLRDDVSFLVGLH
QYAVGSQLPCEP
>5158
SGSWLRDVWDWICTVLTDFKTWLQSKLLPRLPGVPFLSCQRGYKGVWRGDGIMQTTCPCG
AQIAGHVKNGSMRITGPRTCSNTWHGTFPINAYTTGPCTPSPAPNYSRALWRVAAEEYVE
VTRVGDSHYVTGMTTDNVKCPCQVPAPEFFTEVDGVRLHRYAPACKPLLRDDVSFLVGLH
QYAVGSQLPCEP
>5163
SGSWLRDVWDWICTVLTDFKTWLQSKLLPRLPGVPFLSCQRGYKGVWRGDGIMQTTCPCG
AQIAGHVKNGSMRITGPRTCSNTWHGTFPINAYTTGPCTPSPAPNYSRALWRVAAEEYVE
VTRVGDSHYVTGMTTDNIKCPCQVPAPEFFTEVDGVRLHRYAPACEPLLRDDVSFLVGLH
QYAVGSQLPCEP
>5164
SGSWLRDVWDWICTVLTDFKTWLQSKLLPRLPGVPFLSCQRGYKGVWRGDGIMQTTCPCG
AQIAGHVKNGSMRITGPRTCSNTWHGTFPINAYTTGPCTPSPAPNYSRALWRVAAEEYVE
VTRVGDSHYVTGMTTDNVKCPCQVPAPEFFTEVDGVRLHRYAPACKPLLRDDVSFLVGLH
QYAVGSQLPCEP
>5162
SGSWLRDVWDWICTVLTDFKTWLQSKLLPRLPGVPFLSCQRGYKGVWRGDGIMQTTCPCG
AQIAGHVKNGSMRITGPRTCSNTWHGTFPINAYTTGPCTPSPAPNYSRALWRVAAEEYVE
VTRVGDSHYVTGMTTDNVKCPCQVPAPEFFTEVDGVRLHRYAPACKPLLRDDVSFLVGLH
QYAVGSQLPCEP
>5167
SGSWLRDVWDWICTVLTDFKTWLQSKLLPRLPGVPFLSCQRGYKGVWRGDGIMQTTCPCG
AQIAGHVKNGSMRITGPRTCSNTWHGTFPINAYITGPCTPSPAPNYSRALWRVAAEEYVE
VTRVGDSHYVTGMTTDNVKCPCQVPAPEFFTEVDGVRLHRYTPACKPLLRDDVSFLVGLH
QYAVGSQLPCEP
>5166
SGSWLRDVWDWICTVLTDFKTWLQSKLLPRLPGVPFLSCQRGYKGVWRGDGIMQTTCPCG
AQIAGHVKNGSMRITGPRTCSNTWHGTFPINAYTTGPCTPSPAPNYSRALWRVAAEEYVE
VTRVGDSHYVTGMTTDNVKCPCQVPAPEFFTEVDGVRLHRYAPACKPLLRDDVSFLVGLH
QYAVGSQLPCEP
>5175
SGSWLRDVWDWICTVLTDFKTWLQSKLLPRLPGVPFLSCQRGYKGVWRGDGIMQTTCPCG
AQIAGHVKNGSMRITGPRTCSNTWHGTFPINAYTTGPCTPSPAPNYSRALWRVAAEEYVE
VTRVGDSHYVTGMTTDNVKCPCQVPAPEFFTEVDGVRLHRYAPACKPLLRDDVSFLVGLH
EYVVGSQLPCEP
>5177
SGSWLRDVWDWICTVLTDFKTWLQSKLLPRLPGVPFLSCQRGYKGVWRGDGIMQTTCPCG
AQIAGHVKNGSMRITGPRTCSNTWHGTFPINAYTTGPCTPSPAPNYSRALWRVAAEEYVE
VTRVGDSHYVTGMTTDNVKCPCQVPAPEFFTEVDGVRLHRYAPVCKPLLRDDVSFLVGLH
EYVVGSQLPCEP
>5176
SGSWLRDVWDWICTVLTDFKTWLQSKLLPRLPGVPFLSCQRGYKGVWRGDGIMQTTCPCG
AQIAGHVKNGSMRITGPRTCSNTWHGTFPINAYTTGPCTPSPAPNYSRALWRVAAEEYVE
VTRVGDSHYVTGMTTDNVKCPCQVPAPEFFTEVDGVRLHRYAPVCKPLLRDDVSFLVGLH
EYVVGSQLPCEP
>5174
SGSWLRDVWDWICTVLTDFKTWLQSKLLPRLPGVPFLSCQRGYKGVWRGDGIMQTTCPCG
AQIAGHVKNGSMRITGPRTCSNTWHGTFPINAYTTGPCTPSPAPNYSRALWRVAAEEYVE
VTRVGDSHYVTGMTTDNVKCPCQVPAPEFFTEVDGVRLHRYAPACKPLLRDDVSFLVGLH
EYVVGSQLPCEP
>5182
SGSWLRDVWDWICTVLTDFKTWLQSKLLPRLPGVPFLSCQRGYKGVWRGDGIMQTTCPCG
AQIAGHVKNGSMRITGPRTCSNTWHGTFPINAYTTGPCTPSPAPNYSRALWRVAAEEYVE
VTRVGDSHYVTGMTTDNVKCPCQVPAPEFFTEVDGVRLHRYAPACKPLLRDDVSFLVGLH
KYVVGSQLPCEP
>5186
SGSWLRDVWDWICTVLTDFKTWLQSKLLPRLPGVPFLSCQRGYKGVWRGDGIMQTTCPCG
AQIAGHVKNGSMRITGPRTCSNTWHGTFPINAYTTGPCTPSPAPNYSRALWRVAAEEYVE
VTRVGDSHYVTGMTTDNIKCPCQVPALEFFTEVDGVRLHRYAPACKPLLRDDVSFLVGLH
EYVVGSQLPCEP
>5185
SGSWLRDVWDWICTVLTDFKTWLQSKLLPRLPGVPFLSCQRGYKGVWRGDGIMQTTCPCG
AQIAGHVKNGSMRITGPRTCSNTWHGTFPINAYTTGPCTPSPAPNYSRALWRVAAEEYVE
VTRVGDSHYVTGMTTDNIKCPCQVPAPEFFTEVDGVRLHRYAPACKPLLRDDVSFLVGLH
EYVVGSQLPCEP
>5190
SGSWLRDVWDWICTVLTDFKTWLQSKLLPRLPGVPFLSCQRGYKGVWRGDGIMQTTCPCG
AQIAGHVKNGSMRITGPRTCSNTWHGTFPINAYTTGPCTPSPAPNYSRALWRVAAEEYVE
VTRVGDSHYVTGMTTDNIKCPCQVPAPEFFTEVDGVRLHRYAPACKPLLRDDVSFLVGLH
EYVVGSQLPCEP
>5189
SGSWLRDVWDWICTVLTDFKTWLQSKLLPRLPGVPFLSCQRGYKGVWRGDGIMQTTCPCG
AQIAGHVKNGSMRITGPRTCSNTWHGTFPINAYTTGPCTPSPAPNYSRALWRVAAEEYVE
VTRVGDSHYVTGMTTDNIKCPCQVPAPEFFTEVDGVRLHRYAPACKPLLRDDVSFLVGLH
EYVVGSQLPCEP
>5191
SGSWLRDVWDWICTVLTDFKTWLQSKLLPRLPGVPFLSCQRGYKGVWRGDGIMQTTCPCG
AQIAGHVKNGSMRITGPRTCSNTWHGTFPINAYTTGPCTPSPAPNYSRALWRVAAEEYVE
VTRVGDSHYVTGMTTDNIKCPCQVPAPEFFTEVDGVRLHRYAPACKPLLRDDVSFLVGLH
EYVVGSQLPCEP
>5188
SGSWLRDVWDWICTVLTDFKTWLQSKLLPRLPGVPFLSCQRGYKGVWRGDGIMQTTCPCG
AQIAGHVKNGSMRITGPRTCSNTWHGTFPINAYTTGPCTPSPAPNYSRALWRVAAEEYVE
VTRVGDSHYVTGMTTDNIKCPCQVPAPEFFTEVDGVRLHRYAPACKPLLRDDVSFLVGLH
EYVVGSQLPCEP
>5187
SGSWLRDVWDWICTVLTDFKTWLQSKLLPRLPGVPFLSCQRGYKGVWRGDGIMQTTCPCG
AQIAGHVKNGSMRITGPRTCSNTWHGTFPINAYTTGPCTPSPAPNYSRALWRVAAEEYVE
VTRVGDSHYVTGMTTDNIKCPCQVPAPEFFTEVDGVRLHRYAPACKPLLRDDVSFLVGLH
EYVVGSQLPCEP
>5184
SGSWLRDVWDWICTVLTDFKTWLQSKLLPRLPGVPFLSCQRGYKGVWRGDGIMQTTCPCG
AQIAGHVKNGSMRITGPRTCSNTWHGTFPINAYTTGPCTPSPAPNYSRALWRVAAEEYVE
VTRVGDSHYVTGMTTDNIKCPCQVPAPEFFTEVDGVRLHRYAPACKPLLRDDVSFLVGLH
EYVVGSQLPCEP
>5183
SGSWLRDVWDWICTVLTDFKTWLQSKLLPRLPGVPFLSCQRGYKGVWRGDGIMQTTCPCG
AQIAGHVKNGSMRITGPRTCSNTWHGTFPINAYTTGPCTPSPAPNYSRALWRVAAEEYVE
VTRVGDSHYVTGMTTDNIKCPCQVPAPEFFTEVDGVRLHRYAPACKPLLRDDVSFLVGLH
EYVVGSQLPCEP
>5181
SGSWLRDVWDWICTVLTDFKTWLQSKLLPRLPGVPFLSCQRGYKGVWRGDGIMQTTCPCG
AQIAGHVKNGSMRITGPRTCSNTWHGTFPINAYTTGPCTPSPAPNYSRALWRVAAEEYVE
VTRVGDSHYVTGMTTDNIKCPCQVPAPEFFTEVDGVRLHRYAPACKPLLRDDVSFLVGLH
EYVVGSQLPCEP
>5193
SGSWLRDVWDWICTVLTDFKTWLQSKLLPRLPGLPFLSCQRGYKGVWRGDGIMQTTCPCG
AQIAGHVKNGSMRITGPRTCSNTWHGTFPINAYTTGPCTPSPAPNYSRALWRVAAEEYVE
VTRVGDSHYVTGMTTDNVKCPCQVPAPEFFTEVDGVRLHRYAPACKPLLRDDVSFLVGLH
EYVVGSQLPCEP
>5192
SGSWLRDVWDWICTVLTDFKTWLQSKLLPRLPGVPFLSCQRGYKGVWRGDGIMQTTCPCG
AQIAGHVKNGSMRITGPRTCSNTWHGTFPINAYTTGPCTPSPAPNYSRALWRVAAEEYVE
VTRVGDSHYVTGMTTDNVKCPCQVPAPEFFTEVDGVRLHRYAPACKPLLRDDVSFLVGLH
EYVVGSQLPCEP
>5180
SGSWLRDVWDWICTVLTDFKTWLQSKLLPRLPGVPFLSCQRGYKGVWRGDGIMQTTCPCG
AQIAGHVKNGSMRITGPRTCSNTWHGTFPINAYTTGPCTPSPAPNYSRALWRVAAEEYVE
VTRVGDSHYVTGMTTDNVKCPCQVPAPEFFTEVDGVRLHRYAPACKPLLRDDVSFLVGLH
EYVVGSQLPCEP
>5196
SGSWLRDVWDWICTVLTDFKTWLQSKLLPRLPGVPFLSCQRGYKGVWRGDGIMQTTCPCG
AQIAGHVKNGSMRITGPRTCSNTWHGTFPINAYTTGPCTPSPAPNYSRALWRVAAEEYVE
VTRVGDSHYVTGMTTDNVKCPCQVPAPEFFTEVDGVRLHRYAPACKPLLRDDVSFLVGLH
EYVVGSQLPCEP
>5199
SGSWLRDVWDWICTVLTDFKTWLQSKLLPRLPGVPFLSCQRGYKGVWRGDGIMQTTCPCG
AQIAGHVKNGSMRITGPRTCSNTWHGTFPINAYTTGPCTPSPAPNYSRALWRVAAEEYVE
VTRVGDSHYVTGMTTDNVKCPCQVPAPEFFTEVDGVRLHRYAPACKPLLRDDVSFLVGLH
EYVVGSQLPCEP
>5198
SGSWLRDVWDWICTVLTDFKTWLQSKLLPRLPGVPFLSCQRGYKGVWRGDGIMQTTCPCG
AQIAGHVKNGSMRITGPRTCSNTWHGTFPINAYTTGPCTPSPAPNYSRALWRVAAEEYVE
VTRVGDSHYVTGMTTDNVKCPCQVPAPEFFTEVDGVRLHRYAPACKPLLRDDVSFLVGLH
EYVVGSQLPCEP
>5197
SGSWLRDVWDWICTVLTDFKTWLQSKLLPRLPGVPFLSCQRGYKGVWRGDGIMQTTCPCG
AQIAGHVKNGSMRITGPRTCSNTWHGTFPINAYTTGPCTPSPAPNYSRALWRVAAEEYVE
VTRVGDSHYVTGMTTDNVKCPCQVPAPEFFTEVDGVRLHRYAPACKPLLRDDVSFLVGLH
EYVVGSQLPCEP
>5195
SGSWLRDVWDWICTVLTDFKTWLQSKLLPRLPGVPFLSCQRGYKGVWRGDGIMQTTCPCG
AQIAGHVKNGSMRITGPRTCSNTWHGTFPINAYTTGPCTPSPAPNYSRALWRVAAEEYVE
VTRVGDSHYVTGMTTDNVKCPCQVPAPEFFTEVDGVRLHRYAPACKPLLRDDVSFLVGLH
EYVVGSQLPCEP
>5194
SGSWLRDVWDWICTVLTDFKTWLQSKLLPRLPGVPFLSCQRGYKGVWRGDGIMQTTCPCG
AQIAGHVKNGSMRITGPRTCSNTWHGTFPINAYTTGPCTPSPAPNYSRALWRVAAEEYVE
VTRVGDSHYVTGMTTDNVKCPCQVPAPEFFTEVDGVRLHRYAPACKPLLRDDVSFLVGLH
EYVVGSQLPCEP
>5179
SGSWLRDVWDWICTVLTDFKTWLQSKLLPRLPGVPFLSCQRGYKGVWRGDGIMQTTCPCG
AQIAGHVKNGSMRITGPRTCSNTWHGTFPINAYTTGPCTPSPAPNYSRALWRVAAEEYVE
VTRVGDSHYVTGMTTDNVKCPCQVPAPEFFTEVDGVRLHRYAPACKPLLRDDVSFLVGLH
EYVVGSQLPCEP
>5200
SGSWLRDVWDWICTVLTDFKTWLQSKLLPRLPGVPFLSCQRGYKGVWRGDGIMQTTCPCG
AQIAGHVKNGSMRITGPRTCSNTWHGTFPINAYTTGPCTPSPAPNYSRALWRVAAEEYVE
VTRVGDSHYVTGMTTDNVKCPCQVPAPEFFTEVDGVRLHRYAPACKPLLRDDVSFLVGLH
EYVVGSQLPCEP
>5178
SGSWLRDVWDWICTVLTDFKTWLQSKLLPRLPGVPFLSCQRGYKGVWRGDGIMQTTCPCG
AQIAGHVKNGSMRITGPRTCSNTWHGTFPINAYTTGPCTPSPAPNYSRALWRVAAEEYVE
VTRVGDSHYVTGMTTDNVKCPCQVPAPEFFTEVDGVRLHRYAPACKPLLRDDVSFLVGLH
EYVVGSQLPCEP
>5173
SGSWLRDVWDWICTVLTDFKTWLQSKLLPRLPGVPFLSCQRGYKGVWRGDGIMQTTCPCG
AQIAGHVKNGSMRITGPRTCSNTWHGTFPINAYTTGPCTPSPAPNYSRALWRVAAEEYVE
VTRVGDSHYVTGMTTDNVKCPCQVPAPEFFTEVDGVRLHRYAPACKPLLRDDVSFLVGLH
EYVVGSQLPCEP
>5201
SGSWLRDVWDWICTVLTDFKTWLQSKLLPRLPGVPFLSCQRGYKGVWRGDGIMQTTCPCG
AQIAGHVKNGSMRITGPRTCSNTWHGTFPINAYTTGPCTPSPAPNYSRALWRVAAEEYVE
VTRVGDSHYVTGMTTDNVKCPCQVPAPEFFTEVDGVRLHRYAPACKPLLRDDVSFLVGLH
EYVVGSQLPCEP
>5172
SGSWLRDVWDWICTVLTDFKTWLQSKLLPRLPGVPFLSCQRGYKGVWRGDGIMQTTCPCG
AQIAGHVKNGSMRITGPRTCSNTWHGTFPINAYTTGPCTPSPAPNYSRALWRVAAEEYVE
VTRVGDSHYVTGMTTDNVKCPCQVPAPEFFTEVDGVRLHRYAPACKPLLRDDVSFLVGLH
EYVVGSQLPCEP
>5171
SGSWLRDVWDWICTVLTDFKTWLQSKLLPRLPGVPFLSCQRGYKGVWRGDGIMQTTCPCG
AQIAGHVKNGSMRITGPRTCSNTWHGTFPINAYTTGPCTPSPAPNYSRALWRVAAEEYVE
VTRVGDSHYVTGMTTDNVKCPCQVPAPEFFTEVDGVRLHRYAPACKPLLRDDVSFLVGLH
EYVVGSQLPCEP
>5170
SGSWLRDVWDWICTVLTDFKTWLQSKLLPRLPGVPFLSCQRGYKGVWRGDGIMQTTCPCG
AQIAGHVKNGSMRITGPRTCSNTWHGTFPINAYTTGPCTPSPAPNYSRALWRVAAEEYVE
VTRVGDSHYVTGMTTDNVKCPCQVPAPEFFTEVDGVRLHRYAPACKPLLRDDVSFLVGLH
EYVVGSQLPCEP
>5209
SGSWLRDVWDWICTVLTDFKTWLQSKLLPRLPGVPFLSCQRGYKGVWRGDGIMQTTCPCG
AQIAGHVKNGSMRITGPRTCSNTWHGTFPINVYTTGPCTPSPAPNYSRALWRVAAEEYVE
VTRVGDFHYVTGMTTDNVKCPCQVPAPEFFTEVDGVRLHRYAPACKPLLRDDVSFMVGLH
QYVVGSQLPCEP
>5208
SGSWLRDVWDWICTVLTDFKTWLQSKLLPRLPGVPFLSCQRGYKGVWRGDGIMQTTCPCG
AQIAGHVKNGSMRITGPRTCSNTWHGTFPINAYTTGPCTPSPAPNYSRALWRVAAEEYVE
VTRVGDFHYVTGMTTDNVKCPCQVPAPEFFTEVDGVRLHRYAPACKPLLRDDVSFMVGLH
QYVVGSQLPCEP
>5211
SGSWLRDVWDWICTVLTDFKTWLQSKLLPRLPGVPFLSCQRGYKGVWRGDGIMQTTCPCG
AQIAGHVKNGSMRITGPRTCSNTWHGTFPINAYTTGPCTPSPAPNYSRALWRVAAEEYVE
VTRVGDFHYVTGMTTDNVKCPCQVPAPEFFTEVDGVRLHRYAPACKPLLRDDVSFMVGLH
QYVVGSQLPCEP
>5210
SGSWLRDVWDWICTVLTDFKTWLQSKLLPRLPGVPFLSCQRGYKGVWRGDGIMQTTCPCG
AQIAGHVKNGSMRITGPRTCSNTWHGTFPINAYTTGPCTPSPAPNYSRALWRVAAEEYVE
VTRVGDFHYVTGMTTDNVKCPCQVPAPEFFTEVDGVRLHRYAPACKPLLRDDVSFMVGLH
QYVVGSQLPCEP
>5207
SGSWLRDVWDWICTVLTDFKTWLQSKLLPRLPGVPFLSCQRGYKGVWRGDGIMQTTCPCG
AQIAGHVKNGSMRITGPRTCSNTWHGTFPINAYTTGPCTPSPAPNYSRALWRVAAEEYVE
VTRVGDFHYVTGMTTDNVKCPCQVPAPEFFTEVDGVRLHRYAPACKPLLRDDVSFMVGLH
QYVVGSQLPCEP
>5206
SGSWLRDVWDWICTVLTDFKTWLQSKLLPRLPGVPFLSCQRGYKGVWRGDGIMQTTCPCG
AQIAGHVKNGSMRITGPRTCSNTWHGTFPINAYTTGPCTPSPAPNYSRALWRVAAEEYVE
VTRVGDFHYVTGMTTDNVKCPCQVPAPEFFTEVDGVRLHRYAPACKPLLRDDVSFMVGLH
QYVVGSQLPCEP
>5212
SGSWLRDVWDWICTVLTDFKTWLQSKLLPRLPGVPFLSCQRGYKGVWRGDGIMQTTCPCG
AQIAGHVKNGSMRITGPRTCSNTWHGTFPINAYTTGPCTPSPAPNYSRALWRVAAEEYVE
VTRVGDFHYVTGMTTDNVKCPCQVPAPEFFTEVDGVRLHRYAPACKPLLRDDVSFMVGLH
QYVVGSQLPCEP
>5205
SGSWLRDVWDWICTVLTDFKTWLQSKLLPRLPGVPFLSCQRGYKGVWRGDGIMQTTCPCG
AQIAGHVKNGSMRITGPRTCSNTWHGTFPINAYTTGPCTPSPAPNYSRALWRVAAEEYVE
VTRVGDFHYVTGMTTDNVKCPCQVPAPEFFTEVDGVRLHRYAPACKPLLRDDVSFMVGLH
QYVVGSQLPCEP
>5204
SGSWLRDVWDWICTVLTDFKTWLQSKLLPRLPGVPFLSCQRGYKGVWRGDGIMQTTCPCG
AQIAGHVKNGSMRITGPRTCSNTWHGTFPINAYTTGPCTPSPAPNYSRALWRVAAEEYVE
VTRVGDSHYVTGMTTDNVKCPCQVPAPEFFTEVDGVRLHRYAPACKPLLRDDVSFMVGLH
QYVVGSQLPCEP
>5203
SGSWLRDVWDWICTVLTDFKTWLQSKLLPRLPGVPFLSCQRGYKGVWRGDGIMQTTCPCG
AQIAGHVKNGSMRITGPRTCSNTWHGTFPINAYTTGPCTPSPAPNYSRALWRVAAEEYVE
VTRVGDSHYVTGMTTDNVKCPCQVPAPEFFTEVDGVRLHRYAPACKPLLRDDVSFMVGLH
QYVVGSQLPCEP
>5202
SGSWLRDVWDWICTVLTDFKTWLQSKLLPRLPGVPFLSCQRGYKGVWRGDGIMQTTCPCG
AQIAGHVKNGSMRITGPRTCSNTWHGTFPINAYTTGPCTPSPAPNYSRALWRVAAEEYVE
VTRVGDSHYVTGMTTDNVKCPCQVPAPEFFTEVDGVRLHRYAPACKPLLRDDVSFMVGLH
QYVVGSQLPCEP
>5169
SGSWLRDVWDWICTVLTDFKTWLQSKLLPRLPGVPFLSCQRGYKGVWRGDGIMQTTCPCG
AQIAGHVKNGSMRITGPRTCSNTWHGTFPINAYTTGPCTPSPAPNYSRALWRVAAEEYVE
VTRVGDSHYVTGMTTDNVKCPCQVPAPEFFTEVDGVRLHRYAPACKPLLRDDVSFLVGLH
QYVVGSQLPCEP
>5168
SGSWLRDVWDWICTVLTDFKTWLQSKLLPRLPGVPFLSCQRGYKGVWRGDGIMQTTCPCG
AQIAGHVKNGSMRITGPRTCSNTWHGTFPINAYTTGPCTPSPAPNYSRALWRVAAEEYVE
VTRVGDSHYVTGMTTDNVKCPCQVPAPEFFTEVDGVRLHRYAPACKPLLRDDVSFLVGLH
QYVVGSQLPCEP
>5165
SGSWLRDVWDWICTVLTDFKTWLQSKLLPRLPGVPFLSCQRGYKGVWRGDGIMQTTCPCG
AQIAGHVKNGSMRITGPRTCSNTWHGTFPINAYTTGPCTPSPAPNYSRALWRVAAEEYVE
VTRVGDSHYVTGMTTDNVKCPCQVPAPEFFTEVDGVRLHRYAPACKPLLRDDVSFLVGLH
QYAVGSQLPCEP
>5161
SGSWLRDVWDWICTVLTDFKTWLQSKLLPRLPGVPFLSCQRGYKGVWRGDGIMQTTCPCG
AQIAGHVKNGSMRITGPRTCSNTWHGTFPINAYTTGPCTPSPAPNYSRALWRVAAEEYVE
VTRVGDSHYVTGMTTDNVKCPCQVPAPEFFTEVDGVRLHRYAPACKPLLRDDVSFLVGLH
QYAVGSQLPCEP
>5157
SGSWLRDVWDWICTVLTDFKTWLQSKLLPRLPGVPFLSCQRGYKGVWRGDGIMQTTCPCG
AQIAGHVKNGSMRITGPRTCSNTWHGTFPINAYTTGPCTPSPAPNYSRALWRVAAEEYVE
VTRVGDSHYVTGMTTDNVKCPCQVPAPEFFTEVDGVRLHRYAPACKPLLRDDVSFLVGLH
QYAVGSQLPCEP
>5156
SGSWLRDVWDWICTVLTDFKTWLQSKLLPRLPGVPFLSCQRGYKGVWRGDGIMQTTCPCG
AQIAGHVKNGSMRITGPRTCSNTWHGTFPINAYTTGPCTPSPAPNYSRALWRVAAEEYVE
VTRVGDSHYVTGMTTDNVKCPCQVPAPEFFTEVDGVRLHRYAPACKPLLRDDVSFLVGLH
QYAVGSQLPCEP
>5151
SGSWLRDVWDWICTVLTDFKTWLQSKLLPRLPGVPFLSCQRGYKGVWRGDGIMQTTCPCG
AQIAGHVKNGSMRITGPRTCSNTWHGTFPINAYTTGPCTPSPAPNYSRALWRVAAEEYVE
VTRVGDSHYVTGMTTDNVKCPCQVPAPEFFTEVDGVRLHRYAPACKPLLRDDVSFLVGLH
QYAVGSQLPCEP
>5150
SGSWLRDVWDWICTVLTDFKTWLQSKLLPRLPGVPFLSCQRGYKGVWRGDGIMQTTCPCG
AQIAGHVKNGSMRITGPRTCSNTWHGTFPINAYTTGPCTPSPAPNYSRALWRVAAEEYVE
VTRVGDSHYVTGMTTDNVKCPCQVPAPEFFTEVDGVRLHRYAPACKPLLRDDVSFLVGLH
QYAVGSQLPCEP
>5149
SGSWLRDVWDWICTVLTDFKTWLQSKLLPRLPGVPFLSCQRGYKGVWRGDGIMQTTCPCG
AQIAGHVKNGSMRITGPRTCSNTWHGTFPINAYTTGPCTPSPAPNYSRALWRVAAEEYVE
VTRVGDSHYVTGMTTDNVKCPCQVPAPEFFTEVDGVRLHRYAPACKPLLRDDVSFLVGLH
QYAVGSQLPCEP
>5148
SGSWLRDVWDWICTVLTDFKTWLQSKLLPRLPGVPFLSCQRGYKGVWRGDGIMQTTCPCG
AQIAGHVKNGSMRITGPRTCSNTWHGTFPINAYTTGPCTPSPAPNYSRALWRVAAEEYVE
VTRVGDSHYVTGMTTDNVKCPCQVPAPEFFTEVDGVRLHRYAPACKPLLRDDVSFLVGLH
QYAVGSQLPCEP
>5146
SGSWLRDVWDWICTVLTDFKTWLQSKLLPRLPGVPFLSCQRGYKGVWRGDGIMQTTCPCG
AQIAGHVKNGSMRITGPRTCSNTWHGTFPINAYTTGPCTPSPAPNYSRALWRVAAEEYVE
VTRVGDFHYVTGMTTDNVKCPCQVPAPEFFTEVDGVRLHRYAPACKPLLRDEVSFQVGLH
QYAVGSQLPCEP
>5214
SGSWLRDVWDWICTVLTDFKTWLQSKLLPRLPGLPFLSCQRGYKGVWRGDGIMQTTCPCG
AQIAGHVKNGSMRIVGPRTCSNTWHGTFPINAYTTGPCTPSPAPNYSRALWRVAAEEYVE
VTRVGDFHYVTGMTTDNVKCPCQVPAPEFFTEVDGVRLHRYAPACKPLLRDEVSFQVGLH
QYVVGSQLPCEP
>5215
SGSWLRDVWDWICTVLTDFKTWLQSKLLPRLPGVPFLSCQRGYKGVWRGDGIMQTICPCG
AQIAGHVKNGSMRIVGPRTCSNTWHGTFPINAYTTGPCTPSPAPNYSRALWRVAAEEYVE
VTRVGDFHYVTGMTTDNVKCPCQVPAPEFFTEVDGVRLHRYAPACKPLLRDEVSFQVGLH
QYAVGSQLPCEP
>5213
SGSWLRDVWDWICTVLTDFKTWLQSKLLPRLPGVPFLSCQRGYKGVWRGDGIMQTTCPCG
AQIAGHVKNGSMRIVGPRTCSNTWHGTFPINAYTTGPCTPSPAPNYSRALWRVAAEEYVE
VTRVGDFHYVTGMTTDNVKCPCQVPAPEFFTEVDGVRLHRYAPACKPLLRDEVSFQVGLH
QYAVGSQLPCEP
>5145
SGSWLRDVWDWICTVLTDFKTWLQSKLLPRLPGVPFLSCQRGYKGVWRGDGIMQTTCPCG
AQIAGHVKNGSMRIIGPRTCSNTWHGTFPINAYTTGPCTPSPAPNYSRALWRVAAEEYVE
VTRVGDFHYVTGMTTDNVKCPCQVPAPEFFTEVDGVRLHRYAPACKPLLRDEVSFQVGLH
QYAVGSQLPCEP
>5216
SGSWLRDVWDWICTVLTDFKTWLQSKIMPRLPGVPFLSCQRGYKGVWRGDGIMKTICPCG
AQITGHVKNGSMRIVGPKTCSNTWHGTFPINAYTTGPCTPSPAPNYSRALWRVAAEEYVE
VTRVGDFHYVTGMTTDNIKCPCQVPAPEFFTEVDGVRLHRYAPACKPLLRDEVSFQVGLH
QYVVGSQLPCEP
>5144
SGSWLRDVWDWICTVLTDFKTWLQSKLLPRLPGVPFLSCQRGYKGVWRGDGIMQTTCPCG
AQIAGHVKNGSMRIVGPRTCSNTWHGTFPINAYTTGPCTPSPAPNYSRALWRVAAEEYVE
VTRVGDFHYVTGMTTDNIKCPCQVPAPEFFTEVDGVRLHRYAPACKPLLRDEVSFQVGLH
QYVVGSQLPCEP
>5139
SGSWLRDVWDWICTVLTDFKTWLQSKLLPRLPGVPFLSCQRGYKGVWRGDGIMQTTCPCG
AQIAGHVKNGSMRIVGPRTCSNTWHGTFPINAYTTGPCTPSPAPNYSRALWRVAAEEYVE
VTRVGDFHYVTGMTTDNVKCPCQVPAPEFFTEVDGVRLHRYAPACKPLLRDEVSFQVGLH
QYAVGSQLPCEP
>5217
SGSWLRDVWDWICTVLTDFKTWLQSKLLPRLPGVPFLSCQRGYKGVWRGDGIMQTTCPCG
AQIAGHVKNGSMRIVGPRTCSNTWHGTFPINAYTTGPCTPSPAPNYSRALWRVAAEEYVE
VTQVGDFHYVTGMTTDNIKCPCQVPAPEFFTEVDGVRLHRYAPACKPLLREEVSFQVGLH
QYLVGSQLPCEP
>5138
SGSWLRDVWDWICTVLTDFKTWLQSKLLPRLPGVPFLSCQRGYKGVWRGDGIMQTTCPCG
AQIAGHVKNGSMRIVGPRTCSNTWHGTFPINAYTTGPCTPSPAPNYSRALWRVAAEEYVE
VTRVGDFHYVTGMTTDNVKCPCQVPAPEFFTEVDGVRLHRYAPACKPLLREEVSFQVGLH
QYLVGSQLPCEP
>5220
SGSWLRDVWDWICTVLTDFKTWLQSKLLPRLPGLPFLSCQRGYKGVWRGDGIMHTTCSCG
AQITGHVKNGSMRIVGPRACSNTWHGTFPINAYTTGPCTPSPAPNYSRALWRVAAEEYVE
VTRVGDFHYVTGMTTDNVKCPCQVPAPEFFTEVDGVRLHRYAPACKPLLRDEVTFQVGLH
QYPVGSQLPCEP
>5219
SGSWLRDVWDWICTVLTDFKTWLQSKLLPRLPGVPFLSCQRGYKGVWRGDGIMQTTCPCG
AQIAGHVKNGSMRIVGPRTCSNTWHGTFPINAYTTGPCTPSPAPNYSRALWRVAAEEYVE
VTRVGDFHYVTGMTTDNVKCPCQVPAPEFFTEVDGVRLHRYAPACKPLLRDEVTFQVGLH
QYPVGSQLPCEP
>5218
SGSWLRDVWDWICTVLTDFKTWLQSKLLPRLPGVPFLSCQRGYKGVWRGDGIMQTTCPCG
AQIAGHVKNGSMRIVGPRTCSNTWHGTFPINAYTTGPCTPSPAPNYSRALWRVAAEEYVE
VTRVGDFHYVTGMTTDNVKCPCQVPAPEFFTEVDGVRLHRYAPACKPLLRDEVTFQVGLH
QYPVGSQLPCEP
>5137
SGSWLRDVWDWICTVLTDFKTWLQSKLLPRLPGVPFLSCQRGYKGVWRGDGIMQTTCPCG
AQIAGHVKNGSMRIVGPRTCSNTWHGTFPINAYTTGPCTPSPAPNYSRALWRVAAEEYVE
VTRVGDFHYVTGMTTDNVKCPCQVPAPEFFTEVDGVRLHRYAPACKPLLREEVSFQVGLH
QYLVGSQLPCEP
>5135
SGSWLRDVWDWICTVLTDFKTWLQSKLLPRLPGVPFLSCQRGYKGVWRGDGIMQTTCPCG
AQIAGHVKNGSMRIVGPRTCSNTWHGTFPINAYTTGPCTPSPAPNYSRALWRVAAEEYVE
VTRVGDFHYVTGMTTDNVKCPCQVPAPEFFTEVDGVRLHRYAPACKPLLREEVTFQVGLH
QYLVGSQLPCEP
>5134
SGSWLRDVWDWICTVLTDFKTWLQSKLLPRLPGVPFLSCQRGYKGVWRGDGIMQTTCPCG
AQIAGHVKNGSMRIVGPRTCSNTWHGTFPINAYTTGPCTPSPAPNYSRALWRVAAEEYVE
VTRVGDFHYVTGMTTDNVKCPCQVPAPEFFTEVDGVRLHRYAPACKPLLREEVTFQVGLH
QYLVGSQLPCEP
>5133
SGSWLRDVWDWICTVLTDFKTWLQSKLLPRLPGVPFLSCQRGYKGVWRGDGIMQTTCPCG
AQIAGHVKNGSMRIVGPKTCSNTWHGTFPINAYTTGPCTPSPAPNYSRALWRVAAEEYVE
VTRVGDFHYVTGMTTDNVKCPCQVPAPEFFTEVDGVRLHRYAPACKPLLREEVTFQVGLH
QYLVGSQLPCEP
>5223
SGSWLRDVWDWICTVLTDFKTWLQSKLLPRMPGVPFLSCQRGYKGVWRGDGIMQTTCPCG
AQIAGHVKNGSMRIVGPKTCSNTWHGTFPINAYTTGPCTPSPAPNYSRALWRVAAEEYVE
VTRLGDFHYMTGMTIDNIKCPCQVPAPEFFTEVDGIRLHRYAPACKPLLREEVTFQVGLN
QYLVGSQLPCEP
>5226
SGSWLRDVWDWICTVLTDFKTWLQSKLLPRLPGVPFLSCQRGYKGVWRGDGIMQTTCPCG
AQIAGHVKNGSMRIVGPKTCSNTWHGTFPINAYTTGPCVPSPAPNYSKALWRVAAEEYVE
VTRVGDFHYVTGMTTDNIKCPCQVPAPEFFTEVDGVRLHRYAPACKPLLREEVTFQVGLN
QYLVGSQLPCEP
>5225
SGSWLRDVWDWICTVLTDFKTWLQSKLLPRLPGVPFLSCQRGYKGVWRGDGIMQTTCPCG
AQIAGHVKNGSMRIVGPKTCSNTWHGTFPINAYTTGPCTPSPAPNYSRALWRVAAEEYVE
VTRVGDFHYVTGMTTDNIKCPCQVPAPEFFTEVDGVRLHRYAPACKPLLREEVTFQVGLN
QYLVGSQLPCEP
>5227
SSSWLREVWDWICTVLTDFKTWLQSKLLPRLPGVPFLSCQRGYKGIWRGDGIMQTICPCG
AQIAGHVKNGSMRIVGPKTCSNTWHGTFPINAYTTGPCTPSPAPNYSRALWRVAAEEYVE
ITRVGDFHYVTGMTTDNIKCPCQVPAPEFFTEVDGVRLHRYAPACKPLLREEVTFQVGLN
QYVVGSQLPCEP
>5224
SGSWLRDVWDWICTVLTDFKTWLQSKLLPRLPGVPFLSCQRGYKGVWRGDGIMQTTCPCG
AQIAGHVKNGSMRIVGPKTCSNTWHGTFPINAYTTGPCTPSPAPNYSRALWRVAAEEYVE
VTRVGDFHYVTGMTTDNIKCPCQVPAPEFFTEVDGVRLHRYAPACKPLLREEVTFQVGLN
QYVVGSQLPCEP
>5222
SGSWLRDVWDWICTVLTDFKTWLQSKLLPRLPGVPFLSCQRGYKGVWRGDGIMQTTCPCG
AQIAGHVKNGSMRIVGPKTCSNTWHGTFPINAYTTGPCTPSPAPNYSRALWRVAAEEYVE
VTRVGDFHYVTGMTTDNIKCPCQVPAPEFFTEVDGVRLHRYAPACKPLLREEVTFQVGLN
QYLVGSQLPCEP
>5232
SGSWLRDVWDWICTVLTDFKTWLQSKLLPRLPGIPFLSCQRGYKGVWRGDGIMQTTCPCG
AQIAGHVKNGSMRIVGPKTCSNTWHGTFPINAYTTGPCTASPAPNYSRALWRVAAEEYVE
VTRVGDFHYVTGMTTDNIKCPCQVPAPEFFTEVDGVRLHRYAPACKPLLRDEVTFQVGLN
QYLVGSQLPCEP
>5231
SGSWLRDVWDWICTVLTDFKTWLQSKLLPRLPGIPFLSCQRGYKGVWRGDGIMQTTCPCG
AQIAGHVKNGSMRIVGPRTCSNTWHGTFPINAYTTGPCTPSPAPNYSRALWRVAAEEYVE
VTRVGDFHYVTGMTTDNIKCPCQVPAPEFFTEVDGVRLHRYAPACKPLLRDEVTFQVGLN
QYLVGSQLPCEP
>5233
SSSWLRDVWDWICTVLTDFKTWLQSKLLPRLPGVPFISCQRGYKGVWRGDGIMQTICPCG
AQIAGHVKNGSMRIVGPKTCSNTWHGTFPINAYTTGPCTPSPAPNYSRALWRVAAEEYVE
VTRVGDFHYVTGMTTDNIKCPCQVPAPEFFTEVDGVRLHRYAPACKPLLREEVTFQVGLN
QYLVGSQLPCEP
>5230
SGSWLRDVWDWICTVLTDFKTWLQSKLLPRLPGVPFLSCQRGYKGVWRGDGIMQTTCPCG
AQIAGHVKNGSMRIVGPKTCSNTWHGTFPINAYTTGPCTPSPAPNYSRALWRVAAEEYVE
VTRVGDFHYVTGMTTDNIKCPCQVPAPEFFTEVDGVRLHRYAPACKPLLREEVTFQVGLN
QYLVGSQLPCEP
>5239
SGSWLRDVWDWICTVLTDFKTWLQTKLLPRLPGVPFLSCQRGYKGVWRGDGIMQTTCPCG
AQIAGHVKNGSMRIVGPRTCSNTWSGTFPINAYTTGPCTPSPAPNYSRALWRVAAEEYVE
VTRVGDSHYITGMTTDNIKCPCQVPAPEFFTEVDGVRLHRYAPACKPLLREEVTFLVGLN
QYLVGSQLPCEP
>5238
SGSWLRDVWDWICTVLTDFKTWLQTKLLPRLPGVPFLSCQRGYKGVWRGDGIMQTTCPCG
AQIAGHVKNGSMRIVGPRTCSNTWSGTFPINAYTTGPCTPSPAPNYSRALWRVAAEEYVE
VTRVGDSHYVTGMTTDNIKCPCQVPAPEFFTEVDGVRLHRYAPACKPLLREEVTFLVGLN
QYLVGSQLPCEP
>5237
SGSWLRDVWDWICTVLTDFKTWLQTKLLPRLPGVPFLSCQRGYKGVWRGDGIMQTTCPCG
AQIAGHVKNGSMRIVGPRTCSNTWSGTFPINAYTTGPCTPSPAPNYSRALWRVAAEEYVE
VTRVGDSHYVTGMTTDNIKCPCQVPAPEFFTEVDGVRLHRYAPACKPLLREEVTFLVGLN
QYLVGSQLPCEP
>5236
SGSWLRDVWDWICTVLTDFKTWLQTKLLPRLPGVPFLSCQRGYKGVWRGDGIMQTTCPCG
AQIAGHVKNGSMRIVGPRTCSNTWSGTFPINAYTTGPCTPSPAPNYSRALWRVAAEEYVE
VTRVGDSHYVTGMTTDNIKCPCQVPAPEFFTEVDGVRLHRYAPACKPLLREEVTFLVGLN
QYLVGSQLPCEP
>5235
SGSWLRDVWDWICTVLTDFKTWLQTKLLPRLPGVPFLSCQRGYKGVWRGDGIMQTTCPCG
AQIAGHVKNGSMRIVGPRTCSNTWSGTFPINAYTTGPCTPSPAPNYSRALWRVAAEEYVE
VTRVGDSHYVTGMTTDNIKCPCQVPAPEFFTEVDGVRLHRYAPACKPLLREEVTFLVGLN
QYLVGSQLPCEP
>5240
SGSWLRDVWDWICTVLTDFKTWLQSKLLPRLPGIPFVSCQRGYKGVWRGDGIMQTTCPCG
AQIAGHVKNGSMRIVGPRTCSNTWHGTFPINAYTTGPCTPSPAPNYSRALWRVAAEEYVE
VTQVGDFHYVTGMTTDNIKCPCQVPAPEFFTEVDGVRLHRYAPACKPLLREEVTFQVGLN
QYLVGSQLPCEP
>5234
SGSWLRDVWDWICTVLTDFKTWLQSKLLPRLPGVPFISCQRGYKGVWRGDGIMQTTCPCG
AQIAGHVKNGSMRIVGPRTCSNTWHGTFPINAYTTGPCTPSPAPNYSRALWRVAAEEYVE
VTQVGDFHYVTGMTTDNIKCPCQVPAPEFFTEVDGVRLHRYAPACKPLLREEVTFQVGLN
QYLVGSQLPCEP
>5229
SGSWLRDVWDWICTVLTDFKTWLQSKLLPRLPGVPFLSCQRGYKGVWRGDGIMQTTCPCG
AQIAGHVKNGSMRIVGPKTCSNTWHGTFPINAYTTGPCTPSPAPNYSRALWRVAAEEYVE
VTRVGDFHYVTGMTTDNIKCPCQVPAPEFFTEVDGVRLHRYAPACKPLLREEVTFQVGLN
QYLVGSQLPCEP
>5228
SGSWLRDVWDWICTVLTDFKTWLQSKLLPRLPGVPFLSCQRGYKGVWRGDGIMQTTCPCG
AQIAGHVKNGSMRIVGPKTCSNTWHGTFPINAYTTGPCTPSPAPNYSRALWRVAAEEYVE
VTRVGDFHYVTGMTTDNIKCPCQVPAPEFFTEVDGVRLHRYAPACKPLLREEVTFQVGLN
QYLVGSQLPCEP
>5221
SGSWLRDVWDWICTVLTDFKTWLQSKLLPRLPGVPFLSCQRGYKGVWRGDGIMQTTCPCG
AQIAGHVKNGSMRIVGPKTCSNTWHGTFPINAYTTGPCTPSPAPNYSRALWRVAAEEYVE
VTRVGDFHYVTGMTTDNIKCPCQVPAPEFFTEVDGVRLHRYAPACKPLLREEVTFQVGLN
QYLVGSQLPCEP
>5132
SGSWLRDVWDWICTVLTDFKTWLQSKLLPRLPGVPFLSCQRGYKGVWRGDGIMQTTCPCG
AQIAGHVKNGSMRIVGPKTCSNTWHGTFPINAYTTGPCTPSPAPNYSRALWRVAAEEYVE
VTRVGDFHYVTGMTTDNIKCPCQVPAPEFFTEVDGVRLHRYAPACKPLLREEVTFQVGLN
QYLVGSQLPCEP
>5247
SGSWLRDIWDWICTVLTDFKTWLQSKLLPRLPGIPFFSCQRGYKGVWRGDGIMQTTCSCG
AQISGHVKNGSMRIVGPKTCSNMWHGTFPINAYTTGPCTPSPTPNYSRALWRVAAEEYVE
VTRVGDFHYVTGMTTDNVKCPCQVPAPEFFTEVDGVRLHRYAPACKPLLREEVTFQVGLN
QYLVGSQLPCEP
>5246
SGSWLRDVWDWICTVLTDFKTWLQSKLLPRLPGIPFFSCQRGYKGVWRGDGIMQTTCPCG
AQISGHVKNGSMRIVGPRTCSNMWHGTFPINAYTTGPCTPSPAPNYSRALWRVAAEEYVE
VTRVGDFHYVTGMTTDNVKCPCQVPAPEFFTEVDGVRLHRYAPACKPLLREEVTFQVGLN
QYLVGSQLPCEP
>5245
SGSWLRDVWDWICTVLTDFKTWLQSKLLPRLPGVPFFSCQRGYKGVWRGDGIMQTTCPCG
AQISGHVKNGSMRIVGPRTCSNMWHGTFPINAYTTGPCTPSPAPNYSRALWRVAAEEYVE
VTRVGDFHYVTGMTTDNVKCPCQVPAPEFFTEVDGVRLHRYAPACKPLLREEVTFQVGLN
QYLVGSQLPCEP
>5249
SGSWLRDVWDWICTVLTDFKTWLQSKLLPRMPGVPFISCQRGYKGVWRGDGIMQTICPCG
AQITGHVKNGSMRIVGPKTCSNTWHGTFPINAYTTGPCTPSPAPNYSRALWRVAAEEYVE
ITRVGDFHYVTGITTDNVKCPCQVPAPEFFTEVDGVRLHRYAPACKPLLREEVTFQVGLN
QYLVGSQLPCEP
>5248
SGSWLRDVWDWICTVLTDFKTWLQSKLLPRLPGVPFFSCQRGYKGVWRGDGIMQTTCPCG
AQITGHVKNGSMRIVGPKTCSNTWHGTFPINAYTTGPCTPSPAPNYSRALWRVAAEEYVE
VTRVGDFHYVTGMTTDNVKCPCQVPAPEFFTEVDGVRLHRYAPACKPLLREEVTFQVGLN
QYLVGSQLPCEP
>5244
SGSWLRDVWDWICTVLTDFKTWLQSKLLPRLPGVPFFSCQRGYKGVWRGDGIMQTTCPCG
AQITGHVKNGSMRIVGPRTCSNTWHGTFPINAYTTGPCTPSPAPNYSRALWRVAAEEYVE
VTRVGDFHYVTGMTTDNVKCPCQVPAPEFFTEVDGVRLHRYAPACKPLLREEVTFQVGLN
QYLVGSQLPCEP
>5251
SGSWLRDVWDWICTVLTDFKIWLQTKLLPRLPGVPFFSCQRGYKGVWRGDGIMQTTCPCG
AQISGHVKNGSMRIVGPKTCSNTWHGTFPINAYTTGPCTPSPAPNYSRALWRVAAEEYVE
VTRVGDFHYVTGMTTDNVKCPCQVPAPEFFTEVDGVRLHRYAPACKPLLRDDVTFQVGLN
QYLVGSQLPCEP
>5250
SGSWLRDVWDWICTVLTDFKTWLQSKLLPRLPGVPFFSCQRGYRGVWRGDGIMQTTCPCG
AQITGHVKNGSMRIVGPKTCSNTWHGTFPINAYTTGPCTPSPAPNYSRALWRVAAEEYVE
VTRVGDFHYVTGMTTDNVKCPCQVPAPEFFTEVDGVRLHRYAPACKPLLREEVTFQVGLN
QYLVGSQLPCEP
>5243
SGSWLRDVWDWICTVLTDFKTWLQSKLLPRLPGVPFFSCQRGYKGVWRGDGIMQTTCPCG
AQITGHVKNGSMRIVGPKTCSNTWHGTFPINAYTTGPCTPSPAPNYSRALWRVAAEEYVE
VTRVGDFHYVTGMTTDNVKCPCQVPAPEFFTEVDGVRLHRYAPACKPLLREEVTFQVGLN
QYLVGSQLPCEP
>5256
SGSWLRDVWDWICTVLTDFKTWLQSKLLPRLPGVPFFSCQRGYKGVWRGDGIMQTTCPCG
AQLTGHVKNGSMRIVGPRTCSNTWHGTFPINAYTTGPCTPSPAPNYSRALWRVAAEEYVE
VTRVGDFHYVTGMTTDNVKCPCQVPAPEFFTEVDGVRLHRYAPACKPLLREEVTFQVGLN
QYLVGSQLPCEP
>5255
SGSWLRDVWDWICTVLTDFKTWLQSKLLPRLPGVPFFSCQRGYKGVWRGDGIMQTTCPCG
AQITGHVKNGSMRIVGPRTCSNTWHGTFPINAYTTGPCTPSPAPNYSRALWRVAAEEYVE
VTRVGDFHYVTGMTTDNVKCPCQVPAPEFFTEVDGVRLHRYAPACKPLLREEVTFQVGLN
QYLVGSQLPCEP
>5254
SGSWLRDVWDWICTVLTDFKTWLQSKLLPRLPGVPFFSCQRGYKGVWLGDGIMQTTCPCG
AQITGHVKNGSMRIVGPKTCSNTWHGTFPINAYTTGPCTPSPAPNYSRALWRVAAEEYVE
VTRVGDFHYVTGMTTDNLKCPCQVPAPEFFTEVDGVRLHRYAPACKPLLRDEVTFQVGLN
QYLVGSQLPCEP
>5253
SGSWLRDVWDWICTVLTDFKTWLQSKLLPRLPGVPFFSCQRGYKGVWRGDGIMQTTCPCG
AQITGHVKNGSMRIVGPRTCSNTWHGTFPINAYTTGPCTPSPAPNYSRALWRVAAEEYVE
VTRVGDFHYVTGMTTDNVKCPCQVPAPEFFTEVDGVRLHRYAPACKPLLRDEVTFQVGLN
QYLVGSQLPCEP
>5269
SGSWLRDVWDWICTVLADFKTWLQSKLLPRLPGVPFLSCQRGYKGVWRGDGIMQTTCPCG
ANITGHVKNGSMRIVGPKTCSNMWHGTFPINAYTTGPCTPSPAPNYSRALWRVAAEEYVE
VTRVGDFHYVTGMTTDNVKCPCQVPAPEFFTEVDGVRLHRYAPACKPLLREEVTFQVGLH
QYLVGSQLPCEP
>5268
SGSWLRDVWDWICTVLADFKTWLQSKLLPRLPGVPFLSCQRGYKGVWRGDGIMQTTCPCG
ANITGHVKNGSMRIVGPKTCSNMWHGTFPINAYTTGPCTPSPAPNYSRALWRVAAEEYVE
VTRVGDFHYVTGMTTDNVKCPCQVPAPEFFTEVDGVRLHRYAPACKPLLREEVTFQVGLH
QYLVGSQLPCEP
>5274
SDSWLRDVWDWICTVLADFKTWLQSKLLPRLPGVPFLSCQRGYKGVWRGDGIMQTTCPCG
ASITGHVKNGSMRIVGPKTCSNMWHGTFPINAYTTGPCTPSPAPNYSRALWRVATEEYVE
VTRVGDLHYVTGMTTDNVKCPCQVPAPEFFTEVDGVRLHRYAPACKPLLREEVTFQVGLH
QYLVGSQLPCEP
>5273
SGSWLRDVWDWICTVLADFKTWLQSKLLPRLPGVPFLSCQRGYKGVWRGDGIMQTTCPCG
ASITGHVKNGSMRIVGPKTCSNMWHGTFPINAYTTGPCTPSPAPNYSRALWRVATEEYVE
VTRVGDLHYVTGMTTDNVKCPCQVPAPEFFTEVDGVRLHRYAPACKPLLREEVTFQVGLH
QYLVGSQLPCEP
>5272
SGSWLRDVWDWICTVLADFKTWLQSKLLPRLPGVPFLSCQRGYKGVWRGDGIMQTTCPCG
ASITGHVKNGSMRIVGPKTCSNMWHGTFPINAYTTGPCTPSPAPNYSRALWRVAAEEYVE
VTRVGDFHYVTGMTTDNVKCPCQVPAPEFFTEVDGVRLHRYAPACKPLLREEVTFQVGLH
QYLVGSQLPCEP
>5271
SGSWLRDVWDWICTVLADFKTWLQSKLLPRLPGVPFLSCQRGYKGVWRGDGIMQTTCPCG
ASITGHVKNGSMRIVGPKTCSNMWHGTFPINAYTTGPCTPSPAPNYSRALWRVAAEEYVE
VTRVGDFHYVTGMTTDNVKCPCQVPAPEFFTEVDGVRLHRYAPACKPLLREEVTFQVGLH
QYLVGSQLPCEP
>5278
SDSWLRDVWDWICTVLADFKTWLQSKLLPRLPGVPFLSCQRGYKGVWRGDGIMQTTCPCG
ASITGHVKNGSMRIVGPKTCSNMWHGTFPINAYTTGPCTPSPAPNYSRALWRVAAEEYVE
VTRVGDFHYVTGMTTDNVKCPCQVPAPEFFTEVDGVRLHRYAPACKPLLREEVTFQVGLH
QYLVGSQLPCEP
>5282
SDSWLRDAWDWICTVLADFKTWLQSKLLPRLPGVPFLSCQRGYKGVWRGDGIMQTTCPCG
ASITGHVKNGSMRIVGPKTCSNMWHGTFPINAYTTGPCTPSPAPNYSRALWRVAAEEYVE
VTRVGDFHYVTGMTTDNVKCPCQVPAPEFFTEVDGVRLHRYAPACKPLLREEVTFQVGLH
QYLVGSQLPCEP
>5281
SDSWLRDVWDWICTVLADFKTWLQSKLLPRLPGVPFLSCQRGYKGVWRGDGIMQTTCPCG
ASITGHVKNGSMRIVGPKTCSNMWHGTFPINAYTTGPCTPSPAPNYSRALWRVAAEEYVE
VTRVGDFHYVTGMTTDNVKCPCQVPAPEFFTEVDGVRLHRYAPACKPLLREEVTFQVGLH
QYLVGSQLPCEP
>5290
SNSWLRDVWDWICTVLADFKTWLQSKLLPRLPGVPFLSCQRGYKGVWRGDGIMQTTCPCG
ASITGHVKNGSMRIVGPKTCSNMWHGTFPINAYTTGPCTPSPAPNYSRALWRVAAEEYVE
VTRVGDFHYVTGMTTDNVKCPCQVPAPEFFTEVDGVRLHRYAPACKPLLREEVTFQVGLH
QYLVGSQLPCEP
>5291
SDSWLRDVWDWICTVLADFKTWLQSKLLPRLPGVPFLSCQRGYKGVWRGDGIMQTTCPCG
ASITGHVKNGSMRIVGPKTCSNMWHGTFPINAYTTGPCTPSPAPNYSRALWRVAAEEYVE
VTRVGDFHYVTGMTTDNVKCPCQVPAPEFFTEVDGVRLHRYAPACKPLLREEVTFQVGLH
QYLVGSQLPCEP
>5289
SDSWLRDVWDWICTVLADFKTWLQSKLLPRLPGVPFLSCQRGYKGVWRGDGIMQTTCPCG
ASITGHVKNGSMRIVGPKTCSNMWHGTFPINAYTTGPCTPSPAPNYSRALWRVAAEEYVE
VTRVGDFHYVTGMTTDNVKCPCQVPAPEFFTEVDGVRLHRYAPACKPLLREEVTFQVGLH
QYLVGSQLPCEP
>5288
SDSWLRDVWDWICTVLADFKTWLQSKLLPRLPGVPFLSCQRGYKGVWRGDGIMQTTCPCG
ASITGHVKNGSMRIVGPKTCSNMWHGTFPINAYTTGPCTPSPAPNYSRALWRVAAEEYVE
VTRVGDFHYVTGMTTDNVKCPCQVPAPEFFTEVDGVRLHRYAPACKPLLREEVTFQVGLH
QYLVGSQLPCEP
>5287
SDSWLRDVWDWICTVLADFKTWLQSKLLPRLPGVPFLSCQRGYKGVWRGDGIMQTTCPCG
ASITGHVKNGSMRIVGPKTCSNMWHGTFPINAYTTGPCTPSPAPNYSRALWRVAAEEYVE
VTRVGDFHYVTGMTTDNVKCPCQVPAPEFFTEVDGVRLHRYAPACKPLLREEVTFQVGLH
QYLVGSQLPCEP
>5292
PDSWLRDVWDWICTVLADFKTWLQSKLLPRLPGVPFLSCQRGYKGVWRGDGIMQTTCPCG
ASITGHVKNGSMRIIGPKTCSNMWHGTFPINAYTTGPCTPSPAPNYSRALWRVAAEEYVE
VTRVGDFHYVTGMTTDNVKCPCQVPAPEFFTEVDGVRLHRYAPACKPLLREEVTFQVGLH
QYLVGSQLPCEP
>5286
SDSWLRDVWDWICTVLADFKTWLQSKLLPRLPGVPFLSCQRGYKGVWRGDGIMQTTCPCG
ASITGHVKNGSMRIVGPKTCSNMWHGTFPINAYTTGPCTPSPAPNYSRALWRVAAEEYVE
VTRVGDFHYVTGMTTDNVKCPCQVPAPEFFTEVDGVRLHRYAPACKPLLREEVTFQVGLH
QYLVGSQLPCEP
>5285
SDSWLRDVWDWICTVLADFKTWLQSKLLPRLPGVPFLSCQRGYKGVWRGDGIMQTTCPCG
ASITGHVKNGSMRIVGPKTCSNMWHGTFPINAYTTGPCTPSPAPNYSRALWRVAAEEYVE
VTRVGDFHYVTGMTTDNVKCPCQVPAPEFFTEVDGVRLHRYAPACKPLLREEVTFQVGLH
QYLVGSQLPCEP
>5296
SDSWLRDVWDWICTVLADFKTWLQSKLLPRLPGVPFLSCQRGYKGVWRGDGIMQTTCPCG
ASITGHVKNGSMRIVGPKTCSNMWHGTFPINAYTTGPCTPSPAPNYSRALWRVAAEEYVE
VTRVGDFHYVTGMTTDNVKCPCQVPAPEFFTEVDGVRLHRYAPACKPLLREEVTFQVGLH
QYLVGSQLPCEP
>5295
SDSWLRDVWDWICTVLADFKTWLQSKLLPRLPGVPFLSCQRGYKGVWRGDGIMQTTCPCG
ASITGHVKNGSMRIVGPKTCSNMWHGTFPINAYTTGPCTPSPAPNYSRALWRVAAEEYVE
VTRVGDFHYVTGMTTDNVKCPCQVPAPEFFTEVDGVRLHRYAPACKPLLREEVTFQVGLH
QYLVGSQLPCEP
>5297
SDSWLRDVWDWICTVLADFKTWLQSKLLPRLPGVPFLSCQRGYKGVWQGDGIMQTTCPCG
ASITGHVKNGSMRIVGPKTCSNMWHGTFPINAYTTGPCTPSPAPNYSRALWRVAAEEYVE
ITRVGDFHYVTGMTTDNVKCPCQVPAPEFFTEVDGVRLHRYAPACKPLLREEVTFQVGLH
QYLVGSQLPCEP
>5294
SDSWLRDVWDWICTVLADFKTWLQSKLLPRLPGVPFLSCQRGYKGVWRGDGIMQTTCPCG
ASITGHVKNGSMRIVGPKTCSNMWHGTFPINAYTTGPCTPSPAPNYSRALWRVAAEEYVE
VTRVGDFHYVTGMTTDNVKCPCQVPAPEFFTEVDGVRLHRYAPACKPLLREEVTFQVGLH
QYLVGSQLPCEP
>5303
SDSWLRDVWDWICTVLADFKTWLQSKLLPRLPGVPFLSCQRGYKGVWRGDGIMQTTCPCG
ASITGHVKNGSMRIVGPKTCSNMWHGTFPINAYTTGPCTPSPAPNYSRALWRVAAEEYVE
VTRVGDFHYVTGMTTDNVKCPCQVPAPEFFTEVDGVRLHRYAPACKPLLREEVTFQVGLH
QYLVGSQLPCEP
>5302
SDSWLRDVWDWICTVLADFKTWLQSKLLPRLPGVPFLSCQRGYKGVWRGDGIMQTTCPCG
ASITGHVKNGSMRIVGPKTCSNMWHGTFPINAYTTGPCTPSPAPNYSRALWRVAAEEYVE
VTRVGDFHYVTGMTTDNVKCPCQVPAPEFFTEVDGVRLHRYAPACKPLLREEVTFQVGLH
QYLVGSQLPCEP
>5304
SDSWLRDVWDWICTVLADFKTWLQSKLLPRLPGVPFLSCQRGYKGVWRGDGIMQTTCPCG
ASITGHVKNGSMRIVGPKTCSNMWHGTFPINAYTTGPCTPSPAPNYSRALWRVAAEEYVE
VTRVGDFHYVTGMTTDNVKCPCQVPAPEFFTEVDGVRLHRYAPACKPLLREEVTFQVGLH
QYLVGSQLPCEP
>5301
SDSWLRDVWDWICTVLADFKTWLQSKLLPRLPGVPFLSCQRGYKGVWRGDGIMQTTCPCG
ASITGHVKNGSMRIVGPKTCSNMWHGTFPINAYTTGPCTPSPAPNYSRALWRVAAEEYVE
VTRVGDFHYVTGMTTDNVKCPCQVPAPEFFTEVDGVRLHRYAPACKPLLREEVTFQVGLH
QYLVGSQLPCEP
>5300
SDSWLRDVWDWICTVLADFKTWLQSKLLPRLPGVPFLSCQRGYKGVWRGDGIMQTTCPCG
ASITGHVKNGSMRIVGPKTCSNMWHGTFPINAYTTGPCTPSPAPNYSRALWRVAAEEYVE
VTRVGDFHYVTGMTTDNVKCPCQVPAPEFFTEVDGVRLHRYAPACKPLLREEVTFQVGLH
QYLVGSQLPCEP
>5306
SDSWLRDVWDWICTVLADFKTWLQSKLLPRLPGVPFLSCQRGYKGVWRGDGIMQTTCPCG
ASITGHVKNGSMRIVGPKTCSNMWHGTFPINAYTTGPCTPSPAPNYSRALWRVAAEEYVE
VTRVGDFHYVTGMTTDNVKCPCQVPAPEFFTEVDGVRLHRYAPACKPLLREEVTFQVGLH
QYLVGSQLPCEA
>5305
SDSWLRDVWDWICTVLADFKTWLQSKLLPRLPGVPFLSCQRGYKGVWRGDGIMQTTCPCG
ASITGHVKNGSMRIVGPKTCSNMWHGTFPINAYTTGPCTPSPAPNYSRALWRVAAEEYVE
VTRVGDFHYVTGMTTDNVKCPCQVPAPEFFTEVDGVRLHRYAPACKPLLREEVTFQVGLH
QYLVGSQLPCEP
>5299
SDSWLRDVWDWICTVLADFKTWLQSKLLPRLPGVPFLSCQRGYKGVWRGDGIMQTTCPCG
ASITGHVKNGSMRIVGPKTCSNMWHGTFPINAYTTGPCTPSPAPNYSRALWRVAAEEYVE
VTRVGDFHYVTGMTTDNVKCPCQVPAPEFFTEVDGVRLHRYAPACKPLLREEVTFQVGLH
QYLVGSQLPCEP
>5308
SDSWLRDVWDWICTVLADFKTWLQSKLLPRLPGVPFLSCQRGYKGVWRGDGIMQTTCPCG
ASITGHVKNGSMRIVGPKTCSNMWHGTFPINAYTTGPCTPSPAPNYSRALWRVAAEEYVE
VTRVGDFHYVTGMTTDNVKCPCQVPAPEFFTEVDGVRLHRYAPACKPLLREEVTFQVGLH
QYLVGSQLPCEP
>5311
SDSWLRDVWDWICTVLADFKTWLQSKLLPRLPGVPFLSRQRGYKGVWRGDGIMQTTCPCG
ASITGHVKNGSMRIVGPKTCSNMWHGTFPINAYTTGPCTPSPAPNYSRALWRVAAEEYVE
VTRVGDFHYVTGMTTDNVKCPCQVPAPEFFTEVDGVRLHRYAPACKPLLREEVTFQVGLH
QYLVGSQLPCEP
>5310
SDSWLRDVWDWICTVLADFKTWLQSKLLPRLPGVPFLSCQRGYKGVWRGDGIMQTTCPCG
ASITGHVKNGSMRIVGPKTCSNMWHGTFPINAYTTGPCTPSPAPNYSRALWRVAAEEYVE
VTRVGDFHYVTGMTTDNVKCPCQVPAPEFFTEVDGVRLHRYAPACKPLLREEVTFQVGLH
QYLVGSQLPCEP
>5309
SDSWLRDVWDWICTVLADFKTWLQSKLLPRLPGVPFLSCQRGYKGVWRGDGIMQTTCPCG
ASITGHVKNGSMRIVGPKTCSNMWHGTFPINAYTTGPCTPSPAPNYSRALWRVAAEEYVE
VTRVGDFHYVTGMTTDNVKCPCQVPAPEFFTEVDGVRLHRYAPACKPLLREEVTFQVGLH
QYLVGSQLPCEP
>5307
SDSWLRDVWDWICTVLADFKTWLQSKLLPRLPGVPFLSCQRGYKGVWRGDGIMQTTCPCG
ASITGHVKNGSMRIVGPKTCSNMWHGTFPINAYTTGPCTPSPAPNYSRALWRVAAEEYVE
VTRVGDFHYVTGMTTDNVKCPCQVPAPEFFTEVDGVRLHRYAPACKPLLREEVTFQVGLH
QYLVGSQLPCEP
>5298
SDSWLRDVWDWICTVLADFKTWLQSKLLPRLPGVPFLSCQRGYKGVWRGDGIMQTTCPCG
ASITGHVKNGSMRIVGPKTCSNMWHGTFPINAYTTGPCTPSPAPNYSRALWRVAAEEYVE
VTRVGDFHYVTGMTTDNVKCPCQVPAPEFFTEVDGVRLHRYAPACKPLLREEVTFQVGLH
QYLVGSQLPCEP
>5293
SDSWLRDVWDWICTVLADFKTWLQSKLLPRLPGVPFLSCQRGYKGVWRGDGIMQTTCPCG
ASITGHVKNGSMRIVGPKTCSNMWHGTFPINAYTTGPCTPSPAPNYSRALWRVAAEEYVE
VTRVGDFHYVTGMTTDNVKCPCQVPAPEFFTEVDGVRLHRYAPACKPLLREEVTFQVGLH
QYLVGSQLPCEP
>5284
SDSWLRDVWDWICTVLADFKTWLQSKLLPRLPGVPFLSCQRGYKGVWRGDGIMQTTCPCG
ASITGHVKNGSMRIVGPKTCSNMWHGTFPINAYTTGPCTPSPAPNYSRALWRVAAEEYVE
VTRVGDFHYVTGMTTDNVKCPCQVPAPEFFTEVDGVRLHRYAPACKPLLREEVTFQVGLH
QYLVGSQLPCEP
>5312
SDSWLRDVWDWICTVLADFKTWLQSKLLPRLPGVPFLPCQRGYKGVWRGDGIMQTACPCG
ASITGHVKNGSMRIVGPKTCSNMWHGTFPINAYTTGPCTPSPAPNYSRALWRVAAEEYVE
VTRVGDFHYVTGMTTDNVKCPCQVPAPEFFTEVDEVRLHRYAPACKPLLREEVTFQVGLH
QYLVGSQLPCEP
>5283
SDSWLRDVWDWICTVLADFKTWLQSKLLPRLPGVPFLSCQRGYKGVWRGDGIMQTTCPCG
ASITGHVKNGSMRIVGPKTCSNMWHGTFPINAYTTGPCTPSPAPNYSRALWRVAAEEYVE
VTRVGDFHYVTGMTTDNVKCPCQVPAPEFFTEVDGVRLHRYAPACKPLLREEVTFQVGLH
QYLVGSQLPCEP
>5280
SDSWLRDVWDWICTVLADFKTWLQSKLLPRLPGVPFLSCQRGYKGVWRGDGIMQTTCPCG
ASITGHVKNGSMRIVGPKTCSNMWHGTFPINAYTTGPCTPSPAPNYSRALWRVAAEEYVE
VTRVGDFHYVTGMTTDNVKCPCQVPAPEFFTEVDGVRLHRYAPACKPLLREEVTFQVGLH
QYLVGSQLPCEP
>5318
SDSWLRDVWDWICTVLADFKTWLQSKLLPRLPGVPFLSCQRGYKGVWRGDGIMQTTCPCG
ASITGHVKNGSMRIVGPKTCSNMWHGTFPINAYTTGPCTPSPAPNYSRALWRVAAEEYVE
VTRVGDFHYVTGMTTDNVKCPCQVPAPEFFTEVDGVRLHRYAPACKPLLREEVTFQVGLH
QYLVGSQLPCEP
>5317
SDSWLRDVWDWICTVLADFKTWLQSKLLPRLPGVPFLSCQRGYKGVWRGDGIMQTTCPCG
ASITGHVKNGSMRIVGPKTCSNMWHGTFPINAYTTGPCTPSPAPNYSRALWRVAAEEYVE
VTRVGDFHYVTGMTTDNVKCPCQVPAPEFFTEVDGVRLHRYAPACKPLLREEVTFQVGLH
QYLVGSQLPCEP
>5316
SDSWLRDVWDWICTVLADFKTWLQSKLLPRLPGVPFLSCQRGYKGVWRGDGIMQTTCPCG
ASITGHVKNGSMRIVGPKTCSNMWHGTFPINAYTTGPCTPSPAPNYSRALWRVAAEEYVE
VTRVGDFHYVTGMTTDNVKCPCQVPAPEFFTEVDGVRLHRYAPACKPLLREEVTFQVGLH
QYLVGSQLPCEP
>5315
SDSWLRDVWDWICTVLADFKTWLQSKLLPRLPGVPFLSCQRGYKGVWRGDGIMQTTCPCG
ASITGHVKNGSMRIVGPKTCSNMWHGTFPINAYTTGPCTPSPAPNYSRALWRVAAEEYVE
VTRVGDFHYVTGMTTDNVKCPCQVPAPEFFTEVDGVRLHRYAPACKPLLREEVTFQVGLH
QYLVGSQLPCEP
>5314
SDSWLRDVWDWICTVLADFKTWLQSKLLPRLPGVPFLSCQRGYKGVWRGDGIMQTTCPCG
ASITGHVKNGSMRIVGPKTCSNMWHGTFPINAYTTGPCTPSPAPNYSRALWRVAAEEYVE
VTRVGDFHYVTGMTTDNVKCPCQVPAPEFFTEVDGVRLHRYAPACKPLLREEVTFQVGLH
QYLVGSQLPCEP
>5321
SDSWLRDVWDWICTVLADFKTWLQSKLLPRLPGVPFLSCQRGYKGIWRGDGIMQTTCPCG
ASITGHVKNGSMRIVGPKTCSNMWHGTFPINAYTTGPCTPSPAPNYSRALWRVAAEEYVE
VTRVGDFHYVTGMTTDNVKCPCQVPAPEFFTEVDGVRLHRYAPACKPLLREEVTFQVGLH
QYLVGSQLPCEP
>5320
SDSWLRDVWDWICTVLADFKTWLQSKLLPRLPGVPFLSCQRGYKGVWRGDGIMQTTCPCG
ASITGHVKNGSMRIVGPKTCSNMWHGTFPINAYTTGPCTPSPAPNYSRALWRVAAEEYVE
VTRVGDFHYVTGMTTDNVKCPCQVPAPEFFTEVDGVRLHRYAPACKPLLREEVTFQVGLH
QYLVGSQLPCEP
>5322
SDSWLRDVWDWICTVLADFKTWLQSKLLPRLPGVPFLSCQRGYKGVWRGDGIMQTTCPCG
ASITGHVKNGSMRIVGPKTCSNMWHGTFPINAYTTGPCTPSPAPNYSRALWRVAAEEYVE
VTRVGDFHYVTGMTTDNVKCPCQVPAPEFFTEVDGVRLHRYAPVCKPLLREEVTFQVGLH
QYLVGSQLPCEP
>5319
SDSWLRDVWDWICTVLADFKTWLQSKLLPRLPGVPFLSCQRGYKGVWRGDGIMQTTCPCG
ASITGHVKNGSMRIVGPKTCSNMWHGTFPINAYTTGPCTPSPAPNYSRALWRVAAEEYVE
VTRVGDFHYVTGMTTDNVKCPCQVPAPEFFTEVDGVRLHRYAPACKPLLREEVTFQVGLH
QYLVGSQLPCEP
>5313
SDSWLRDVWDWICTVLADFKTWLQSKLLPRLPGVPFLSCQRGYKGVWRGDGIMQTTCPCG
ASITGHVKNGSMRIVGPKTCSNMWHGTFPINAYTTGPCTPSPAPNYSRALWRVAAEEYVE
VTRVGDFHYVTGMTTDNVKCPCQVPAPEFFTEVDGVRLHRYAPACKPLLREEVTFQVGLH
QYLVGSQLPCEP
>5279
SDSWLRDVWDWICTVLADFKTWLQSKLLPRLPGVPFLSCQRGYKGVWRGDGIMQTTCPCG
ASITGHVKNGSMRIVGPKTCSNMWHGTFPINAYTTGPCTPSPAPNYSRALWRVAAEEYVE
VTRVGDFHYVTGMTTDNVKCPCQVPAPEFFTEVDGVRLHRYAPACKPLLREEVTFQVGLH
QYLVGSQLPCEP
>5277
SDSWLRDVWDWICTVLADFKTWLQSKLLPRLPGVPFLSCQRGYKGVWRGDGIMQTTCPCG
ASITGHVKNGSMRIVGPKTCSNMWHGTFPINAYTTGPCTPSPAPNYSRALWRVAAEEYVE
VTRVGDFHYVTGMTTDNVKCPCQVPAPEFFTEVDGVRLHRYAPACKPLLREEVTFQVGLH
QYLVGSQLPCEP
>5276
SDSWLRDVWDWICTVLADFKTWLQSKLLPRLPGVPFLSCQRGYKGVWRGDGIMQTTCPCG
ASITGHVKNGSMRIVGPKTCSNMWHGTFPINAYTTGPCTPSPAPNYSRALWRVAAEEYVE
VTRVGDFHYVTGMTTDNVKCPCQVPAPEFFTEVDGVRLHRYAPACKPLLREEVTFQVGLH
QYLVGSQLPCEP
>5275
SDSWLRDVWDWICTVLADFKTWLQSKLLPRLPGVPFLSCQRGYKGVWRGDGIMQTTCPCG
ASITGHVKNGSMRIVGPKTCSNMWHGTFPINAYTTGPCTPSPAPNYSRALWRVAAEEYVE
VTRVGDFHYVTGMTTDNVKCPCQVPAPEFFTEVDGVRLHRYAPACKPLLREEVTFQVGLH
QYLVGSQLPCEP
>5270
SGSWLRDVWDWICTVLADFKTWLQSKLLPRLPGVPFLSCQRGYKGVWRGDGIMQTTCPCG
ASITGHVKNGSMRIVGPKTCSNMWHGTFPINAYTTGPCTPSPAPNYSRALWRVAAEEYVE
VTRVGDFHYVTGMTTDNVKCPCQVPAPEFFTEVDGVRLHRYAPACKPLLREEVTFQVGLH
QYLVGSQLPCEP
>5267
SGSWLRDVWDWICTVLADFKTWLQSKLLPRLPGVPFLSCQRGYKGVWRGDGIMQTTCPCG
ASITGHVKNGSMRIVGPKTCSNMWHGTFPINAYTTGPCTPSPAPNYSRALWRVAAEEYVE
VTRVGDFHYVTGMTTDNVKCPCQVPAPEFFTEVDGVRLHRYAPACKPLLREEVTFQVGLH
QYLVGSQLPCEP
>5266
SGSWLRDVWDWICTVLADFKTWLQSKLLPRLPGVPFLSCQRGYKGVWRGDGIMQTTCPCG
ANITGHVKNGSMRIVGPKTCSNMWHGTFPINAYTTGPCTPSPAPNYSRALWRVAAEEYVE
VTRVGDFHYVTGMTTDNVKCPCQVPAPEFFTEVDGVRLHRYAPACKPLLREEVTFQVGLH
QYLVGSQLPCEP
>5323
SGSWLRDVWDWICTVLADFKTWLQSKLLPRLPGVPFLSCQRGYKGVWRGDGIMQTTCPCG
ANITGHVKNGSMRIVGPKTCSNMWHGTFPINAYTTGPCTPSPAPNYSRALWRVAAEEYVE
VTRVGDFHYVTGMTTDNVKCPCQVPAPEFFTEVDGVRLHRYAPACKPLLREEVTFQVGLH
QYLVGSQLPCEP
>5265
SGSWLRDVWDWICTVLADFKTWLQSKLLPRLPGVPFLSCQRGYKGVWRGDGIMQTTCPCG
ANITGHVKNGSMRIVGPKTCSNMWHGTFPINAYTTGPCTPSPAPNYSRALWRVAAEEYVE
VTRVGDFHYVTGMTTDNVKCPCQVPAPEFFTEVDGVRLHRYAPACKPLLREEVTFQVGLH
QYLVGSQLPCEP
>5264
SGSWLRDVWDWICTVLTDFKTWLQSKLLPRLPGVPFFSCQRGYKGVWRGDGIMQTTCPCG
AKISGHVKNGSMRIVGPKTCSNMWHGTFPINAYTTGPSTPSPAPNYSRALWRVAAEEYVE
VTRVGDFHYVTGMTTDNLKCPCQVPAPEFFTEVDGVRLHRYAPACKPLLREEVTFQVGLH
QYLVGSQLPCEP
>5325
SGSWLRDVWDWICTVLTDFKTWLQSKLLPRLPGVPFFSCQRGYKGVWRGDGIMQTTCPCG
AQITGHVKNGSMRIVGPRTCSNTWHGTFPINAYTTGPCTPSPAPNYSRALWRVAAEEYVE
VTRVGDFHYVTGMTTDNVKCPCQVPAPEFFTEVDGVRLHRYAPACKPLLREEVTFQVGLH
QYLVGSQLPCEP
>5327
SGSWLRDVWDWICTVLTDFKTWLQSKLLPRLPGVPFFSCQRGYKGVWRGDGIMQTTCPCG
AQITGHVKNGSMRIVGPKTCSNTWHGTFPINAYTTGPCTPSPAPNYYRALWRVAAEEYVE
VTRVGDFHYVTGMTTDNLKCPCQVPSPEFFTELDGVRLHTYAPVCKPLLREDVTFQVGLH
QYLVGSQLPCEP
>5326
SGSWLRDVWDWICTVLTDFKTWLQSKLLPRLPGVPFFSCQRGYKGVWRGDGIMQTTCPCG
AQITGHVKNGSMRIVGPKTCSNTWHGTFPINAYTTGPCTPSPAPNYSRALWRVAAEEYVE
VTRVGDFHYVTGMTTDNVKCPCQVPAPEFFTELDGVRLHRYAPACKPLLREEVTFQVGLH
QYLVGSQLPCEP
>5324
SGSWLRDVWDWICTVLTDFKTWLQSKLLPRLPGVPFFSCQRGYKGVWRGDGIMQTTCPCG
AQITGHVKNGSMRIVGPKTCSNTWHGTFPINAYTTGPCTPSPAPNYSRALWRVAAEEYVE
VTRVGDFHYVTGMTTDNVKCPCQVPAPEFFTEVDGVRLHRYAPACKPLLREEVTFQVGLH
QYLVGSQLPCEP
>5263
SGSWLRDVWDWICTVLTDFKTWLQSKLLPRLPGVPFFSCQRGYKGVWRGDGIMQTTCPCG
AQITGHVKNGSMRIVGPKTCSNTWHGTFPINAYTTGPCTPSPAPNYSRALWRVAAEEYVE
VTRVGDFHYVTGMTTDNVKCPCQVPAPEFFTEVDGVRLHRYAPACKPLLREEVTFQVGLH
QYLVGSQLPCEP
>5262
SGSWLRDVWDWICTVLTDFKTWLQSKLLPRLPGVPFFSCQRGYKGVWRGDGIMQTTCPCG
AQITGHVKNGSMRIVGPKTCSNTWHGTFPINAYTTGPCTPSPAPNYSRALWRVAAEEYVE
VTRVGDFHYVTGMTTDNVKCPCQVPAPEFFTEVDGVRLHRYAPACKPLLREEVTFQVGLH
QYLVGSQLPCEP
>5333
SGSWLRDVWDWICTVLTDFKTWLQSKLLPRLPGVPFLSCQRGYKGVWRGDGIMQTTCPCG
AQISGHVKNGSMRIVGPRTCSNTWHGTFPINAYTTGPCTPSPAPNYSKALWRVAAEEYVE
VRRVGDFHYVTGMTTDNVKCPCQVPAPEFFTEVDGVRLHRYAPACKPLLREEVTFMVGLN
QYAVGSQLPCEP
>5337
SGSWLRDVWDWICTVLTDFKTWLQSKLLPRLPGVPFISCQRGYKGVWRGDGVMHTTCPCG
AQITGHVKNGSMRIVGPKTCSNTWHGTFPINAYTTGPCTPSPAPNYSRALWRVAAEEYVE
VTRVGDFHYVTGMTTDNVKCPCQVPAPEFFTEVDGVRLHRYAPACKPLLRDEVSFTVGLN
RYVVGSQLPCEP
>5336
SGSWLRDVWDWICTVLTDFKTWLQSKLLPRLPGVPFISCQRGYKGVWRGDGIMHTTCPCG
AQITGHVKNGSMRIVGPKTCSNTWHGTFPINAYTTGPCTPSPAPNYSRALWRVAAEEYVE
VTRVGDFHYVTGMTTDNVKCPCQVPAPEFFTEVDGVRLHRYAPACKPLLRDEVSFMVGLN
QYLVGSQLPCEP
>5338
SGSWLRDVWDWICTVLTDFKTWLQSKLLPRLPGIPFISCQRGYKGVWRGDGIMHTTCPCG
AQITGHVKNGSMRIVGPKTCSNTWHGTFPINAYTTGPCTPSPAPNYSRALWRVAAEEYVE
VTRVGDFHYVTGMTTDNVKCPCQVPAPEFFTELDGVRLHRYAPACKPLLREEVTFMVGLN
QYLVGSQLPCEP
>5335
SGSWLRDVWDWICTVLTDFKTWLQSKLLPRLPGVPFISCQRGYKGVWRGDGIMHTTCPCG
AQITGHVKNGSMRIVGPKTCSNTWHGTFPINAYTTGPCTPSPAPNYSRALWRVAAEEYVE
VTRVGDFHYVTGMTTDNVKCPCQVPAPEFFTEVDGVRLHRYAPACKPLLREEVTFMVGLN
QYLVGSQLPCEP
>5334
SGSWLRDVWDWICTVLTDFKTWLQSKLLPRLPGVPFISCQRGYKGVWRGDGIMQTTCPCG
AQITGHVKNGSMRIVGPKTCSNTWHGTFPINAYTTGPCTPSPAPNYSRALWRVAAEEYVE
VTRVGDFHYVTGMTTDNVKCPCQVPAPEFFTEVDGVRLHRYAPACKPLLREEVTFMVGLN
QYLVGSQLPCEP
>5332
SGSWLRDVWDWICTVLTDFKTWLQSKLLPRLPGVPFISCQRGYKGVWRGDGIMQTTCPCG
AQITGHVKNGSMRIVGPKTCSNTWHGTFPINAYTTGPCTPSPAPNYSRALWRVAAEEYVE
VTRVGDFHYVTGMTTDNVKCPCQVPAPEFFTEVDGVRLHRYAPACKPLLREEVTFMVGLN
QYLVGSQLPCEP
>5343
SGSWLRDIWDWICTVLTDFKTWLQSKLLPRLPGVPFFSCQRGYKGVWRGDGIMQTTCPCG
AQISGHVKNGSMRIVGPKTCSNTWHGTFPINAYTTGPCTPSPAPNYSRALWRVAAEEYVE
VTRVGDFHYVTGITTDNVKCPCQVPAPEFFTEVDGVRLHRYAPACKPLLREEVTFLVGLN
QYLVGSQLPCEP
>5344
SGSWLRDVWDWICTVLTDFKTWLQSKLLPRLPGVPFFSCQRGYKGVWRGDGIMQTTCPCG
AQITGHVKNGSMRIVGPKTCSNTWHGTFPINAYTTGPCTPSPAPNYSRALWRVAAEEYVE
VTRVGDFHYVTGMTTDNVKCPCQVPAPEFFTEVDGVRLHRYAPACKPLLREEVTFLVGLN
QYLVGSQLPCEP
>5342
SGSWLRDIWDWICTVLTDFKTWLQSKLLPRLPGVPFFSCQRGYKGVWRGDGIMQTTCPCG
AQITGHVKNGSMRIVGPKTCSNTWHGTFPINAYTTGPCTPSPAPNYSRALWRVAAEEYVE
VTRVGDFHYVTGMTTDNVKCPCQVPAPEFFTEVDGVRLHRYAPACKPLLREEVTFLVGLN
QYLVGSQLPCEP
>5341
SGSWLRDVWDWICTVLTDFKTWLQSKLLPRLPGVPFLSCQRGYKGVWRGDGIMQTTCPCG
AQITGHVKNGSMRIVGPKTCSNTWHGTFPINAYTTGPCTPSPAPNYSRALWRVAAEEYVE
VTRVGDFHYVTGMTTDNVKCPCQVPAPEFFTEVDGVRLHRYAPACKPLLREEVTFLVGLN
QYLVGSQLPCEP
>5340
SGSWLRDVWDWICTVLTDFKTWLQSKLLPRLPGVPFLSCQRGYKGVWRGDGIMQTTCPCG
AQITGHVKNGSMRIVGPKTCSNTWHGTFPINAYTTGPCTPSPAPNYSRALWRVAAEEYVE
VTRVGDFHYVTGMTTDNVKCPCQVPAPEFFTEVDGVRLHRYAPACKPLLREEVTFLVGLN
QYLVGSQLPCEP
>5347
SGSWLRDVWDWICTVLTDFKTWLQSKLLPRLPGVPFLSCQRGYRGVWRGDGIMQTTCPCG
AQITGHVKNGSMRIVGPRTCSNTWHGTFPINAYTTGPCTPSPAPNYSRALWRVAAEEYVE
VTRVGDFHYVTGMTTDNVKCPCQVPAPEFFTEVDGVRLHRYAPACKPLLREEVTFLVGLN
QYLVGSQLPCEP
>5346
SGSWLRDVWDWICTVLSDFKTWLQSKLLPRLPGVPFLSCQRGYRGVWRGDGIMQTTCPCG
AQITGHVKNGSMRIVGPRTCSNTWHGTFPINAYTTGPCTPSPAPNYSRALWRVAAEEYVE
VTRVGDFHYVTGMTTDNVKCPCQVPAPEFFTEVDGVRLHRYAPACKPLLREEVTFLVGLN
QYLVGSQLPCEP
>5345
SGSWLRDVWDWICTVLSDFKTWLQSKLLPRLPGVPFLSCQRGYKGVWRGDGIMQTTCPCG
AQITGHVKNGSMRIVGPRTCSNTWHGTFPINAYTTGPCTPSPAPNYSRALWRVAAEEYVE
VTRVGDFHYVTGMTTDNVKCPCQVPAPEFFTEVDGVRLHRYAPACKPLLREEVTFLVGLN
QYLVGSQLPCEP
>5339
SGSWLRDVWDWICTVLTDFKTWLQSKLLPRLPGVPFLSCQRGYKGVWRGDGIMQTTCPCG
AQITGHVKNGSMRIVGPKTCSNTWHGTFPINAYTTGPCTPSPAPNYSRALWRVAAEEYVE
VTRVGDFHYVTGMTTDNVKCPCQVPAPEFFTEVDGVRLHRYAPACKPLLREEVTFLVGLN
QYLVGSQLPCEP
>5331
SGSWLRDVWDWICTVLTDFKTWLQSKLLPRLPGVPFLSCQRGYKGVWRGDGIMQTTCPCG
AQITGHVKNGSMRIVGPKTCSNTWHGTFPINAYTTGPCTPSPAPNYSRALWRVAAEEYVE
VTRVGDFHYVTGMTTDNVKCPCQVPAPEFFTEVDGVRLHRYAPACKPLLREEVTFLVGLN
QYLVGSQLPCEP
>5330
SGSWLRDVWDWICTVLTDFKTWLQSKLLPRLPGVPFLSCQRGYKGVWRGDGIMQTTCPCG
AQITGHVKNGSMRIVGPKTCSNTWHGTFPINAYTTGPCTPSPAPNYSRALWRVAAEEYVE
VTRVGDFHYVTGMTTDNVKCPCQVPAPEFFTEVDGVRLHRYAPACKPLLREEVTFLVGLN
QYLVGSQLPCEP
>5329
SGSWLRDVWDWICTVLTDFKTWLQSKLLPRLPGVPFLSCQRGYKGVWRGDGIMQTTCPCG
AQITGHVKNGSMRIVGPRTCSNTWHGTFPINAYTTGPCTPSPAPNYSRALWRVAAEEYVE
VTRVGDFHYVTGMTTDNVKCPCQVPAPEFFTEVDGVRLHRYAPACKPLLREEVTFQVGLN
QYLVGSQLPCEP
>5351
SGSWLRDIWDWICTVLTDFKTWLQSKIMPRLPGVPFLSCQRGYKGVWRGDGIMQTTCPCG
AQITGHVKNGSMRIVGPRTCSNTWHGTFPINAYTTGPCTPSPAPNYSRALWRVAAEEYVE
VTRVGDFHYVTGMTTDNVKCPCQVPAPEFFTEVDGVRLHRYAPACKPLLREEVTFQVGLH
QYLVGSQLPCEP
>5350
SGSWLRDVWDWICTVLTDFKTWLQSKILPRLPGVPFLSCQRGYKGVWRGDGIMQTTCPCG
AQITGHVKNGSMRIVGPKTCSNTWHGTFPINAYTTGPCTPSPAPNYSRALWRVAAEEYVE
VTRVGDFHYVTGMTTDNVKCPCQVPAPEFFTEVDGVRLHRYAPACKPLLREEVSFQVGLH
QYVVGSQLPCEP
>5349
SGSWLRDVWDWICTVLTDFKTWLQSKILPRLPGVPFLSCQRGYRGVWRGDGIMQTTCPCG
AQITGHVKNGSMRIVGPKTCSNTWHGTFPINAYTTGPCTPSPAPNYSRALWRVAAEEYVE
VTRVGDFHYVTGMTTDNVKCPCQVPAPEFFTEVDGVRLHRYAPACKPLLREEVSFQVGLH
QYVVGSQLPCEP
>5352
SGSWLRDVWDWICTVLTDFKTWLQSKLLPRLPGVPFFSCQRGYKGVWRGDGIMHTTCPCG
AQITGHVKNGSMRIVGPKTCSNTWHGTFPINAYTTGPCTPSPAPNYSRALWRVAAEEYVE
VTQVGDFHYVTGMTTDNVKCPCQVPAPEFFTEVDGVRLHRYAPACKPLLREEVSFQVGLN
QYLVGSQLPCEP
>5348
SGSWLRDVWDWICTVLTDFKTWLQSKLLPRLPGVPFLSCQRGYKGVWRGDGIMQTTCPCG
AQITGHVKNGSMRIVGPKTCSNTWHGTFPINAYTTGPCTPSPAPNYSRALWRVAAEEYVE
VTRVGDFHYVTGMTTDNVKCPCQVPAPEFFTEVDGVRLHRYAPACKPLLREEVSFQVGLN
QYVVGSQLPCEP
>5328
SGSWLRDVWDWICTVLTDFKTWLQSKLLPRLPGVPFLSCQRGYKGVWRGDGIMQTTCPCG
AQITGHVKNGSMRIVGPKTCSNTWHGTFPINAYTTGPCTPSPAPNYSRALWRVAAEEYVE
VTRVGDFHYVTGMTTDNVKCPCQVPAPEFFTEVDGVRLHRYAPACKPLLREEVTFQVGLN
QYLVGSQLPCEP
>5261
SGSWLRDVWDWICTVLTDFKTWLQSKLLPRLPGVPFFSCQRGYKGVWRGDGIMQTTCPCG
AQITGHVKNGSMRIVGPKTCSNTWHGTFPINAYTTGPCTPSPAPNYSRALWRVAAEEYVE
VTRVGDFHYVTGMTTDNVKCPCQVPAPEFFTEVDGVRLHRYAPACKPLLREEVTFQVGLN
QYLVGSQLPCEP
>5360
SGSWLRDVWDWICTVLTDFKTWLQSKLLPRLPGVPFFSCQRGYKGVWRGDGIMHTTCPCG
AQITGHVKNGSMRLVGPRTCSNTWHGTFPINAYTTGPCTPSPAPNYSRALWRVAAEEYVE
VTQVGDFHYVTGMTTDNVKCPCQVPAPEFFTEVDGVRLHRYAPACKPLLREEVTFQVGLN
QYLVGSQLPCEP
>5366
SGSWLRDVWDWICTVLTDFKTWLQSKLLPRLPGVPFLSCQRGYKGVWRGDGIMQTTCPCG
AQISGHVKNGSMRIVGPRTCSNTWHGTFPINAYTTGPCTPSPAPNYSTALWQVAAEEYVE
VRRVGDFHYVTGMTTDNVKCPCQVPAPEFFTEVDGVRLHRYAPACKPLLREEVTFQVGLN
QYLVGSQLPCEP
>5365
SGSWLRDVWDWICTVLTDFKTWLQSKLLPRLPGVPFLSCQRGYKGVWRGDGIMQTTCPCG
AQISGHVKNGSMRIVGPRTCSNTWHGTFPINAYTTGPCTPSPAPNYSTALWRVAAEEYVE
VRRVGDFHYVTGMTTDNVKCPCQVPAPEFFTEVDGVRLHRYAPACKPLLREEVTFQVGLN
QYLVGSQLPCEP
>5368
SGSWLRDVWDWICTVLTDFKTWLQSKLLPRLPGVPFLSCQRGYKGVWRGDGIMQTTCPCG
AQISGHVKNGSMRIVGPRTCSNTWHGTFPINAYTTGPCTPSPAPNYSTALWRVAAEEYVE
VRRVGDFHYVTGMTTDNVKCPCQVPAPEFFTEVDGVRLHRYAPACKPLLREEVTFQVGLN
QYLVGSQLPCEP
>5367
SGSWLRDVWDWICTVLTDFKTWLQSKLLPRLPGVPFLSCQRGYKGVWRGDGIMQTTCPCG
AQISGHVKNGSMRIVGPRTCSNTWHGTFPINAYTTGPCTPSPAPNYSTALWRVAAEEYVE
VRRVGDFHYVTGMTTDNVKCPCQVPAPEFFTEVDGVRLHRYAPACKPLLREEVTFQVGLN
QYLVGSQLPCEP
>5364
SGSWLRDVWDWICTVLTDFKTWLQSKLLPRLPGVPFLSCQRGYKGVWRGDGIMQTTCPCG
AQISGHVKNGSMRIVGPRTCSNTWHGTFPINAYTTGPCTPSPAPNYSTALWRVAAEEYVE
VRRVGDFHYVTGMTTDNVKCPCQVPAPEFFTEVDGVRLHRYAPACKPLLREEVTFQVGLN
QYLVGSQLPCEP
>5363
SGSWLRDVWDWICTVLTDFKTWLQSKLLPRLPGVPFLSCQRGYKGVWRGDGIMQTTCPCG
AQISGHVKNGSMRIVGPRTCSNTWHGTFPINAYTTGPCTPSPAPNYSTALWRVAAEEYVE
VRRVGDFHYVTGMTTDNVKCPCQVPAPEFFTEVDGVRLHRYAPACKPLLREEVTFQVGLN
QYLVGSQLPCEP
>5362
SGSWLRDVWDWICTVLTDFKTWLQSKLLPRLPGVPFLSCQRGYKGVWRGDGIMQTTCPCG
AQISGHVKNGSMRIVGPRTCSNTWHGTFPINAYTTGPCTPSPAPNYSTALWRVAAEEYVE
VRRVGDFHYVTGMTTDNVKCPCQVPAPEFFTEVDGVRLHRYAPACKPLLREEVTFQVGLN
QYLVGSQLPCEP
>5377
SGSWLRDVWDWICTVLADFKTWLQSKLLPRLPGVPFLSCQRGYKGIWRGDGIMQTTCPCG
AQITGHVKNGSMRIVGPRTCSNMWHGTFPINAYTTGPCTPSPAPNYSRALWRVAAEEYVE
VRRVGDFHYVTGMTTDNVKCPCQVPAPEFFTEVDGVRLHRYAPACKPLLREEVTFQVGLN
QYLVGSQLPCEP
>5382
SGSWLRDVWDWICTVLADFKTWLQSKLLPRLPGVPFLSCQRGYKGVWRGDGIMQTTCPCG
AQITGHVKNGSMRIVGPRTCSNTWHGTFPINAYTTGPCTPSPAPNYSRALWRVAAEEYVE
VRRVGDFHYVTGMTTDNVKCPCQVPAPEFFTEVDGVRLHRYAPACKPLLREEVTFQVGLN
QYLVGSQLPCEP
>5381
SGSWLRDVWDWICTVLADFKTWLQSKLLPRLPGVPFLSCQRGYKGVWRGDGIMQTTCPCG
AQITGHVKNGSMRIVGPRTCSNTWHGTFPINAYTTGPCTPSPAPNYSRALWRVAAEEYVE
VRRVGDFHYVTGMTTDNVKCPCQVPAPEFFTEVDGVRLHRYAPACKPLLREEVTFQVGLN
QYLVGSQLPCEP
>5380
SGSWLRDVWDWICTVLADFKTWLQSKLLPRLPGVPFLSCQRGYKGVWRGDGIMQTTCPCG
AQITGHVKNGSMRIVGPRTCSNTWHGTFPINAYTTGPCTPSPAPNYSRALWRVAAEEYVE
VRRVGDFHYVTGMTTDNVKCPCQVPAPEFFTEVDGVRLHRYAPACKPLLREEVTFQVGLN
QYLVGSQLPCEP
>5379
SGSWLRDVWDWICTVLADFKTWLQSKLLPRLPGVPFLSCQRGYKGVWRGDGIMQTTCPCG
AQITGHVKNGSMRIVGPRTCSNTWHGTFPINAYTTGPCTPSPAPNYSRALWRVAAEEYVE
VRRVGDFHYVTGMTTDNVKCPCQVPAPEFFTEVDGVRLHRYAPACKPLLREEVTFQVGLN
QYLVGSQLPCEP
>5378
SGSWLRDVWDWICTVLADFKTWLQSKLLPRLPGVPFLSCQRGYKGVWRGDGIMQTTCPCG
AQITGHVKNGSMRIVGPRTCSNTWHGTFPINAYTTGPCTPSPAPNYSRALWRVAAEEYVE
VRRVGDFHYVTGMTTDNVKCPCQVPAPEFFTEVDGVRLHRYAPACKPLLREEVTFQVGLN
QYLVGSQLPCEP
>5376
SGSWLRDVWDWICTVLADFKTWLQSKLLPRLPGVPFLSCQRGYKGVWRGDGIMQTTCPCG
AQITGHVKNGSMRIVGPRTCSNTWHGTFPINAYTTGPCTPSPAPNYSRALWRVAAEEYVE
VRRVGDFHYVTGMTTDNVKCPCQVPAPEFFTEVDGVRLHRYAPACKPLLREEVTFQVGLN
QYLVGSQLPCEP
>5375
SGSWLRDVWDWICTVLADFKTWLQSKLLPRLPGVPFLSCQRGYKGVWRGDGIMQTTCPCG
AQITGHVKNGSMRIVGPRTCSNTWHGTFPINAYTTGPCTPSPAPNYSRALWRVAAEEYVE
VRRVGDFHYVTGMTTDNVKCPCQVPAPEFFTEVDGVRLHRYAPACKPLLREEVTFQVGLN
QYLVGSQLPCEP
>5383
SGSWLRDVWDWICTVLADFKTWLQSKLLPRLPGVPFLSCQRGYKGVWRGDGIMQTTCPCG
AQITGHVKNGSMRIVGPRTCSNTWHGTFPINAYTTGPCTPSPAPNYSRALWRVAAEKYVE
VRRVGDFHYVTGMTTDNVKCPCQVPAPEFFTEVDGVRLHRYAPACKPLLREEVTFQVGLN
QYLVGSQLPCEP
>5374
SGSWLRDVWDWICTVLADFKTWLQSKLLPRLPGVPFLSCQRGYKGVWRGDGIMQTTCPCG
AQITGHVKNGSMRIVGPRTCSNTWHGTFPINAYTTGPCTPSPAPNYSRALWRVAAEEYVE
VRRVGDFHYVTGMTTDNVKCPCQVPAPEFFTEVDGVRLHRYAPACKPLLREEVTFQVGLN
QYLVGSQLPCEP
>5387
SGSWLRDVWDWICTVLADFKTWLQSKLLPRLPGVPFLSCQRGYKGVWRGDGIMQTTCPCG
AQITGHVKNGSMRIVGPRTCSNTWHGTFPINAYTTGPCTPSPAPNYSRALWRVAAEEYVE
VRRVGDFHYVTGMTTDNVKCPCQVPAPEFFTEVDGVRLHRYAPACKPLLREEVTFQVGLN
QYLVGSQLPCEP
>5389
SGSWLRDVWDWICTVLADFKTWLQSKLLPRLPGVPFLSCQRGYKGVWRGDGIMQTTCPCG
AQITGHVKNGSMRIVGPRTCSNTWHGTFPINAYTTGPCTPSPAPNYSRALWRVAAEEYVE
VRRVGDFHYVTGMTTDNVKCPCQVPAPEFFTEVDGVRLHRYAPACKPLLREEVTFQVGLN
QYLVGSQLPCEP
>5388
SGSWLRDVWDWICTVLADFKTWLQSKLLPRLPGVPFLSCQRGYKGVWRGDGIMQTTCPCG
AQITGHVKNGSMRIVGPRTCSNTWHGTFPINAYTTGPCTPSPAPNYSRALWRVAAEEYVE
VRRVGDFHYVTGMTTDNVKCPCQVPAPEFFTEVDGVRLHRYAPACKPLLREEVTFQVGLN
QYLVGSQLPCEP
>5386
SGSWLRDVWDWICTVLADFKTWLQSKLLPRLPGVPFLSCQRGYKGVWRGDGIMQTTCPCG
AQITGHVKNGSMRIVGPRTCSNTWHGTFPINAYTTGPCTPSPAPNYSRALWRVAAEEYVE
VRRVGDFHYVTGMTTDNVKCPCQVPAPEFFTEVDGVRLHRYAPACKPLLREEVTFQVGLN
QYLVGSQLPCEP
>5390
SGSWLRDVWDWICTVLADFKTWLQSKLLPRLPGVPFLSCQREYKGVWRGDGIMQTTCPCG
AQISGRVKNGSMRIVGPRTCSNTWHGTFPINAYTTGPCTPSPAPNYSRALWRVAAEEYVE
VRRVGDFHYVTGMTTDNVKCPCQVPAPEFFTEVDGVRLHRYAPACKPLLREEVTFQVGLN
QYLVGSQLPCEP
>5385
SGSWLRDVWDWICTVLADFKTWLQSKLLPRLPGVPFLSCQRGYKGVWRGDGIMQTTCPCG
AQITGHVKNGSMRIVGPRTCSNTWHGTFPINAYTTGPCTPSPAPNYSRALWRVAAEEYVE
VRRVGDFHYVTGMTTDNVKCPCQVPAPEFFTEVDGVRLHRYAPACKPLLREEVTFQVGLN
QYLVGSQLPCEP
>5384
SGSWLRDVWDWICTVLADFKTWLQSKLLPRLPGVPFLSCQRGYKGVWRGDGIMQTTCPCG
AQITGHVKNGSMRIVGPRTCSNTWHGTFPINAYTTGPCTPSPAPNYSRALWRVAAEEYVE
VRRVGDFHYVTGMTTDNVKCPCQVPAPEFFTEVDGVRLHRYAPACKPLLREEVTFQVGLN
QYLVGSQLPCEP
>5373
SGSWLRDVWDWICTVLADFKTWLQSKLLPRLPGVPFLSCQRGYKGVWRGDGIMQTTCPCG
AQITGHVKNGSMRIVGPRTCSNTWHGTFPINAYTTGPCTPSPAPNYSRALWRVAAEEYVE
VRRVGDFHYVTGMTTDNVKCPCQVPAPEFFTEVDGVRLHRYAPACKPLLREEVTFQVGLN
QYLVGSQLPCEP
>5372
SGSWLRDVWDWICTVLADFKTWLQSKLLPRLPGVPFLSCQRGYKGVWRGDGIMQTTCPCG
AQITGHVKNGSMRIVGPRTCSNTWHGTFPINAYTTGPCTPSPAPNYSRALWRVAAEEYVE
VRRVGDFHYVTGMTTDNVKCPCQVPAPEFFTEVDGVRLHRYAPACKPLLREEVTFQVGLN
QYLVGSQLPCEP
>5371
SGSWLRDVWDWICTVLTDFKTWLQSKLLPRLPGVPFLSCQRGYKGVWRGDGIMQTTCPCG
AQITGHVKNGSMRIVGPRTCSNTWHGTFPINAYTTGPCTPSPAPNYSRALWRVAAEEYVE
VRRVGDFHYVTGMTTDNVKCPCQVPAPEFFTEVDGVRLHRYAPACKPLLREEVTFQVGLN
QYLVGSQLPCEP
>5370
SGSWLRDVWDWICTVLTDFKTWLQSKLLPRLPGVPFLSCQRGYKGVWRGDGIMQTTCPCG
AQITGHVKNGSMRIVGPRTCSNTWHGTFPINAYTTGPCTPSPAPNYSRALWRVAAEEYVE
VRRVGDFHYVTGMTTDNVKCPCQVPAPEFFTEVDGVRLHRYAPACKPLLREEVTFQVGLN
QYLVGSQLPCGP
>5369
SGSWLRDVWDWICTVLTDFKTWLQSKLLPRLPGVPFLSCQRGYKGVWRGDGIMQTTCPCG
AQITGHVKNGSMRIVGPRTCSNTWHGTFPINAYTTGPCTPSPAPNYSRALWRVAAEEYVE
VRRVGDFHYVTGMTTDNVKCPCQVPAPEFFTEVDGVRLHRYAPACKPLLREEVTFQVGLN
QYLVGSQLPCEP
>5361
SGSWLRDVWDWICTVLTDFKTWLQSKLLPRLPGVPFLSCQRGYKGVWRGDGIMQTTCPCG
AQISGHVKNGSMRIVGPRTCSNTWHGTFPINAYTTGPCTPSPAPNYSTALWRVAAEEYVE
VRRVGDFHYVTGMTTDNVKCPCQVPAPEFFTEVDGVRLHRYAPACKPLLREEVTFQVGLN
QYLVGSQLPCEP
>5359
SGSWLRDVWDWICTVLTDFKTWLQSKLLPRLPGVPFLSCQRGYKGVWRGDGIMHTTCPCG
AQITGHVKNGSMRIVGPRTCSNTWHGTFPINAYTTGPCTPSPAPNYSRALWRVAAEEYVE
VRRVGDFHYVTGMTTDNVKCPCQVPAPEFFTEVDGVRLHRYAPACKPLLREEVTFQVGLN
QYLVGSQLPCEP
>5358
SGSWLRDVWDWICTVLTDFKTWLQSKLLPRLPGVPFFSCQRGYKGVWRGDGIMQTTCPCG
AQITGHVKNGSMRIVGPRTCSNTWHGTFPINAYTTGPCTPSPAPNYSRALWRVAAEEYVE
VTRVGDFHYVTGMTTDNVKCPCQVPAPEFFTEVDGVRLHRYAPACKPLLREEVTFQVGLN
QYLVGSQLPCEP
>5400
SGSWLRDVWDWICTVLTDFKTWLQSKLLPRLPGVPFFSCQRGYRGVWLGDGVMQTTCPCG
AQITGHVKNGSMRIVGPRTCSNTWHGTFPINAYTMGPCTPSPAPNYSRALWRVAAEEYVE
VTRVGDFHYVTGMTTDNLKCPCQVPAPEFFTELDGVRLHRYAPVCKPLLRDDVTFQVGLN
QYLVGSQLPCEP
>5404
SGSWLRDVWDWICTVLTDFKTWLQSKLLPRLPGVPFFSCQRGYRGVWLGDGVMQTTCPCG
AQITGHVKNGSMRIVGPRTCSNTWHGTFPINTYTTGPCTPSPAPNYSRALWRVAAEEYVE
VTRVGDFHYVTGMTTDNLKCPCQVPAPEFFTELDGVRLHRYAPVCKPLLRDDVTFQVGLN
QYLVGSQLPCEP
>5406
SGSWLRDVWDWICTVLTDFKTWLQSKLLPRLPGVPFFSCQRGYRGVWLGDGVMQTTCPCG
AQITGHVKNGSMRIVGPRTCSNTWHGTFPINAYTTGPCTPSPAPNYSRALWRVAAEEYVE
VTRVGDFHYVTGMTTDNLKCPCQVPTPEFFTELDGVRLHRYAPVCKPLLRDDVTFQVGLN
QYLVGSQLPCEP
>5407
SGSWLRDVWDWICTVLTDFKTWLQSKLLPRLPGVPFFSCQRGYRGVWLGDGVMQTTCPCG
AQITGHVKNGSMRIVGPRTCSNTWHGTFPINAYTTGPCTPSPAPNYSRALWRVAAEEYVE
VTRVGDFHYVTGMTTDNLKCPCQVPAPEFFTELDGVRLHRYAPVCKPLLRDDVTFQVGLN
QYLVGSQLPCEP
>5405
SGSWLRDVWDWICTVLTDFKTWLQSKLLPRLPGVPFFSCQRGYRGVWLGDGVMQTTCPCG
AQITGHVKNGSMRIVGPRTCSNTWHGTFPINAYTTGPCTPSPAPNYSRALWRVAAEEYVE
VTRVGDFHYVTGMTTDNLKCPCQVPAPEFFTELDGVRLHRYAPVCKPLLRDDVTFQVGLN
QYLVGSQLPCEP
>5403
SGSWLRDVWDWICTVLTDFKTWLQSKLLPRLPGVPFFSCQRGYRGVWLGDGVMQTTCPCG
AQITGHVKNGSMRIVGPRTCSNTWHGTFPINAYTTGPCTPSPAPNYSRALWRVAAEEYVE
VTRVGDFHYVTGMTTDNLKCPCQVPAPEFFTELDGVRLHRYAPVCKPLLRDDVTFQVGLN
QYLVGSQLPCEP
>5402
SGSWLRDVWDWICTVLTDFKTWLQSKLLPRLPGVPFFSCQRGYRGVWLGDGVMQTTCPCG
AQITGHVKNGSMRIVGPRTCSNTWHGTFPINAYTTGPCTPSPAPNYSRALWRVAAEEYVE
VTRVGDFHYVTGMTTDNLKCPCQVPAPEFFTELDGVRLHRYAPVCKPLLRDDVTFQVGLN
QYLVGSQLPCEP
>5408
SGSWLRDVWDWICTVLTDFKTWLQSKLLPRLPGVPFFSCQRGYRGVWLGDGVMQTTCPCG
AQITGHVKNGSMRIVGPRTCSNTWHGTFPINAYTTGPCTPSPAPNYSRALWRVAAEEYVE
VTRVGDFHYVTGMTTDNLKCPCQVPAPEFFTELDGVQLHRYAPVCKPLLRDDVTFQVGLN
QYLVGSQLPCEP
>5401
SGSWLRDVWDWICTVLTDFKTWLQSKLLPRLPGVPFFSCQRGYRGVWLGDGVMQTTCPCG
AQITGHVKNGSMRIVGPRTCSNTWHGTFPINAYTTGPCTPSPAPNYSRALWRVAAEEYVE
VTRVGDFHYVTGMTTDNLKCPCQVPAPEFFTELDGVRLHRYAPVCKPLLRDDVTFQVGLN
QYLVGSQLPCEP
>5399
SGSWLRDVWDWICTVLTDFKTWLQSKLLPRLPGVPFFSCQRGYRGVWLGDGVMQTTCPCG
AQITGHVKNGSMRIVGPRTCSNTWHGTFPINAYTTGPCTPSPAPNYSRALWRVAAEEYVE
VTRVGDFHYVTGMTTDNLKCPCQVPAPEFFTELDGVRLHRYAPVCKPLLRDDVTFQVGLN
QYLVGSQLPCEP
>5398
SGSWLRDVWDWICTVLTDFKTWLQSKLLPRLPGVPFFSCQRGYRGVWLGDGVMQTTCPCG
AQITGHVKNGSMRIVGPRTCSNTWHGTFPINAYTTGPCTPSPAPNYSRALWRVAAEEYVE
VTRVGDFHYVTGMTTDNLKCPCQVPAPEFFTELDGVRLHRYAPVCKPLLRDDVTFQVGLN
QYLVGSQLPCEP
>5397
SGSWLRDVWDWICTVLTDFKTWLQTKLLPRLPGLPFISCQRGYRGVWRGDGIMQTTCPCG
AQISGHVKNGSMRIVGPKTCSNTWHGTFPINAYTTGPCTPSPAPNYSRALWRVAAEEYVE
VTRVGDFHYVTGMTTDNLKCPCQVPAPEFFTELDGVRLHRYAPACKPLLRDEVTFQVGLN
QYLVGSQLPCEP
>5410
SGSWLRDVWDWICTVLTDFKTWLQSKLLPRLPGVPFFSCQRGYKGVWRGDGIM*TTCSCG
AQITGHVKNGSMRIVGPKTCSNTWHGTFPINAYTTGPCTPSPAPNYSRALWRVAAEEYVE
ITRVGDFHYVTGMTTDNVKCPCQVPAPEFFTEVDGVRLHRYAPACKPLLREEVTFQVGLN
QYLVGSQLPCEP
>5409
SGSWLRDVWDWICTVLTDFKTWLQSKLLPRLPGVPFFSCQRGYKGVWRGDGIMQTTCPCG
AQITGHVKNGSMRIVGPKTCSNTWHGTFPINAYTTGPCTPSPAPNYSRALWRVAAEEYVE
VTRVGDFHYVTGMTTDNVKCPCQVPAPEFFTEVDGVRLHRYAPACKPLLREEVTFQVGLN
QYLVGSQLPCEP
>5396
SGSWLRDVWDWICTVLTDFKTWLQSKLLPRLPGVPFFSCQRGYKGVWRGDGIMQTTCPCG
AQITGHVKNGSMRIVGPKTCSNTWHGTFPINAYTTGPCTPSPAPNYSRALWRVAAEEYVE
VTRVGDFHYVTGMTTDNVKCPCQVPAPEFFTEVDGVRLHRYAPACKPLLREEVTFQVGLN
QYLVGSQLPCEP
>5413
SGSWLRDVWDWICTVLTDFKTWLQSKLLPRMPGVPFFSCQRGYRGVWRGDGIMQTVCPCG
AQIAGHVKNGSMRVVGPKTCSNTWHGTFPINAYTTGPCTPSPAPNYSRALWRVAAEEYVE
VTRVGDFHYVTGMTTDNVKCPCQVPAPEFFTEVDGVRLHRYAPACKPLLRTEVTFQVGLN
QYLVGSQLPCEP
>5415
SGSWLRDVWDWICTVLTDFKTWLQSKLLPRMPGVPFFSCQRGYRGVWRGDGIMQTVCPCG
AQIAGHVKNGSMRVVGPKTCSNTWHGTFPINAYTTGPCTPSPAPNYSRALWRVAAEEYVE
VTRVGDFLYVTGMTTDNVKCPCQVPGPEFFTEVDGVRLHRYAPACKPLLRTEVTFQVGLN
QYLVGSQLPCEP
>5419
SGSWLRDVWDWICTVLTDFKTWLQSKLLPRMPGVPFFSCQRGYRGVWQGDGIMQTVCPCG
AQIAGHVKNGSMRVVGPKTCSNTWHGTFPINAYTTGPCTPSPAPNYSRALWWVAAEEYVE
VTRVGDFHYVTGMTTDNVKCPCQVPAPEFFTEVDGVRLHRYAPACKPLLRTEVTFQVGLN
QYLVGSQLPCEP
>5418
SGSWLRDVWDWICTVLTDFKTWLQSKLLPRMPGVPFFSCQRGYRGVWRGDGIMQTVCPCG
AQIAGHVKNGSMRVVGPKTCSNTWHGTFPINAYTTGPCTPSPAPNYSRALWRVAAEEYVE
VTRVGDFHYVTGMTTDNVKCPCQVPAPEFFTEVDGVRLHRYAPACKPLLRTEVTFQVGLN
QYLVGSQLPCEP
>5417
SGSWLRDVWDWICTVLTDFKTWLQSKLLPRMPGVPFFSCQRGYRGVWRGDGIMQTVCPCG
AQIAGHVKNGSMRVVGPKTCSNTWHGTFPINAYTTGPCTPSPAPNYSRALWRVAAEEYVE
VTRVGDFHYVTGMTTDNVKCPCQVPAPEFFTEVDGVRLHRYAPACKPLLRTEVTFQVGLN
QYLVGSQLPCEP
>5424
SGSWLRDVWDWICTVLTDFKTWLQSKLLPRMPGVPFFSCQRGYRGVWRGDGIMQTVCPCG
AQIAGHVKNGSMRVVGPKTCSNTWHGTFPINAYTTGPCTPSPAPNYSRALSRVAAEEYVE
VTRVGDFHYVTGMTTDNVKCPCQVPAPEFFTEVDGVRLHRYAPACKPLLRTEVTFQVGLN
QYLVGSQLPCEP
>5427
SGSWLRDVWDWICTVLTDFKTWLQSKLLPRMPGVPFFSCQRRYRGVWRGDGIMQTVCPCG
AQIAGHVKNGSMRVVGPKTCSNTWHGTFPINAYTTGPCTPSPAPNYSRALWRVAAEVYVE
VTRVGDFHYVTGMTTDNVKCPCQVPAPEFFTEVDGVRLHRYAPACKPLLRTEVTFQVGLN
QYLVGSQLPCEP
>5426
SGSWLRDVWDWICTVLTDFKTWLQSKLLPRMPGVPFFSCQRGYRGVWRGDGIMQTVCPCG
AQIAGHVKNGSMRVVGPKTCSNTWHGTFPINAYTTGPCTPSPAPNYSRALWRVAAEEYVE
VTRVGDFHYVTGMTTDNVKCPCQVPAPEFFTEVDGVRLHRYAPACKPLLRTEVTFQVGLN
QYLVGSQLPCEP
>5425
SGSWLRDVWDWICTVLTDFKTWLQSKLLPRMPGVPFFSCQRGYRGVWRGDGIMQTVCPCG
AQIAGHVKNGSMRVVGPKTCSNTWHGTFPINAYTTGPCTPSPAPNYSRALWRVAAEEYVE
VTRVGDFHYVTGMTTDNVKCPCQVPAPEFFTEVDGVRLHRYAPACKPLLRTEVTFQVGLN
QYLVGSQLPCEP
>5423
SGSWLRDVWDWICTVLTDFKTWLQSKLLPRMPGVPFFSCQRGYRGVWRGDGIMQTVCPCG
AQIAGHVKNGSMRVVGPKTCSNTWHGTFPINAYTTGPCTPSPAPNYSRALWRVAAEEYVE
VTRVGDFHYVTGMTTDNVKCPCQVPAPEFFTEVDGVRLHRYAPACKPLLRTEVTFQVGLN
QYLVGSQLPCEP
>5422
SGSWLRDVWDWICTVLTDFKTWLQSKLLPRMPGVPFFSCQRGYRGVWRGDGIMQTVCPCG
AQIAGHVKNGSMRVVGPKTCSNTWHGTFPINAYTTGPCTPSPAPNYSRALWRVAAEEYVE
VTRVGDFHYVTGMTTDNVKCPCQVPAPEFFTEVDGVRLHRYAPACKPLLRTEVTFQVGLN
QYLVGSQLPCEP
>5429
SGSWLRDVWDWICTVLTDFKTWLQSKLLPRMPGVPFFSCQRGYRGVWRGDGIMQTVCPCG
AQIAGHVKNGSMRVVGPKTCSNTWHGTFPINAYTTGPCTPSPAPNYSRALWRVAAEEYVE
VTRVGDFHYVTGMTTDNVKCPCQVPAPEFFTEVDGVRLHRYAPACKPLLRTEVTFQVGLN
QYLVGSQLPCEP
>5428
SGSWLRDVWDWICTVLTDFKTWLQSKLLPRMPGVPFFSCQRGYRGVWRGDGIMQTVCPCG
AQIAGHVKNGSMRVVGPKTCSNTWHGTFPINAYTTGPCTPSPAPNYSRALWRVAAEEYVE
VTRVGDFHYVTGMTTDNVKCPCQVPAPEFFTEVDGVRLHRYAPACKPLLRTEVTFQVGLN
QYLVGSQLPCEP
>5421
SGSWLRDVWDWICTVLTDFKTWLQSKLLPRMPGVPFFSCQRGYRGVWRGDGIMQTVCPCG
AQIAGHVKNGSMRVVGPKTCSNTWHGTFPINAYTTGPCTPSPAPNYSRALWRVAAEEYVE
VTRVGDFHYVTGMTTDNVKCPCQVPAPEFFTEVDGVRLHRYAPACKPLLRTEVTFQVGLN
QYLVGSQLPCEP
>5420
SGSWLRDVWDWICTVLTDFKTWLQSKLLPRMPGVPFFSCQRGYRGVWRGDGIMQTVCPCG
AQIAGHVKNGSMRVVGPKTCSNTWHGTFPINAYTTGPCTPSPAPNYSRALWRVAAEEYVE
VTRVGDFHYVTGMTTDNVKCPCQVPAPEFFTEVDGVRLHRYAPACKPLLRTEVTFQVGLN
QYLVGSQLPCEP
>5416
SGSWLRDVWDWICTVLTDFKTWLQSKLLPRMPGVPFFSCQRGYRGVWRGDGIMQTVCPCG
AQIAGHVKNGSMRVVGPKTCSNTWHGTFPINAYTTGPCTPSPAPNYSRALWRVAAEEYVE
VTRVGDFHYVTGMTTDNVKCPCQVPAPEFFTEVDGVRLHRYAPACKPLLRTEVTFQVGLN
QYLVGSQLPCEP
>5414
SGSWLRDVWDWICTVLTDFKTWLQSKLLPRMPGVPFFSCQRGYRGVWRGDGIMQTVCPCG
AQIAGHVKNGSMRVVGPKTCSNTWHGTFPINAYTTGPCTPSPAPNYSRALWRVAAEEYVE
VTRVGDFHYVTGMTTDNVKCPCQVPGPEFFTEVDGVRLHRYAPACKPLLRTEVTFQVGLN
QYLVGSQLPCEP
>5412
SGSWLRDVWDWICTVLTDFKTWLQSKLLPRMPGVPFFSCQRGYRGVWRGDGIMQTVCPCG
AQIAGHVKNGSMRVVGPKTCSNTWHGTFPINAYTTGPCTPSPAPNYSRALWRVAAEEYVE
VTRVGDFHYVTGMTTDNVKCPCQVPAPEFFTEVDGVRLHRYAPACKPLLRTEVTFQVGLN
QYLVGSQLPCEP
>5432
SGSWLRDVWDWICTVLTDFKTWLQSKLLPRLPGVPFFSCQRGYKGVWRGDGIMQTICPCG
AQITGHVKNGSMRIVGPKTCSNTWHGTFPINAYTTGPCTPSPAPNYSRALWRVAAEEYVE
VTRVGDFHYVTGMTTDNIKCPCQVPAPEFFTEVDGVRLHRYAPACKPLLREEVTFQVGLN
QYLVGSQLPCEP
>5433
SGSWLRDVWDWICTVLTDFKTWLQSKLLPRLPGVPFFSCQRGYKGVWRGDGIMHTTCPCG
AQITGHVKNGSMRIVGPRTCSNMWHGTFPINAYTTGPCTPSPAPNYSRALWRVASEEYVE
VTRVGDFHYVTGMTTDNVKCPCQVPAPEFFTEVDGVRLHRYAPACKPLLRDEVTFQVGLN
QYLVGSQLPCEP
>5431
SGSWLRDVWDWICTVLTDFKTWLQSKLLPRLPGVPFFSCQRGYKGVWRGDGIMQTTCPCG
AQITGHVKNGSMRIVGPRTCSNTWHGTFPINAYTTGPCTPSPAPNYSRALWRVAAEEYVE
VTRVGDFHYVTGMTTDNVKCPCQVPAPEFFTEVDGVRLHRYAPACKPLLREEVTFQVGLN
QYLVGSQLPCEP
>5430
SGSWLRDVWDWICTVLTDFKTWLQSKLLPRLPGVPFFSCQRGYKGVWRGDGIMQTTCPCG
AQITGHVKNGSMRIVGPKTCSNTWHGTFPINAYTTGPCTPSPAPNYSRALWRVAAEEYVE
VTRVGDFHYVTGMTTDNVKCPCQVPAPEFFTEVDGVRLHRYAPACKPLLREEVTFQVGLN
QYLVGSQLPCEP
>5411
SGSWLRDVWDWICTVLTDFKTWLQSKLLPRLPGVPFFSCQRGYKGVWRGDGIMQTTCPCG
AQITGHVKNGSMRIVGPKTCSNTWHGTFPINAYTTGPCTPSPAPNYSRALWRVAAEEYVE
VTRVGDFHYVTGMTTDNVKCPCQVPAPEFFTEVDGVRLHRYAPACKPLLREEVTFQVGLN
QYLVGSQLPCEP
>5395
SGSWLRDVWDWICTVLTDFKTWLQSKLLPRLPGVPFFSCQRGYKGVWRGDGIMQTTCPCG
AQITGHVKNGSMRIVGPKTCSNTWHGTFPINAYTTGPCTPSPAPNYSRALWRVAAEEYVE
VTRVGDFHYVTGMTTDNVKCPCQVPAPEFFTEVDGVRLHRYAPACKPLLREEVTFQVGLN
QYLVGSQLPCEP
>5434
SGSWLRDVWDWICTVLSDFKTWLQSKLLPRLPGVPFFSCQRGYKGVWRGDGIMQTTCPCG
AQITGHVKNGSMRIVGPKTCSNTWHGTFPINAYTTGPCTPSPAPNYSRALWRVAAEEYVE
ITRVGDFHYVTGMTTDNVKCPCQVPAPEFFTEVDGVRLHRYAPVCKPLLREEVTFQVGLN
QYLVGSQLPCEP
>5394
SGSWLRDVWDWICTVLTDFKTWLQSKLLPRLPGVPFFSCQRGYKGVWRGDGIMQTTCPCG
AQITGHVKNGSMRIVGPKTCSNTWHGTFPINAYTTGPCTPSPAPNYSRALWRVAAEEYVE
VTRVGDFHYVTGMTTDNVKCPCQVPAPEFFTEVDGVRLHRYAPACKPLLREEVTFQVGLN
QYLVGSQLPCEP
>5393
SGSWLRDVWDWICTVLTDFKTWLQSKLLPRLPGVPFFSCQRGYKGVWRGDGIMQTTCPCG
AQITGHVKNGSMRIVGPKTCSNTWHGTFPINAYTTGPCTPSPAPNYSRALWRVAAEEYVE
VTRVGDFHYVTGMTTDNVKCPCQVPAPEFFTEVDGVRLHRYAPACKPLLREEVTFQVGLN
QYLVGSQLPCEP
>5438
SGSWLGDIWDWICTVLADFKTWLQSKLLPRLPGVPFFSCQRGYRGVWRGDGIMQTTCSCG
AQITGHVKNGSMRIVGPKTCSNTWHGTFPINAYTTGPCTPSPAPNYSRALWRVAAEEYVE
VTRVGDFHYVTGMTTDNVKCPCQVPAPEFFTEVDGVRLHRYAPACKPLLREEVTFQVGLN
QYLVGSQLPCEP
>5440
SGSWLRDVWDWICTVLTDFKTWLQSKLLPQLPGVPFFSCQRGYKGVWRGDGIMQTTCPCG
AQITGHVKNGSMRIVGPKTCSNTWHGTFPINAYTTGPCTPSPAPNYSRALWRVAAEEYVE
VTRVGDFHYVTGMTTDNVKCPCQVPAPEFFTEVDGVRLHRYAPACKPLLREEVTFLVGLN
QYLVGSQLPCEP
>5439
SGSWLRDVWDWICTVLTDFKTWLQSKLLPQLPGVPFFSCQRGYRGVWRGDGIMQTTCPCG
AQITGHVKNGSMRIVGPKTCSNTWHGTFPINAYTTGPCTPSPAPNYSRALWRVAAEEYVE
VTRVGDFHYVTGMTTDNVKCPCQVPAPEFFTEVDGVRLHRYAPACKPLLREEVTFLVGLN
QYLVGSQLPCEP
>5437
SGSWLRDVWDWICTVLTDFKTWLQSKLLPRLPGVPFFSCQRGYRGVWRGDGIMQTTCPCG
AQITGHVKNGSMRIVGPKTCSNTWHGTFPINAYTTGPCTPSPAPNYSRALWRVAAEEYVE
VTRVGDFHYVTGMTTDNVKCPCQVPAPEFFTEVDGVRLHRYAPACKPLLREEVTFLVGLN
QYLVGSQLPCEP
>5444
SGSWLRDVWDWICTVLTDFKTWLQSKLLPRLPGVPFFSCQRGYRGVWRGDGIMQTTCPCG
AQITGHVKNGSMRIVGPRTCSNTWHGTFPINAYTTGPCTPSPAPNYSTALWRVAAEEYVE
VTRVGDFHYVTGMTTDNVKCPCQVPAPEFFTEVDGVRLHRYAPACKPLLREEVSFLVGLN
QYLVGSQLPCEP
>5443
SGSWLRDVWDWICTVLTDFKTWLQSKLLPRLPGVPFFSCQRGYKGVWRGDGIMQTTCPCG
AQITGHVKNGSMRIVGPKTCSNTWHGTFPINAYTTGPCTPSPAPNYSMALWRVAAEEYVE
VTRVGDFHYVTGMTTDNVKCPCQVPAPEFFTEVDGVRLHRYAPACKPLLREEVSFQVGLN
QYLVGSQLPCEP
>5442
SGSWLRDVWDWICTVLTDFKTWLQSKLLPRLPGVPFFSCQRGYKGVWRGDGIMQTTCPCG
AQITGHVKNGSMRIVGPKTCSNTWHGTFPINAYTTGPCTPSPAPNYSRALWRVAAEEYVE
VTRVGDFHYVTGMTTDNVKCPCQVPAPEFFTEVDGVRLHRYAPACKPLLREEVSFQVGLN
QYLVGSQLPCEP
>5450
SGSWLRDVWDWICTVLSDFKTWLQSKLLPRLPGVPFFSCQRGYKGVWRGDGIMQTTCSCG
AQITGHVKNGSMRIVGPKTCSNTWHGTFPINAYTTGPCTPSPAPNYSRVLWRVAAEEYVE
ITRVGDFHYVTGMTTDNVKCPCQVPAPEFFTEVDGVRLHRYAPACKPLLRDEVTFQVGLN
QYLIGSQLPCEP
>5451
SGSWLRDVWDWICTVLTDFKTWLQSKLLPRLPGVPFVSCQRGYKGVWRGDGIMLTTCPCG
AQITGHVKNGSMRIVGPKTCSNTWHGTFPINVYTTGPCTPSPAPNYSRALWRVSAEEYVE
VTRLGDFHYVTGMTTDNVKCPCQVPAPEFFTEVDGVRLHRYAPACKPLLREEVTFQVGLN
QYLVGSQLPCEP
>5449
SGSWLRDVWDWICTVLTDFKTWLQSKLLPRLPGVPFVSCQRGYKGVWRGDGIMQTTCPCG
AQITGHVKNGSMRIVGPKTCSNTWHGTFPINAYTTGPCTPSPAPNYSRALWRVAAEEYVE
VTRVGDFHYVTGMTTDNVKCPCQVPAPEFFTEVDGVRLHRYAPACKPLLREEVTFQVGLN
QYLVGSQLPCEP
>5448
SGSWLRDVWDWICTVLTDFKTWLQSKLLPRLPGVPFLSCQRGYKGVWRGDGIMQTTCPCG
AQITGHVKNGSMRIVGPKTCSNTWHGTFPINAYTTGPCTPSPAPNYSRALWRVAAEEYVE
VTRVGDFHYVTGMTTDNVKCPCQVPAPEFFTEVDGVRLHRYAPACKPLLREEVTFQVGLN
QYLVGSQLPCEP
>5447
SGSWLRDVWDWICTVLTDFKTWLQSKLLPRLPGVPFFSCQRGYKGVWRGDGIMQTTCPCG
AQITGHVKNGSMRIVGPKTCSNTWHGTFPINAYTTGPCTPSPAPNYSRALWRVAAEEYVE
VTRVGDFHYVTGMTTDNVKCPCQVPAPEFFTEVDGVRLHRYAPACKPLLREEVTFQVGLN
QYLVGSQLPCEP
>5446
SGSWLRDVWDWICTVLTDFKTWLQSKLLPRLPGVPFFSCQRGYKGVWRGDGIMQTTCPCG
AQITGHVKNGSMRIVGPKTCSNTWHGTFPINAYTTGPCTPSPAPNYSRALWRVAAEEYVE
VTRVGDFHYVTGMTTDNVKCPCQVPAPEFFTEVDGVRLHRYAPACKPLLREEVTFQVGLN
QYLVGSQLPCEP
>5457
SGSWLRDVWDWICTVLTDFKTWLQSKLLPRLPGVPFLSCQRGYKGVWRGDGIMHTTCPCG
AQISGHVKNGSMRIVGPKTCSNTWHGTFPINAYTTGPCSPSPAPNYSRALWRVAAEEYVE
VTRVGDFHYVTGMTTDNVKCPCQVPAPEFFTEVDGVRLHRYAPACKPLLRDEVTFQVGLN
QYLVGSQLPCEP
>5456
SGSWLRDVWDWICTVLTDFKTWLQSKLLPRLPGVPFLSCQRGYKGVWRGDGIMQTTCPCG
AQISGHVKNGSMRIVGPKTCSNTWHGTFPINAYTTGPCSPSPAPNYSRALWRVAAEEYVE
VTRVGDFHYVTGMTTDNVKCPCQVPAPEFFTEVDGVRLHRYAPACKPLLRDEVTFQVGLN
QYLVGSQLPCEP
>5455
SGSWLRDVWDWICTVLTDFKTWLQSKLLPRLPGVPFLSCQRGYKGVWRGDGIMQTTCPCG
AQISGHVKNGSMRIVGPKTCSNTWHGTFPINAYTTGPCSPSPAPNYSRALWRVAAEEYVE
VTRVGDFHYVTGMTTDNIKCPCQVPAPEFFTEVDGVRLHRYAPACKPLLRDEVTFQVGLN
QYLVGSQLPCEP
>5458
SGSWLRDVWDWICTVLTDFKTWLQSKLLPRLPGVPFLSCQRGYKGVWRGDGIMQTTCPCG
AQISGHVKNGSMRIVGPKTCSNTWHGTFPINAYTTGPCSPSPAPNYSRALWRVAAEEYVE
VTRVGDFHYVTGMTTDNVKCPCQVPAPEFFTEVDGIRLHRYAPACKPLLREEVTFQVGLN
QYLVGSQLPCEP
>5454
SGSWLRDVWDWICTVLTDFKTWLQSKLLPRLPGVPFLSCQRGYKGVWRGDGIMQTTCPCG
AQISGHVKNGSMRIVGPKTCSNTWHGTFPINAYTTGPCSPSPAPNYSRALWRVAAEEYVE
VTRVGDFHYVTGMTTDNVKCPCQVPAPEFFTEVDGVRLHRYAPACKPLLREEVTFQVGLN
QYLVGSQLPCEP
>5453
SGSWLRDVWDWICTVLTDFKTWLQSKLLPRLPGVPFLSCQRGYKGVWRGDGIMQTTCPCG
AQISGHVKNGSMRIVGPKTCSNTWHGTFPINAYTTGPCSPSPAPNYSRALWRVAAEEYVE
VTRVGDFHYVTGMTTDNVKCPCQVPAPEFFTEVDGVRLHRYAPACKPLLREEVTFQVGLN
QYLVGSQLPCEP
>5464
SGSWLRDVWDWICTVLTDFKTWLQSKLLPRLPGVPFLSCQRGYKGVWRGDGIMQTTCPCG
AQIAGHVKNGSMRIVGPKTCSNTWRGTFPINAYTTGPCSPSPAPNYSRALWRVAAEEYVE
VTRVGDFHYVTGVTTDNIKCPCQVPAPEFFTEVDGVRLHRYAPACKPLLRDEVTFQVGLN
QYVVGSQLPCEP
>5466
SGSWLRDVWDWICTVLTDFKTWLQSKLLPRLPGVPFLSCQRGYKGVWRGDGIMQTTCPCG
AQIAGHVKNGSMRTVGPKTCSNTWRGTFPINAYTTGPCSPSPAPNYSRALWRVAAEEYVE
VTRVGDFHYVTGVTTDNIKCPCQVPAPEFFTEVDGVRLHRYAPACKPLLRDEVTFQVGLN
QYVVGSQLPCEP
>5465
SGSWLRDVWDWICTVLTDFKTWLQSKLLPRLPGVPFLSCQRGYKGVWRGDGIMQTTCPCG
AQIAGHVKNGSMRIVGPKTCSNTWRGTFPINAYTTGPCSPSPAPNYSRALWRVAAEEYVE
VTRVGDFHYVTGVTTDNIKCPCQVPAPEFFTEVDGVRLHRYAPACKPLLRDEVTFQVGLN
QYVVGSQLPCEP
>5463
SGSWLRDVWDWICTVLTDFKTWLQSKLLPRLPGVPFLSCQRGYKGVWRGDGIMQTTCPCG
AQIAGHVKNGSMRIVGPKTCSNTWRGTFPINAYTTGPCSPSPAPNYSRALWRVAAEEYVE
VTRVGDFHYVTGVTTDNIKCPCQVPAPEFFTEVDGVRLHRYAPACKPLLRDEVTFQVGLN
QYVVGSQLPCEP
>5467
SGSWLRDVWDWICTVLTDFKTWLQSKLLPRLPGVPFLSCQRGYKGVWRGDGIMQTTCPCG
AQIAGHVKNGSMRIVGPKTCSNTWRGTFPINAYTTGPCSPSPAPNYSRALWRVAAEEYVE
VTRVGDFHYVTGVTTDNIKCPCQVPAPEFFTEVDGVRLHRYAPACKPLLRDEVTFQVGLN
QYVVGSQLPCEP
>5462
SGSWLRDVWDWICTVLTDFKTWLQSKLLPRLPGVPFLSCQRGYKGVWRGDGIMQTTCPCG
AQIAGHVKNGSMRIVGPKTCSNTWRGTFPINAYTTGPCSPSPAPNYSRALWRVAAEEYVE
VTRVGDFHYVTGVTTDNIKCPCQVPAPEFFTEVDGVRLHRYAPACKPLLRDEVTFQVGLN
QYVVGSQLPCEP
>5461
SGSWLRDVWDWICTVLTDFKTWLQSKLLPRLPGVPFLSCQRGYKGVWRGDGIMQTTCPCG
AQIAGHVKNGSMRIVGPKTCSNTWRGTFPINAYTTGPCSPSPAPNYSRALWRVAAEEYVE
VTRVGDFHYVTGVTTDNIKCPCQVPAPEFFTEVDGVRLHRYAPACKPLLRDEVTFQVGLN
QYVVGSQLPCEP
>5460
SGSWLRDVWDWICTVLTDFKTWLQSKLLPRLPGVPFLSCQRGYKGVWRGDGIMQTTCPCG
AQIAGHVKNGSMRIVGPKTCSNTWRGTFPINAYTTGPCSPSPAPNYSRALWRVAAEEYVE
VTRVGDFHYVTGVTTDNIKCPCQVPAPEFFTEVDGVRLHRYAPACKPLLRDEVTFQVGLN
QYVVGSQLPCEP
>5469
SGSWLRDVWDWICTVLTDFKTWLQSKLLPRLPGVPFFSCQRGYKGVWRGDGIMQTTCPCG
AQISGHVKNGSMRIVGPKTCSNTWHGTFPINAYTTGPCSPSPAPNYSRALWRVAAEEYVE
VTRVGDFHYVTGMTTDNVKCPCQVPAPEFFTEVDGVRLHRYAPACKPLLREEVTFQVGLN
QYLVGSQLPCEP
>5468
SGSWLRDVWDWICTVLTDFKTWLQSKLLPRLPGVPFLSCQRGYKGVWRGDGIMQTTCPCG
AQISGHVKNGSMRIVGPKTCSNTWHGTFPINAYTTGPCSPSPAPNYSRALWRVAAEEYVE
VTRVGDFHYVTGMTTDNVKCPCQVPAPEFFTEVDGVRLHRYAPACKPLLREEVTFQVGLN
QYLVGSQLPCEP
>5459
SGSWLRDVWDWICTVLTDFKTWLQSKLLPRLPGVPFLSCQRGYKGVWRGDGIMQTTCPCG
AQISGHVKNGSMRIVGPKTCSNTWHGTFPINAYTTGPCSPSPAPNYSRALWRVAAEEYVE
VTRVGDFHYVTGMTTDNVKCPCQVPAPEFFTEVDGVRLHRYAPACKPLLRDEVTFQVGLN
QYLVGSQLPCEP
>5452
SGSWLRDVWDWICTVLTDFKTWLQSKLLPRLPGVPFLSCQRGYKGVWRGDGIMQTTCPCG
AQISGHVKNGSMRIVGPKTCSNTWHGTFPINAYTTGPCSPSPAPNYSRALWRVAAEEYVE
VTRVGDFHYVTGMTTDNVKCPCQVPAPEFFTEVDGVRLHRYAPACKPLLREEVTFQVGLN
QYLVGSQLPCEP
>5445
SGSWLRDVWDWICTVLTDFKTWLQSKLLPRLPGVPFFSCQRGYKGVWRGDGIMQTTCPCG
AQITGHVKNGSMRIVGPKTCSNTWHGTFPINAYTTGPCTPSPAPNYSRALWRVAAEEYVE
VTRVGDFHYVTGMTTDNVKCPCQVPAPEFFTEVDGVRLHRYAPACKPLLREEVTFQVGLN
QYLVGSQLPCEP
>5441
SGSWLRDVWDWICTVLTDFKTWLQSKLLPRLPGVPFFSCQRGYKGVWRGDGIMQTTCPCG
AQITGHVKNGSMRIVGPKTCSNTWHGTFPINAYTTGPCTPSPAPNYSRALWRVAAEEYVE
VTRVGDFHYVTGMTTDNVKCPCQVPAPEFFTEVDGVRLHRYAPACKPLLREEVTFQVGLN
QYLVGSQLPCEP
>5436
SGSWLRDVWDWICTVLTDFKTWLQSKLLPRLPGVPFFSCQRGYKGVWRGDGIMQTTCPCG
AQITGHVKNGSMRIVGPKTCSNTWHGTFPINAYTTGPCTPSPAPNYSRALWRVAAEEYVE
VTRVGDFHYVTGMTTDNVKCPCQVPAPEFFTEVDGVRLHRYAPACKPLLREEVTFQVGLN
QYLVGSQLPCEP
>5474
SGSWLRDVWDWICTVLTDFKTWLQSKLLPRLPGIPFYSCQRGYRGVWRGDGIMQTTCPCG
AQITGHVKNGSMRIVGPKTCSNTWHGTFPINAYTTGPCTPSPAPNYSKALWRVAAEEYVE
VTRVGDFHYVTGMTTDNVKCPCQVPAPEFFTEVDGVRLHRYAPACKPLLREEVTFQVGLN
QYLVGSQLPCEP
>5473
SGSWLRDVWDWICTVLTDFKTWLQSKLLPRLPGIPFYSCQRGYRGVWRGDGIMQTTCPCG
AQITGHVKNGSMRIVGPKTCSNTWHGTFPINAYTTGPCTPSPAPNYSRALWRVAAEEYVE
VTRVGDFHYITGMTTDNVKCPCQVPAPEFFTEVDGVRLHRYAPACKPLLREEVTFQVGLN
QYLVGSQLPCEP
>5472
SGSWLRDVWDWICTVLTDFKTWLQSKLLPRLPGVPFYSCQRGYRGVWRGDGIMQTTCPCG
AQITGHVKNGSMRIVGPKTCSNTWHGTFPINAYTTGPCTPSPAPNYSRALWRVAAEEYVE
VTRVGDFHYVTGMTTDNIKCPCQVPAPEFFTEVDGVRLHRYAPACKPLLREEVTFQVGLN
QYLVGSQLPCEP
>5471
SGSWLRDVWDWICTVLTDFKTWLQSKLLPRLPGIPFYSCQRGYRGVWRGDGIMQTTCPCG
AQITGHVKNGSMRIVGPKTCSNTWHGTFPINAYTTGPCTPSPAPNYSRALWRVAAEEYVE
VTRVGDFHYVTGMTTDNVKCPCQVPAPEFFTEVDGVRLHRYAPACKPLLREEVTFQVGLN
QYLVGSQLPCEP
>5478
SGSWLRDVWDWICMVLTDFKTWLQSKLLPRLPGVPFFSCQRGYKGVWRGDGIMQTTCPCG
AQITGHVKNGSMRIVGPKTCSNTWHGTFPINAYTTGPCTPSPAPNYSRALWRVAAEEYVE
VTRVGDFHYVTGITTDNVKCPCQVPAPEFFTEVDGVRLHRYAPACKPLLRDEVTFQVGLN
QYLVGSQLPCEP
>5477
SGSWLRDVWDWICTVLTDFKTWLQSKLLPRLPGVPFFSCQRGYKGVWRGDGIMQTTCPCG
AQITGHVKNGSMRIVGPRTCSNTWHGTFPINAYTTGPCTPSPAPNYSRALWRVAAEEYVE
VTRVGDFHYVTGMTTDNVKCPCQVPAPEFFTEVDGVRLHRYAPACKPLLRDEVTFQVGLN
QYLVGSQLPCEP
>5488
SGSWLRDVWDWICTVLTDFKTWLQSKLLPRLPGVPFYSCQRGYKGVWRGDGIMQTTCPCG
AQITGHVKNGSMRIVGPRTCSNMWHGTFPINAYTTGPCTPSPAPNYSRALWRVAAEEYVE
VTRVGDFHYVTGMTTDNIKCPCQVPAPEFFTEVDGVRLHRYAPACKPLLREEVTFQVGLN
QYLVGSQLPCEP
>5487
SGSWLRDVWDWICTVLADFKTWLQSKLLPRLPGVPFFSCQRGYKGVWRGDGIMQTTCPCG
AQITGHVKNGSMRIVGPKTCSNMWHGTFPINAYTTGPCTPSPAPNYSRALWRVAAEEYVE
VTRVGDFHYVTGMTTDNIKCPCQVPAPEFFTEVDGVRLHRYAPACKPLLREEVTFQVGLN
QYLVGSQLPCEP
>5486
SGSWLRDVWDWICTVLTDFKTWLQSKLLPRLPGVPFFSCQRGYKGVWRGDGIMQTTCPCG
AQITGHVKNGSMRIVGPKTCSNMWHGTFPINAYTTGPCTPSPAPNYSRALWRVAAEEYVE
VTRVGDFHYVTGMTTDNVKCPCQVPAPEFFTEVDGVRLHRYAPACKPLLREEVTFQVGLN
QYLVGSQLPCEP
>5485
SGSWLRDVWDWICTVLTDFKTWLQSKLLPRLPGVPFFSCQRGYKGVWRGDGIMQTTCPCG
AQITGHVKNGSMRIVGPKTCSNMWHGTFPINAYTTGPCTPSPAPNYSRALWRVAAEEYVE
VTRVGDFHYVTGMTTDNVKCPCQVPAPEFFTEVDGVRLHRYAPACKPLLREEVTFQVGLN
QYLVGSQLPCEP
>5490
SGSWLRDVWDWICTVLSDFKTWLQSKLLPRLPGVPFFSCQRGYKGVWRGDGIMQTTCPCG
AQITGHVKNGSMRIVGPKTCSNTWHGTFPINAYTTGPCTPSPAPNYSRALWRVAAEEYVE
VVRVGDFHYVTGITTDNVKCPCQVPAPEFFTEVDGVRLHRYAPACKPLLREEVTFQVGLN
QYLVGSQLPCEP
>5489
SGSWLRDVWDWICTVLSDFKTWLQSKLLPRLPGVPFFSCQRGYKGVWRGDGIMQTTCPCG
AQITGHVKNGSMRIVGPRTCSNTWHGTFPINAYTTGPCTPSPAPNYSRALWRVAAEEYVE
VVRVGDFHYVTGMTTDNVKCPCQVPAPEFFTEVDGVRLHRYAPACKPLLREEVTFQVGLN
QYLVGSQLPCEP
>5484
SGSWLRDVWDWICTVLTDFKTWLQSKLLPRLPGVPFFSCQRGYKGVWRGDGIMQTTCPCG
AQITGHVKNGSMRIVGPKTCSNTWHGTFPINAYTTGPCTPSPAPNYSRALWRVAAEEYVE
VTRVGDFHYVTGMTTDNVKCPCQVPAPEFFTEVDGVRLHRYAPACKPLLREEVTFQVGLN
QYLVGSQLPCEP
>5483
SGSWLRDVWDWICTVLTDFKTWLQSKLLPRLPGVPFFSCQRGYKGVWRGDGIMQTTCPCG
AQITGHVKNGSMRIVGPKTCSNTWHGTFPINAYTTGPCTPSPAPNYSRALWRVAAEEYVE
VTRVGDFHYVTGMTTDNVKCPCQVPAPEFFTEVDGVRLHRYAPACKPLLREEVTFQVGLN
QYLVGSQLPCEP
>5482
SGSWLRDVWDWICTVLTDFKTWLQSKLLPRLPGVPFFSCQRGYKGVWRGDGIMQTTCPCG
AQITGHVKNGSMRIVGPRTCSNTWHGTFPINAYTTGPCTPSPAPNYSRALWRVAAEEYVE
VTRVGDFHYVTGMTTDNVKCPCQVPAPEFFTEVDGVRLHRYAPACKPLLREEVTFQVGLN
QYLVGSQLPCEP
>5496
SGSWLRDVWDWICTVLTDFKTWLQSKLLPRLPGVPFFSCQRGYKGVWRGDGIMQTTCPCG
AQITGHVKNGSMRIVGPRTCSNTWHGTFPINAYTTGPCTPSPAPNYSRALWRVAAEEYVE
VTRVGDFHYVTGMTTDNVKCPCQVPAPEFFTEVDGVRLHRYAPACKPLLREEVTFLVGLN
QYLVGSQLPCEP
>5495
SGSWLRDVWDWICTVLSDFKTWLQSKLLPRLPGVPFLSCQRGYKGVWRGDGIMQTTCPCG
AQIAGHVKNGSMRIVGPKTCSNTWHGTFPINAYTTGPCTPSPAPNYSRALWRVAAEEYVE
VTRVGDFHYVTGMTTDNVKCPCQVPAPEFFTEVDGVRLHRYAPACKPLLREEVTFLVGLN
QYLVGSQLPCEP
>5494
SGSWLRDVWDWICTVLTDFKTWLQSKLLPRLPGVPFFSCQRGYKGVWRGDGIMQTTCPCG
AQITGHVKNGSMRIVGPRTCSNTWHGTFPINAYTTGPCTPSPAPNYSRALWRVAAEEYVE
VTRVGDFHYVTGMTTDNVKCPCQVPAPEFFTEVDGVRLHRYAPACKPLLREEVTFLVGLN
QYLVGSQLPCEP
>5498
SGSWLRDVWDWICTVLTDFKTWLQSKLLPRLPGVPFFSCQRGYKGVWRGDGIMHTTCPCG
AEITGHVKNGSMRIVGPRACSNTWHGTFPINAYTTGPCTPSPAPNYSRALWRVAAEEYVE
VTRVGDFHYVTGMTTDNVKCPCQVPAPEFFTEVDGVRLHRYAPACKPLLREEVTFQVGLN
QYLVGSQLPCEP
>5501
SGSWLRDVWDWICTVLTDFKTWLQSKLLPRLPGVPFLSCQRGYRGVWRGDGIMQTTCPCG
AQITGHVKNGSMRIVGPRTCSNTWHGTFPINAYTTGPCTPSPAPNYSRALWRVAAEEYVE
VTRVGDFHYVTGMTTDNVKCPCQVPAPEFFTEVDGVRLHRYAPACKPLLREEVTFQVGLN
QYLVGSQLPCEP
>5500
SGSWLRDVWDWICTVLTDFKTWLQSKLLPRLPGVPFLSCQRGYRGVWRGDGIMQTTCPCG
AQITGHVKNGSMRIVGPRTCSNTWHGTFPINAYTTGPCTPSPAPNYSRALWRVAAEEYVE
VTRVGDFHYVTGMTTDNVKCPCQVPAPEFFTEVDGVRLHRYAPACKPLLREEVTFQVGLN
QYLVGSQLPCEP
>5502
SGSWLRDVWDWICTVLIDFKTWLQSKLLPRLPGVPFFSCQRGYKGVWRGDGIMQTTCPCG
AQITGHVKNGSMRIVGPRTCSNTWHGTFPINAYTTGPCTPSPAPNYSRALWRVAAEEYVE
VRRVGDFHYVTGMTTDNVKCPCQVPTPEFFTEVDVVRLHRYAPACKPLLREEVTFQVGLN
EYPVGSQLPCEP
>5499
SGSWLRDVWDWICTVLTDFKTWLQSKLLPRLPGVPFFSCQRGYKGVWRGDGIMQTTCPCG
AQITGHVKNGSMRIVGPRTCSNTWHGTFPINAYTTGPCTPSPAPNYSRALWRVAAEEYVE
VTRVGDFHYVTGMTTDNVKCPCQVPAPEFFTEVDGVRLHRYAPACKPLLREEVTFQVGLN
QYLVGSQLPCEP
>5497
SGSWLRDVWDWICTVLTDFKTWLQSKLLPRLPGVPFFSCQRGYKGVWRGDGIMQTTCPCG
AQITGHVKNGSMRIVGPRTCSNTWHGTFPINAYTTGPCTPSPAPNYSRALWRVAAEEYVE
VTRVGDFHYVTGMTTDNVKCPCQVPAPEFFTEVDGVRLHRYAPACKPLLREEVTFQVGLN
QYLVGSQLPCEP
>5493
SGSWLRDVWDWICTVLTDFKTWLQSKLLPRLPGVPFFSCQRGYKGVWRGDGIMQTTCPCG
AQITGHVKNGSMRIVGPRTCSNTWHGTFPINAYTTGPCTPSPAPNYSRALWRVAAEEYVE
VTRVGDFHYVTGMTTDNVKCPCQVPAPEFFTEVDGVRLHRYAPACKPLLREEVTFLVGLN
QYLVGSQLPCEP
>5508
AGSWLRDVWDWICTVLSDFKTWLQSKLLPRLPGVPFLSCQRGYKGVWRGDGIMQTTCPCG
AQITGHVKNGSMRIVGPKTCSNTWHGTFPINAYTTGPCTPSPAPNYSRALWRVAAEEYVE
VTRVGDFHYVTGMTTDNIKCPCQVPAPEFFTEVDGVRLHRYAPACKPLLREEVTFQVGLN
QYLVGSQLPCEP
>5507
SGSWLRDVWDWICTVLSDFKTWLQSKLLPRLPGVPFLSCQRGYKGVWRGDGIMQTTCPCG
AQITGHVKNGSMRIVGPRTCSNTWHGTFPINAYTTGPCTPSPAPNYSRALWRVAAEEYVE
VTRVGDFHYVTGMTTDNVKCPCQVPAPEFFTEVDGVRLHRYAPACKPLLREEVTFQVGLN
QYLVGSQLPCEP
>5506
SGSWLRDVWDWICTVLTDFKTWLQSKLLPRLPGVPFLSCQRGYKGVWRGDGIMQTTCPCG
AQITGHVKNGSMRIVGPKTCSNTWHGTFPINAYTTGPCTPSPAPNYSRALWRVAAEEYVE
VTRVGDFHYVTGMTTDNVKCPCQVPAPEFFTEVDGVRLHRYAPACKPLLREEVTFQVGLN
QYLVGSQLPCEP
>5505
SGSWLRDVWDWICTVLTDFKTWLQSKLLPRLPGVPFLSCQRGYKGVWRGDGIMQTTCPCG
AQITGHVKNGSMRIVGPKTCSNTWHGTFPINAYTTGPCTPSPAPNYSRALWRVAAEEYVE
VTRVGDFHYVTGMTTDNVKCPCQVPAPEFFTEVDGVRLHRYAPACKPLLREEVTFQVGLN
QYLVGSQLPCEP
>5513
SGSWLRDVWDWICTVLTDFKTWLQSKLLPRLPGVPFFSCQRGYRGVWRGDGIMHTTCPCG
AQITGHVKNGSMRIVGPKTCSNTWHGTFPINAYTTGPCTPSPAPNYSRALWRVAAEEYVE
VTRVGDFHYVTGMTTDNIKCPCQVPAPEFFTEVDGVRLHRYAPACKPLLRDEVTFQVGLN
QYLVGSQLPCEP
>5512
SGSWLRDVWDWICTVLTDFKTWLQSKLLPRLPGVPFFSCQRGYKGVWRGDGIMQTTCPCG
AQITGHVKNGSMRIVGPKTCSNTWCGTFPINAYTTGPCTPSPAPNYSRALWRVAAEEYVE
VTRVGDFHYVTGMTTDNIKCPCQVPAPEFFTEVDGVRLHRYAPACKPLLRDEVIFQVGLN
QYLVGSQLPCEP
>5514
SGSWLRDVWDWICTVLTDFKTWLQSKLLPQLPGVPFFSCQRGYKGVWRGDGIMQTTCPCG
AQITGHVKNGSMRIVGPKTCSNTWHGTFPINAYTTGPCTPSPAPNYSRALWRVAAEEYVE
VTRVGDFHYVTGMTTDNVKCPCQVPAPEFFTEVDGVRLHRYAPACKPLLRDEVTFQVGLN
QYVVGSQLPCEP
>5511
SGSWLRDVWDWICTVLTDFKTWLQSKLLPRLPGVPFFSCQRGYKGVWRGDGIMQTTCPCG
AQITGHVKNGSMRIVGPKTCSNTWHGTFPINAYTTGPCTPSPAPNYSRALWRVAAEEYVE
VTRVGDFHYVTGMTTDNVKCPCQVPAPEFFTEVDGVRLHRYAPACKPLLRDEVTFQVGLN
QYLVGSQLPCEP
>5510
SGSWLRDVWDWICTVLTDFKTWLQSKLLPRLPGVPFFSCQRGYKGVWRGDGIMQTTCPCG
AQITGHVKNGSMRIVGPKTCSNTWHGTFPINAYTTGPCTPSPAPNYSRALWRVAAEEYVE
VTRVGDFHYVTGMTTDNVKCPCQVPAPEFFTEVDGVRLHRYAPACKPLLRDEVTFQVGLN
QYLVGSQLPCEP
>5517
SGSWLRDVWDWICTVLTDFKTWLQSKLLPRLPGVPFFSCQRGYKGVWRGDGIMQTTCPCG
AQITGHVKNGSMRIVGPKTCSNTWHGTFPINAYTTGPCTPSPAPNYSKALWRVAAEEYVE
VTRVGDFHYVTGMTTDNVKCPCQVPAPEFFTEVDGVRLHRYAPACKPLLREEVTFQVGLN
QYLVGSQLPCEP
>5516
SGSWLRDVWDWICTVLTDFKTWLQSKLLPRLPGVPFFSCQRGYKGVWRGDGIMQTTCPCG
AQITGHVKNGSMRIVGPKTCSNTWHGTFPINAYTTGPCTPSPAPNYSRALWRVAAEEYVE
VTRVGDFHYVTGMTTDNVKCPCQVPAPEFFTEVDGVRLHRYAPACKPLLREEVTFQVGLN
QYLVGSQLPCEP
>5515
SGSWLRDVWDWICTVLTDFKTWLQSKLLPRLPGVPFFSCQRGYKGVWRGDGIMQTTCPCG
AQITGHVKNGSMRIVGPRTCSNTWHGTFPINAYTTGPCTPSPAPNYSRALWRVAAEEYVE
VTRVGDFHYVTGMTTDNVKCPCQVPAPEFFTEVDGVRLHRYAPACKPLLREEVTFQVGLN
QYLVGSQLPCEP
>5509
SGSWLRDVWDWICTVLTDFKTWLQSKLLPRLPGVPFFSCQRGYKGVWRGDGIMQTTCPCG
AQITGHVKNGSMRIVGPKTCSNTWHGTFPINAYTTGPCTPSPAPNYSRALWRVAAEEYVE
VTRVGDFHYVTGMTTDNVKCPCQVPAPEFFTEVDGVRLHRYAPACKPLLRDEVTFQVGLN
QYLVGSQLPCEP
>5504
SGSWLRDVWDWICTVLTDFKTWLQSKLLPRLPGVPFFSCQRGYKGVWRGDGIMQTTCPCG
AQITGHVKNGSMRIVGPKTCSNTWHGTFPINAYTTGPCTPSPAPNYSRALWRVAAEEYVE
VTRVGDFHYVTGMTTDNVKCPCQVPAPEFFTEVDGVRLHRYAPACKPLLREEVTFQVGLN
QYLVGSQLPCEP
>5520
SGSWLRDVWDWICTVLTDFKTWLQSKLLPRLPGVPFFSCQRGYKGVWRGDGIMQTTCPCG
AQITGHVKNGSMRIVGPKTCSNTWHGTFPINAYTTGPCTPSPAPNYSRALWRVAAEEYVE
VTRVGDFHYVTGMTTDNVKCPCQVPAPEFFTEVDGVRLHRYAPACKPLLREEVTFQVGLN
QYLVGSQLPCEP
>5519
SGSWLRDVWDWICTVLTDFKTWLQSKLLPRLPGVPFFSCQRGYKGVWRGDGIMQTTCPCG
AQITGHVKNGSMRIVGPKTCSNTWHGTFPINAYTTGPCTPSPAPNYSRALWRVAAEEYVE
VTRVGDFHYVTGMTTDNVKCPCQVPAPEFFTEVDGVRLHRYAPACKPLLREEVTFQVGLN
QYLVGSQLPCEP
>5522
SGSWLRDVWDWICTVLTDFKTWLQSKLLPRLPGVPFFSCQRGYRGVWRGDGIMQTTCPCG
AQITGHVKNGSMRIVGPKACSNTWHGTFPINAYTTGPCTPSPAPNYSRALWRVAAEEYVE
VTRVGDFHYVTGMTTDNVKCPCQVPAPEFFTEVDGVRLHRYAPACKPLLREEVTFQVGLN
QYLVGSQLPCEP
>5523
SGSWLRDVWDWICTVLTDFKTWLQSKLLPRLPGVPFLSCQRGYKGVWRGDGIMQTTCPCG
AQITGHVKNGSMRIVGPKTCSNTWHGTFPVNAYTTGPCTPSPAPNYSRALWRVAAEEYVE
VTRVGDFHYVTGMTTDNVKCPCQVPAPEFFTEVDGVRLHRYAPVCKPLLREEVTFQVGLN
QYLVGSQLPCEP
>5521
SGSWLRDVWDWICTVLTDFKTWLQSKLLPRLPGVPFFSCQRGYKGVWRGDGIMQTTCPCG
AQITGHVKNGSMRIVGPKTCSNTWHGTFPINAYTTGPCTPSPAPNYSRALWRVAAEEYVE
VTRVGDFHYVTGMTTDNVKCPCQVPAPEFFTEVDGVRLHRYAPVCKPLLREEVTFQVGLN
QYLVGSQLPCEP
>5518
SGSWLRDVWDWICTVLTDFKTWLQSKLLPRLPGVPFFSCQRGYKGVWRGDGIMQTTCPCG
AQITGHVKNGSMRIVGPKTCSNTWHGTFPINAYTTGPCTPSPAPNYSRALWRVAAEEYVE
VTRVGDFHYVTGMTTDNVKCPCQVPAPEFFTEVDGVRLHRYAPACKPLLREEVTFQVGLN
QYLVGSQLPCEP
>5503
SGSWLRDVWDWICTVLTDFKTWLQSKLLPRLPGVPFFSCQRGYKGVWRGDGIMQTTCPCG
AQITGHVKNGSMRIVGPKTCSNTWHGTFPINAYTTGPCTPSPAPNYSRALWRVAAEEYVE
VTRVGDFHYVTGMTTDNVKCPCQVPAPEFFTEVDGVRLHRYAPACKPLLREEVTFQVGLN
QYLVGSQLPCEP
>5492
SGSWLRDVWDWICTVLTDFKTWLQSKLLPRLPGVPFFSCQRGYKGVWRGDGIMQTTCPCG
AQITGHVKNGSMRIVGPKTCSNTWHGTFPINAYTTGPCTPSPAPNYSRALWRVAAEEYVE
VTRVGDFHYVTGMTTDNVKCPCQVPAPEFFTEVDGVRLHRYAPACKPLLREEVTFQVGLN
QYLVGSQLPCEP
>5528
SGSWLRDVWDWICTVLTDFKTWLQSKLLPRLPGVPFFSCQRGYKGVWRGDGIM*TTCPCG
AQITGHVKNGSMRIVGPKTCSNTWHGTFPINSYTTGPCTPSPAPNYSRALWRVAAEEYVE
VTRVGDFHYVTGMTTDNVKCPCQVPAPEFFTEVDGVRLHRYAPACKPLLRDEVTFQVGLN
QYLVGSQLPCEP
>5529
SGSWLRDVWDWICTVLADFKTWLQSKLLPRLPGVPFFSCQRGYKGVWRGDGIMQTICPCG
AQISGHVKNGSMRIVGPRTCSNMWHGTFPINAYTTGPCTPSPAPNYSRALWRVAAEEYVE
VTRVGDFHYVTGITTDNVKCPCQVPAPEFFTEVDGVRLHRYAPACKPLLREEVTFQVGLN
QYLVGSQLPCEP
>5527
SGSWLRDVWDWICTVLADFKTWLQSKLLPRLPGVPFFSCQRGYKGVWRGDGIMQTTCPCG
AQITGHVKNGSMRIVGPKTCSNTWHGTFPINAYTTGPCTPSPAPNYSRALWRVAAEEYVE
VTRVGDFHYVTGMTTDNVKCPCQVPAPEFFTEVDGVRLHRYAPACKPLLRDEVTFQVGLN
QYLVGSQLPCEP
>5526
SGSWLRDVWDWICTVLADFKTWLQSKLLPRLPGVPFFSCQRGYKGVWRGDGIMQTTCPCG
AQITGHVKNGSMRIVGPKTCSNTWHGTFPINAYTTGPCTPSPAPNYSRALWRVAAEEYVE
VTRVGDFHYVTGMTTDNVKCPCQVPAPEFFTEVDGVRLHRYAPACKPLLRDEVTFQVGLN
QYLVGSQLPCEP
>5531
SGSWLRDVWDWICTVLTDFKTWLQSKLLPRLPGVPFFSCQRGYKGVWRGDGIIQTTCPCG
AQITGHVKNGSMRIVGPKTCSNTWHGTFPINAYTTGPCTPSPAPNYSRALWRVAAEEYVE
VTRVGDFHYVTGMTTDNIKCPCQVPAPEFFTELDGVRLHRYAPACKPLLREEVTFQVGLN
QYLVGSQLPCEP
>5536
SDSWLRDVWDWICTVMADFKTWLQSKLLPQLPGVPFFSCQRGYKGIWRGDGIMQTTCPCG
AQITGHVKNGSMRIVGPKTCSNMWHGTFPINAYTTGPCTPSPAPNYSRALWRVAAEEYVE
ITRVGDFHYVTGMTTDNIKCPCQVPAPEFFTELDGVRLHRYAPACKPLLRDEVTFQVGLN
QYVVGSQLPCEP
>5540
SGSWLKDVWDWICTVLSDFKTWLQSKLLPRLPGVPFFSCQRGYKGIWRGDGIMQTTCSCG
AQITGHVKNGSMRIVGPRTCSNTWHGTFPINAYTTGPCTPSPAPNYSRALWRVAAEEYVE
ITRVGDFHYVTGMTTDNVKCPCQVPAPEFFTEVDGVRLHRYAPACKPLLRDEVTFQVGLN
QYVVGSQLPCEP
>5539
SGSWLRDVWDWICTVLSDFKTWLQSKLLPRLPGVPFFSCQRGYKGIWRGDGIMQTTCPCG
AQITGHVKNGSMRIVGPRTCSNTWHGTFPINAYTTGPCTPSPAPNYSRALWRVAAEEYVE
VTRVGDFHYVTGMTTDNVKCPCQVPAPEFFTELDGVRLHRYAPACRPLLRDEVTFQVGLN
QYVVGSQLPCEP
>5543
SGSWLRDIWDWICTVLTDFKTWLQSKILPRLPGVPFFSCQRGYKGVWRGDGIMQTTCPCG
AQITGHVKNGSMRIVGPRTCSNMWHGTFPINAYTTGPCTPSPAPNYSRALWRVAAEEYVE
VTRVGDFHYVTGMTTDNVKCPCQVPAPEFFTEVDGVRLHRYAPACKPLLREEVTFQVGLN
QYVVGSQLPCEP
>5545
SGSWLRDVWDWICTVLTDFKTWLQSRVLPRLPGVPFLSCQRGYKGVWRGDGIMQTTCPCG
AQITGHVKNGSMRIVGPKTCSNTWHGTFPINAYTTGPCTPSPAPNYSRALWRVAAEEYVE
VTRVGDFHYVTGMTTDNLKCPCQVPAPEFFKELDGVRLHRYAPASKPLLRDEVTFQVGLN
QYVVGSQLPCEP
>5544
SGSWLRDIWDWICTVLTDFKTWLQSRVLPRLPGVPFLSCQRGYKGVWRGDGIMQTTCPCG
AQITGHVKNGSMRIVGPKTCSNTWHGTFPINAYTTGPCTPSPAPNYSRALWRVAAEEYVE
ITRVGDFHYVTGMTTDNLKCPCQVPAPEFFKELDGVRLHRYAPASKPLLRDEVTFQVGLN
QYVVGSQLPCEP
>5542
SGSWLRDIWDWICTVLTDFKTWLQSKVLPRLPGVPFFSCQRGYKGVWRGDGIMQTTCPCG
AQITGHVKNGSMRIVGPRTCSNTWHGTFPINAYTTGPCTPSPAPNYSRALWRVAAEEYVE
VTRVGDFHYVTGMTTDNVKCPCQVPAPEFFTELDGVRLHRYAPACKPLLREEVTFQVGLN
QYVVGSQLPCEP
>5541
SGSWLRDVWDWICTVLTDFKTWLQSKVLPRLPGVPFLSCQRGYKGVWRGDGIMQTTCPCG
AQITGHVKNGSMRIVGPRTCSNTWHGTFPINAYTTGPCTPSPAPNYSRALWRVAAEEYVE
VTRVGDFHYVTGMTTDNVKCPCQVPAPEFFTELDGVRLHRYAPACKPLLRDEVTFQVGLN
QYVVGSQLPCEP
>5538
SGSWLRDVWDWICTVLADFKTWLQSKVLPRLPGVPFFSCQRGYKGVWRGDGIMQTTCPCG
AQITGHVKNGSMRIVGPRTCSNTWHGTFPINAYTTGPCTPSPAPNYSRALWRVAAEEYVE
VTRVGDFHYVTGMTTDNVKCPCQVPAPEFFTELDGVRLHRYAPACKPLLRDEVTFQVGLN
QYVVGSQLPCEP
>5554
SGSWLRDVWDWICTVLTDFKTWLQSRLLPRLPGVPFLSCQRGYKGVWRGDGIMNTTCPCG
AQITGHVKNGSMRIVGPKTCSNTWHGTFPINAYTTGPCTPSPAPNYPRALWRVAAEEYVE
VTRVGDFHYVTGMTTDNVKCPCQVPAPEFFTELDGVRLHRYAPACKPLLRDEVTFQVGLN
QYVVGSQLPCEP
>5560
SGSWLRDVWDWICTVLTDFKTWLQSRVLPRLPGVPFLSCQRGYKGVWRGDGIMNTTCPCG
AQITGHVKNGSMRIVGPKTCSNTWHGTFPINAYTTGPCTPSPAPNYSRALWRVAAEEYVE
VTRVGDFHYVTGMTTDNVKCPCQVPAPEFFTELDGVRLHRYAPACKPLLRDEVTFQVGLN
QYVVGSQLPCEP
>5559
SGSWLRDVWDWICTVLTDFKTWLQSRVLPRLPGVPFLSCQRGYKGVWRGDGIMNTTCPCG
AQITGHVKNGSMRIVGPKTCSNTWHGTFPINAYTTGPCTPSPAPNYSRALWRVAAEEYVE
VTRVGDFHYVTGMTTDNVKCPCQVPAPEFFTELDGVRLHRYAPACKPLLRDEVTFQVGLN
QYVVGSQLPCEP
>5562
SGSWLRDVWDWICTVLTDFKTWLQSRVLPRLPGVPFLSCQRGYKGVWRGDGIMNTTCPCG
AQITGHVKNGSMRIVGPKTCSNTWHGTFPINAYTTGPSTPSPAPNYSRALWRVAAEEYVE
VTRVGDFHYVTGMTTDNVKCPCQVPAPEFFTELDGVRLHRYAPACKPLLRDEVTFQVGLN
QYVVGSQLPCEP
>5565
SGSWLRDVWDWICTVLTDFKTWLQSRVLPRLPGVPFLSCQRGYKGVWRGDGIMNTTCPCG
AQITGHVKNGSMRIVGPKTCSNTWHGTFPINAYTTGPCTPSPAPNYSRALWRVAAEEYVE
VTRVGDFHYVTGMTTDNVKCPCQVPAPEFFTELDGVRLHRYAPACKPLLRDEVTFQVGLN
QYVVGSQLPCEP
>5566
SGSWLRDVWDWICTVLTDFKTWLQSRVLPRLPGVPFLSCQRGYKGVWRGDGIMNTTCPCG
AQITGHVKNGSMRIVGPKTCSNTWHGTFPINAYTTGPCTPSPAPNYSRALWRVAAEEYVE
VTRVGDFHYVTGMTTDNVKCPCQVPAPEFFTELDGVRLHRYAPACKPLLRDEVTFQVGLN
QYVVGSQLPCEP
>5564
SGSWLRDVWDWICTVLTDFKTWLQSRVLPRLPGVPFLSCQRGYKGVWRGDGIMNTTCPCG
AQITGHVKNGSMRIVGPKTCSNTWHGTFPINAYTTGPCTPSPAPNYSRALWRVAAEEYVE
VTRVGDFHYVTGMTTDNVKCPCQVPAPEFFTELDGVRLHRYAPACKPLLRDEVTFQVGLN
QYVVGSQLPCEP
>5570
SGSWLRDVWDWICTVLTDFKTWLQSRVLPRLPGVPFLSCQRGYKGVWRGDGIMHTTCPCG
AQITGHVKNGSMRIVGPKTCSNTWHGTFPINAYTTGPCTPSPAPNYSRALWRVAAEEYVE
VTRVGDFHYVTGMTTDNVKCPCQVPAPEFFTELDGVRLHRYAPACKPLLRDEVTFQVGLN
QYVVGSQLPCEP
>5571
SGSWLRDVWDWICTVLTDFKTWLQSRVLPRLPGVPFLSCQRGYKGVWRGDGIMNTTCPCG
AQITGHVKNGSMRIVGPKTCSNTWHGTFPINAYTTGPCTPSPAPNYSRALWRVAAEEYVE
VTRVGDFHYVTGMTTDNVKCPCQVPAPEFFTELDGVRLHRYAPACKPLLRDEVTFQVGLN
QYVVGSQLPCEP
>5569
SGSWLRDVWDWICTVLTDFKTWLQSRVLPRLPGVPFLSCQRGYKGVWRGDGIMNTTCPCG
AQITGHVKNGSMRIVGPKTCSNTWHGTFPINAYTTGPCTPSPAPNYSRALWRVAAEEYVE
VTRVGDFHYVTGMTTDNVKCPCQVPAPEFFTELDGVRLHRYAPACKPLLRDEVTFQVGLN
QYVVGSQLPCEP
>5574
SGSWLRDVWDWICTVLTDFKTWLQSRVLPRLPGVPFLSCQRGYKGVWRGDGIMNTTCPCG
AQITGHVKNGSMRIVGPKTCSNTWHGTFPINAYTTGPCTPSPAPNYSRALWRVAAEEYVE
VTRVGDFHYVTGMTTDNVKCPCQVPAPEFFTELDGVRLHRYAPACKPLLRDEVTFQVGLN
QYVVGSQLPCEP
>5573
SGSWLRDVWDWICTVLTDFKTWLQSRVLPRLPGVPFLSCQRGYKGVWRGDGIMNTTCPCG
AQITGHVKNGSMRIVGPKTCSNTWHGTFPINAYTTGPCTPSPAPNYSRALWRVAAEEYVE
VTRVGDFHYVTGMTTDNVKCPCQVPAPEFFTELDGVRLHRYAPACKPLLRDEVTFQVGLN
QYVVGSQLPCEP
>5572
SGSWLRDVWDWICTVLTDFKTWLQSRVLPRLPGVPFLSCQRGYKGVWRGDGIMNTTCPCG
AQITGHVKNGSMRIVGPKTCSNTWHGTFPINAYTTGPCTPSPAPNYSRALWRVAAEEYVE
VTRVGDFHYVTGMTTDNVKCPCQVPAPEFFTELDGVRLHRYAPACKPLLRDEVTFQVGLN
QYVVGSQLPCEP
>5568
SGSWLRDVWDWICTVLTDFKTWLQSRVLPRLPGVPFLSCQRGYKGVWRGDGIMNTTCPCG
AQITGHVKNGSMRIVGPKTCSNTWHGTFPINAYTTGPCTPSPAPNYSRALWRVAAEEYVE
VTRVGDFHYVTGMTTDNVKCPCQVPAPEFFTELDGVRLHRYAPACKPLLRDEVTFQVGLN
QYVVGSQLPCEP
>5567
SGSWLRDVWDWICTVLTDFKTWLQSRVLPRLPGVPFLSCQRGYKGVWRGDGIMNTTCPCG
AQITGHVKNGSMRIVGPKTCSNTWHGTFPINAYTTGPCTPSPAPNYSRALWRVAAEEYVE
VTRVGDFHYVTGMTTDNVKCPCQVPAPEFFTELDGVRLHRYAPACKPLLRDEVTFQVGLN
QYVVGSQLPCEP
>5563
SGSWLRDVWDWICTVLTDFKTWLQSRVLPRLPGVPFLSCQRGYKGVWRGDGIMNTTCPCG
AQITGHVKNGSMRIVGPKTCSNTWHGTFPINAYTTGPCTPSPAPNYSRALWRVAAEEYVE
VTRVGDFHYVTGMTTDNVKCPCQVPAPEFFTELDGVRLHRYAPACKPLLRDEVTFQVGLN
QYVVGSQLPCEP
>5561
SGSWLRDVWDWICTVLTDFKTWLQSRVLPRLPGVPFLSCQRGYKGVWRGDGIMNTTCPCG
AQITGHVKNGSMRIVGPKTCSNTWHGTFPINAYTTGPCTPSPAPNYSRALWRVAAEEYVE
VTRVGDFHYVTGMTTDNVKCPCQVPAPEFFTELDGVRLHRYAPACKPLLRDEVTFQVGLN
QYVVGSQLPCEP
>5558
SGSWLRDVWDWICTVLTDFKTWLQSRVLPRLPGVPFLSCQRGYKGVWRGDGIMNTTCPCG
AQITGHVKNGSMRIVGPKTCSNTWHGTFPINAYTTGPCTPSPAPNYSRALWRVAAEEYVE
VTRVGDFHYVTGMTTDNVKCPCQVPAPEFFTELDGVRLHRYAPACKPLLRDEVTFQVGLN
QYVVGSQLPCEP
>5557
SGSWLRDVWDWICTVLTDFKTWLQSRVLPRLPGVPFLSCQRGYKGVWRGDGIMNTTCPCG
AQITGHVKNGSMRIVGPKTCSNTWHGTFPINAYTTGPCTPSPAPNYSRALWRVAAEEYVE
VTRVGDFHYVTGMTTDNVKCPCQVPAPEFFTELDGVRLHRYAPACKPLLRDEVTFQVGLN
QYVVGSQLPCEP
>5575
SGSWLRDVWDWICTVLTDFKTWLQSRVLPRLPGVPFLSCQRGYKGVWRGDGIMNTTCPCG
AQITGHVKNGSMRIVGPKTCSNTWHGTFPINAYTTGPCTPSPAPNYSRALWRVAAEEYVE
VTRVGDFHYVTGMTTDNVKCPCQVPAPEFFTELDGVRLHRYAPACKPLLRDEVTFQVGLN
QYVVGSQLPCEP
>5556
SGSWLRDVWDWICTVLTDFKTWLQSRVLPRLPGVPFLSCQRGYKGVWRGDGIMNTTCPCG
AQITGHVKNGSMRIVGPKTCSNTWHGTFPINAYTTGPCTPSPAPNYSRALWRVAAEEYVE
VTRVGDFHYVTGMTTDNVKCPCQVPAPEFFTELDGVRLHRYAPACKPLLRDEVTFQVGLN
QYVVGSQLPCEP
>5576
SGSWLRDVWDWICTVLTDFKTWLQSRVLPRLPGVPFLSCQRGYKGVWRGDGIMNTTCPCG
AQITGHVKNGSMRIVGPKTCSNTWHGTFPINAYTTGPCTPSPAPNYSRALWRVAAEEYVE
VTRVGDFHYVTGMTTDNVKCPCQVPAPEFFTELDGVRLHRYAPACKPLLRDEITFQVGLN
QYVVGSQLPCEP
>5555
SGSWLRDVWDWICTVLTDFKTWLQSRVLPRLPGVPFLSCQRGYKGVWRGDGIMNTTCPCG
AQITGHVKNGSMRIVGPKTCSNTWHGTFPINAYTTGPCTPSPAPNYSRALWRVAAEEYVE
VTRVGDFHYVTGMTTDNVKCPCQVPAPEFFTELDGVRLHRYAPACKPLLRDEVTFQVGLN
QYVVGSQLPCEP
>5553
SGSWLRDVWDWICTVLTDFKTWLQSRVLPRLPGVPFLSCQRGYKGVWRGDGIMNTTCPCG
AQITGHVKNGSMRIVGPKTCSNTWHGTFPINAYTTGPCTPSPAPNYSRALWRVAAEEYVE
VTRVGDFHYVTGMTTDNVKCPCQVPAPEFFTELDGVRLHRYAPACKPLLRDEVTFQVGLN
QYVVGSQLPCEP
>5552
SGSWLRDVWDWICTVLTDFKTWLQSRLLPRLPGVPFLSCQRGYKGVWRGDGIMNTTCPCG
AQITGHVKNGSMRIVGPKTCSNTWHGTFPINAYTTGPCTPSPAPNYSRALWRVAAEEYVE
VTRVGDFHYVTGMTTDNVKCPCQVPAPEFFTELDGVRLHRYAPACKPLLRDEVTFQVGLN
QYVVGSQLPCEP
>5551
SGSWLRDVWDWICTVLTDFKTWLQSRLLPRLPGVPFLSCQRGYKGVWRGDGIMNTTCPCG
AQITGHVKNGSMRIVGPKTCSNTWHGTFPINAYTTGPCTPSPAPNYSRALWRVAAEEYVE
VTRVGDFHYVTGMTTDNVKCPCQVPAPEFFTELDGVRLHRYAPACKPLLRDEVTFQVGLN
QYVVGSQLPCEP
>5584
SGSWLRDVWDWICTVLTDFKTWLQSRLLPRLPGVPFLSCQRGYKGVWRGDGIMHTTCPCG
AQITGHVKNGSMRIVGPKTCSNTWYGTFPINAYTTGPSTPSPAPNYSRALWRVAAEEYVE
VTRVGDFHYVTGMTTDNVKCPCQVPAPEFFTELDGVRLHRYAPACKPLLRDEVTFQVGLN
QYVVGSQLPCEP
>5583
SGSWLRDVWDWICTVLTDFKTWLQSRLLPRLPGVPFLSCQRGYKGVWRGDGIMHTTCPCG
AQITGHVKNGSMRIVGPKTCSNTWYGTFPINAYTTGPSTPSPAPNYSRALWRVAAEEYVE
VTRVGDFHYVTGMTTDNVKCPCQVPAPEFFTELDGVRLHRYAPACKPLLRDEVTFQVGLN
QYVVGSQLPCEP
>5582
SGSWLRDVWDWICTVLTDFKTWLQSRLLPRLPGVPFLSCQRGYKGVWRGDGIMHTTCPCG
AQITGHVKNGSMRIVGPKTCSNTWYGTFPINAYTTGPSTPSPAPNYSRALWRVAAEEYVE
VTRVGDFHYVTGMTTDNVKCPCQVPAPEFFTELDGVRLHRYAPACKPLLRDEVTFQVGLN
QYVVGSQLPCEP
>5581
SGSWLRDVWDWICTVLTDFKTWLQSRLLPRLPGVPFLSCQRGYKGVWRGDGIMHTTCPCG
AQITGHVKNGSMRIVGPKTCSNTWYGTFPINAYTTGPSTPSPAPNYSRALWRVAAEEYVE
VTRVGDFHYVTGMTTDNVKCPCQVPAPEFFTELDGVRLHRYAPACKPLLRDEVTFQVGLN
QYVVGSQLPCEP
>5580
SGSWLRDVWDWICTVLTDFKTWLQSRLLPRLPGVPFLSCQRGYKGVWRGDGIMHTTCPCG
AQITGHVKNGSMRIVGPKTCSNTWYGTFPINAYTTGPSTPSPAPNYSRALWRVAAEEYVE
VTRVGDFHYVTGMTTDNVKCPCQVPAPEFFTELDGVRLHRYAPACKPLLRDEVTFQVGLN
QYVVGSQLPCEP
>5579
SGSWLRDVWDWICTVLTDFKTWLQSRLLPRLPGVPFLSCQRGYKGVWRGDGIMHTTCPCG
AQITGHVKNGSMRIVGPKTCSNTWHGTFPINAYTTGPSTPSPAPNYSRALWRVAAEEYVE
VTRVGDFHYVTGMTTDNVKCPCQVPAPEFFTELDGVRLHRYAPACKPLLRDEVTFQVGLN
QYVVGSQLPCEP
>5578
SGSWLRDVWDWICTVLTDFKTWLQSRLLPRLPGVPFLSCQRGYKGVWRGDGIMHTTCPCG
AQITGHVKNGSMRIVGPKTCSNTWHGTFPINAYTTGPSTPSPAPNYSRALWRVAAEEYVE
VTRVGDFHYVTGMTTDNVKCPCQVPAPEFFTELDGVRLHRYAPACKPLLRDEVTFQVGLN
QYVVGSQLPCEP
>5577
SGSWLRDVWDWICTVLTDFKTWLQSRLLPRLPGVPFLSCQRGYKGVWRGDGIMHTTCPCG
AQITGHVKNGSMRIVGPKTCSNTWHGTFPINAYTTGPCTPSPAPNYSRALWRVAAEEYVE
VTRVGDFHYVTGMTTDNVKCPCQVPAPEFFTELDGVRLHRYAPACKPLLRDEVTFQVGLN
QYVVGSQLPCEP
>5550
SGSWLRDVWDWICTVLTDFKTWLQSRLLPRLPGVPFLSCQRGYKGVWRGDGIMNTTCPCG
AQITGHVKNGSMRIVGPKTCSNTWHGTFPINAYTTGPCTPSPAPNYSRALWRVAAEEYVE
VTRVGDFHYVTGMTTDNVKCPCQVPAPEFFTELDGVRLHRYAPACKPLLRDEVTFQVGLN
QYVVGSQLPCEP
>5549
SGSWLRDVWDWICTVLTDFKTWLQSRLLPRLPGVPFLSCQRGYKGVWRGDGIMNTTCPCG
AQITGHVKNGSMRIVGPKTCSNTWHGTFPINAYTTGPCTPSPAPNYSRALWRVAAEEYVE
VTRVGDFHYVTGMTTDNVKCPCQVPAPEFFTELDGVRLHRYAPACKPLLRDEVTFQVGLN
QYVVGSQLPCEP
>5548
SGSWLRDVWDWICTVLADFKTWLQSKLLPRLPGVPFLSCQRGYKGVWRGDGIMNTTCPCG
AQITGHVKNGSMRIVGPKTCSNTWHGTFPINAYTTGPCTPSPAPNYSRALWRVAAEEYVE
VTRVGDFHYVTGMTTDNVKCPCQVPAPEFFTEIDGVRLHRYAPACKPLLRDEVTFQVGLN
QYVVGSQLPCEP
>5586
SDSWLRDVWDWICTVLTDFKTWLQSKLLPRLPGVPFLSCQRGYKGVWRGDGIMHTTCPCG
AQITGHVKNGSMRIVGPKTCSNTWHGTFPINAYTTGSCTPSPAPNYSRALWRVAAEEYVE
ITRVGDFHYVTGMTTDNIKCPCQVPAPEFFTELDGVRLHRYAPACKPLLRDEVTFQVGLN
QYLVGSQLPCEP
>5585
SGSWLRDVWDWICTVLTDFKTWLQSKLLPRLPGVPFLSCQRGYKGVWRGDGIMHTTCPCG
AQITGHVKNGSMRIVGPKTCSNTWHGTFPINAYTTGPCTPSPAPNYSRALWRVAAEEYVE
ITRVGDFHYVTGMTTDNIKCPCQVPAPEFFTELDGVRLHRYAPACKPLLRDEVTFQVGLN
QYVVGSQLPCEP
>5547
SGSWLRDVWDWICTVLTDFKTWLQSKLLPRLPGVPFLSCQRGYKGVWRGDGIMHTTCPCG
AQITGHVKNGSMRIVGPKTCSNTWHGTFPINAYTTGPCTPSPAPNYSRALWRVAAEEYVE
ITRVGDFHYVTGMTTDNVKCPCQVPAPEFFTELDGVRLHRYAPACKPLLRDEVTFQVGLN
QYVVGSQLPCEP
>5587
SGSWLRDVWDWICTVLSDFKTWLQSRLLPRLPGVPFLSCQRGYKGVWRGDGIMQTTCPCG
AQVTGHVKNGSMRIVGPKTCSNTWHGTFPINAYTTGPCTPSPAPNYSRALWRVAAEEYVE
ITRVGDFHYVTGMTTDNVKCPCQVPAPEFFTELDGVRLHRYAPACKPLLRDEVTFQVGLN
QYVVGSQLPCEP
>5546
SGSWLRDVWDWICTVLTDFKTWLQSKLLPRLPGVPFLSCQRGYKGVWRGDGIMQTTCPCG
AQITGHVKNGSMRIVGPKTCSNTWHGTFPINAYTTGPCTPSPAPNYSRALWRVAAEEYVE
ITRVGDFHYVTGMTTDNVKCPCQVPAPEFFTELDGVRLHRYAPACKPLLRDEVTFQVGLN
QYVVGSQLPCEP
>5537
SGSWLRDVWDWICTVLTDFKTWLQSKLLPRLPGVPFLSCQRGYKGVWRGDGIMQTTCPCG
AQITGHVKNGSMRIVGPKTCSNTWHGTFPINAYTTGPCTPSPAPNYSRALWRVAAEEYVE
VTRVGDFHYVTGMTTDNVKCPCQVPAPEFFTELDGVRLHRYAPACKPLLRDEVTFQVGLN
QYVVGSQLPCEP
>5535
SGSWLRDVWDWICTVLADFKTWLQSKLLPRLPGVPFLSCQRGYKGVWRGDGIMQTTCPCG
AQITGHVKNGSMRIVGPKTCSNTWHGTFPINAYTTGPCTPSPAPNYSRALWRVAAEEYVE
ITRVGDFHYVTGMTTDNVKCPCQVPAPEFFTELDGVRLHRYAPACKPLLRDEVTFQVGLN
QYVVGSQLPCEP
>5588
SGSWLRDVWDWICTVLTDFKTWLQSKLLPQLPGVPFFSCQRGYKGVWRGDGIMQTTCPCG
AQITGHVKNGSMRIVGPKTCSNTWQGTFPINAYTTGPCTPSPAPNYSRALWRVAAEEYVE
VRRVGDFHYVTGMTTDNVKCPCQVPAPEFFTELDGVRLHRYAPPCKPLLREEVTFQVGLN
QYVVGSQLPCEP
>5534
SGSWLRDVWDWICTVLADFKTWLQSKLLPRLPGVPFFSCQRGYKGVWRGDGIMQTTCPCG
AQITGHVKNGSMRIVGPKTCSNTWHGTFPINAYTTGPCTPSPAPNYSRALWRVAAEEYVE
VTRVGDFHYVTGMTTDNVKCPCQVPAPEFFTELDGVRLHRYAPACKPLLRDEVTFQVGLN
QYVVGSQLPCEP
>5533
SGSWLRDVWDWICTVLADFKTWLQSKLLPRLPGVPFFSCQRGYKGVWRGDGIMQTTCPCG
AQITGHVKNGSMRIVGPKTCSNTWHGTFPINAYTTGPCTPSPAPNYSRALWRVAAEEYVE
VTRVGDFHYVTGMTTDNVKCPCQVPAPEFFTELDGVRLHRYAPACKPLLRDEVTFQVGLN
QYVVGSQLPCEP
>5591
SGSWLRDVWDWICTVLADFKTWLQSKLLPRLPGIPFFSCQRGYKGVWRGDGIMQTTCPCG
AQITGHVKNGSMRIVGPKTCSNTWHGTFPINVYTTGPCTPSPAPNYSRALWRVAAEEYVE
ITRVGDFHYVTGMTTDNVKCPCQVPAPEFFTELDGVRLHRYAPACKPLLRDEVTFQVGLN
QYLVGSQLPCEP
>5595
SGSWLRDVWDWICTVLSDFKTWLQSKLLPRLPGVPFFSCQRGYKGVWRGDGIMQTICPCG
AQITGHVKNGSMRIVGPKTCSNTWHGTFPINTYTTGPCTPSPAPNYTRALWRVAAEEYVE
VRRVGDFHYVTGMTTDNIKCPCQVPAPEFFTELDGVRLHRYAPACKPLLRDEVTFQVGLN
QYPVGSQLPCEP
>5594
SGSWLRDVWDWICTVLTDFKTWLQSKLLPRLPGVPFFSCQRGYKGVWRGDGIMQTTCPCG
AQITGHVKNGSMRIVGPKTCSNTWHGTFPINAYTTGPCTPSPAPNYTRALWRVAAEEYVE
VTRVGDFHYVTGMTTDNIKCPCQVPAPEFFTELDGVRLHRYAPACKPLLRDEVTFQVGLN
QYLVGSQLPCEP
>5593
SGSWLRDVWDWICTVLADFKTWLQSKLLPRLPGVPFFSCQRGYRGVWRGDGIMQTTCPCG
AQITGHVKNGSMRIVGPKTCSNTWHGTFPINAYTTGPCTPSPAPNYSRALWRVAAEEYVE
VTRVGDFHYVTGMTTDNIKCPCQVPAPEFFTELDGVRLHRYAPACKPLLRDEVTFQVGLN
QYLVGSQLPCEP
>5596
SGSWLRDVWDWICTVLADFKTWLQSKLLPRLPGVPFFSCQRGYKGVWRGDGIMHTTCPCG
AQITGHVKNGSMRIVGPKTCSNTWHGTFPINAYTTGPCTPSPAPNYSRALWRVAAEEYVE
VTRVGDFHYVTGMTTDNVKCPCQVPAPEFFTELDGVRLHRYAPACKPLLRDEVTFQVGLN
QYPVGSQLPCEP
>5592
SGSWLRDVWDWICTVLADFKTWLQSKLLPRLPGVPFFSCQRGYKGVWRGDGIMQTTCPCG
AQITGHVKNGSMRIVGPKTCSNTWHGTFPINAYTTGPCTPSPAPNYSRALWRVAAEEYVE
VTRVGDFHYVTGMTTDNIKCPCQVPAPEFFTELDGVRLHRYAPACKPLLRDEVTFQVGLN
QYPVGSQLPCEP
>5590
SGSWLRDVWDWICTVLADFKTWLQSKLLPRLPGVPFFSCQRGYKGVWRGDGIMQTTCPCG
AQITGHVKNGSMRIVGPKTCSNTWHGTFPINAYTTGPCTPSPAPNYSRALWRVAAEEYVE
VTRVGDFHYVTGMTTDNVKCPCQVPAPEFFTELDGVRLHRYAPACKPLLRDEVTFQVGLN
QYLVGSQLPCEP
>5598
SGSWLRDVWDWICTVLADFKTWLQSKLLPQLPGVPFFSCQRGYKGIWRGDGIMQTTCPCG
AQITGHVKNGSMRIVGPKTCSNTWHGTFPINAYTTGPCTPSPAPNYSRALWRVAAEEYVE
VTRVGDFHYVTGMTTDNVKCPCQVPAPEFFTELDGVRLHRYAPACKPLLRDEVTFQVGLH
QYLVGSQLPCEP
>5597
SGSWLRDVWDWICTVLADFKTWLQSKLLPRLPGVPFLSCQRGYKGVWRGDGIMQTTCPCG
AQITGHVKNGSMRIVGPKTCSNTWHGTFPINAYTTGPCTPSPAPNYSRALWRVAAEEYVE
VTRVGDFHYVTGMTTDNVKCPCQVPAPEFFTELDGVRLHRYAPACKPLLRDEVTFQVGLN
QYLVGSQLPCEP
>5589
SGSWLRDVWDWICTVLADFKTWLQSKLLPRLPGVPFFSCQRGYKGVWRGDGIMQTTCPCG
AQITGHVKNGSMRIVGPKTCSNTWHGTFPINAYTTGPCTPSPAPNYSRALWRVAAEEYVE
VTRVGDFHYVTGMTTDNVKCPCQVPAPEFFTELDGVRLHRYAPACKPLLRDEVTFQVGLN
QYLVGSQLPCEP
>5532
SGSWLRDVWDWICTVLADFKTWLQSKLLPRLPGVPFFSCQRGYKGVWRGDGIMQTTCPCG
AQITGHVKNGSMRIVGPKTCSNTWHGTFPINAYTTGPCTPSPAPNYSRALWRVAAEEYVE
VTRVGDFHYVTGMTTDNVKCPCQVPAPEFFTELDGVRLHRYAPACKPLLRDEVTFQVGLN
QYLVGSQLPCEP
>5530
SGSWLRDVWDWICTVLADFKTWLQSKLLPRLPGVPFFSCQRGYKGVWRGDGIMQTTCPCG
AQITGHVKNGSMRIVGPKTCSNTWHGTFPINAYTTGPCTPSPAPNYSRALWRVAAEEYVE
VTRVGDFHYVTGMTTDNVKCPCQVPAPEFFTELDGVRLHRYAPACKPLLRDEVTFQVGLN
QYLVGSQLPCEP
>5525
SGSWLRDVWDWICTVLADFKTWLQSKLLPRLPGVPFFSCQRGYKGVWRGDGIMQTTCPCG
AQITGHVKNGSMRIVGPKTCSNTWHGTFPINAYTTGPCTPSPAPNYSRALWRVAAEEYVE
VTRVGDFHYVTGMTTDNVKCPCQVPAPEFFTELDGVRLHRYAPACKPLLRDEVTFQVGLN
QYLVGSQLPCEP
>5524
SGSWLRDVWDWICTVLADFKTWLQSKLLPRLPGVPFFSCQRGYKGVWRGDGIMQTTCPCG
AQITGHVKNGSMRIVGPKTCSNTWHGTFPINAYTTGPCTPSPAPNYSRALWRVAAEEYVE
VTRVGDFHYVTGMTTDNVKCPCQVPAPEFFTEVDGVRLHRYAPACKPLLRDEVTFQVGLN
QYLVGSQLPCEP
>5491
SGSWLRDVWDWICTVLADFKTWLQSKLLPRLPGVPFFSCQRGYKGVWRGDGIMQTTCPCG
AQITGHVKNGSMRIVGPKTCSNTWHGTFPINAYTTGPCTPSPAPNYSRALWRVAAEEYVE
VTRVGDFHYVTGMTTDNVKCPCQVPAPEFFTEVDGVRLHRYAPACKPLLREEVTFQVGLN
QYLVGSQLPCEP
>5481
SGSWLRDVWDWICTVLTDFKTWLQSKLLPRLPGVPFFSCQRGYKGVWRGDGIMQTTCPCG
AQITGHVKNGSMRIVGPKTCSNTWHGTFPINAYTTGPCTPSPAPNYSRALWRVAAEEYVE
VTRVGDFHYVTGMTTDNVKCPCQVPAPEFFTEVDGVRLHRYAPACKPLLREEVTFQVGLN
QYLVGSQLPCEP
>5599
SGSWLRDVWDWICTVLTDFKTWLQSKLLPRLPGVPFFSCQRGYKGVWRGDGIMQTTCPCG
AQITGHVKNGSMRIVGPKTCSNTWHGTFPINAYTTGPCTPSPAPNYSRALWRVAAEEYVE
VTRVGDFHYVTGMTTDNVKCPCQVPAPEFFTEVDGVRLHRYAPACKPLLREEVTFQVGLN
QYLVGSQLPCEP
>5480
SGSWLRDVWDWICTVLTDFKTWLQSKLLPRLPGVPFFSCQRGYKGVWRGDGIMQTTCPCG
AQITGHVKNGSMRIVGPKTCSNTWHGTFPINAYTTGPCTPSPAPNYSRALWRVAAEEYVE
VTRVGDFHYVTGMTTDNVKCPCQVPAPEFFTEVDGVRLHRYAPACKPLLREEVTFQVGLN
QYLVGSQLPCEP
>5605
SGSWLRDVWDWICTVLTDFKTWLQSKLLPRMPGVPFLSCQRGYKGVWRGDGIMHTTCPCG
AQITGHVKNGSMRIVGPRTCSNTWHGTFPINAYTTGPCTPSPAPNYSRALWRVAAEEYVE
VTRVGDFHYVTGMTTDNIKCPCQVPAPEFFTEVDGVRLHRYAPACKPLLREEVTFQVGLN
QYLVGSQLPCEP
>5604
SGSWLRDVWDWICTVLTDFKTWLQSKLLPRLPGVPFLSCQRGYKGVWRGDGIMHTTCPCG
AQITGHVKNGSMRIVGPKTCSNTWHGTFPINAYTTGPCTPSPAPNYSRALWRVAAEEYVE
VTRVGDFHYVTGMTTDNIKCPCQVPAPEFFTEVDGVRLHRYAPACKPLLREEVTFQVGLN
QYLVGSQLPCEP
>5603
SGSWLRDVWDWICTVLTDFKTWLQSKLLPRLPGVPFFSCQRGYKGVWRGDGIMHTTCPCG
AQITGHVKNGSMRIVGPKTCSNTWHGTFPINAYTTGPCTPSPAPNYSRALWRVAAEEYVE
VTRVGDFHYVTGMTTDNVKCPCQVPAPEFFTEVDGVRLHRYAPACKPLLREEVTFQVGLN
QYLVGSQLPCEP
>5602
SGSWLRDVWDWICTVLTDFKTWLQSKLLPRLPGVPFLSCQRGYKGVWRGDGIMHTTCPCG
AQITGHVKNGSMRIVGPKTCSNTWHGTFPINAYTTGPCTPSPAPNYSRALWRVAAEEYVE
VTRVGDFHYVTGMTTDNIKCPCQVPTPEFFTEVDGVRLHRYAPACKPLLREEVTFQVGLN
QYLVGSQLPCEP
>5608
SGSWLRDVWDWICTVLTDFKTWLQSKLLPRLPGVPFLSCQRGYKGIWRGDGIMQTTCPCG
AQITGHVKNGSMRIVGPRTCSNTWHGTFPINAYTTGPCTPSPAPNYSRALWRVAAEEYVE
VTRVGDFHYVTGMTTDNVKCPCQVPAPEFFTEVDGVRLHRYAPACKPLLREEVTFQVGLN
QYLVGSQLPCEP
>5610
SGSWLRDVWDWICTVLTDFKTWLQSKLLPRLPGVPFLSCQRGYKGIWRGDGIMQTTCPCG
AQITGHVKNGSMRIVGPRTCSNTWHGTFPINAYTTGPCTPSPAPNYSRALWRVAAEEYVE
VTQVGDFHYVTGMTTDNVKCPCQVPAPDFFTEVDGVRLHRFAPPCKPLLREEVTFQVGLN
QYLVGSQLPCEP
>5615
SGSWLRDVWDWICTVLTDFKTWLQSKLLPRLPGVPFLSCQRGYKGVWRGDGIMQTTCPCG
AQITGHVKNGSMRIVGPRTCSNTWHGTFPINAHTTGPCTPSPAPNYSRALWRVAAEEYVE
VTRVGDFHYVTGMTTDNVKCPCQVPAPEFFTEVDGVRLHRYAPPCKPLLREEVTFMVGLN
QYLVGSQLPCEP
>5616
SGSWLRDVWDWICTVLTDFKTWLQSKLLPRLPGVPFLSCQRGYKGIWRGDGIMQTTCPCG
AQITGHVKNGSMRIVGPRTCSNTWHGTFPINAYTTGPCTPSPAPNYSRALWRVAAEEYVE
VTRVGDFHYVTGMTTDNVKCPCQVPAPEFFTEVDGVRLHRYAPPCRPLLREEVTFQVGLN
QYLVGSQLPCEP
>5614
SGSWLRDVWDWICTVLTDFKTWLQSKLLPRLPGVPFLSCQRGYKGIWRGDGIMQTTCPCG
AQITGHVKNGSMRIVGPRTCSNTWHGTFPINAYTTGPCTPSPAPNYSRALWRVAAEEYVE
VTRVGDFHYVTGMTTDNVKCPCQVPAPEFFTEVDGVRLHRYAPPCKPLLREEVTFQVGLN
QYLVGSQLPCEP
>5618
SGSWLRDVWDWICTVLTDFKTWLQSKLLPRLPGVPFLSCQRGYKGIWRGDGIMQTTCPCG
AQITGHVKNGSMRIVGPRTCSNTWHGTFPINAYTTGPCTPSPAPNYSRALWRVAAEEYVE
VTRVGDFHYVTGMTTDNVKCPCQVPAPEFFTEVDGVRLHRYAPPCKPLLREEVTFQVGLN
QYLVGSQLPCEP
>5617
SGSWLRDVWDWICTVLTDFKTWLQSKLLPRLPGVPFLSCQRGYKGIWRGDGIMQTTCPCG
AQITGHVKNGSMRIVGPRTCSNTWHGTFPINAYTTGPCTPSPAPNYSRALWRVAAEEYVE
VTRVGDFHYVTGMTTDNVKCPCQVPAPEFFTEVDGVRLHRYAPPCKPLLREEVTFQVGLN
QYLVGSQLPCEP
>5613
SGSWLRDVWDWICTVLTDFKTWLQSKLLPRLPGVPFLSCQRGYKGIWRGDGIMQTTCPCG
AQITGHVKNGSMRIVGPRTCSNTWHGTFPINAYTTGPCTPSPAPNYSRALWRVAAEEYVE
VTRVGDFHYVTGMTTDNVKCPCQVPAPEFFTEVDGVRLHRYAPPCKPLLREEVTFQVGLN
QYLVGSQLPCEP
>5621
SGSWLRDVWDWICTVLTDFKTWLQSKLLPRLPGVPFLSCQRGYRGIWRGDGIMQTTCPCG
AQITGHVKNGSMRIVGPRTCSNTWHGTFPINAYTTGPCTPSPAPNYSRALWRVAAEEYVE
VTRVGDFHYVTGMTTDNVKCPCQVPAPEFFTEVDGVQLHRYAPPCKPLLREEVTFQVGLN
QYLVGSQLPCEP
>5623
SGSWLRDVWDWICMVLSDFKTWLQSKLLPRLPGVPFLSCQRGYRGIWRGDGIMQTTCSCG
ARITGHVKNGSMRIVGPRTCSNTWHGTFPINAYTTGPCTPSPAPNYSRALWRVAAEEYVE
VKRVGDFHYVTGMTTDNVKCPCQVPAPEFFTEVDGVRLHRYAPPCKPLLREEVTFQVGLN
QYVVGSQLPCEP
>5624
SGSWLRDVWDWICTVLTDFKTWLQSKLLPRLPGVPFLSCQRGYRGIWRGDGIMQTTCLCG
AQITGHVKNGSMRITGPRTCSNTWHGTFPINAYTTGPCTPSPAPNYSRALWRVAAEEYVE
VTRVGDFHYVTGMTTDNVKCPCQVPAPEFFTEVDGVRLHRYAPPCKPLLREEVTFQVGLN
QYLVGSQLPCEP
>5622
SGSWLRDVWDWICTVLTDFKTWLQSKLLPRLPGVPFLSCQRGYRGIWRGDGIMQTTCLCG
AQITGHVKNGSMRITGPRTCSNTWHGTFPINAYTTGPCTPSPAPNYSRALWRVAAEEYVE
VTRVGDFHYVTGMTTDNVKCPCQVPAPEFFTEVDGVRLHRYAPPCKPLLREEVTFQVGLN
QYLVGSQLPCEP
>5620
SGSWLRDVWDWICTVLTDFKTWLQSKLLPRLPGVPFLSCQRGYRGIWRGDGIMQTTCPCG
AQITGHVKNGSMRIVGPRTCSNTWHGTFPINAYTTGPCTPSPAPNYSRALWRVAAEEYVE
VTRVGDFHYVTGMTTDNVKCPCQVPAPEFFTEVDGVRLHRYAPPCKPLLREEVTFQVGLN
QYLVGSQLPCEP
>5626
SGSWLRDVWDWICTVLTDFKTWLQSKLLPRLPGVPFLSCQRGYKGIWRGDGIMQTTCPCG
AQITGHVKNGSMRIVGPRTCSNTWHGTFPINAYTTGPCTPSPAPNYSRALWRVAAEEYVE
VTRVGDFHYVTGMTTDNVKCPCQVPAPEFFTEVDGVRLHRYAPPCRPLLREEVTFQVGLN
QYLVGSQLPCEP
>5628
SGSWLRDVWDWICTVLTDFKTWLQSKLLPRLPGVPFLSCQRGYRGIWRGDGIMQTTCPCG
AQITGHVKNGSMRIVGPRTCSNTWHGTFPINAYTTGPCTPSPAPNYSRALWRVAAEEYVE
VTRVGDFHYVTGMTTDNVKCPCQVPAPEFFTEVDGVRLHRYAPPCRPLLRDEVTFQVGLN
QYPVGSQLPCEP
>5627
SGSWLRDVWDWICTVLTDFKTWLQSKLLPRLPGVPFLSCQRGYRGIWRGDGIMQTTCPCG
AQITGHVKNGSMRIVGPRTCSNTWHGTFPINAYTTGPCTPSPAPNYSRALWRVAAEEYVE
VTRVGDFHYVTGMTTDNVKCPCQVPAPEFFTEVDGVRLHRYAPPCRPLLRDEVTFQVGLN
QYPVGSQLPCEP
>5625
SGSWLRDVWDWICTVLTDFKTWLQSKLLPRLPGVPFLSCQRGYKGIWRGDGIMQTTCPCG
AQITGHVKNGSMRIVGPRTCSNTWHGTFPINAYTTGPCTPSPAPNYSRALWRVAAEEYVE
VTRVGDFHYVTGMTTDNVKCPCQVPAPEFFTEVDGVRLHRYAPPCRPLLRDEVTFQVGLN
QYPVGSQLPCEP
>5619
SGSWLRDVWDWICTVLTDFKTWLQSKLLPRLPGVPFLSCQRGYRGIWRGDGIMQTTCPCG
AQITGHVKNGSMRIVGPRTCSNTWHGTFPINAYTTGPCTPSPAPNYSRALWRVAAEEYVE
VTRVGDFHYVTGMTTDNVKCPCQVPAPEFFTEVDGVRLHRYAPPCKPLLREEVTFQVGLN
QYLVGSQLPCEP
>5612
SGSWLRDVWDWICTVLTDFKTWLQSKLLPRLPGVPFLSCQRGYKGIWRGDGIMQTTCPCG
AQITGHVKNGSMRIVGPRTCSNTWHGTFPINAYTTGPCTPSPAPNYSRALWRVAAEEYVE
VTRVGDFHYVTGMTTDNVKCPCQVPAPEFFTEVDGVRLHRYAPPCKPLLREEVTFQVGLN
QYLVGSQLPCEP
>5632
SGSWLRDVWDWICTVLADFKTWLQSKLLPRLPGVPFLSCQRGYRGVWRGDGIMQTTCPCG
AQITGHVKNGSMRIVGPRTCSNTWHGTFPINAYTTGPCTPSPAPNYSRALWRVTAEEYVE
VTRVGDFHYVTGMTTDNVKCPCQVPAPEFFTEVDGVRLHRYAPPCKPLLREEVTFQVGLN
QYLVGSQLPCEP
>5631
SGSWLRDVWDWICTVLTDFKTWLQSKLLPRLPGVPFLSCQRGYKGVWRGDGIMQTTCPCG
AQITGHVKNGSMRIVGPRTCSNTWHGTFPINAYTTGPCTPSPAPNYSRALWRVTAEEYLE
VTQVGDFHYVTGMTTDNVKCPCQVPAPEFFTEVDGVRLHRYAPPCKPLLREEVTFQVGLN
QYLVGSQLPCEP
>5633
SGSWLRDVWDWICTVLTDFKTWLQSKLLPRLPGVPFLSCQRGYKGIWRGDGIMQTTCPCG
AQITGHVKNGSMRIVGPRTCSNTWHGTFPINAYTTGPCTPSPAPNYSRALWRVTAEEYVE
VTRVGDFHYVTGMTTDNVKCPCQVPAPEFFTEVDGVRLHRYAPPCKPLLREEVTFQVGLN
QYLVGSQLPCEP
>5630
SGSWLRDVWDWICTVLTDFKTWLQSKLLPRLPGVPFLSCQRGYKGVWRGDGIMQTTCPCG
AQITGHVKNGSMRIVGPRTCSNTWHGTFPINAYTTGPCTPSPAPNYSRALWRVTAEEYVE
VTRVGDFHYVTGMTTDNVKCPCQVPAPEFFTEVDGVRLHRYAPPCKPLLREEVTFQVGLN
QYLVGSQLPCEP
>5634
SGSWLRDVWDWICTVLTDFKTWLQSKLLPRLPGVPFLSCQRGYKGIWRGDGIMQTTCPCG
AQITGHVKNGSMRIVGPRTCSNTWHGTFPINAYTTGPCTPSPAPNYSRALWRVTAEEYVE
VTRVGDFHYVTGMTTDNVKCPCQVPAPEFFTEVDGVRLHRYAPPCKPLLREEVTFQVGLN
QYLVGSQLPCEP
>5629
SGSWLRDVWDWICTVLTDFKTWLQSKLLPRLPGVPFLSCQRGYKGIWRGDGIMQTTCPCG
AQITGHVKNGSMRIVGPRTCSNTWHGTFPINAYTTGPCTPSPAPNYSRALWRVTAEEYVE
VTRVGDFHYVTGMTTDNVKCPCQVPAPEFFTEVDGVRLHRYAPPCKPLLREEVTFQVGLN
QYLVGSQLPCEP
>5611
SGSWLRDVWDWICTVLTDFKTWLQSKLLPRLPGVPFLSCQRGYKGIWRGDGIMQTTCPCG
AQITGHVKNGSMRIVGPRTCSNTWHGTFPINAYTTGPCTPSPAPNYSRALWRVAAEEYVE
VTRVGDFHYVTGMTTDNVKCPCQVPAPEFFTEVDGVRLHRYAPPCKPLLREEVTFQVGLN
QYLVGSQLPCEP
>5609
SGSWLRDVWDWICTVLTDFKTWLQSKLLPRLPGVPFLSCQRGYKGIWRGDGIMQTTCPCG
AQITGHVKNGSMRIVGPRTCSNTWHGTFPINAYTTGPCTPSPAPNYSRALWRVAAEEYVE
VTRVGDFHYVTGMTTDNVKCPCQVPAPEFFTEVDGVRLHRYAPPCKPLLREEVTFQVGLN
QYLVGSQLPCEP
>5607
SGSWLRDVWDWICTVLTDFKTWLQSKLLPRLPGVPFLSCQRGYKGIWRGDGIMQTTCPCG
AQITGHVKNGSMRIVGPRTCSNTWHGTFPINAYTTGPCTPSPAPNYSRALWRVAAEEYVE
VTRVGDFHYVTGMTTDNVKCPCQVPAPEFFTEVDGVRLHRYAPACKPLLREEVTFQVGLN
QYLVGSQLPCEP
>5636
SGSWLRDVWDWICTVLTDFKTWLQSKLLPRLPGVPFLSCQRGYKGVWRGDGIMQTTCPCG
AQIAGHVKNGSMRIVGPKTCSNTWHGTFPINAYTTGPCTPSPAPNYSRALWRVAAEEYVE
VTRVGDFHYVTGMTTDNVKCPCQVPAPEFFTEVDGVRLHRYAPACRPLLREEVTFQVGLN
QYLVGSQLPCEP
>5640
SGSWLRDVWDWVCTVLTDFRTWLQSKLLPRLPGVPFFSCQRGYKGVWRGDGIMQTTCPCG
AQITGHVKNGSMRIVGPRTCSNTWHGTFPINAYTTGPCTPSPAPNYSRALWRVAAEEYVG
VTRVGDFHYVTGMTTDNVKCPCQVPAPEFFTEVDGVRLHRYAPACKPLLREEVTFLVGLN
QYLVGSQLPCEP
>5641
SGSWLRDVWDWVCTVLTDFKTWLQSKLLPRLPGVPFFSCQRGYKGVWRGDGIMQTTCPCG
AQITGHVKNGSMRIVGPRTCSNTWHGTFPINAYTTGPCTPSPAPNYSKALWRVAAEEYVE
VTRVGDFHYVTGMTTDNVKCPCQVPAPEFFTEVDGVRLHRYAPACKPLLREEVTFLVGLN
QYLVGSQLPCVP
>5639
SGSWLRDVWDWVCTVLTDFKTWLQSKLLPRLPGVPFFSCQRGYKGVWRGDGIMQTTCPCG
AQITGHVKNGSMRIVGPRTCSNTWHGTFPINAYTTGPCTPSPAPNYSRALWRVAAEEYVE
VTRVGDFHYVTGMTTDNVKCPCQVPAPEFFTEVDGVRLHRYAPACKPLLREEVTFLVGLN
QYLVGSQLPCEP
>5646
SGSWLRDVWDWVCTVLTDFKTWLQSKLLPRLPGVPFFSCQRGYKGVWRGDGIMQTTCPCG
AQITGHVKNGSMRIVGPRTCSNTWHGTFPINAYTTGPCTPSPAPNYSRALWRVAAEEYVE
VTRVGDFHYVTGMTTDNVKCPCQVPAPEFFTEVDGVRLHRYAPACKPLLREEVTFLVGLN
QYLVGSQLPCEP
>5645
SGSWLRDVWDWVCTVLTDFKTWLQSKLLPRLPGVPFFSCQRGYKGVWRGDGIMQTTCPCG
AQITGHVKNGSMRIVGPRTCSNTWHGTFPINAYTTGPCTPSPAPNYSRALWRVAAEEYVE
VTRVGDFHYVTGMTTDNVKCPCQVPAPEFFTEVDGVRLHRYAPACKPLLREEVTFLVGLN
QYLVGSQLPCEP
>5644
SGSWLRDVWDWVCTVLTDFKTWLQSKLLPRLPGVPFFSCQRGYKGVWRGDGIMQTTCPCG
AQITGHVKNGSMRIVGPRTCSNTWHGTFPINAYTTGPCTPSPAPNYSRALWRVAAEEYVE
VTRVGDFHYVTGMTTDNVKCPCQVPAPEFFTEVDGVRLHRYAPACKPLLREEVTFLVGLN
QYLVGSQLPCEP
>5643
SGSWLRDVWDWVCTVLTDFKTWLQSKLLPRLPGVPFFSCQRGYKGVWRGDGIMQTTCPCG
AQITGHVKNGSMRIVGPRTCSNTWHGTFPINAYTTGPCTPSPAPNYSRALWRVAAEEYVE
VTRVGDFHYVTGMTTDNVKCPCQVPAPEFFTEVDGVRLHRYAPACKPLLREEVTFLVGLN
QYLVGSQLPCEP
>5651
SGSWLRDVWDWVCTVLTDFKTWLQSKLLPRLPGVPFFSCQRGYKGVWRGDGIMQTTCPCG
AQITGHVKNGSMRIVGPRTCSNTWHGTFPINAYTTGPCTPSPAPNYSRALWRVAAEEYVE
VTRVGDFHYVTGMTTDNVKCPCQVPAPEFFTEVDGVRLHRYAPACKPLLREEVTFLVGLN
QYLVGSQLPCEP
>5655
SGSWLRDVWDWVCTVLTDFKTWLQSKLLPRLPGVPFFSCQRGYKGVWRGDGIMQTTCPCG
AQITGHVKNGSMRIVGPRTCSNTWHGTFPINAYTTGPCTPSPAPNYSRALWRVAAEEYVE
VTRVGDFHYVTGMTTDNVKCPCQVPAPEFFTEVDGVRLHRYAPACKPLLREEVTFLVGLN
QYLVGSQLPCEP
>5654
SGSWLRDVWDWVCTVLTDFKTWLQSKLLPRLPGVPFFSCQRGYKGVWRGDGIMQTTCPCG
AQITGHVKNGSMRIVGPRTCSNTWHGTFPINAYTTGPCTPSPAPNYSRALWRVAAEEYVE
VTRVGDFHYVTGMTTDNVKCPCQVPAPEFFTEVDGVRLHRYAPACKPLLREEVTFLVGLN
QYLVGSQLPCEP
>5653
SGSWLRDVWDWVCTVLTDFKTWLQSKLLPRLPGVPFFSCQRGYKGVWRGDGIMQTTCPCG
AQITGHVKNGSMRIVGPRTCSNTWHGTFPINAYTTGPCTPSPAPNYSRALWRVAAEEYVE
VTRVGDFHYVTGMTTDNVKCPCQVPAPEFFTEVDGVRLHRYAPACKPLLREEVTFLVGLN
QYLVGSQLPCEP
>5657
SGSWLRDVWDWVCTVLTDFKTWLQSKLLPRLPGVPFFSCQRGYKGVWRGDGIMQTTCPCG
AQITGHVKNGSMRIVGPRTCSNTWHGTFPINAYTTGPCTPSPAPNYSRALWRVAAEEYVE
VTRVGDFHYVTGMTTDNVKCPCQVPAPEFFTEVDGVRLHRYAPACKPLLREEVTFLVGLN
QYLVGSQLPCEP
>5656
SGSWLRDVWDWVCTVLTDFKTWLQSKLLPRLPGVPFFSCQRGYKGVWRGDGIMQTTCPCG
AQITGHVKNGSMRIVGPRTCSNTWHGTFPINAYTTGPCTPSPAPNYSRALWRVAAEEYVE
VTRVGDFHYVTGMTTDNVKCPCQVPAPEFFTEVDGVRLHRYAPACKPLLREEVTFLVGLN
QYLVGSQLPCEP
>5652
SGSWLRDVWDWVCTVLTDFKTWLQSKLLPRLPGVPFFSCQRGYKGVWRGDGIMQTTCPCG
AQITGHVKNGSMRIVGPRTCSNTWHGTFPINAYTTGPCTPSPAPNYSRALWRVAAEEYVE
VTRVGDFHYVTGMTTDNVKCPCQVPAPEFFTEVDGVRLHRYAPACKPLLREEVTFLVGLN
QYLVGSQLPCEP
>5650
SGSWLRDVWDWVCTVLTDFKTWLQSKLLPRLPGVPFFSCQRGYKGVWRGDGIMQTTCPCG
AQITGHVKNGSMRIVGPRTCSNTWHGTFPINAYTTGPCTPSPAPNYSRALWRVAAEEYVE
VTRVGDFHYVTGMTTDNVKCPCQVPAPEFFTEVDGVRLHRYAPACKPLLREEVTFLVGLN
QYLVGSQLPCEP
>5661
SGSWLRDVWDWVCTVLTDFKTWLQSKLLPRLPGVPFFSCQRGYKGVWRGDGIMQTTCPCG
AQITGHVKNGSMRIVGPRTCSNTWHGTFPINAYTTGPCTPSPAPNYSGALWRVAAEEYVE
VTRVGDFHYVTGMTTDNVKCPCQVPAPEFFTEVDGVRLHRYAPACKPLLREEVTFLVGLN
QYLVGSQLPCEP
>5663
SGSWLRDVWDWVCTVLTDFKTWLQSKLLPRLPGVPFFSCQRGYKGVWRGDGIMQTTCPCG
AQITGHVKNGSMRIVGPRTCSNTWHGTFPINAYTTGPCTPSPAPNYSRALWRVAAEEYVE
VTRVGDFHYVTGMTTDNVKCPCQVPAPEFFTEVDGVRLHRYAPACKPLLREEVTFLVGLN
QYLVGSQLPCEP
>5662
SGSWLRDVWDWVCTVLTDFKTWLQSKLLPRLPGVPFFSCQRGYKGVWRGDGIMQTTCPCG
AQITGHVKNGSMRIVGPRTCSNTWHGTFPINAYTTGPCTPSPAPNYSRALWRVAAEEYVE
VTRVGDFHYVTGMTTDNVKCPCQVPAPEFFTEVDGVRLHRYAPACKPLLREEVTFLVGLN
QYLVGSQLPCEP
>5660
SGSWLRDVWDWVCTVLTDFKTWLQSKLLPRLPGVPFFSCQRGYKGVWRGDGIMQTTCPCG
AQITGHVKNGSMRIVGPRTCSNTWHGTFPINAYTTGPCTPSPAPNYSRALWRVAAEEYVE
VTRVGDFHYVTGMTTDNVKCPCQVPAPEFFTEVDGVRLHRYAPACKPLLREEVTFLVGLN
QYLVGSQLPCEP
>5659
SGSWLRDVWDWVCTVLTDFKTWLQSKLLPRLPGVPFFSCQRGYKGVWRGDGIMQTTCPCG
AQITGHVKNGSMRIVGPRTCSNTWHGTFPINAYTTGPCTPSPAPNYSRALWRVAAEEYVE
VTRVGDFHYVTGMTTDNVKCPCQVPAPEFFTEVDGVRLHRYAPACKPLLREEVTFLVGLN
QYLVGSQLPCEP
>5665
SGSWLRDVWDWVCTVLTDFKTWLQSKLLPRLPGVPFFSCQRGYKGVWRGDSIMQTTCPCG
AQITGHVKNGSMRIVGPRTCSNTWHGTFPINAYTTGPCTPSPAPNYSRALWRVAAEECVE
VTRVGDFHYVTGTTTDNVKCPCQVPAPEFFTEVDGVRLHRYAPACKPLLREEVTFLVGLN
QYLVGSQLPCEP
>5664
SGSWLRDVWDWVCTVLTDFKTWLQSKLLPRLPGVPFFSCQRGYKGVWRGDGIMQTTCPCG
AQITGHVKNGSMRIVGPRTCSNTWHGTFPINAYTTGPCTPSPAPNYSRALWRVAAEEYVE
VTRVGDFHYVTGTTTDNVKCPCQVPAPEFFTEVDGVRLHRYAPACKPLLREEVTFLVGLN
QYLVGSQLPCEP
>5658
SGSWLRDVWDWVCTVLTDFKTWLQSKLLPRLPGVPFFSCQRGYKGVWRGDGIMQTTCPCG
AQITGHVKNGSMRIVGPRTCSNTWHGTFPINAYTTGPCTPSPAPNYSRALWRVAAEEYVE
VTRVGDFHYVTGMTTDNVKCPCQVPAPEFFTEVDGVRLHRYAPACKPLLREEVTFLVGLN
QYLVGSQLPCEP
>5649
SGSWLRDVWDWVCTVLTDFKTWLQSKLLPRLPGVPFFSCQRGYKGVWRGDGIMQTTCPCG
AQITGHVKNGSMRIVGPRTCSNTWHGTFPINAYTTGPCTPSPAPNYSRALWRVAAEEYVE
VTRVGDFHYVTGMTTDNVKCPCQVPAPEFFTEVDGVRLHRYAPACKPLLREEVTFLVGLN
QYLVGSQLPCEP
>5669
SGSWLRDVWDWVCTVLTDFKTWLQSKLLPRLPGVPFFSCQRGYKGVWRGDGIMQTTCPCG
AQITGHVKNGSMRIVGPRTCSNTWHGTFPINAYTTGPCTPSPAPNYSRALWRVAAEEYVE
VTRVGDFHYVTGMTTDNVKCPCQVPAPEFFTEVDGVRLHRYAPACKPLLREEVTFLVGLN
QYLVGSQLPCEP
>5674
SGSWLRDVWDWVCTVLTDFKTWLQSKLLPRLPGVPFFSCQRGYKGVWRGDGIMQTTCPCG
AQITGHVKNGSMRIVGPRTCSNTWHGTFPINAYTTGPCTPSPAPNYSRALWRVAAEEYVE
VTRVGDFHYVTGMTTDNVKCPCQVPAPEFFTEVDGVRLHRYAPACKPLLREEVTFLVGLN
QYLVGSQLPCEP
>5673
SGSWLRDVWDWVCTVLTDFKTWLQSKLLPRLPGVPFFSCQRGYKGVWRGDGIMQTTCPCG
AQITGHVKNGSMRIVGPRTCSNTWHGTFPINAYTTGPCTPSPAPNYSRALWRVAAEEYVE
VTRVGDFHYVTGMTTDNVKCPCQVPAPEFFTEVDGVRLHRYAPACKPLLREEVTFLVGLN
QYLVGSQLPCEP
>5672
SGSWLRDVWDWVCTVLTDFKTWLQSKLLPRLPGVPFFSCQRGYKGVWRGDGIMQTTCPCG
AQITGHVKNGSMRIVGPRTCSNTWHGTFPINAYTTGPCTPSPAPNYSRALWRVAAEEYVE
VTRVGDFHYVTGMTTDNVKCPCQVPAPEFFTEVDGVRLHRYAPACKPLLREEVTFLVGLN
QYLVGSQLPCEP
>5671
SGSWLRDVWDWVCTVLTDFKTWLQSKLLPRLPGVPFFSCQRGYKGVWRGDGIMQTTCPCG
AQITGHVKNGSMRIVGPRTCSNTWHGTFPINAYTTGPCTPSPAPNYSRALWRVAAEEYVE
VTRVGDFHYVTGMTTDNVKCPCQVPAPEFFTEVDGVRLHRYAPACKPLLREEVTFLVGLN
QYLVGSQLPCEP
>5676
SGSWLRDVWDWVCTVLTDFKTWLQSKLLPRLPGVPFFSCQRGYKGVWRGDGIMQTTCPCG
AQITGHVKSGSMRIVGPRTCSNTWHGTFPINAYTTGPCTPSPAPNYSRALWRVAAEEYVE
VTRVGDFHYVTGMTTDNVKCPCQVPAPEFFTEVDGVRLHRYAPACKPLLREEVTFLVGLN
QYLVGSQLPCEP
>5675
SGSWLRDVWDWVCTVLTDFKTWLQSKLLPRLPGVPFFSCQRGYKGVWRGDGIMQTTCPCG
AQITGHVKSGSMRIVGPRTCSNTWHGTFPINAYTTGPCTPSPAPNYSRALWRVAAEEYVE
VTRVGDFHYVTGMTTDNVKCPCQVPAPEFFTEVDGVRLHRYAPACKPLLREEVTFLVGLN
QYLVGSQLPCEP
>5670
SGSWLRDVWDWVCTVLTDFKTWLQSKLLPRLPGVPFFSCQRGYKGVWRGDGIMQTTCPCG
AQITGHVKNGSMRIVGPRTCSNTWHGTFPINAYTTGPCTPSPAPNYSRALWRVAAEEYVE
VTRVGDFHYVTGMTTDNVKCPCQVPAPEFFTEVDGVRLHRYAPACKPLLREEVTFLVGLN
QYLVGSQLPCEP
>5668
SGSWLRDVWDWVCTVLTDFKTWLQSKLLPRLPGVPFFSCQRGYKGVWRGDGIMQTTCPCG
AQITGHVKNGSMRIVGPRTCSNTWHGTFPINAYTTGPCTPSPAPNYSRALWRVAAEEYVE
VTRVGDFHYVTGMTTDNVKCPCQVPAPEFFTEVDGVRLHRYAPACKPLLREEVTFLVGLN
QYLVGSQLPCEP
>5667
SGSWLRDVWDWVCTVLTDFKTWLQSKLLPRLPGVPFFSCQRGYKGVWRGDGIMQTTCPCG
AQITGHVKNGSMRIVGPRTCSNTWHGTFPINAYTTGPCTPSPAPNYSRALWRVAAEEYVE
VTRVGDFHYVTGMTTDNVKCPCQVPAPEFFTEVDGVRLHRYAPACKPLLREEVTFLVGLN
QYLVGSQLPCEP
>5681
SGSWLRDVWDWVCTVLTDFKTWLQSKLLPRLPGVPFFSCQRGYKGVWRGDGIMQTTCPCG
AQITGHVKNGSMRIVGPRTCSNTWHGTFPINAYTTGPCTPSPAPNYSRALWRVAAEEYVE
VTRVGDFHYVTGMTTDNVKCPCQVPAPEFFTEVDGVRLHRYAPACKPLLREEVTFLVGLN
QYLVGSQLPCEP
>5680
SGSWLRDVWDWVCTVLTDFKTWLQSKLLPRLPGVPFFSCQRGYKGVWRGDGIMQTTCPCG
AQITGHVKNGSMRIVGPRTCSNTWHGTFPINAYTTGPCTPSPAPNYSRALWRVAAEEYVE
VTRVGDFHYVTGMTTDNVKCPCQVPAPEFFTEVDGVRLHRYAPACKPLLREEVTFLVGLN
QYLVGSQLPCEP
>5679
SGSWLRDVWDWVCTVLTDFKTWLQSKLLPRLPGVPFFSCQRGYKGVWRGDGIMQTTCPCG
AQITGHVKNGSMRIVGPRTCSNTWHGTFPINAYTTGPCTPSPAPNYSRALWRVAAEEYVE
VTRVGDFHYVTGMTTDNVKCPCQVPAPEFFTEVDGVRLHRYAPACKPLLREEVTFLVGLN
QYLVGSQLPCEP
>5678
SGSWLRDVWDWVCTVLTDFKTWLQSKLLPRLPGVPFFSCQRGYKGVWRGDGIMQTTCPCG
AQITGHVKNGSMRIVGPRTCSNTWHGTFPINAYTTGPCTPSPAPNYSRALWRVAAEEYVE
VTRVGDFHYVTGMTTDNVKCPCQVPAPEFFTEVDGVRLHRYAPACKPLLREEVTFLVGLN
QYLVGSQLPCEP
>5677
SGSWLRDVWDWVCTVLTDFKTWLQSKLLPRLPGVPFFSCQRGYKGVWRGDGIMQTTCPCG
AQITGHVKNGSMRIVGPRTCSNTWHGTFPINAYTTGPCTPSPAPNYSRALWRVAAEEYVE
VTRVGDFHYVTGMTTDNVKCPCQVPAPEFFTEVDGVRLHRYAPACKPLLREEVTFLVGLN
QYLVGSQLPCEP
>5666
SGSWLRDVWDWVCTVLTDFKTWLQSKLLPRLPGVPFFSCQRGYKGVWRGDGIMQTTCPCG
AQITGHVKNGSMRIVGPRTCSNTWHGTFPINAYTTGPCTPSPAPNYSRALWRVAAEEYVE
VTRVGDFHYVTGMTTDNVKCPCQVPAPEFFTEVDGVRLHRYAPACKPLLREEVTFLVGLN
QYLVGSQLPCEP
>5648
SGSWLRDVWDWVCTVLTDFKTWLQSKLLPRLPGVPFFSCQRGYKGVWRGDGIMQTTCPCG
AQITGHVKNGSMRIVGPRTCSNTWHGTFPINAYTTGPCTPSPAPNYSRALWRVAAEEYVE
VTRVGDFHYVTGMTTDNVKCPCQVPAPEFFTEVDGVRLHRYAPACKPLLREEVTFLVGLN
QYLVGSQLPCEP
>5647
SGSWLRDVWDWVCTVLTDFKTWLQSKLLPRLPGVPFFSCQRGYKGVWRGDGIMQTTCPCG
AQITGHVKNGSMRIVGPRTCSNTWHGTFPINAYTTGPCTPSPAPNYSRALWRVAAEEYVE
VTRVGDFHYVTGMTTDNVKCPCQVPAPEFFTEVDGVRLHRYAPACKPLLREEVTFLVGLN
QYLVGSQLPCEP
>5642
SGSWLRDVWDWVCTVLTDFKTWLQSKLLPRLPGVPFFSCQRGYKGVWRGDGIMQTTCPCG
AQITGHVKNGSMRIVGPRTCSNTWHGTFPINAYTTGPCTPSPAPNYSRALWRVAAEEYVE
VTRVGDFHYVTGMTTDNVKCPCQVPAPEFFTEVDGVRLHRYAPACKPLLREEVTFLVGLN
QYLVGSQLPCEP
>5638
SGSWLRDVWDWVCTVLTDFKTWLQSKLLPRLPGVPFFSCQRGYKGVWRGDGIMQTTCPCG
AQITGHVKNGSMRIVGPRTCSNTWHGTFPINAYTTGPCTPSPAPNYSRALWRVAAEEYVE
VTRVGDFHYVTGMTTDNVKCPCQVPAPEFFTEVDGVRLHRYAPACKPLLREEVTFLVGLN
QYLVGSQLPCEP
>5637
SGSWLRDVWDWVCTVLTDFKTWLQSKLLPRLPGVPFFSCQRGYKGVWRGDGIMQTTCPCG
AQITGHVKNGSMRIVGPRTCSNTWHGTFPINAYTTGPCTPSPAPNYSRALWRVAAEEYVE
VTRVGDFHYVTGMTTDNVKCPCQVPAPEFFTEVDGVRLHRYAPACKPLLREEVTFQVGLN
QYLVGSQLPCEP
>5635
SGSWLRDVWDWICTVLTDFKTWLQSKLLPRLPGVPFFSCQRGYKGVWRGDGIMQTTCPCG
AQITGHVKNGSMRIVGPKTCSNTWHGTFPINAYTTGPCTPSPAPNYSRALWRVAAEEYVE
VTRVGDFHYVTGMTTDNVKCPCQVPAPEFFTEVDGVRLHRYAPACKPLLREEVTFQVGLN
QYLVGSQLPCEP
>5606
SGSWLRDVWDWICTVLTDFKTWLQSKLLPRLPGVPFFSCQRGYKGVWRGDGIMQTTCPCG
AQITGHVKNGSMRIVGPRTCSNTWHGTFPINAYTTGPCTPSPAPNYSRALWRVAAEEYVE
VTRVGDFHYVTGMTTDNVKCPCQVPAPEFFTEVDGVRLHRYAPACKPLLREEVTFQVGLN
QYLVGSQLPCEP
>5601
SGSWLRDVWDWICTVLTDFKTWLQSKLLPRLPGVPFFSCQRGYKGVWRGDGIMQTTCPCG
AQITGHVKNGSMRIVGPKTCSNTWHGTFPINAYTTGPCTPSPAPNYSRALWRVAAEEYVE
VTRVGDFHYVTGMTTDNVKCPCQVPAPEFFTEVDGVRLHRYAPACKPLLREEVTFQVGLN
QYLVGSQLPCEP
>5600
SGSWLRDVWDWICTVLTDFKTWLQSKLLPRLPGVPFFSCQRGYKGVWRGDGIMQTTCPCG
AQITGHVKNGSMRIVGPKTCSNTWHGTFPINAYTTGPCTPSPAPNYSRALWRVAAEEYVE
VTRVGDFHYVTGMTTDNVKCPCQVPAPEFFTEVDGVRLHRYAPACKPLLREEVTFQVGLN
QYLVGSQLPCEP
>5479
SGSWLRDVWDWICTVLTDFKTWLQSKLLPRLPGVPFFSCQRGYKGVWRGDGIMQTTCPCG
AQITGHVKNGSMRIVGPKTCSNTWHGTFPINAYTTGPCTPSPAPNYSRALWRVAAEEYVE
VTRVGDFHYVTGMTTDNVKCPCQVPAPEFFTEVDGVRLHRYAPACKPLLREEVTFQVGLN
QYLVGSQLPCEP
>5476
SGSWLRDVWDWICTVLTDFKTWLQSKLLPRLPGVPFFSCQRGYKGVWRGDGIMQTTCPCG
AQITGHVKNGSMRIVGPKTCSNTWHGTFPINAYTTGPCTPSPAPNYSRALWRVAAEEYVE
VTRVGDFHYVTGMTTDNVKCPCQVPAPEFFTEVDGVRLHRYAPACKPLLRDEVTFQVGLN
QYLVGSQLPCEP
>5683
SGSWLRDVWDWICTVLTDFKTWLQSKLLPRLPGVPFFSCQRGYKGVWRGDGIMQTTCPCG
AQITGHVKNGSMRIVGPKTCSNTWHGTFPINAYTTGPCTPSPAPNYSKALWRVAAEEYVE
VTRVGDFHYVTGMTTDNVKCPCQVPAPEFFTEVDGVRLHRYAPVCKPLLREEVVFQVGLN
QYLVGSQLPCEP
>5684
SGSWLRDVWDWICTVLTDFKTWLQSKLLPRLPGVPFFSCQRGYKGVWRGDGIMQTTCPCG
AQISGHVKNGSMRIVGPKTCSNTWHGTFPINAYTTGPCTPSPAPNYSRALWRVAAEEYVE
VTRVGDFHYVTGMTTDNLKCPCQVPTPEFFTEVDGVRLHRYAPACKPLLREEVVFQVGLN
QYLVGSQLPCEP
>5682
SGSWLRDVWDWICTVLTDFKTWLQSKLLPRLPGVPFFSCQRGYKGVWRGDGIMQTTCPCG
AQITGHVKNGSMRIVGPKTCSNTWHGTFPINAYTTGPCTPSPAPNYSKALWRVAAEEYVE
VTRVGDFHYVTGMTTDNVKCPCQVPAPEFFTEVDGVRLHRYAPACKPLLREEVVFQVGLN
QYLVGSQLPCEP
>5475
SGSWLRDVWDWICTVLTDFKTWLQSKLLPRLPGVPFFSCQRGYKGVWRGDGIMQTTCPCG
AQITGHVKNGSMRIVGPKTCSNTWHGTFPINAYTTGPCTPSPAPNYSRALWRVAAEEYVE
VTRVGDFHYVTGMTTDNVKCPCQVPAPEFFTEVDGVRLHRYAPACKPLLREEVTFQVGLN
QYLVGSQLPCEP
>5470
SGSWLRDVWDWICTVLTDFKTWLQSKLLPRLPGVPFFSCQRGYKGVWRGDGIMQTTCPCG
AQITGHVKNGSMRIVGPKTCSNTWHGTFPINAYTTGPCTPSPAPNYSRALWRVAAEEYVE
VTRVGDFHYVTGMTTDNVKCPCQVPAPEFFTEVDGVRLHRYAPACKPLLREEVTFQVGLN
QYLVGSQLPCEP
>5435
SGSWLRDVWDWICTVLTDFKTWLQSKLLPRLPGVPFFSCQRGYKGVWRGDGIMQTTCPCG
AQITGHVKNGSMRIVGPKTCSNTWHGTFPINAYTTGPCTPSPAPNYSRALWRVAAEEYVE
VTRVGDFHYVTGMTTDNVKCPCQVPAPEFFTEVDGVRLHRYAPACKPLLREEVTFQVGLN
QYLVGSQLPCEP
>5392
SGSWLRDVWDWICTVLTDFKTWLQSKLLPRLPGVPFFSCQRGYKGVWRGDGIMQTTCPCG
AQITGHVKNGSMRIVGPKTCSNTWHGTFPINAYTTGPCTPSPAPNYSRALWRVAAEEYVE
VTRVGDFHYVTGMTTDNVKCPCQVPAPEFFTEVDGVRLHRYAPACKPLLREEVTFQVGLN
QYLVGSQLPCEP
>5686
SGSWLRDVWDWICTVLTDFKTWLQSKLLPRLPGVPFFSCQHGYKGVWRGDGIMHTTCPCG
AQITGHVKNGSMRIVGPRTCSNTWHGTFPINAYTTGPCTPSPAPNYSRALWRVAAEEYVE
VTRVGDFHYVTGMTTDNIKCPCQVPAPEFFTEVDGVRLHRYAPACKPLLREEVTFQVGLN
QYLVGSQLPCEP
>5688
SGSWLRDVWDWICTVLTDFKTWLQSKLLPRIPGVPFFSCQRGYKGVWRGDGIMHTTCSCG
AQITGHVKNGSMRIVGPRTCSNTWHGTFPINAHTTGPCTPSPAPNYSRALWRVAAEEYVE
VTRVGDFHYVTGMTTDNVKCPCQVPAPEFFTEVDGVRLHRYAPACKPLLREEVTFQVGLN
QYLVGSQLPCEP
>5687
SGSWLRDVWDWICTVLTDFKTWLQSKLLPRIPGVPFFSCQRGYKGVWRGDGIMHTTCPCG
AQITGHVKNGSMRIVGPKTCSNTWHGTFPINAHTTGPCTPSPAPNYSRALWRVAAEEYVE
VTRVGDFHYVTGMTTDNVKCPCQVPAPEFFTEVDGVRLHRYAPACKPLLREEVTFQVGLN
QYLVGSQLPCEP
>5685
SGSWLRDVWDWICTVLTDFKTWLQSKLLPRLPGVPFFSCQRGYKGVWRGDGIMHTTCPCG
AQITGHVKNGSMRIVGPKTCSNTWHGTFPINAHTTGPCTPSPAPNYSRALWRVAAEEYVE
VTRVGDFHYVTGMTTDNVKCPCQVPAPEFFTEVDGVRLHRYAPACKPLLREEVTFQVGLN
QYLVGSQLPCEP
>5391
SGSWLRDVWDWICTVLTDFKTWLQSKLLPRLPGVPFFSCQRGYKGVWRGDGIMQTTCPCG
AQITGHVKNGSMRIVGPKTCSNTWHGTFPINAYTTGPCTPSPAPNYSRALWRVAAEEYVE
VTRVGDFHYVTGMTTDNVKCPCQVPAPEFFTEVDGVRLHRYAPACKPLLREEVTFQVGLN
QYLVGSQLPCEP
>5357
SGSWLRDVWDWICTVLTDFKTWLQSKLLPRLPGVPFFSCQRGYKGVWRGDGIMQTTCPCG
AQITGHVKNGSMRIVGPKTCSNTWHGTFPINAYTTGPCTPSPAPNYSRALWRVAAEEYVE
VTRVGDFHYVTGMTTDNVKCPCQVPAPEFFTEVDGVRLHRYAPACKPLLREEVTFQVGLN
QYLVGSQLPCEP
>5700
SGSWLRDVWDWICTVLTDFKTWLQSKLLPRLPGVPFFSCQRGYKGVWRGDGVMQTTCPCG
AQNTGHVKNGSMRIVGPKTCSNMWHGTFPINAYTTGPCTPSPAPNYSRALWRVAAEEYVE
VTRVGDFHYVTGMTTDNVKCPCQVPAPEFFTEVDGVRLHRYAPACKPLLREEVTFQVGLN
QYLVGSRLPCEP
>5699
SGSWLRDVWDWICTVLTDFKTWLQSKLLPRLPGVPFFSCQRGYKGVWRGDGVMQTTCPCG
AQITGHVKNGSMRIVGPKTCSNMWHGTFPINAYTTGPCTPSPAPNYSRALWRVAAEEYVE
VTRVGDFHYVTGMTTDNVKCPCQVPAPEFFTEVDGVRLHRYAPACKPLLREEVTFQVGLN
QYLVGSQLPCEP
>5698
SGSWLRDVWDWICTVLTDFKTWLQSKLLPRLPGVPFFSCQRGYKGVWRGDGVMQTTCPCG
AQITGHVKNGSMRIVGPKTCSNMWHGTFPINAYTTGPCTPSPAPNYSRALWRVAAEEYVE
VTRVGDFHYVTGMTTDNVKCPCQVPAPEFFTEVDGVRLHRYAPACKPLLREEVTFQVGLN
QYLVGSQLPCEP
>5697
SGSWLRDVWDWICTVLTDFKTWLQSKLLPRLPGVPFFSCQRGYKGVWRGDGVMQTTCPCG
AQITGHVKNGSMRIVGPKTCSNMWHGTFPINAYTTGPCTPSPAPNYSRALWRVAAEEYVE
VTRVGDFHYVTGMTTDNVKCPCQVPAPEFFTEVDGVRLHRYAPACKPLLREEVTFQVGLN
QYLVGSQLPCEP
>5696
SGSWLRDVWDWICTVLTDFKTWLQSKLLPRLPGVPFFSCQRGYKGVWRGDGVMQTTCPCG
AQITGHVKNGSMRIVGPKTCSNMWHGTFPINAYTTGPCTPSPAPNYSRALWRVAAEEYVE
VTRVGDFHYVTGMTTDNVKCPCQVPAPEFFTEVDGVRLHRYAPACKPLLREEVTFQVGLN
QYLVGSQLPCEP
>5704
SGSWLRDVWDWICTVLTDFKTWLQSKLLPRLPGVPFFSCQRGYKGVWRGDGVMQTTCPCG
AQITGHVKNGSMRIVGPKTCSNMWHGTFPINAYTTGPCTPSPAPNYSRALWRVAAEEYVE
VTRVGDFHYVTGMTTDNVKCPCQVPAPEFFTEVDGVRLHRYALACKPLLREEVTFQVGLN
QYLVGSQLPCEP
>5710
SGSWLRDVWDWICTVLTDFKTWLQSKLLPRLPGDPFFSCQRGYKGVWRGDGVMQTTCPCG
AQITGHVKNGSMRIVGPKTCSNMWHGTFPINAYTTGPCTPSPAPNYSRALWRVAAEEYVE
VTRVGDFHYVTGMTTDNVKCPCQVPAPEFFTEVDGVRLHRYAPACKPLLREEVTFQVGLN
QYLVGSQLPCEP
>5709
SGSWLRDVWDWICTVLTDFKTWLQSKLLPRLPGVPFFSCQRGYKGVWRGDGVMQTTCPCG
AQITGHVKNGSMRIVGPKTCSNMWHGTFPINAYTTGPCTPSPAPNYSRALWRVAAEEYVE
VTRVGDFHYVTGMTTDNVKCPCQVPAPEFFTEVDGVRLHRYAPACKPLLREEVTFQVGLN
QYLVGSQLPCEP
>5708
SGSWLRDVWDWICTVLTDFKTWLQSKLLPRLPGVPFFSCQRGYKGVWRGDGVMQTTCPCG
AQITGHVKNGSMRIVGPKTCSNMWHGTFPINAYTTGPCTPSPAPNYSRALWRVAAEEYVE
VTRVGDFHYVTGMTTDNVKCPCQVPAPEFFTEVDGVRLHRYAPACKPLLREEVTFQVGLN
QYLVGSQLPCEP
>5714
SGSWLRDVWDWICTVLTDFKTWLQSKLLPRLPGVPFFSYQRGYKGVWRGDGIMQTTCPCG
AQITGHVKNGSMRIVGPKTCSNMWHGTFPINAYTTGPCTPSPAPNYSRALWRVAAEEYVE
VTRVGDFHYVTGMTTDNVKCPCQVPAPEFFTEVDGVRLHRYAPACKPLLREEVTFQVGLN
QYLVGSQLPCEP
>5713
SGSWLRDVWDWICTVLTDFKTWLQSKLLPRLPGVPFFSCQRGYKGVWRGDGIMQTTCPCG
AQITGHVKNGSMRIVGPKTCSNMWHGTFPINAYTTGPCTPSPAPNYSRALWRVAAEEYVE
VTRVGDFHYVTGMTTDNVKCPCQVPAPEFFTEVDGVRLHRYAPACKPLLREEVTFQVGLN
QYLVGSQLPCEP
>5712
SGSWLRDVWDWICTVLTDFKTWLQSKLLPRLPGVPFFSCQRGYKGVWRGDGIMQTTCPCG
AQITGHVKNGSMRIVGPKTCSNMWHGTFPINAYTTGPCTPSPAPNYSRALWRVAAEEYVE
VTRVGDFHYVTGMTTDNVKCPCQVPAPEFFTEVDGVRLHRYAPACKPLLREEVTFQVGLN
QYLVGSQLPCEP
>5711
SGSWLRDVWDWICTVLTDFKTWLQSKLLPRLPGVPFFSCQRGYKGVWRGDGIMQTTCPCG
AQITGHVKNGSMRIVGPKTCSNMWHGTFPINAYTTGPCTPSPAPNYSRALWRVAAEEYVE
VTRVGDFHYVTGMTTDNVKCPCQVPAPEFFTEVDGVRLHRYAPACKPLLREEVTFQVGLN
QYLVGSQLPCEP
>5707
SGSWLRDVWDWICTVLTDFKTWLQSKLLPRLPGVPFFSCQRGYKGVWRGDGVMQTTCPCG
AQITGHVKNGSMRIVGPKTCSNMWHGTFPINAYTTGPCTPSPAPNYSRALWRVAAEEYVE
VTRVGDFHYVTGMTTDNVKCPCQVPAPEFFTEVDGVRLHRYAPACKPLLREEVTFQVGLN
QYLVGSQLPCEP
>5706
SGSWLRDVWDWICTVLTDFKTWLQSKLLPRLPGVPFFSCQRGYKGVWRGDGVMQTTCPCG
AQITGHVKNGSMRIVGPKTCSNMWHGTFPINAYTTGPCTPSPAPNYSRALWRVAAEEYVE
VTRVGDFHYVTGMTTDNVKCPCQVPAPEFFTEVDGVRLHRYAPACKPLLREEVTFQVGLN
QYLVGSQLPCEP
>5715
SGSWLRDVWDWICTVLTDFKTWLQSKLLPRLPGVPFFSCQRGYKGVWRGDGVMQTTCPCG
AQITGHVKNGSMRIVGPKTCSNMWHGTFPINAYTTGPCTPSPAPNYSRALWRVAAEEYVE
VTRVGDFHYVTGMTTDNVKCPCQVPAPEFFTEVDGVRLHRYAPACRPLLREEVTFQVGLN
QYLVGSQLPCEP
>5705
SGSWLRDVWDWICTVLTDFKTWLQSKLLPRLPGVPFFSCQRGYKGVWRGDGVMQTTCPCG
AQITGHVKNGSMRIVGPKTCSNMWHGTFPINAYTTGPCTPSPAPNYSRALWRVAAEEYVE
VTRVGDFHYVTGMTTDNVKCPCQVPAPEFFTEVDGVRLHRYAPACKPLLREEVTFQVGLN
QYLVGSQLPCEP
>5703
SGSWLRDVWDWICTVLTDFKTWLQSKLLPRLPGVPFFSCQRGYKGVWRGDGVMQTTCPCG
AQITGHVKNGSMRIVGPKTCSNMWHGTFPINAYTTGPCTPSPAPNYSRALWRVAAEEYVE
VTRVGDFHYVTGMTTDNVKCPCQVPAPEFFTEVDGVRLHRYAPACKPLLREEVTFQVGLN
QYLVGSQLPCEP
>5702
SGSWLRDVWDWICTVLTDFKTWLQSKLLPRLPGVPFFSCQRGYKGVWRGDGVMQTTCPCG
AQITGHVKNGSMRIVGPKTCSNMWHGTFPINAYTTGPCTPSPAPNYSRALWRVAAEEYVE
VTRVGDFHYVTGMTTDNVKCPCQVPAPEFFTEVDGVRLHRYAPACKPLLREEVTFQVGLN
QYLVGSQLPCEP
>5701
SGSWLRDVWDWICTVLTDFKTWLQSKLLPRLPGVPFFSCQRGYKGVWRGDGVMQTTCPCG
AQITGHVKNGSMRIVGPKTCSNMWHGTFPINAYTTGPCTPSPAPNYSRALWRVAAEEYVE
VTRVGDFHYVTGMTTDNVKCPCQVPAPEFFTEVDGVRLHRYAPACKPLLREEVTFQVGLN
QYLVGSQLPCEP
>5695
SGSWLRDVWDWICTVLTDFKTWLQSKLLPRLPGVPFFSCQRGYKGVWRGDGVMQTTCPCG
AQITGHVKNGSMRIVGPKTCSNMWHGTFPINAYTTGPCTPSPAPNYSRALWRVAAEEYVE
VTRVGDFHYVTGMTTDNVKCPCQVPAPEFFTEVDGVRLHRYAPACKPLLREEVTFQVGLN
QYLVGSQLPCEP
>5719
SGSWLRDVWDWICTVLTDFKTWLQSRLLPRLPGVPFFSCQRGYKGVWRGDGVMQTTCPCG
AQITGHVKNGSMRIVGPKTCSNMWHGTFPINAYTTGPCTPSPAPNYSRALWRVAAEEYVE
VTRVGDFHYVTGMTTDNVKCPCQVPAPEFFTEVDGVRLHRYAPACKPLLREEVTFQVGLN
QYLVGSQLPREP
>5718
SGSWLRDVWDWICTVLTDFKTWLQSRLLPRLPGVPFFSCQRGYKGVWRGDGVMQTTCPCG
AQITGHVKNGSMRIVGPKTCSNMWHGTFPINAYTTGPCTPSPAPNYSRALWRVAAEEYVE
VTRVGDFHYVTGMTTDNVKCPCQVPAPEFFTEVDGVRLHRYAPACKPLLREEVTFQVGLN
QYLVGSQLPCEP
>5717
SGSWLRDVWDWICTVLTDFKTWLQSKLLPRLPGVPFFSCQRGYKGVWRGDGVMQTTCPCG
AQITGHVKNGSMRIVGPKTCSNMWHGTFPINAYTTGPCTPSPAPNYSRALWRVAAEEYVE
VTRVGDFHYVTGMTTDNVKCPCQVPAPEFFTEVDGVRLHRYAPACKPLLREEVTFQVGLN
QYLVGSQLPCEP
>5721
SGSWLRDVWDWICTVLTDFKTWLQSKLLPRLPGVPFFSCQRGYKGVWRGDGVMQTTCPCG
AQITGHVKNGSMRIVGPKTCSNMWHGTFPINAYTTGPCTPSPAPNYSRALWRVAAEEYVE
VTRVGDFHYVTGMTTDNVKCPCQVPAPEFFTEVDGVRLHRYAPACKPLLREEVTFQVGLN
QYLVGSQLPCEP
>5720
SGSWLRDVWDWICTVLTDFKTWLQSKLLPRLPGVPFFSCQRGYKGVWRGDGVMQTTCPCG
AQITGHVKNGSMRIVGPKTCSNMWHGTFPINAYTTGPCTPSPAPNYSRALWRVAAEEYVE
VTRVGDFHYVTGMTTDNVKCPCQVPAPEFFTEVDGVRLHRYAPACKPLLREEVTFQVGLN
QYLVGSQLPCEP
>5716
SGSWLRDVWDWICTVLTDFKTWLQSKLLPRLPGVPFFSCQRGYKGVWRGDGVMQTTCPCG
AQITGHVKNGSMRIVGPKTCSNMWHGTFPINAYTTGPCTPSPAPNYSRALWRVAAEEYVE
VTRVGDFHYVTGMTTDNVKCPCQVPAPEFFTEVDGVRLHRYAPACKPLLREEVTFQVGLN
QYLVGSQLPCEP
>5694
SGSWLRDVWDWICTVLTDFKTWLQSKLLPRLPGVPFFSCQRGYKGVWRGDGVMQTTCPCG
AQITGHVKNGSMRIVGPKTCSNMWHGTFPINAYTTGPCTPSPAPNYSRALWRVAAEEYVE
VTRVGDFHYVTGMTTDNVKCPCQVPAPEFFTEVDGVRLHRYAPACKPLLREEVTFQVGLN
QYLVGSQLPCEP
>5693
SGSWLRDVWDWICTVLTDFKTWLQSKLLPRLPGVPFFSCQRGYKGVWRGDGVMQTTCPCG
AQITGHVKNGSMRIVGPKTCSNMWHGTFPINAYTTGPCTPSPAPNYSRALWRVAAEEYVE
VTRVGDFHYVTGMTTDNVKCPCQVPAPEFFTEVDGVRLHRYAPACKPLLREEVTFQVGLN
QYLVGSQLPCEP
>5692
SGSWLRDVWDWICTVLTDFKTWLQSKLLPRLPGVPFFSCQRGYKGVWRGDGVMQTTCPCG
AQITGHVKNGSMRIVGPKTCSNMWHGTFPINAYTTGPCTPSPAPNYSRALWRVAAEEYVE
VTRVGDFHYVTGMTTDNVKCPCQVPAPEFFTEVDGVRLHRYAPACKPLLREEVTFQVGLN
QYLVGSQLPCEP
>5723
SGSWLRDVWDWICTVLTDFKTWLQSKLLPRLPGVPFFSCQRGYKGVWRGDGVMQTTCPCG
AQITGHVKNGSMRIVGPKTCSNMWHGTFPINAYTTGPCTPSPAPNYSRALWRVAAEEYVE
VTRVGDFHYVTGMTTDNVKCPCQVPAPEFFTEVDGVRLHRYAPACKPLLREEVTFQVGLN
QYLVGSQLPCEP
>5726
SGSWLRDVWDWICTVLTDFKTWLQSKLLPRLPGVPFFSCQRGYKGVWRGDGVMQTTCPCG
AQITGHVKNGSMRIVGPTTCSNMWHGTFPINAYTTGPCTPSPAPNYSRALWRVAAEEYVE
VTRVGDLHYVTGTTTDNVKCPCRVPAPEFFTEVDGVRLHRYAPACKPLLREEVTFQVGLN
QYLVGSQLPCEP
>5725
SGSWLRDVWDWICTVLTDFKTWLQSKLLPRLPGVPFFSCQRGYKGVWRGDGVMQTTCPCG
AQITGHVKNGSMRIVGPKTCSNMWHGTFPINAYTTGPCTPSPAPNYSRALWRVAAEEYVE
VTRVGDFHYVTGTTTDNVKCPCQVPAPEFFTEVDGVRLHRYAPACKPLLREEVTFQVGLN
QYLVGSQLPCEP
>5724
SGSWLRDVWDWICTVLTDFKTWLQSKLLPRLPGVPFFSCQRGYKGVWRGDGVMQTTCPCG
AQITGHVKNGSMRIVGPKTCSNMWHGTFPINAYTTGPCTPSPAPNYSRALWRVAAEEYVE
VTRVGDFHYVTGMTTDNVKCPCQVPAPEFFTEVDGVRLHRYAPACKPLLREEVTFQVGLN
QYLVGSQLPCEP
>5722
SGSWLRDVWDWICTVLTDFKTWLQSKLLPRLPGVPFFSCQRGYKGVWRGDGVMQTTCPCG
AQITGHVKNGSMRIVGPKTCSNMWHGTFPINAYTTGPCTPSPAPNYSRALWRVAAEEYVE
VTRVGDFHYVTGMTTDNVKCPCQVPAPEFFTEVDGVRLHRYAPACKPLLREEVTFQVGLN
QYLVGSQLPCEP
>5691
SGSWLRDVWDWICTVLTDFKTWLQSKLLPRLPGVPFFSCQRGYKGVWRGDGVMQTTCPCG
AQITGHVKNGSMRIVGPKTCSNMWHGTFPINAYTTGPCTPSPAPNYSRALWRVAAEEYVE
VTRVGDFHYVTGMTTDNVKCPCQVPAPEFFTEVDGVRLHRYAPACKPLLREEVTFQVGLN
QYLVGSQLPCEP
>5690
SGSWLRDVWDWICTVLTDFKTWLQSKLLPRLPGVPFFSCQRGYKGVWQGDGVMQTTCPCG
AQITGHVKNGSMRIVGPKTCSNMWHGTFPINAYTTGPCTPSPAPNYSRALWRVAAEEYVE
VTRVGDFHYVTGMTTDNVKCPCQVPAPEFFTEVDGVRLHRYAPACKPLLREEVTFQVGLN
QYLVGSQLPCEP
>5731
SGSWLRDVWDWICTVLIDFKTWLQSKLLPRLPGVPFLSCQRGYKGVWRGDGIMQTTCPCG
AQIAGHVKNGSMKIVGPKTCSNTWHGTFPINAYTTGPCTPSPAPNYTRALWRVAAEEYVE
VTRVGDFHYVTGMTTDNIKCPCQVPAPEFFTELDGVRLHRYAPACKPLLREEVTFQVGLN
QYPVGSQLPCEP
>5736
SGSWLRDIWDWICTVLTDFKTWLQSKLLPRLPGVPFLSCQRGYKGIWRGDGIMHTTCPCG
AQITGHVKNGSMRIVGPKTCSNTWRGTFPINAYTTGPCTPSPAPNYSRALWRVAAEEYVE
VTRVGDFHYVTGMTTDNIKCPCQVPAPEFFTELDGVQLHRYAPACKPLLRDEVTFQVGLN
QYPVGSQLPCEP
>5741
SGSWLRDVWDWICTVLSDFKTWLQSKLLPRLPGVPFFSCQRGYKGVWRGDGVMHTTCSCG
AQITGHVKNGSMKIVGPKTCSNTWHGTFPINAYTTGPCTPSPAPSYSRALWRVAAEEYVE
VTRVGDFHYVTGMTTDNIKCPCQVPAPEFFTELDGVRLHRYAPACKPLLRDEVTFQVGLN
QYPVGSQLPCEP
>5740
SGSWLRDVWDWICTVLSDFKTWLQSKLLPRLPGVPFFSCQRGYKGVWRGDGVMHTTCPCG
AQITGHVKNGSMRIVGPKTCSNTWHGTFPINAYTTGPCTPSPAPNYSRALWRVAAEEYVE
VTRVGDFHYVTGMTTDNVKCPCQVPAPEFFTELDGVRLHRYAPACKPLLRDEVTFQVGLN
QYPVGSQLPCEP
>5739
SGSWLRDVWDWICTVLSDFKTWLQSKLLPRLPGVPFFSCQRGYKGVWRGDGVMHTTCPCG
AQITGHVKNGSMRIVGPKTCSNTWHGTFPINAYTTGPCTPSPAPNYSRALWRVAAEEYVE
VTRVGDFHYVTGMTTDNVKCPCQVPAPEFFTELDGVRLHRYAPACKPLLRDEVTFQVGLN
QYPVGSQLPCEP
>5738
SGSWLRDVWDWICTVLTDFKTWLQSKLLPRLPGVPFFSCQRGYKGVWRGDGVMHTTCPCG
AQITGHVKNGSMRIVGPKTCSNTWHGTFPINAYTTGPCTPSPAPNYSRALWRVAAEEYVE
VTRVGDFHYVTGMTTDNVKCPCQVPAPEFFTELDGVRLHRYAPACKPLLRDEVTFQVGLN
QYPVGSQLPCEP
>5744
SGSWLRDVWDWICTVLTDFKTWLQSKLLPRLPGVPFLSCQRGYKGVWRGDGIMHTTCPCG
AQITGHVKNGSMRIVGPKTCSNTWHGTFPINTYTTGPCTPSPAPNYSRALWRVAAEEYVE
VRRVGDFHYVTGMTTDNVKCPCQVPAPEFFTELDGVRLHRYAPACKPLLRDEVTFQVGLN
QYPVGSQLPCEP
>5747
SGSWLRDVWDWICTVLTDFKTWLQSKLLPRLPGVPFFSCQRGYKGVWRGDGIMYTNCPCG
AQITGHVKNGSMRIVGPKTCSNTWHGTFPINAYTTGPCTPSPAPNYSRALWRVAAEEYVE
VTRVGDFHYVTGMTTDNIKCPCQVPAPEFFTELDGVRLHRYAPACKPLLRDEVTFQVGLN
QYPVGSQLPCEP
>5749
SGSWLRDVWDWICTVLADFKTWLQSKLLPRLPGVPFFSCQRGYKGVWRGDGIMYTTCPCG
AQITGHVKNGSMRIVGPRTCSNTWHGTFPINAYTTGPCTPSPAPNYSRALWRVAAEEYVE
VTRVGDFHYVTGMTTDNVKCPCQVPAPEFFTELDGVRLHRYAPACKPLLRDEVTFQVGLN
QYTVGSQLPCEP
>5748
SGSWLRDVWDWICTVLADFKTWLQSKLLPRLPGVPFFSCQRGYKGVWRGDGIMYTTCPCG
AQITGHVKNGSMRIVGPRTCSNTWHGTFPINAYTTGPCTPSPAPNYSRALWRVAAEEYVE
VTRVGDFHYVTGMTTDNVKCPCQVPAPEFFTELDGVRLHRYAPACKPLLRDEVTFQVGLN
QYTVGSQLPCEP
>5746
SGSWLRDVWDWICTVLTDFKTWLQSKLLPRLPGVPFFSCQRGYKGVWRGDGIMYTTCPCG
AQITGHVKNGSMRIVGPKTCSNTWHGTFPINAYTTGPCTPSPAPNYSRALWRVAAEEYVE
VTRVGDFHYVTGMTTDNVKCPCQVPAPEFFTELDGVRLHRYAPACKPLLRDEVTFQVGLN
QYPVGSQLPCEP
>5745
SGSWLRDVWDWICTVLTDFKTWLQSKLLPRLPGVPFFSCQRGYKGVWRGDGIMHTTCPCG
AQITGHVKNGSMRIVGPKTCSNTWHGTFPINAYTTGPCTPSPAPNYSRALWRVAAEEYVE
VTRVGDFHYVTGMTTDNVKCPCQVPAPEFFTELDGVRLHRYAPACKPLLRDEVTFQVGLN
QYPVGSQLPCEP
>5743
SGSWLRDVWDWICTVLTDFKTWLQSKLLPRLPGVPFFSCQRGYKGVWRGDGIMHTTCPCG
AQITGHVKNGSMRIVGPKTCSNTWHGTFPINAYTTGPCTPSPAPNYSRALWRVAAEEYVE
VTRVGDFHYVTGMTTDNVKCPCQVPAPEFFTELDGVRLHRYAPACKPLLRDEVTFQVGLN
QYPVGSQLPCEP
>5752
SGSWLRDVWDWICTVLTDFKTWLQSKLLPRLPGIPFFSCQRGYKGVWRGDGVMHTICPCG
AQIAGHFKNGSMKIVGPKTCSNTWDGTFPINGYTTGSSTPTPASNYSKALWRVVFEEYVE
VTRVGDFHYVTGMTTDNVKCPCQVPPPEFFTELDGVRLHRYAPVSKPLLRDEVTFQVGLN
RYPVGSQLPCEP
>5751
SGSWLRDVWDWICTVLTDFKTWLQSKLLPRMPGVPFFSCQRGYKGVWRGDGVMHTTCPCG
ADITGHVKNGSMRIVGPKTCSNTWHGTFPVNAYTTGPCTPSPAPNYSKALWRVAAEEYVE
VTRVGDFHYVTGMTTDNVKCPCQVPAPEFFTELDGVRLHRYAPACKPLLRDEVTFQVGLN
QYPVGSQLPCEP
>5753
SGSWLRDVWDWICTVLTDFKTWLQSKLLPRLPGVPFFSCQRGYKGVWRGDGIMHTTCPCG
AQITGHVKNGSMRIVGPKTCSNTWHGTFPINAYTTGPCTPSPAPNYSKALWRVAAEEYVE
VTQVGDFHYVTGMTTDNIKCPCQVPSPEFFTELDGVRLHRYAPACKPLLRDEVTFQVGLN
QYPVGSQLPCEP
>5750
SGSWLRDVWDWICTVLTDFKTWLQSKLLPRLPGVPFFSCQRGYKGVWRGDGVMHTTCPCG
AQITGHVKNGSMRIVGPKTCSNTWHGTFPINAYTTGPCTPSPAPNYSKALWRVAAEEYVE
VTRVGDFHYVTGMTTDNVKCPCQVPSPEFFTELDGVRLHRYAPACKPLLRDEVTFQVGLN
QYPVGSQLPCEP
>5742
SGSWLRDVWDWICTVLTDFKTWLQSKLLPRLPGVPFFSCQRGYKGVWRGDGIMHTTCPCG
AQITGHVKNGSMRIVGPKTCSNTWHGTFPINAYTTGPCTPSPAPNYSRALWRVAAEEYVE
VTRVGDFHYVTGMTTDNVKCPCQVPAPEFFTELDGVRLHRYAPACKPLLRDEVTFQVGLN
QYPVGSQLPCEP
>5737
SGSWLRDVWDWICTVLTDFKTWLQSKLLPRLPGVPFFSCQRGYKGVWRGDGVMHTTCPCG
AQITGHVKNGSMRIVGPKTCSNTWHGTFPINAYTTGPCTPSPAPNYSRALWRVAAEEYVE
VTRVGDFHYVTGMTTDNVKCPCQVPAPEFFTELDGVRLHRYAPACKPLLRDEVTFQVGLN
QYPVGSQLPCEP
>5735
SGSWLRDVWDWICTVLTDFKTWLQSKLLPRLPGVPFFSCQRGYKGVWRGDGVMHTTCPCG
AQITGHVKNGSMRIVGPKTCSNTWHGTFPINAYTTGPCTPSPAPNYSRALWRVAAEEYVE
VTRVGDFHYVTGMTTDNVKCPCQVPAPEFFTELDGVRLHRYAPACKPLLRDEVTFQVGLN
QYPVGSQLPCEP
>5758
SGSWLRDVWDWICTVLTDFKTWLQSKLLPRLPGIPFLSCQRGYKGVWRGDGVMHTTCPCG
AQIAGHVKNGSMRIVGPKTCSNTWHGTFPINAYTTGPCTPSPAPNYSKALWRVAAEEYVE
VTRVGDFHYVTGMTTDNVKCPCQVPAPEFFTELDGVRLHRYAPVSKPLLRDEVTFQVGLN
QYPVGSQLPCEP
>5761
SGSWLRDVWDWICTVLADFKTWLQSKLLPRLPGIPFLSCQRGYKGVWRGDGVMHTTCPCG
AQITGHVKNGSMRIAGPKTCSNMWYGTFPINAYTTGPCTPSPAPNYSRALWRVAAEEYVE
VTRVGDFHYVTGMTTDNVKCPCQVPAPEFFTELDGVRLHRYAPACKPLLRDEVTFQVGLN
QYPVGSQLPCEP
>5760
SGSWLRDVWDWICTVLADFKTWLQSKLLPRLPGVPFLSCQRGYKGVWRGDGVMHTTCPCG
AQITGHVKNGSMRIAGPKTCSNMWYGTFPINAYTTGPCTPSPAPNYSRALWRVAAEEYVE
VTRVGDFHYVTGMTTDNVKCPCQVPAPEFFTELDGVRLHRYAPACKPLLRDEVTFQVGLN
QYPVGSQLPCEP
>5759
SGSWLRDVWDWICTVLTDFKTWLQSKLLPRLPGVPFLSCQRGYKGVWRGDGVMHTTCPCG
AQITGHVKNGSMRIAGPKTCSNMWYGTFPINAYTTGPCTPSPAPNYSRALWRVAAEEYVE
VTRVGDFHYVTGMTTDNVKCPCQVPAPEFFTELDGVRLHRYAPACKPLLRDEVTFQVGLN
QYPVGSQLPCEP
>5757
SGSWLRDVWDWICTVLTDFKTWLQSKLLPRLPGIPFLSCQRGYKGVWRGDGVMHTTCPCG
AQITGHVKNGSMRIVGPKTCSNMWYGTFPINAYTTGPCTPSPAPNYSRALWRVAAEEYVE
VTRVGDFHYVTGMTTDNVKCPCQVPAPEFFTELDGVRLHRYAPACKPLLRDEVTFQVGLN
QYPVGSQLPCEP
>5756
SGSWLRDVWDWICTVLTDFKTWLQSKLLPRLPGIPFLSCQRGYKGVWRGDGVMHTTCPCG
AQITGHVKNGSMRIAGPKTCSNTWHGTFPINAYTTGPCTPSPAPNYSRALWRVAAEEYVE
VTRVGDFHYVTGMTTDNVKCPCQVPAPEFFTELDGVRLHRYAPACKPLLRDEVTFQVGLN
QYPVGSQLPCEP
>5755
SGSWLRDVWDWICTVLTDFKTWLQSKLLPRLPGVPFLSCQRGYKGVWRGDGVMHTTCPCG
AQITGHVKNGSMRIVGPKTCSNTWHGTFPINAYTTGPCTPSPAPNYSRALWRVAAEEYVE
VTRVGDFHYVTGMTTDNVKCPCQVPAPEFFTELDGVRLHRYAPACKPLLRDEVTFQVGLN
QYPVGSQLPCEP
>5762
SGSWLRDVWDWICTVLTDFKTWLQSKLLPRLPGVPFLSCQRGYRGVWRGDGVMYTTCPCG
AQITGHVKNGSMRIVGPKTCSNLWRGTFPINAYTTGPCTPSPAPNYSRALWRVAAEEYVE
VTRVGDFHYVTGMTTDNVKCPCQVPAPEFFTELDGVRLHRYAPACKPLLRDEVTFQVGLH
QYPVGSQLPCEP
>5754
SGSWLRDVWDWICTVLTDFKTWLQSKLLPRLPGVPFLSCQRGYKGVWRGDGVMHTTCPCG
AQITGHVKNGSMRIVGPKTCSNMWHGTFPINAYTTGPCTPSPAPNYSRALWRVAAEEYVE
VTRVGDFHYVTGMTTDNVKCPCQVPAPEFFTELDGVRLHRYAPACKPLLRDEVTFQVGLN
QYPVGSQLPCEP
>5734
SGSWLRDVWDWICTVLTDFKTWLQSKLLPRLPGVPFLSCQRGYKGVWRGDGVMHTTCPCG
AQITGHVKNGSMRIVGPKTCSNTWHGTFPINAYTTGPCTPSPAPNYSRALWRVAAEEYVE
VTRVGDFHYVTGMTTDNVKCPCQVPAPEFFTELDGVRLHRYAPACKPLLRDEVTFQVGLN
QYPVGSQLPCEP
>5733
SGSWLRDVWDWICTVLTDFKTWLQSKLLPRLPGVPFLSCQRGYKGVWRGDGVMHTTCPCG
AQITGHVKNGSMRIVGPKTCSNTWHGTFPINAYTTGPCTPSPAPNYSRALWRVAAEEYVE
VTRVGDFHYVTGMTTDNVKCPCQVPAPEFFTELDGVRLHRYAPACKPLLRDEVTFQVGLN
QYPVGSQLPCEP
>5770
SGSWLKDVWDWVCTVLSDFKTWLQSKLLPRLPGVPFFSCQRGYKGVWRGDGVMQTTCPCG
AQISGHVKNGSMRIVGPKTCSNTWHGTFPINAYTTGPCTPSPAPNYSRALWRVAAEEYVE
ITRVGDFHYVTGMTTDNVRCPCQVPAPEFFTELDGVRLHRYAPACKPLLRDEVTFQVGLN
QFPVGSQLPCEP
>5769
SGSWLKDVWDWICTVLSDFKTWLQSKLLPRLPGVPFFSCQRGYKGVWRGDGVMQTICPCG
AQISGHVKNGSMRIVGPKTCSNTWHGTFPINAYTTGPCTPSPAPNYSRALWRVTAEEYVE
ITRVGDFHYVTGMTTDNVKCPCQVPAPEFFTELDGVRLHRYAPACKPLLRDEVTFQVGLN
QFPVGSQLPCEP
>5773
SGSWLRDVWDWICTVLTDFKTWLQSKLLPRLPGVPFLSCQRGYKGVWRGDGIMQTTCPCG
AQISGHVKNGSMRIVGPKTCSNTWHGTFPINAYTTGPCTPSPAPNYSRALWRVAAEEYVE
VTRVGDFHYVTGMTADNLKCPCQVPAPEFFTELDGVRLHRYAPACKPLLRDEVTFQVGLN
QFPVGSQLPCEP
>5776
SCSWLTDVWDWICTVLTDFKTWLQSKIMPRLPGIPFFSCQRGYKGVWLGDGIMQTTCPCG
AQISGHVKNGSMKIVGPKTCSNTWHGTFPINAYTTGPCTPSPAPNYSKALWRVAAEEYVE
VTRVGDFHYVTGMTTDNVKCPCQVPAPEFFTELDGVRLHRYAPVCKPLLRDEVTFQVGLN
QYPVGSQLPCEP
>5775
SGSWLRDVWDWICTVLTDFKTWLQSKLLPRLPGIPFLSCQRGYKGVWRGDGIMQTTCPCG
AQISGHVKNGSMKIVGPKTCSNTWHGTFPINAYTTGPCTPSPAPNYSRALWRVAAEEYVE
VTRVGDFHYVTGMTTDNVKCPCQVPAPEFFTELDGVRLHRYAPACKPLLRDEVTFQVGLN
QYPVGSQLPCEP
>5774
SGSWLRDVWDWICTVLTDFKTWLQSKLLPRLPGIPFFSCQRGYKGVWRGDGIMQTTCPCG
AQISGHVKNGSMRIVGPKTCSNTWHGTFPINTYTTGPCTPSPAPNYSRALWRVAAEEYVE
VTRVGDFHYVTGMTTDNVKCPCQVPAPEFFTELDGVRLHRYAPACKPLLRDEVTFQVGLN
QYPVGSQLPCEP
>5772
SGSWLRDVWDWICTVLTDFKTWLQSKLLPRLPGVPFLSCQRGYKGVWRGDGIMQTTCPCG
AQISGHVKNGSMRIVGPKTCSNTWHGTFPINAYTTGPCTPSPAPNYSRALWRVAAEEYVE
VTRVGDFHYVTGMTTDNVKCPCQVPAPEFFTELDGVRLHRYAPACKPLLRDEVTFQVGLN
QYPVGSQLPCEP
>5771
SGSWLRDVWDWICTVLTDFKTWLQSKLLPRLPGVPFLSCQRGYKGVWRGDGIMQTTCPCG
AQISGHVKNGSMRIVGPKTCSNTWHGTFPINAYTTGPCTPSPAPNYSRALWRVAAEEYVE
VTRVGDFHYVTGMTTDNVKCPCQVPAPEFFTELDGVRLHRYAPACKPLLRDEVTFQVGLN
QFPVGSQLPCEP
>5768
SGSWLRDVWDWICTVLTDFKTWLQSKLLPRLPGVPFFSCQRGYKGVWRGDGIMQTTCPCG
AQISGHVKNGSMRIVGPKTCSNTWHGTFPINAYTTGPCTPSPAPNYSRALWRVAAEEYVE
VTRVGDFHYVTGMTTDNVKCPCQVPAPEFFTELDGVRLHRYAPACKPLLRDEVTFQVGLN
QFPVGSQLPCEP
>5777
SGSWLRDVWDWICTVLIDFKTWLQSKLLPRLPGIPFFSCQRGYKGVWRGDGVMQTTCSCG
AQISGHVKNGSMRIVGPKTCSNTWHGTFPINAYTTGPCTPSPAPNYSKALWRVAAEEYVE
VTRVGDFHYVTGMTTDNVKCPCQVPAPEFFTELDGVRLHRYAPACKPLLRDEVTFQVGLN
HFPVGSQLPCEP
>5767
SGSWLRDVWDWICTVLIDFKTWLQSKLLPRLPGVPFFSCQRGYKGVWRGDGVMQTTCPCG
AQISGHVKNGSMRIVGPKTCSNTWHGTFPINAYTTGPCTPSPAPNYSRALWRVAAEEYVE
VTRVGDFHYVTGMTTDNVKCPCQVPAPEFFTELDGVRLHRYAPACKPLLRDEVTFQVGLN
QFPVGSQLPCEP
>5766
SGSWLRDVWDWICTVLTDFKTWLQSKLLPRLPGVPFFSCQRGYKGVWRGDGVMQTTCPCG
AQISGHVKNGSMRIVGPKTCSNTWHGTFPINAYTTGPCTPSPAPNYSRALWRVAAEEYVE
VTRVGDFHYVTGMTTDNVKCPCQVPAPEFFTELDGVRLHRYAPACKPLLRDEVTFQVGLN
QFPVGSQLPCEP
>5781
SGSWLRDVWYWICTVLTDFKTWLQSKLLPRLPGVPFFSCQRGYKGVWRGDGIMYTTCSCG
AQITGHVKNGSMRIVGPKTCSNTWYGTFPINAYTTGPCTPSPAPSYSRALWRVAAEEYVE
VTRVGDFHYVTGMTTDNVKCPCQVPAPEFFTELDGVRLHRYAPACKPLLRDEVTFQVGLN
QFPVGSQLPCEP
>5782
SGSWLRDVWDWICTVLTDFKTWLQSKLLPRLPGIPFLSCQRGYKGVWRGDGVMQTTCPCG
AQIAGHVKNGSMRIVGPKTCSNTWHGTFPINAYTTGPCTPSPAPNYSRALWRVAAEEYVE
VTRVGDFHYVTGMTTDNVKCPCQVPAPEFFTELDGVRLHRYAPACKPLLRDEVTFQVGLN
QFPVGSQLPCEP
>5780
SGSWLRDVWDWICTVLTDFKTWLQSKLLPRLPGIPFFSCQRGYKGVWRGDGVMQTTCPCG
AQITGHVKNGSMRIVGPKTCSNTWHGTFPINAYTTGPCTPSPAPNYSRALWRVAAEEYVE
VTRVGDFHYVTGMTTDNVKCPCQVPAPEFFTELDGVRLHRYAPACKPLLRDEVTFQVGLN
QFPVGSQLPCEP
>5779
SGSWLRDVWDWICTVLTDFKTWLQSKLLPRLPGVPFFSCQRGYKGVWRGDGVMQTTCPCG
AQITGHVKNGSMRIVGPKTCSNTWHGTFPINAYTTGPCTPSPAPNYSRALWRVAAEEYVE
VTRVGDFHYVTGMTTDNVKCPCQVPAPEFFTEVDGVRLHRYAPACKPLLRDEVTFQVGLN
QFPVGSQLPCEP
>5783
SGSWLRDVWDWICTVLTDFKTWLQSKLLPRLPGVPFFSCQRGYKGVWRGDGVMQTICPCG
AQIAGHVKNGSMRIVGPKTCSNTWHGTFPINAYTTGSCTPSPAPNYSRALWRVAAEEYVE
VTRVGDFHYVTGMTTDNVKCPCQVPAPEFFTELDGVRLHRYAPACKPLLRDEVSFQVGFN
QFPVGSQLPCEP
>5778
SGSWLRDVWDWICTVLTDFKTWLQSKLLPRLPGVPFFSCQRGYKGVWRGDGVMQTTCPCG
AQIAGHVKNGSMRIVGPKTCSNTWHGTFPINAYTTGPCTPSPAPNYSRALWRVAAEEYVE
VTRVGDFHYVTGMTTDNVKCPCQVPAPEFFTELDGVRLHRYAPACKPLLRDEVTFQVGLN
QFPVGSQLPCEP
>5765
SGSWLRDVWDWICTVLTDFKTWLQSKLLPRLPGVPFFSCQRGYKGVWRGDGVMQTTCPCG
AQITGHVKNGSMRIVGPKTCSNTWHGTFPINAYTTGPCTPSPAPNYSRALWRVAAEEYVE
VTRVGDFHYVTGMTTDNVKCPCQVPAPEFFTELDGVRLHRYAPACKPLLRDEVTFQVGLN
QFPVGSQLPCEP
>5787
SGSWLRDVWDWICTVLTDFKTWLQSKLLPRLPGVPFFSCQRGYKGVWLGDGVMQTTCPCG
AQISGHVKNGSMKIVGPKTCSNTWYGTFPINAYTTGPCTPSPAPNYSKALWRVAAEEYVE
VTRVGEFHYVTGMTTDNVKCPCQVPSPEFFTELDGVRLHRYAPACKPLLRDEVTFQVGLN
QYPVGSQLPCEP
>5786
SGSWLRDVWDWICTVLTDFKTWLQSKLLPRLPGVPFFSCQRGYKGVWRGDGVMQTTCPCG
AQISGHVKNGSMRIVGPKTCSNTWHGTFPINAYTTGPCTPSPAPNYSRALWRVAAEEYVE
VTRVGDFHYVTGMTTDNVKCPCQVPAPEFFTELDGVRLHRYAPACKPLLRDEVTFQVGLN
QYPVGSQLPCEP
>5785
SGSWLRDVWDWICTVLTDFKTWLQSKLLPRLPGVPFFSCQRGYKGVWRGDGVMQTTCPCG
AQITGHVKNGSMRIVGPKTCSNTWHGTFPINAYTTGPCTPSPAPNYSRALWRVAAEEYVE
VTRVGDFHYVTGMTTDNVKCPCQVPAPEFFTELDGVRLHRYAPACKPLLRDEVTFQVGLN
QYPVGSQLPCEP
>5790
SGSWLRDVWDWICTVLTDFKTWLQSKLLPRLPGVPFFSCQRGYKGVWRGDGIMHTTCPCG
AQITGHVKNGSMRIVGPKTCSNTWHGTFPINAYTTGPCTPSPAPNYSRALWRVAAEEYVE
VTRVGDFHYVTGMTTDNIKCPCQVPAPEFFTELDGVRLHRYAPACKPLLRDEVTFQVGLN
QYPVGSQLPCEP
>5792
SGSWLRDVWDWICTVLTDFKTWLQSKLVPRLPGVPFLSCQRGYRGVWRGDGIMQTTCPCG
AHITGHVKNGSMRIVGPKTCSNTWHGTFPINAYTTGPCTPSPAPNYSRALWRVAAEEYVE
VTRVGDFHYVTGMTTDNVKCPCQVPAPEFFTELDGVRLHRYAPACKPLLRDEVTFQVGLN
QYPVGSQLPCEP
>5791
SGSWLRDVWDWICTVLTDFKTWLQSKLVPRLPGVPFLSCQRGYRGVWRGDGIMQTTCPCG
AHITGHVKNGSMRIVGPKTCSNTWHGTFPINAYTTGPCTPSPAPNYSRALWRVAAEEYVE
VTRVGDFHYVTGMTTDNVKCPCQVPAPEFFTELDGVRLHRYAPACKPLLRDEVTFQVGLN
QYPVGSQLPCEP
>5789
SGSWLRDVWDWICTVLTDFKTWLQSKLMPRLPGVPFLSCQRGYKGVWRGDGIMQTTCPCG
AQITGHVKNGSMRIVGPKTCSNTWHGTFPINAYTTGPCTPSPAPNYSRALWRVAAEEYVE
VTRVGDFHYVTGMTTDNVKCPCQVPAPEFFTELDGVRLHRYAPACKPLLRDEVTFQVGLN
QYPVGSQLPCEP
>5788
SGSWLRDVWDWICTVLTDFKTWLQSKLLPRLPGVPFFSCQRGYKGVWRGDGIMQTTCPCG
AQITGHVKNGSMRIVGPKTCSNTWHGTFPINAYTTGPCTPSPAPNYSRALWRVAAEEYVE
VTRVGDFHYVTGMTTDNVKCPCQVPAPEFFTELDGVRLHRYAPACKPLLRDEVTFQVGLN
QYPVGSQLPCEP
>5784
SGSWLRDVWDWICTVLTDFKTWLQSKLLPRLPGVPFFSCQRGYKGVWRGDGVMQTTCPCG
AQITGHVKNGSMRIVGPKTCSNTWHGTFPINAYTTGPCTPSPAPNYSRALWRVAAEEYVE
VTRVGDFHYVTGMTTDNVKCPCQVPAPEFFTELDGVRLHRYAPACKPLLRDEVTFQVGLN
QYPVGSQLPCEP
>5764
SGSWLRDVWDWICTVLTDFKTWLQSKLLPRLPGVPFFSCQRGYKGVWRGDGVMQTTCPCG
AQITGHVKNGSMRIVGPKTCSNTWHGTFPINAYTTGPCTPSPAPNYSRALWRVAAEEYVE
VTRVGDFHYVTGMTTDNVKCPCQVPAPEFFTELDGVRLHRYAPACKPLLRDEVTFQVGLN
QYPVGSQLPCEP
>5797
SGSWLRDVWDWICTVLSDFKTWLQSKLLPRLPGVPFLSCQRGYKGVWRGDGIMQTSCPCG
AQIAGHVKNGSMRIVGPKTCSNTWHGTFPINAHTTGPCTPSPAPNYSKALWRVAAEEYVE
VTRVGDFHYVTGMTTDNVKCPCQVPAPEFFTEVDGVRLHRYAPACKPLLRDEVTFQVGLN
QFPVGSQLPCEP
>5796
SGSWLRDVWDWICTVLTDFKTWLQSKLLPRLPGVPFLSCQRGYKGVWRGDGVMQTTCPCG
AQIAGHVKNGSMRIVGPKTCSNTWHGTFPINAYTTGPCTPSPAPNYSKALWRVAAEEYVE
VTRVGDFHYVTGMTTDNIRCPCQVPAPEFFTELDGVRLHRYAPVCKPLLRDEVTFQVGLN
QFPVGSQLPCEP
>5798
SGSWLRDVWDWICTVLTDFKTWLQSKLLPRLPGIPFLSCQRGYKGVWRGDGVMQTTCPCG
AQIAGHVKNGSMRIVGPKTCSNTWHGTFPINAYTTGPCTPSPAPNYSKALWRVAAEEYVE
VTRVGDFHYVTGMTTDNVKCPCQVPAPEFFTELDGVRLHRYAPACKPLLRDEVTFQVGLN
QYPVGSQLPCEP
>5795
SGSWLRDVWDWICTVLTDFKTWLQSKLLPRLPGVPFLSCQRGYKGVWRGDGVMQTTCPCG
AQIAGHVKNGSMRIVGPKTCSNTWHGTFPINAYTTGPCTPSPAPNYSKALWRVAAEEYVE
VTRVGDFHYVTGMTTDNVKCPCQVPAPEFFTELDGVRLHRYAPACKPLLRDEVTFQVGLN
QYPVGSQLPCEP
>5801
SGSWLRDVWDWICTVLSDFKTWLQSKLLPRLPGIPFLSCQRGYKGVWRGDGVMQTTCPCG
AQIAGHVKNGSMRIVGPKTCSNTWHGTFPINAYTTGPCTPSPAPNYSRALWRVAAEEYVE
ITRVGDFHYVTGMTTDNVKCPCQVPAPEFFTELDGVRLHRYAPACKPLLRDEVTFQVGLN
QYPVGSQLPCEP
>5800
SGSWLRDVWDWICTVLTDFKTWLQSKLLPRLPGVPFLSCQRGYKGVWRGDGVMQTTCPCG
AQIAGHVKNGSMRIVGPKTCSNTWHGTFPINAYTTGPCTPSPAPNYSRALWRVAAEEYVE
VTRVGDFHYVTGMTTDNVKCPCQVPAPEFFTELDGVRLHRYAPACKPLLRDEVTFQVGLN
QYPVGSQLPCEP
>5803
SGSWLRDVWDWICTVLTDFKTWLQSKLLPRLPGIPFFSCQRGYKGVWRGDGVMQTTCPCG
AQIAGHVKNGSMRIVGPKTCSNTWHGTFPINAYTTGPCTPTPAPNYSRALWRVAAEEYVE
VTRVGDFHYVTGMTTDNIKCPCQVPAPEFFTELDGVRLHRYAPACKPLLRDEVTFQVGLN
QYPVGSQLPCEP
>5809
SGSWLRDVWDWICTVLTDFKTWLQSKLLPRLPGVPFFSCQRGYKGVWRGDGIMQTICPCG
AQIAGHVKNGSMKIVGPKTCSNTWHGTFPINAYTTGPCTPSPAPNYSRALWRVAAEEYVE
VTRMGDFHYVTGMTTDNVKCPCQVPAPEFFTEVDGVRLHRYAPACKPLLRDEVTFQVGLN
QYPVGSQLPCEP
>5808
SGSWLRDVWDWICTVLTDFKTWLQSKLLPRLPGVPFFSCQRGYKGVWRGDGIMQTICPCG
AQIAGHVKNGSMKIVGPKTCSNTWHGTFPINAYTTGPCTPSPAPNYSRALWRVAAEEYVE
VTRMGDFHYVTGMTTDNVKCPCQVPAPEFFTEVDGVRLHRYAPACKPLLRDEVTFQVGLN
QYPVGSQLPCEP
>5807
SGSWLRDVWDWICTVLTDFKTWLQSKLLPRLPGVPFFSCQRGYKGVWRGDGIMQTICPCG
AQIAGHVKNGSMKIVGPKTCSNTWHGTFPINTYTTGPCTPSPAPNYSRALWRVAAEEYVE
VTRMGDFHYVTGMTTDNVKCPCQVPAPEFFTELDGVRLHRYAPACKPLLRDEVTFQVGLN
QYPVGSQLPCEP
>5806
SGSWLRDVWDWICTVLTDFKTWLQSKLLPRLPGVPFFSCQRGYKGVWRGDGIMQTICPCG
AQIAGHVKNGSMKIVGPKTCSNTWHGTFPINAYTTGPCTPSPAPNYSRALWRVAAEEYVE
VTRVGDFHYVTGMTTDNVKCPCQVPAPEFFTELDGVRLHRYAPACKPLLRDEVTFQVGLN
QYPVGSQLPCEP
>5812
SGSWLRDIWDWICTVLTDFKTWLQSKLLPRLPGIPFLSCQRGYKGVWRGDGVMQTTCPCG
AQIAGHVKNGSMKIVGPKTCSNTWHGTFPINAYTTGPCTPSPAPNYSRALWRVAAEEYVE
VTRVGEFHYVTGMTTDNVKCPCQVPAPEFFTELDGVRLHRYAPVCKPLLRDEVTFQVGLN
QYPVGSQLPCEP
>5811
SGSWLREIWDWICTVLSDFKTWLQSKLLPRLPGIPFLSCQRGYKGVWRGDGVMQTICPCG
AQIAGHVKNGSMKIVGPKTCSNTWHGTFPINAYTTGPCTPSPAPNYSRALWRVAAEEYVE
VTRVGDFHYVTGMTTDNVKCPCQVPAPEFFTEVDGVRLHRYAPVCKPLLRDEVTFQVGLN
QYPVGSQLPCEP
>5810
SGSWLRDVWDWICTVLTDFKTWLQSKLLPRLPGIPFLSCQRGYKGVWRGDGVMQTICPCG
AQIAGHVKNGSMKIVGPKTCSNTWHGTFPINAYTTGPCTPSPAPNYSRALWRVAAEEYVE
VTRVGDFHYVTGMTTDNVKCPCQVPAPEFFTELDGVRLHRYAPVCKPLLRDEVTFQVGLN
QYPVGSQLPCEP
>5805
SGSWLRDVWDWICTVLTDFKTWLQSKLLPRLPGIPFFSCQRGYKGVWRGDGIMQTICPCG
AQIAGHVKNGSMKIVGPKTCSNTWHGTFPINAYTTGPCTPSPAPNYSRALWRVAAEEYVE
VTRVGDFHYVTGMTTDNVKCPCQVPAPEFFTELDGVRLHRYAPACKPLLRDEVTFQVGLN
QYPVGSQLPCEP
>5814
SGSWLRDVWDWICTVLTDFKTWLQSKLLPRLPGIPFLSCQRGYKGVWRGDGVMQTTCPCG
AQIAGHVKNGSMKIVGPKTCSNTWHGTFPINAYTTGPCTPSPAPNYSRALWRVAAEEYVE
VTRVEDFHYVTGMTTDNVKCPCQVPAPEFFTELDGVRLHRYAPACKPLLRDEVTFQVGLY
QYPVGSQLPCEP
>5813
SGSWLRDVWDWICTVLTDFKTWLQSKLLPRLPGVPFLSCQRGYKGVWRGDGVMQTTCPCG
AQIAGHVKNGSMKIVGPKTCSNTWHGTFPINAYTTGPCTPSPAPNYSRALWRVAAEEYVE
VTRVGDFHYVTGMTTDNVKCPCQVPAPEFFTELDGVRLHRYAPACKPLLRDEVTFQVGLN
QYPVGSQLPCEP
>5804
SGSWLRDVWDWICTVLTDFKTWLQSKLLPRLPGVPFLSCQRGYKGVWRGDGVMQTICPCG
AQIAGHVKNGSMKIVGPKTCSNTWHGTFPINAYTTGPCTPSPAPNYSRALWRVAAEEYVE
VTRVGDFHYVTGMTTDNVKCPCQVPAPEFFTELDGVRLHRYAPACKPLLRDEVTFQVGLN
QYPVGSQLPCEP
>5802
SGSWLRDVWDWICTVLTDFKTWLQSKLLPRLPGVPFLSCQRGYKGVWRGDGVMQTTCPCG
AQIAGHVKNGSMKIVGPKTCSNTWHGTFPINAYTTGPCTPSPAPNYSRALWRVAAEEYVE
VTRVGDFHYVTGMTTDNVKCPCQVPAPEFFTELDGVRLHRYAPACKPLLRDEVTFQVGLN
QYPVGSQLPCEP
>5799
SGSWLRDVWDWICTVLTDFKTWLQSKLLPRLPGVPFLSCQRGYKGVWRGDGVMQTTCPCG
AQIAGHVKNGSMRIVGPKTCSNTWHGTFPINAYTTGPCTPSPAPNYSRALWRVAAEEYVE
VTRVGDFHYVTGMTTDNVKCPCQVPAPEFFTELDGVRLHRYAPACKPLLRDEVTFQVGLN
QYPVGSQLPCEP
>5794
SGSWLRDVWDWICTVLTDFKTWLQSKLLPRLPGVPFLSCQRGYKGVWRGDGVMQTTCPCG
AQIAGHVKNGSMRIVGPKTCSNTWHGTFPINAYTTGPCTPSPAPNYSKALWRVAAEEYVE
VTRVGDFHYVTGMTTDNVKCPCQVPAPEFFTELDGVRLHRYAPACKPLLRDEVTFQVGLN
QYPVGSQLPCEP
>5815
SGSWLRDVWDWIRSVLTDLKTWPQSKPLPRLPGFPPLPCQRGYKGVWRGDGVTQTTRPRG
AQIAGHVKNGSMRIVGPKTCCNTWYGTFPINAYTTGPSTPSPAPNYSKALWRVAAEEYVE
VTRVGDFHYVTGMTTDNVKCPCQVPAPEFFTELDGVRLHRYAPACKPLLRDEVTFQVGLN
QYPVGSQLPCEP
>5793
SGSWLRDVWDWICTVLTDFKTWLQSKLLPRLPGVPFLSCQRGYKGVWRGDGVMQTTCPCG
AQIAGHVKNGSMRIVGPKTCSNTWHGTFPINAYTTGPCTPSPAPNYSKALWRVAAEEYVE
VTRVGDFHYVTGMTTDNVKCPCQVPAPEFFTELDGVRLHRYAPACKPLLRDEVTFQVGLN
QYPVGSQLPCEP
>5763
SGSWLRDVWDWICTVLTDFKTWLQSKLLPRLPGVPFFSCQRGYKGVWRGDGVMQTTCPCG
AQITGHVKNGSMRIVGPKTCSNTWHGTFPINAYTTGPCTPSPAPNYSRALWRVAAEEYVE
VTRVGDFHYVTGMTTDNVKCPCQVPAPEFFTELDGVRLHRYAPACKPLLRDEVTFQVGLN
QYPVGSQLPCEP
>5732
SGSWLRDVWDWICTVLTDFKTWLQSKLLPRLPGVPFLSCQRGYKGVWRGDGVMQTTCPCG
AQITGHVKNGSMRIVGPKTCSNTWHGTFPINAYTTGPCTPSPAPNYSRALWRVAAEEYVE
VTRVGDFHYVTGMTTDNVKCPCQVPAPEFFTELDGVRLHRYAPACKPLLRDEVTFQVGLN
QYPVGSQLPCEP
>5730
SGSWLRDVWDWICTVLTDFKTWLQSKLLPRLPGVPFLSCQRGYKGVWRGDGVMQTTCPCG
AQITGHVKNGSMRIVGPKTCSNTWHGTFPINAYTTGPCTPSPAPNYSRALWRVAAEEYVE
VTRVGDFHYVTGMTTDNVKCPCQVPAPEFFTELDGVRLHRYAPACKPLLRDEVTFQVGLN
QYPVGSQLPCEP
>5817
SGSWLRDVWDWICTVLADFKTWLQSKLLPRLPGIPFLSCQRGYRGVWRGDGVMHTTCPCG
AQITGHVKNGSMRIVGPKTCSNTWHGTFPINAYTTGPCTPSPAPNYSRALWRVAAEEYVE
VARVGDFHYVTGMTTDNVKCPCQVPAPEFFTELDGVRLHRYAPACKPLLREEVTFQVGLN
QYPVGSQLPCEP
>5816
SGSWLRDVWDWICTVLSDFKTWLQSKLLPRLPGIPFLSCQRGYKGVWRGDGVMHTTCPCG
AQITGHVKNGSMRIVGPKTCSNTWHGTFPINAYTTGPCTPSPAPNYSRALWRVAAEEYVE
VTRVGDFHYVTGMTTDNVKCPCQVPAPEFFTELDGVRLHRYAPACKPLLREEVTFQVGLN
QYPVGSQLPCEP
>5729
SGSWLRDVWDWICTVLTDFKTWLQSKLLPRLPGVPFLSCQRGYKGVWRGDGVMQTTCPCG
AQITGHVKNGSMRIVGPKTCSNTWHGTFPINAYTTGPCTPSPAPNYSRALWRVAAEEYVE
VTRVGDFHYVTGMTTDNVKCPCQVPAPEFFTELDGVRLHRYAPACKPLLREEVTFQVGLN
QYPVGSQLPCEP
>5728
SGSWLRDVWDWICTVLTDFKTWLQSKLLPRLPGVPFLSCQRGYKGVWRGDGVMQTTCPCG
AQITGHVKNGSMRIVGPKTCSNTWHGTFPINAYTTGPCTPSPAPNYSRALWRVAAEEYVE
VTRVGDFHYVTGMTTDNVKCPCQVPAPEFFTELDGVRLHRYAPACKPLLREEVTFQVGLN
QYPVGSQLPCEP
>5819
SGSWLRDVWDWICTVLSDFKTWLQSKLLPRLPGVPFLSCQRGYKGVWRGDGVMQTTCPCG
AQIAGHVKNGSMRIVGPKTCSNTWHGTFPINAYTTGPCTPSPAPNYSRALWRVAAEEYVE
VTRVGDFHYITGMTTDNIKCPCQVPAPEFFTEVDGVRLHRYAPACKPLLRDEVTFQVGLN
QYLVGSQLPCEP
>5818
SGSWLRDVWDWICTVLTDFKTWLQSKLLPRLPGVPFLSCQRGYKGVWRGDGVMQTTCPCG
AQIAGHVKNGSMRIVGPKTCSNTWHGTFPINAYTTGPCTPSPAPNYSRALWRVAAEEYVE
VTRVGDFHYITGMTTDNVKCPCQVPAPEFFTEVDGVRLHRYAPACKPLLREEVTFQVGLN
QYLVGSQLPCEP
>5727
SGSWLRDVWDWICTVLTDFKTWLQSKLLPRLPGVPFLSCQRGYKGVWRGDGVMQTTCPCG
AQITGHVKNGSMRIVGPKTCSNTWHGTFPINAYTTGPCTPSPAPNYSRALWRVAAEEYVE
VTRVGDFHYVTGMTTDNVKCPCQVPAPEFFTEVDGVRLHRYAPACKPLLREEVTFQVGLN
QYLVGSQLPCEP
>5689
SGSWLRDVWDWICTVLTDFKTWLQSKLLPRLPGVPFLSCQRGYKGVWRGDGVMQTTCPCG
AQITGHVKNGSMRIVGPKTCSNTWHGTFPINAYTTGPCTPSPAPNYSRALWRVAAEEYVE
VTRVGDFHYVTGMTTDNVKCPCQVPAPEFFTEVDGVRLHRYAPACKPLLREEVTFQVGLN
QYLVGSQLPCEP
>5356
SGSWLRDVWDWICTVLTDFKTWLQSKLLPRLPGVPFFSCQRGYKGVWRGDGIMQTTCPCG
AQITGHVKNGSMRIVGPKTCSNTWHGTFPINAYTTGPCTPSPAPNYSRALWRVAAEEYVE
VTRVGDFHYVTGMTTDNVKCPCQVPAPEFFTEVDGVRLHRYAPACKPLLREEVTFQVGLN
QYLVGSQLPCEP
>5823
SGSWLRDVWDWICTVLTDFKTWLQSKLLPRLPGIPFYSCQRGYKGVWRGDGIMQTTCPCG
AQITGHVKNGSMRIVGPKTCSNTWHGTFPINAYTTGPCTPSPAPNYSRALWRVAAEEYVE
VTRVGDFHYVTGMTTDNVKCPCQVPAPEFFTEVDGVQLHRYAPACKPLLRDEVTFQVGLN
QYLVGSQLPCEP
>5822
SGSWLRDVWDWICTVLTDFKTWLQSKLLPRLPGIPFFSCQRGYKGVWRGDGIMQTTCPCG
AQITGHVKNGSMRIVGPKTCSNTWHGTFPINAYTTGPCTPSPAPNYSRALWRVAAEEYVE
VTRVGDFHYVTGMTTDNVKCPCQVPAPEFFTEVDGVRLHRYAPACKPLLRDEVTFQVGLN
QYLVGSQLPCEP
>5821
SGSWLRDVWDWICTVLTDFKTWLQSKLLPRLPGVPFFSCQRGYKGVWRGDGIMQTTCPCG
AQITGHVKNGSMRIVGPKTCSNTWHGTFPINAYTTGPCTPSPAPNYSRALWRVAAEEYVE
VTRVGDFHYVTGMTTDNVKCPCQVPAPEFFTEVDGVRLHRYAPACKPLLREEVTFQVGLN
QYLVGSQLPCEP
>5825
SGSWLRDVWDWICTVLTDFKTWLQSKLLPRLPGVPFFSCQRGYKGVWRGDGIMQTTCPCG
AQITGHVKTGSMRIVGPKTCSNTWHGTFPINAYTTGPCTPSPAPNYTRALWRVAAEEYVE
VTRVGDFHYVTGMTTDNVKCPCQVPAPEFFTEVDGVRLHRYAPACKPLLREEVTFQVGLN
QYLVGSQLPCEP
>5824
SGSWLRDVWDWICTVLTDFKTWLQSKLLPRLPGVPFFSCQRGYKGVWRGDGIMQTTCPCG
AQITGHVKTGSMRIVGPKTCSNTWHGTFPINAYTTGPCTPSPAPNYSRALWRVAAEEYVE
VTRVGDFHYVTGMTTDNVKCPCQVPAPEFFTEVDGVRLHRYAPACKPLLREEVTFQVGLN
QYLVGSQLPCEP
>5820
SGSWLRDVWDWICTVLTDFKTWLQSKLLPRLPGVPFFSCQRGYKGVWRGDGIMQTTCPCG
AQITGHVKNGSMRIVGPKTCSNTWHGTFPINAYTTGPCTPSPAPNYSRALWRVAAEEYVE
VTRVGDFHYVTGMTTDNVKCPCQVPAPEFFTEVDGVRLHRYAPACKPLLREEVTFQVGLN
QYLVGSQLPCEP
>5355
SGSWLRDVWDWICTVLTDFKTWLQSKLLPRLPGVPFFSCQRGYKGVWRGDGIMQTTCPCG
AQITGHVKNGSMRIVGPKTCSNTWHGTFPINAYTTGPCTPSPAPNYSRALWRVAAEEYVE
VTRVGDFHYVTGMTTDNVKCPCQVPAPEFFTEVDGVRLHRYAPACKPLLREEVTFQVGLN
QYLVGSQLPCEP
>5836
SGSWLRDVWDWICTVLTDFKTWLQSKLLPRLPGVPFLSCQRGYKGVWRGDGIMQTTCPCG
AQIAGHVKNGSMRIVGPRTCSNTWHGTFPINAYTTGPCTPSPAPNYSRALWRVAAEEYVE
VTRVGDFHYVTGMTTDNVKCPCQVPAPEFFTEVDGVRLHRYAPACKPLLREEVTFQVGLN
QYLVGSQLPCEP
>5837
SGSWLRDVWDWICTVLTDFKTWLQSKLLPRLPGVPFISCQRGYKGVWRGDGIMQTTCPCG
AQITGHVKNGSMRIVGPRTCSNTWHGTFPINAYTTGPCTPSPAPNYSRALWRVAAEEYVE
VTRVGDFHYVTGMTTDNVKCPCQVPAPEFFTEVDGVRLHRYAPACRPLLREEVTFQVGLN
QYLVGSQLPCEP
>5835
SGSWLRDVWDWICTVLTDFKTWLQSKLLPRLPGVPFLSCQRGYKGVWRGDGIMQTTCPCG
AQITGHVKNGSMRIVGPRTCSNTWHGTFPINAYTTGPCTPSPAPNYSRALWRVAAEEYVE
VTRVGDFHYVTGMTTDNVKCPCQVPAPEFFTEVDGVRLHRYAPACKPLLREEVTFQVGLN
QYLVGSQLPCEP
>5834
SGSWLRDVWDWICTVLTDFKTWLQSKLLPRLPGVPFLSCQRGYKGVWRGDGIMQTTCPCG
AQITGHVKNGSMRIVGPRTCSNTWHGTFPINAYTTGPCTPSPAPNYSRALWRVAAEEYVE
VTRVGDFHYVTGMTTDNVKCPCQVPAPEFFTEVDGVRLHRYAPACKPLLREEVTFQVGLN
QYLVGSQLPCEP
>5833
SGSWLRDVWDWICTVLTDFKTWLQSKLLPRLPGVPFLSCQRGYKGVWRGDGIMQTTCPCG
AQITGHVKNGSMRIVGPRTCSNTWHGTFPINAYTTGPCTPSPAPNYSRALWRVAAEEYVE
VTRVGDFHYVTGMTTDNVKCPCQVPAPEFFTEVDGVRLHRYAPACKPLLREEVTFQVGLN
QYLVGSQLPCEP
>5832
SGSWLRDVWDWICTVLTDFKTWLQSKLLPRLPGVPFLSCQRGYKGVWRGDGIMQTTCPCG
AQITGHVKNGSMRIVGPRTCSNTWHGTFPINAYTTGPCTPSPAPNYSRALWRVAAEEYVE
VTRVGDFHYVTGMTTDNVKCPCQVPAPEFFTEVDGVRLHRYAPACKPLLREEVTFQVGLN
QYLVGSQLPCEP
>5840
SGSWLRDVWDWICTVLTDFKTWLQSKLLPRLPGVPFFSCQRGYKGVWRGDGIMQTTCPCG
AQITGHVKNGSMRIVGPRTCSNTWHGTFPINAYTTGPCTPSPAPNYSRALWRVAAEEYVE
VTRVGDFHYVTGMTTDNVKCPCQVPAPEFFTEVDGVRLHRYAPACKPLLREEVTFQVGLN
QYLVGSQLPCEP
>5839
SGSWLRDVWDWICTVLTDFKTWLQSKLLPRLPGVPFFSCQRGYKGVWRGDGIMQTTCPCG
AQITGHVKNGSMRIVGPRTCSNTWHGTFPINAYTTGPCTPSPAPNYSRALWRVAAEEYVE
VTRVGDFHYVTGMTTDNVKCPCQVPAPEFFTEVDGVRLHRYAPACKPLLREEVTFQVGLN
QYLVGSQLPCEP
>5838
SGSWLRDVWDWICTVLTDFKTWLQSKLLPRLPGVPFFSCQRGYKGVWRGDGIMQTTCPCG
AQITGHVKNGSMRIVGPRTCSNTWHGTFPINAYTTGPCTPSPAPNYSRALWRVAAEEYVE
VTRVGDFHYVTGMTTDNVKCPCQVPAPEFFTEVDGVRLHRYAPACKPLLREEVTFQVGLN
QYLVGSQLPCEP
>5831
SGSWLRDVWDWICTVLTDFKTWLQSKLLPRLPGVPFFSCQRGYKGVWRGDGIMQTTCPCG
AQITGHVKNGSMRIVGPRTCSNTWHGTFPINAYTTGPCTPSPAPNYSRALWRVAAEEYVE
VTRVGDFHYVTGMTTDNVKCPCQVPAPEFFTEVDGVRLHRYAPACKPLLREEVTFQVGLN
QYLVGSQLPCEP
>5830
SGSWLRDVWDWICTVLTDFKTWLQSKLLPRLPGVPFFSCQRGYKGVWRGDGIMQTTCPCG
AQITGHVKNGSMRIVGPRTCSNTWHGTFPINAYTTGPCTPSPAPNYSRALWRVAAEEYVE
VTRVGDFHYVTGMTTDNVKCPCQVPAPEFFTEVDGVRLHRYAPACKPLLREEVTFQVGLN
QYLVGSQLPCEP
>5829
SGSWLRDVWDWICTVLTDFKTWLQSKLLPRLPGVPFFSCQRGYKGVWRGDGIMQTTCPCG
AQITGHVKNGSMRIVGPRTCSNTWHGTFPINAYTTGPCTPSPAPNYSRALWRVAAEEYVE
VTRVGDFHYVTGMTTDNVKCPCQVPAPEFFTEVDGVRLHRYAPACKPLLREEVTFQVGLN
QYLVGSQLPCEP
>5844
SGSWLRDVWDWICSVLTDFKTWLQSKLLPRLPGVPFFSCQRGYKGVWRGDGIMQTTCPCG
AQITGHVKNGSMRIVGPRTCSNTWHGTFPINAYTTGPCTPSPAPNYSRALWRVAAEEYVE
VTRVGDYHYITGMTTDNIKCPCQVPAPEFFTEVDGVRLHRYAPACKPLLREEVTF*VGLN
QYLVGSQLPCEP
>5845
SGSWLRDVWDWICTVLADFKTWLQSKLLPRLPGVPFLSCQRGYKGVWRGDGIMQTTCPCG
AQITGHVKNGSMRIVGPRTCSNTWHGTFPINAYTTGPCTPSPAPNYSRALWRVAAEEYVE
VTRVGDFHYITGMTTDNVKCPCQVPAPEFFTEVDGVRLHRYAPACKPLLREEVTFQVGLN
QYLVGSQLPCEP
>5843
SGSWLRDVWDWICTVLTDFKTWLQSKLLPRLPGVPFFSCQRGYKGVWRGDGIMQTTCPCG
AQITGHVKNGSMRIVGPRTCSNTWHGTFPINAYTTGPCTPSPAPNYSRALWRVAAEEYVE
VTRVGDFHYITGMTTDNVKCPCQVPAPEFFTEVDGVRLHRYAPACKPLLREEVTFQVGLN
QYLVGSQLPCEP
>5851
SGSWLRDVWDWICTVLTDFKTWLQSKLLPRLPGVPFFSCQRGYKGVWRGDGIMQTTCPCG
AQITGHVKNGSMRIVGPRTCSNTWHGTFPINAYTTGPCTPSPAPNYSRALWRVAAEEYVE
VTRVGDFHYITGMTTDNVKCPCQVPAPEFFTEVDGVRLHRYAPACKPLLREEVTFQVGLN
QYLVGSQLPCEP
>5850
SGSWLRDVWDWICTVLTDFKTWLQSKLLPRLPGVPFFSCQRGYKGVWRGDGIMQTTCPCG
AQITGHVKNGSMRIVGPRTCSNTWHGTFPINAYTTGPCTPSPAPNYSRALWRVAAEEYVE
VTRVGDFHYITGMTTDNVKCPCQVPAPEFFTEVDGVRLHRYAPACKPLLREEVTFQVGLN
QYLVGSQLPCEP
>5849
SGSWLRDVWDWICTVLTDFKTWLQSKLLPRLPGVPFFSCQRGYKGVWRGDGIMQTTCPCG
AQITGHVKNGSMRIVGPRTCSNTWHGTFPINAYTTGPCTPSPAPNYSRALWRVAAEEYVE
VTRVGDFHYITGMTTDNVKCPCQVPAPEFFTEVDGVRLHRYAPACKPLLREEVTFQVGLN
QYLVGSQLPCEP
>5848
SGSWLRDVWDWICTVLTDFKTWLQSKLLPRLPGVPFFSCQRGYKGVWRGDGIMQTTCPCG
AQITGHVKNGSMRIVGPRTCSNTWHGTFPINAYTTGPCTPSPAPNYSRALWRVAAEEYVE
VTRVGDFHYITGMTTDNVKCPCQVPAPEFFTEVDGVRLHRYAPACKPLLREEVTFQVGLN
QYLVGSQLPCEP
>5852
SGSWLRDVWDWICTVLTDFKTWLQSKLLPRLPGVPFFSCQRGYKGVWRGDGIMQTTCPCG
AQITGHVKNGSMRIVGPRTCSNTWHGTFPINAYTTGPCTPSPAPNYSRALWRVAAEEYVE
VTRVGDFHYITGMTTDNVKCPCQVPAPEFFTEVDGVRLHRYAPACKPLLREEVTFQVGLN
QYLVGSQLPCEP
>5847
SGSWLRDVWDWICTVLTDFKTWLQSKLLPRLPGVPFFSCQRGYKGVWRGDGIMQTTCPCG
AQITGHVKNGSMRIVGPRTCSNTWHGTFPINAYTTGPCTPSPAPNYSRALWRVAAEEYVE
VTRVGDFHYITGMTTDNVKCPCQVPAPEFFTEVDGVRLHRYAPACKPLLREEVTFQVGLN
QYLVGSQLPCEP
>5854
SGSWLRDVWDWICTVLTDFKTWLQSKLLPRLPGVPFFSCQRGYKGVWRGDGIMQTTCPCG
AQITGHVKNGSMRIVGPRTCSNMWHGTFPINAYTTGPCTPSPAPNYSRALWRVTAEEYVE
VTRVGDFHYITGMTTDNIKCPCQVPAPEFFTEVDGVRLHRYAPACKPLLREEVTFQVGLN
QYLVGSQLPCEP
>5856
SGSWLRDVWDWICTVLTDFKTWLQSKLLPRLPGVPFFSCQRGYKGVWRGDGIMHTTCPCG
AQITGHVKNGSMRIVGPRTCSNTWHGTFPINAYTTGPCTPSPAPNYSRALWRVAAEEYVE
VTRVGDFHYITGMTTDNVKCPCQVPAPEFFTEVDGVRLHRYAPACRPLLREEVTFQVGLN
QYLVGSQLPCEP
>5864
SGSWLRDVWDWICTVLTDFKTWLQSKLLPRMPGVPFFSCQRGYKGVWRGDGIMQTTCPCG
AQITGHVKNGSMRIVGPKTCSNTWHGTFPINAYTTGPCTPSPAPNYSRALWRVAAEEYVE
VTRVGDFHYVTGMTTDNVKCPCQVPTPEFFTEVDGVRLHR*APACKPLLREEVTFQVGLN
QYLVGSQLPCEP
>5863
SGSWLRDVWDWICTVLTDFKTWLQSKLLPRLPGVPFFSCQRGYKGVWRGDGIMQTTCPCG
AQITGHVKNGSMRIVGPRTCSNTWHGTFPINAYTTGPCTPSPAPNYSRALWRVAAEEYVE
VTRVGDFHYVTGMTTDNVKCPCQVPAPEFFTEVDGVRLHRYAPACKPLLREEVTFQVGLN
QYLVGSQLPCEP
>5862
SGSWLRDVWDWICTVLTDFKTWLQSKLLPRLPGVPFFSCQRGYKGVWRGDGIMQTTCPCG
AQITGHVKNGSMRIVGPRTCSNTWHGTFPINAYTTGPCTPSPAPNYSRALWRVAAEEYVE
VTRVGDFHYVTGMTTDNVKCPCQVPAPEFFTEVDGVRLHRYAPACKPLLREEVTFQVGLN
QYLVGSQLPCEP
>5865
SGSWLRDVWDWICTVLTDFKTWLQSKLLPRLPGVPFFSCQRGYKGVWRGDGIMQTTCPCG
AQITGHVKNGSMRIVGPRTCSNTWHGTFPINAYTTGPCTPSPAPNYSRALWRVAAEEYVE
VTRVGDFHYVTGMTTDNVKCPCQVPAPEFFTEVDGVRLHRYAPACRPLLRDEVTFQVGLN
QYLVGSQLPCEP
>5861
SGSWLRDVWDWICTVLTDFKTWLQSKLLPRLPGVPFFSCQRGYKGVWRGDGIMQTTCPCG
AQITGHVKNGSMRIVGPRTCSNTWHGTFPINAYTTGPCTPSPAPNYSRALWRVAAEEYVE
VTRVGDFHYVTGMTTDNVKCPCQVPAPEFFTEVDGVRLHRYAPACKPLLREEVTFQVGLN
QYLVGSQLPCEP
>5867
SGSWLRDVWDWICTVLTDFKTWLQSKLLPRLPGVPFFSCQRGYKGVWRGDGIMQTTCPCG
AQITGHVKNGSMRIVGPRTCSNTWHGTFPINAYTTGPCTPSPAPNYSKALWRVAAEDYVE
VTRVGDFHYVTGMTTDNVKCPCQVPAPEFFTEVDGVRLHRYAPACKPLLRDEVVFQVGLN
QYLVGSQLPCEP
>5869
SGSWLRDVWDWICTVLTDFKTWLQSKLLPQLPGVPFFSCQRGYKGVWRGDGIMQTTCPCG
AQITGHVKNGSMRIVGPRTCSNTWHGTFPINAYTTGPCTPSPAPNYSRALWRVAAEEYVE
VTRVGDFHYVTGMTTDNVKCPCQVPSPEFFTEVDGVRLHRYAPACKPLLREEVTFQVGLN
QYLVGSQLPCEP
>5868
SGSWLRDVWDWICTVLTDFKTWLQSKLLPRLPGVPFFSCQRGYKGVWRGDGIMQTTCPCG
AQITGHVKNGSMRIVGPRTCSNTWHGTFPINAYTTGPCTPSPAPNYFRALWRVAAEEYVE
VTRVGDFHYVTGMTTDNVKCPCQVPAPEFFTEVDGVRLHRYAPACKPLLREEVTFQVGLN
QYLVGSQLPCEP
>5866
SGSWLRDVWDWICTVLTDFKTWLQSKLLPRLPGVPFFSCQRGYKGVWRGDGIMQTTCPCG
AQITGHVKNGSMRIVGPRTCSNTWHGTFPINAYTTGPCTPSPAPNYSRALWRVAAEEYVE
VTRVGDFHYVTGMTTDNVKCPCQVPAPEFFTEVDGVRLHRYAPACKPLLREEVTFQVGLN
QYLVGSQLPCEP
>5860
SGSWLRDVWDWICTVLTDFKTWLQSKLLPRLPGVPFFSCQRGYKGVWRGDGIMQTTCPCG
AQITGHVKNGSMRIVGPRTCSNTWHGTFPINAYTTGPCTPSPAPNYSRALWRVAAEEYVE
VTRVGDFHYVTGMTTDNVKCPCQVPAPEFFTEVDGVRLHRYAPACKPLLREEVTFQVGLN
QYLVGSQLPCEP
>5871
SGSWLRDVWDWICTVLTDFKTWLQSKLLPRLPGVPFFSCQRGYKGVWRGDGIMQTTCPCG
AQITGHVKNGSMRIVGPRTCSNTWHGTFPINAYTTGPCTPSPAPNYSRALWRVAAEEYVE
VTRVGDFHYITGMTTDNVKCPCQVPAPEFFTEVDGVRLHRYAPACKPLLREEVTFYVGLN
QYVVGSQLPCEP
>5873
SGSWLRDVWDWICTVLTDFKTWLQSKLLPRLPGVPFFSCQRGYKGVWRGDGIMQTTCPCG
AQITGHVKNGSMRIVGPRTCSNTWHGTFPINAYTTGPCTPTPAPNYSRALWRVAAEEYVE
VTRVGDFHYITGMTTDNVKCPCQVPAPEFFTEVDGVRLHRYAPACKPLLREEVTFQVGLH
QYLVGSQLPCEP
>5876
SGSWLRDVWDWICTVLSDFKTWLQSKLLPRLPGVPFFSCQRGYKGVWRGDGIMQTTCPCG
AQITGHVKNGSMRIVGPRTCSNTWHGTFPINAYTTGPCTPSPAPNYSRALWRVAAEEYVE
VTRVGDFHYITGMTTDNVKCPCQVPAPEFFTEVDGVRLHRYAPACKPLLRDEVTFQVGLN
QYLVGSQLPCEP
>5880
SGSWLRDVWDWICTVLTDFKTWLQSKLLPRLPGIPFFSCQRGYKGVWRGDGIMQTTCSCG
AQITGHVKNGSMRIVGPRTCSNTWHGTFPINAYTTGPCTPSPAPNYSRALWRVAAEEYVE
ITRVGDFHYVTGMTNDNVKCPCQVPAPEFFTEVDGVRLHRYAPACKPLLREEVTFQIGLN
QYLVGSQLPCEP
>5879
SGSWLRDVWDWICTVLTDFKTWLQSKLLPRLPGVPFFSCQRGYKGVWRGDGIMQTTCPCG
AQITGHVKNGSMRIVGPRTCSNTWHGTFPINAYTTGPCTPSPAPNYSRALWRVAAEEYVE
VTRVGDFHYVTGMTTDNVKCPCQVPAPEFFTEVDGVRLHRYAPACKPLLREEVTFQVGLN
QYLVGSQLPCEP
>5881
SGSWLRDVWDWICTVLTDFKTWLQSKLLPRLPGVPFFSCQRGYKGVWRGDGIMQTTCPCG
AQITGHVKNGSMRIVGPRACSNTWHGTFPINAYTTGPCTPSPAPNYSRALWGVAAEEYVE
VTRVGDFHYITGMTTDNVKCPCQVPAPEFFTEVDGVRLHRYAPACKPLLREEVTFQVGLN
QYLVGSQLPCEP
>5878
SGSWLRDVWDWICTVLTDFKTWLQSKLLPRLPGVPFFSCQRGYKGVWRGDGIMQTTCPCG
AQITGHVKNGSMRIVGPRTCSNTWHGTFPINAYTTGPCTPSPAPNYSRALWRVAAEEYVE
VTRVGDFHYVTGMTTDNVKCPCQVPAPEFFTEVDGVRLHRYAPACKPLLREEVTFQVGLN
QYLVGSQLPCEP
>5882
SGSWLRDVWDWICTVLTDFKTWLQSKLLPRLPGVPFFSCQRGYKGVWRGDGIMQTTCPCG
AQITGHVKNGSMRIVGPRTCSNTWHGTFPINAYTTGPCTPSPAPNYSRALWRVAAEEYVE
VTRVGDFHYITGMTTDNLKCTCQVPAPEFFTEVDGVRLHRYAPACKPLLREEVTFQVGLN
QYLVGSQLPCEP
>5877
SGSWLRDVWDWICTVLTDFKTWLQSKLLPRLPGVPFFSCQRGYKGVWRGDGIMQTTCPCG
AQITGHVKNGSMRIVGPRTCSNTWHGTFPINAYTTGPCTPSPAPNYSRALWRVAAEEYVE
VTRVGDFHYITGMTTDNVKCPCQVPAPEFFTEVDGVRLHRYAPACKPLLREEVTFQVGLN
QYLVGSQLPCEP
>5875
SGSWLRDVWDWICTVLTDFKTWLQSKLLPRLPGVPFFSCQRGYKGVWRGDGIMQTTCPCG
AQITGHVKNGSMRIVGPRTCSNTWHGTFPINAYTTGPCTPSPAPNYSRALWRVAAEEYVE
VTRVGDFHYITGMTTDNVKCPCQVPAPEFFTEVDGVRLHRYAPACKPLLREEVTFQVGLN
QYLVGSQLPCEP
>5883
SGSWLRDVWDWICTVLTDFKTWLQSKLLPRLPGVPFFSCQRGYKGVWRGDGIMQTTCPCG
AEITGHVKNGSMRIVGPRTCSNTWHGTFPINAYTTGPCTPSPAPNYSRALWRVAAEEYVE
VTRVGDFHYITGMTTDNVKCPCQVPAPEFFTEVDGVRLHRYAPACKPLLREEVTFQVGLN
QYLVGSQLPCEP
>5874
SGSWLRDVWDWICTVLTDFKTWLQSKLLPRLPGVPFFSCQRGYKGVWRGDGIMQTTCPCG
AQITGHVKNGSMRIVGPRTCSNTWHGTFPINAYTTGPCTPSPAPNYSRALWRVAAEEYVE
VTRVGDFHYITGMTTDNVKCPCQVPAPEFFTEVDGVRLHRYAPACKPLLREEVTFQVGLN
QYLVGSQLPCEP
>5872
SGSWLRDVWDWICTVLTDFKTWLQSKLLPRLPGVPFFSCQRGYKGVWRGDGIMQTTCPCG
AQITGHVKNGSMRIVGPRTCSNTWHGTFPINAYTTGPCTPSPAPNYSRALWRVAAEEYVE
VTRVGDFHYITGMTTDNVKCPCQVPAPEFFTEVDGVRLHRYAPACKPLLREEVTFQVGLN
QYLVGSQLPCEP
>5870
SGSWLRDVWDWICTVLTDFKTWLQSKLLPRLPGVPFFSCQRGYKGVWRGDGIMQTTCPCG
AQITGHVKNGSMRIVGPRTCSNTWHGTFPINAYTTGPCTPSPAPNYSRALWRVAAEEYVE
VTRVGDFHYITGMTTDNVKCPCQVPAPEFFTEVDGVRLHRYAPACKPLLREEVTFQVGLN
QYLVGSQLPCEP
>5859
SGSWLRDVWDWICTVLTDFKTWLQSKLLPRLPGVPFFSCQRGYKGVWRGDGIMQTTCPCG
AQITGHVKNGSMRIVGPRTCSNTWHGTFPINAYTTGPCTPSPAPNYSRALWRVAAEEYVE
VTRVGDFHYITGMTTDNVKCPCQVPAPEFFTEVDGVRLHRYAPACKPLLREEVTFQVGLN
QYLVGSQLPCEP
>5884
SGSWLRDVWDWICTVLTDFKTWLQSKLLPRLPGVPFFSCQRGYKGVWRGDGIMQTTCPCG
AQITGHVKNGSMRIVGPRTCSNTWHGTFPINAYTTGPCTPSPAPNYSRALWRVAAEEYVE
VTRVGDFHYITGMTTDNVKCPCQVPAPEFFTEVDGVRVHRYAPACKPLLREEVTFQVGLN
QYLVGSQLPCEP
>5858
SGSWLRDVWDWICTVLTDFKTWLQSKLLPRLPGVPFFSCQRGYKGVWRGDGIMQTTCPCG
AQITGHVKNGSMRIVGPRTCSNTWHGTFPINAYTTGPCTPSPAPNYSRALWRVAAEEYVE
VTRVGDFHYITGMTTDNVKCPCQVPAPEFFTEVDGVRLHRYAPACKPLLREEVTFQVGLN
QYLVGSQLPCEP
>5857
SGSWLRDVWDWICTVLTDFKTWLQSKLLPRLPGVPFFSCQRGYKGVWRGDGIMQTTCPCG
AQITGHVKNGSMRIVGPRTCSNTWHGTFPINAYTTGPCTPSPAPNYSRALWRVAAEEYVE
VTRVGDFHYITGMTTDNVKCPCQVPAPEFFTEVDGVRLHRYAPACKPLLREEVTFQVGLN
QYLVGSQLPCEP
>5855
SGSWLRDVWDWICTVLTDFKTWLQSKLLPRLPGVPFFSCQRGYKGVWRGDGIMQTTCPCG
AQITGHVKNGSMRIVGPRTCSNTWHGTFPINAYTTGPCTPSPAPNYSRALWRVAAEEYVE
VTRVGDFHYITGMTTDNVKCPCQVPAPEFFTEVDGVRLHRYAPACKPLLREEVTFQVGLN
QYLVGSQLPCEP
>5853
SGSWLRDVWDWICTVLTDFKTWLQSKLLPRLPGVPFFSCQRGYKGVWRGDGIMQTTCPCG
AQITGHVKNGSMRIVGPRTCSNTWHGTFPINAYTTGPCTPSPAPNYSRALWRVAAEEYVE
VTRVGDFHYITGMTTDNVKCPCQVPAPEFFTEVDGVRLHRYAPACKPLLREEVTFQVGLN
QYLVGSQLPCEP
>5846
SGSWLRDVWDWICTVLTDFKTWLQSKLLPRLPGVPFFSCQRGYKGVWRGDGIMQTTCPCG
AQITGHVKNGSMRIVGPRTCSNTWHGTFPINAYTTGPCTPSPAPNYSRALWRVAAEEYVE
VTRVGDFHYITGMTTDNVKCPCQVPAPEFFTEVDGVRLHRYAPACKPLLREEVTFQVGLN
QYLVGSQLPCEP
>5842
SGSWLRDVWDWICTVLTDFKTWLQSKLLPRLPGVPFFSCQRGYKGVWRGDGIMQTTCPCG
AQITGHVKNGSMRIVGPRTCSNTWHGTFPINAYTTGPCTPSPAPNYSRALWRVAAEEYVE
VTRVGDFHYITGMTTDNVKCPCQVPAPEFFTEVDGVRLHRYAPACKPLLREEVTFQVGLN
QYLVGSQLPCEP
>5841
SGSWLRDVWDWICTVLTDFKTWLQSKLLPRLPGVPFFSCQRGYKGVWRGDGIMQTTCPCG
AQITGHVKNGSMRIVGPRTCSNTWHGTFPINAYTTGPCTPSPAPNYSRALWRVAAEEYVE
VTRVGDFHYITGMTTDNVKCPCQVPAPEFFTEVDGVRLHRYAPACKPLLREEVTFQVGLN
QYLVGSQLPCEP
>5828
SGSWLRDVWDWICTVLTDFKTWLQSKLLPRLPGVPFFSCQRGYKGVWRGDGIMQTTCPCG
AQITGHVKNGSMRIVGPRTCSNTWHGTFPINAYTTGPCTPSPAPNYSRALWRVAAEEYVE
VTRVGDFHYITGMTTDNVKCPCQVPAPEFFTEVDGVRLHRYAPACKPLLREEVTFQVGLN
QYLVGSQLPCEP
>5886
SGSWLRDVWDWICTVLTDFKTWLQSKLLPRLPGVPFFSCQRGYKGVWRGDGIMQTTCPCG
AQITGHVKNGSMRIVGPRTCSNTWHGTFPINAYTAGPCTPSPAPNYSRALWRVAAEEYVE
VTRVGDFHYITGMTTDNIKCPCQVPAPEFFTEVDGVRLHRYAPACKPLLREEVTFQVGLN
QYLVGSQLPCEP
>5892
SGSWLRDVWDWICTVLTDFKTWLQSKLLPRLPGLPFFSCQRGYKGVWRGDGIMQTTCPCG
AQITGHVKNGSMRIIGPRTCSNTWHGTFPINAYTTGPCTPSPAPNYSRALWRVAAEEYVE
VTRVGDFHYVTGMTTDNIKCPCQVPTPEFFTEVDGVRLHRYAPACKPLLREEVTFQVGLN
QYLVGSQLPCEP
>5891
SGSWLRDVWDWICTVLTDFKTWLQSKLLPRLPGVPFFSCQRGYKGVWRGDGIMQTTCPCG
AQITGHVKNGSMRIIGPRTCSNTWHGTFPINAYTTGPCTPSPAPNYSRALWRVAAEEYVE
VTRVGDFHYVTGMTTDNVKCPCQVPAPEFFTEVDGVRLHRYAPACKPLLREEVTFQVGLN
QYLVGSQLPCEP
>5896
SGSWLRDVWDWICTVLTDFKTWLQSKLLPRLPGVPFFSCQRGYKGVWRGDGIMHTTCPCG
AQITGHVKNGSMRIIGPRTCSNTWHGTFPINAYTTGPCTPSPAPNYSRALWRVAAEEYVE
VTRVGDFHYITGMTTDNVKCPCQVPAPEFFTEVDGVRLHRYAPACKPLLREEVTFQVGLN
QYLVGSQLPCEP
>5895
SGSWLRDVWDWICTVLTDFKTWLQSKLLPRLPGVPFFSCQRGYKGVWRGDGIMQTTCPCG
AQITGHVKNGSMRIIGPRTCSNTWHGTFPINAYTTGPCTPSPAPNYSRALWRVAAEEYVE
VTRVGDFHYITGMTTDNVKCPCQVPAPEFFTEVDGVRLHRYAPACKPLLREEVTFQVGLN
QYLVGSQLPCEP
>5894
SGSWLRDVWDWICTVLTDFKTWLQSKLLPRLPGVPFFSCQRGYKGVWRGDGIMQTTCPCG
AQITGHVKNGSMRIIGPRTCSNTWHGTFPINAYTTGPCTPSPAPNYSRALWRVAAEEYVE
VTRVGDFHYVTGMTTDNVKCPCQVPAPEFFTEVDGVRLHRYAPACKPLLREEVTFQVGLN
QYLVGSQLPCEP
>5893
SGSWLRDVWDWICTVLTDFKTWLQSKLLPRLPGVPFFSCQRGYKGVWRGDGIMQTTCPCG
AQITGHVKNGSMRIIGPRTCSNTWHGTFPINAYTTGPCTPSPAPNYSRALWRVAAEEYVE
VTRVGDFHYVTGMTTDNVKCPCQVPAPEFFTEVDGVRLHRYAPACKPLLREEVTFQVGLN
QYLVGSQLPCEP
>5890
SGSWLRDVWDWICTVLTDFKTWLQSKLLPRLPGVPFFSCQRGYKGVWRGDGIMQTTCPCG
AQITGHVKNGSMRIIGPRTCSNTWHGTFPINAYTTGPCTPSPAPNYSRALWRVAAEEYVE
VTRVGDFHYVTGMTTDNVKCPCQVPAPEFFTEVDGVRLHRYAPACKPLLREEVTFQVGLN
QYLVGSQLPCEP
>5899
SGSWLRDVWDWICTVLTDFKTWLQSKLLPRLPGVPFLSCQRGYKGVWRGDGIMQTTCPCG
AQITGHVKNGSMRIIGPRTCSNTWHGTFPINAYTTGPCTPSPAPNYSRALWRVAAEEYVE
VTRVGDFHYVTGMTTDNVKCPCQVPAPEFFTEVDGVRLHRYAPACKPLLREEVTFQVGLN
QYLVGSQLPCEP
>5900
SGSWLRDVWDWICTVLTDFKTWLQSKLLPRLPGVPFLSCQRGYKGVWRGDGIMQTTCPCG
AQITGHVKNGSMRIIGPRTCSNTWHGTFPINAYTTGPCTPSPAPNYSRALWRVAAEEYVE
VTRVGDYHYVTGMTTDNVKCPCQVPAPEFFTEVDGVRLHRYAPACKPLLREEVTFQVGLN
QYLVGSQLPCEP
>5898
SGSWLRDVWDWICTVLTDFKTWLQSKLLPRLPGVPFLSCQRGYKGVWRGDGIMQTTCPCG
AQITGHVKNGSMRIIGPRTCSNTWHGTFPINAYTTGPCTPSPAPNYSRALWRVAAEEYVE
VTRVGDFHYVTGMTTDNVKCPCQVPAPEFFTEVDGVRLHRYAPACKPLLREEVTFQVGLN
QYLVGSQLPCEP
>5897
SGSWLRDVWDWICTVLTDFKTWLQSKLLPRLPGVPFLSCQRGYKGVWRGDGIMQTTCPCG
AQITGHVKNGSMRIIGPRTCSNTWHGTFPINAYTTGPCTPSPAPNYSRALWRVAAEEYVE
VTRVGDFHYVTGMTTDNVKCPCQVPAPEFFTEVDGVRLHRYAPACKPLLREEVTFQVGLN
QYLVGSQLPCEP
>5889
SGSWLRDVWDWICTVLTDFKTWLQSKLLPRLPGVPFFSCQRGYKGVWRGDGIMQTTCPCG
AQITGHVKNGSMRIIGPRTCSNTWHGTFPINAYTTGPCTPSPAPNYSRALWRVAAEEYVE
VTRVGDFHYVTGMTTDNVKCPCQVPAPEFFTEVDGVRLHRYAPACKPLLREEVTFQVGLN
QYLVGSQLPCEP
>5902
SGSWLREVWDWICTVLTDFKTWLQTKLLPRLPGVPFFSCQRGYKGVWLGEGIMQTTCPCG
AQITGHVKNGSMRIIGPRTCSNTWHGTFPINAYTTGPCTPSPAPNYSRALWRVAAEEYVE
VTRVGDFHYVTGMTTDNVKCPCQVPAPEFFTEVDGVRLHRYAPACKPLLREEVTFQVGLN
QYLVGSQLPCEP
>5901
SGSWLRDVWDWICTVLTDFKTWLQTKLLPRLPGVPFFSCQRGYKGVWRGDGIMQTTCPCG
AQITGHVKNGSMRIIGPRTCSNTWHGTFPINAYTTGPCTPSPAPNYSRALWRVAAEEYVE
VTRVGDFHYVTGMTTDNVKCPCQVPAPEFFTEVDGVRLHRYAPACKPLLREEVTFQVGLN
QYLVGSQLPCEP
>5888
SGSWLRDVWDWICTVLTDFKTWLQSKLLPRLPGVPFFSCQRGYKGVWRGDGIMQTTCPCG
AQITGHVKNGSMRIIGPRTCSNTWHGTFPINAYTTGPCTPSPAPNYSRALWRVAAEEYVE
VTRVGDFHYVTGMTTDNVKCPCQVPAPEFFTEVDGVRLHRYAPACKPLLREEVTFQVGLN
QYLVGSQLPCEP
>5904
SGSWLRDVWDWICTVLTDFKTWLQSKLLPRLPGVPFFSCQRGYKGVWRGDGIMQTTCPCG
AQITGHVKNGSMRIVGPRTCSNTWHGTFPVNAYTTGPCTPSPAPNYSRALWRVAAEEYVE
VTRVGDFHYVTGMTTDNVKCPCQVPAPEFFTEIDGVRLHRYAPACKPLLREEVTFQVGLN
QYLVGSQLPCEP
>5903
SGSWLRDVWDWICTVLTDFKTWLQSKLLPRLPGVPFFSCQRGYKGVWRGDGIMQTTCPCG
AQITGHVKNGSMRIVGPRTCSNTWHGTFPVNAYTTGPCTPSPAPNYSRALWRVAAEEYVE
VTRVGDFHYVTGMTTDNVKCPCQVPAPEFFTEVDGVRLHRYAPACKPLLREEVTFQVGLN
QYLVGSQLPCEP
>5887
SGSWLRDVWDWICTVLTDFKTWLQSKLLPRLPGVPFFSCQRGYKGVWRGDGIMQTTCPCG
AQITGHVKNGSMRIIGPRTCSNTWHGTFPINAYTTGPCTPSPAPNYSRALWRVAAEEYVE
VTRVGDFHYVTGMTTDNVKCPCQVPAPEFFTEVDGVRLHRYAPACKPLLREEVTFQVGLN
QYLVGSQLPCEP
>5885
SGSWLRDVWDWICTVLTDFKTWLQSKLLPRLPGVPFFSCQRGYKGVWRGDGIMQTTCPCG
AQITGHVKNGSMRIIGPRTCSNTWHGTFPINAYTTGPCTPSPAPNYSRALWRVAAEEYVE
VTRVGDFHYVTGMTTDNVKCPCQVPAPEFFTEVDGVRLHRYAPACKPLLREEVTFQVGLN
QYLVGSQLPCEP
>5827
SGSWLRDVWDWICTVLTDFKTWLQSKLLPRLPGVPFFSCQRGYKGVWRGDGIMQTTCPCG
AQITGHVKNGSMRIVGPRTCSNTWHGTFPINAYTTGPCTPSPAPNYSRALWRVAAEEYVE
VTRVGDFHYVTGMTTDNVKCPCQVPAPEFFTEVDGVRLHRYAPACKPLLREEVTFQVGLN
QYLVGSQLPCEP
>5906
SGSWLRDVWDWICTVLTDFKTWLQSKLLPRLPGVPFFSCQRGYRGVWRGDGIMQTTCSCG
GQITGHVKNGSMRIVGPKTCSNTWHGTFPINAYTTGPCTPSPAPNYTRALWRVAAEEYVE
VTRVGDFHYVTGVTTDNVKCPCQVPAPEFFTEVDGVRLHRYAPACRPLLREEVTFQVGLN
QYLVGSQLPCEP
>5918
SGSWLRDVWDWICTVLTDFKTWLQSKLLPRLPRVPFFSCQRGYREVWRGDGIMQTTCSCG
AQITGHVKNGSMRIVGPKTCSNTWHGTFPINAYTTGPCTPSPAPNYTRALWRVAAEEYVE
VTRVGDFHYVTGVTTDNVKCPCQVPAPEFFTEVDGVRLHRYAPACRPLLREEVTFQVGLN
QYLVGSQLPCEP
>5917
SGSWLRDVWDWICTVLTDFKTWLQSKLLPRLPGVPFFSCQRGYRGVWRGDGIMQTTCSCG
AQITGHVKNGSMRIVGPKTCSNTWHGTFPINAYTTGPCTPSPAPNYTRALWRVAAEEYVE
VTRVGDFHYVTGVTTDNVKCPCQVPAPEFFTEVDGVRLHRYAPACRPLLREEVTFQVGLN
QYLVGSQLPCEP
>5916
SGSWLRDVWDWICTVLTDFKTWLQSKLLPRLPGVPFFSCQRGYRGVWRGDGIMQTTCSCG
AQITGHVKNGSMRIVGPKTCSNTWHGTFPINAYTTGPCTPSPAPNYTRALWRVAAEEYVE
VTRVGDFHYVTGVTTDNVKCPCQVPAPEFFTEVDGVRLHRYAPACRPLLREEVTFQVGLN
QYLVGSQLPCEP
>5915
SGSWLRDVWDWICTVLTDFKTWLQSKLLPRLPGVPFFSCQRGYRGVWRGDGIMQTTCSCG
AQITGHVKNGSMRIVGPKTCSNTWHGTFPINAYTTGPCTPSPAPNYTRALWRVAAEEYVE
VTRVGDFHYVTGVTTDNVKCPCQVPAPEFFTEVDGVRLHRYAPACRPLLREEVTFQVGLN
QYLVGSQLPCEP
>5914
SGSWLRDVWDWICTVLTDFKTWLQSKLLPRLPGVPFFSCQRGYRGVWRGDGIMQTTCSCG
AQITGHVKNGSMRIVGPKTCSNTWHGTFPINAYTTGPCTPSPAPNYTRALWRVAAEEYVE
VTRVGDFHYVTGVTTDNVKCPCQVPAPEFFTEVDGVRLHRYAPACRPLLREEVTFQVGLN
QYLVGSQLPCEP
>5919
SGSWLRDVWDWICTVLTDFKTWLQSKLLPRLPGVPFFSCQRGYRGVWRGDGIMQTTCSCG
AQITGHVKNGSMRIVGPKTCSNTWHGTFPINAYTTGPCTPSPAPNYTRALWRVAAEEYVE
VTRVGDFHYVTGVTTDNVKCPCQVPAPEFFTEVDGVRLHRYAPACRPLLREEVTFQVGLN
QYLVGSQLPCEP
>5913
SGSWLRDVWDWICTVLTDFKTWLQSKLLPRLPGVPFFSCQRGYRGVWRGDGIMQTTCSCG
AQITGHVKNGSMRIVGPKTCSNTWHGTFPINAYTTGPCTPSPAPNYTRALWRVAAEEYVE
VTRVGDFHYVTGVTTDNVKCPCQVPAPEFFTEVDGVRLHRYAPACRPLLREEVTFQVGLN
QYLVGSQLPCEP
>5912
SGSWLRDVWDWICTVLTDFKTWLQSKLLPRLPGVPFFSCQRGYRGVWRGDGIMQTTCSCG
AQITGHVKNGSMRIVGPKTCSNTWHGTFPINAYTTGPCTPSPAPNYTRALWRVAAEEYVE
VTRVGDFHYVTGVTTDNVKCPCQVPAPEFFTEVDGVRLHRYAPACRPLLREEVTFQVGLN
QYLVGSQLPCEP
>5920
SGSWLRDVWDWICTVLTDFKTWLQSKLLPRLPGVPFFSCQRGYRGVWRGDGIMQTTCSCG
AQIAGHVKNGSMRIVGPKTCSNTWHGTFPINAYTTGPCTPSPAPNYTRALWRVAAEEYVE
VTRVGDFHYVTGVTTDNVKCPCQVPAPEFFTEVDGVRLHRYAPACRPLLREEVTFQVGLN
QYLVGSQLPCEP
>5911
SGSWLRDVWDWICTVLTDFKTWLQSKLLPRLPGVPFFSCQRGYRGVWRGDGIMQTTCSCG
AQITGHVKNGSMRIVGPKTCSNTWHGTFPINAYTTGPCTPSPAPNYTRALWRVAAEEYVE
VTRVGDFHYVTGVTTDNVKCPCQVPAPEFFTEVDGVRLHRYAPACRPLLREEVTFQVGLN
QYLVGSQLPCEP
>5910
SGSWLRDVWDWICTVLTDFKTWLQSKLLPRLPGVPFFSCQRGYRGVWRGDGIMQTTCSCG
AQITGHVKNGSMRIVGPKTCSNTWHGTFPINAYTTGPCTPSPAPNYTRALWRVAAEEYVE
VTRVGDFHYVTGVTTDNVKCPCQVPAPEFFTEVDGVRLHRYAPACRPLLREEVTFQVGLN
QYLVGSQLPCEP
>5909
SGSWLRDVWDWICTVLTDFKTWLQSKLLPRLPGVPFFSCQRGYRGVWRGDGIMQTTCSCG
AQITGHVKNGSMRIVGPKTCSNTWHGTFPINAYTTGPCTPSPAPNYTRALWRVAAEEYVE
VTRVGDFHYVTGVTTDNVKCPCQVPAPEFFTEVDGVRLHRYAPACRPLLREEVTFQVGLN
QYLVGSQLPCEP
>5924
SGSWLRDVWDWICTVLTDFKTWLQSKLLPRLPGVPFFSCQRGYRGVWRGDGIMQTTCSCG
AQITGHVKNGSMRIVGPKTCSNTWHGTFPINAYTTGPCTPSPAPNYTRALWRVAAEEYVE
VTQVGDFHYVTGVTTDNVKCPCQVPAPEFFTEVDGVRLHRYAPACRPLLREEVTFQVGLN
QYLVGSQLPCEP
>5927
SGSWLRDVWDWICTVLSDFKTWLQSKLLPRLPGVPFFSCQRGYRGVWRGDGIMQTTCSCG
AQITGHVKNGSMRIVGPKTCSNTWHGTFPINAYTTGPCTPSPAPNYTRALWRVAAEEYVE
VTRVGDFHYVTGVTTDNVKCPCQVPAPEFFTEVDGVRLHRYAPACRPLLREEVTFQVGLN
QYLVGSQLPCEP
>5926
SGSWLRDVWDWICTVLTDFKTWLQSKLLPRLPGVPFFSCQRGYRGVWRGDGIMQTTCSCG
AQITGHVKNGSMRIVGPKTCSNTWHGTFPINAYTTGPCTPSPAPNYTRALWRVAAEEYVE
VTRVGDFHYVTGVTTDNVKCPCQVPAPEFFTEVDGVRLHRYAPACRPLLREEVTFQVGLN
QYLVGSQLPCEP
>5925
SGSWLRDVWDWICTVLTDFKTWLQSKLLPRLPGVPFFSCQRGYRGVWRGDGIMQTTCSCG
AQITGHVKNGSMRIVGPKTCSNTWHGTFPINAYTTGPCTPSPAPNYTRALWRVAAEEYVE
VTRVGDFHYVTGVTTDNVKCPCQVPAPEFFTEVDGVRLHRYAPACRPLLREEVTFQVGLN
QYLVGSQLPCEP
>5923
SGSWLRDVWDWICTVLTDFKTWLQSKLLPRLPGVPFFSCQRGYRGVWRGDGIMQTTCSCG
AQITGHVKNGSMRIVGPKTCSNTWHGTFPINAYTTGPCTPSPAPNYTRALWRVAAEEYVE
VTRVGDFHYVTGVTTDNVKCPCQVPAPEFFTEVDGVRLHRYAPACRPLLREEVTFQVGLN
QYLVGSQLPCEP
>5922
SGSWLRDVWDWICTVLTDFKTWLQSKLLPRLPGVPFFSCQRGYRGVWRGDGIMQTTCSCG
AQITGHVKNGSMRIVGPKTCSNTWHGTFPINAYTTGPCTPSPAPNYTRALWRVAAEEYVE
VTRVGDFHYVTGVTTDNVKCPCQVPAPEFFTEVDGVRLHRYAPACRPLLREEVTFQVGLN
QYLVGSQLPCEP
>5930
SGSWLRDVWDWICTVLTDFKTWLQSKLLPRLPGVPFFSCQRGYRGVWRGDGIMQTTCSCG
AQITGHVKNGSMRIVGPKTCSNTWHGTFPINAYTTGPCTPSPAPNYTRALWRVAAEEYVE
VARVGDFHYVTGVTTDNVKCPCQVPAPEFFTEVDGVRLHRYAPACRPLLREEVTFQVGLN
QYLVGSQLPCEP
>5929
SGSWLRDVWDWICTVLTDFKTWLQSKLLPRLPGVPFFSCQRGYRGVWRGDGIMQTTCSCG
AQITGHVKNGSMRIVGPKTCSNTWHGTFPINAYTTGPCTPSPAPNYTRALWRVAAEEYVE
VTRVGDFHYVTGVTTDNVKCPCQVPAPEFFTEVDGVRLHRYAPACRPLLREEVTFQVGLN
QYLVESQLPCEP
>5936
SGSWLRDVWDWICTVLTDFKTWLQSKLLPRLPGVPFFSCQRGYRGVWRGDGIMQTTCSCG
AQITGHVKNGSMRIVGPRTCSNTWHGTFPINAYTTSPCTPSPAPNYTRALWRVAAEEYVE
VTRVGDFHYVMGVTTDNVKCPCQVPAPEFFTEVDGVRLHRYAPACRPLLREEVTFQVGLN
QYLVGSQLPCEP
>5938
SGSWLRDVWDWICTVLTDFKTWLQSKLLPRLPGVPFFSCQHGYRGVWRGDGIMQTTCSCG
AQITGHVKNGSMRIVGPRTCSNTWHGTFPINAYTTGPCTPSPAPNYTRALWRVAAEEYVE
VTRVGDFHYVTGVTTDNVKCPCQVPAPEFFTEVDGVRLHRYAPACRLLLREEVTFQVGLN
QYLVGSQLPCEP
>5937
SGSWLRDVWDWICTVLTDFKTWLQSKLLPRLPGVPFFSCQRGYRGVWRGDGIMQTTCSCG
AQITGHVKNGSMRIVGPRTCSNTWHGTFPINAYTTGPCTPSPAPNYTRALWRVAAEEYVE
VTRVGDFHYVTGVTTDNVKCPCQVPAPEFFTEVDGVRLHRYAPACRPLLREEVTFQVGLN
QYLVGSQLPCEP
>5935
SGSWLRDVWDWICTVLTDFKTWLQSKLLPRLPGVPFFSCQRGYRGVWRGDGIMQTTCSCG
AQITGHVKNGSMRIVGPRTCSNTWHGTFPINAYTTGPCTPSPAPNYTRALWRVAAEEYVE
VTRVGDFHYVTGVTTDNVKCPCQVPAPEFFTEVDGVRLHRYAPACRPLLREEVTFQVGLN
QYLVGSQLPCEP
>5934
SGSWLRDVWDWICTVLTDFKTWLQSKLLPRLPGVPFFSCQRGYRGVWRGDGIMQTTCSCG
AQITGHVKNGSMRIVGPRTCSNTWHGTFPINAYTTGPCTPSPAPNYTRALWRVAAEEYVE
VTRVGDFHYVTGVTTDNVKCPCQVPAPEFFTEVDGVRLHRYAPACRPLLREEVTFQVGLN
QYLVGSQLPCEP
>5933
SGSWLRDVWDWICTVLTDFKAWLQSKLLPRLPGVPFFSCQRGYRGVWRGDGIMQTTCSCG
AQITGHVKNGSMRIVGPKTCSNTWHGTFPINAYTTGPCTPSPAPNYTRALWRVAAEEYVE
VTRVGDFHYVTGVTTDNVKCPCQVPAPEFFTEVDGVRLHRYAPACRPLLREEVTFQVGLN
QYLVGSQLPCEP
>5939
SGSWLRDVWDWICTVLTDFKTWLQSKLLPRLPGVPFFSCQRGYRGVWRGDGIVQTTCSCG
AQITGHVKNGSMRIVGPKTCSNTWHGTFPINAYTTGPCTPSPAPNYTRALWRVAAEEYVE
VTRVGDFHYVTGVTTDNVKCPCQVPAPEFFTEVDGVRLHRYAPACRPLLREEVTFQVGLN
QYLVGSQLPCEP
>5932
SGSWLRDVWDWICTVLTDFKTWLQSKLLPRLPGVPFFSCQRGYRGVWRGDGIMQTTCSCG
AQITGHVKNGSMRIVGPKTCSNTWHGTFPINAYTTGPCTPSPAPNYTRALWRVAAEEYVE
VTRVGDFHYVTGVTTDNVKCPCQVPAPEFFTEVDGVRLHRYAPACRPLLREEVTFQVGLN
QYLVGSQLPCEP
>5942
SGSWLRDVWDWICTVLTDFKTWLQSKLLPRLPGVPFFSCQRGYRGVWRGDGIMQTTCSCG
AQITGHVKNGSMRIVGPKTCSNTWHGTFPINAYTTGPCTPSPAPNYTRALWRVAAEEYVE
VTRVGDFHYVTGVTTDNVKCPCQVPAPEFFTEVDGVRLHRYAPACRPLLREEVTFQVGLN
QYLVGSQLPCEP
>5941
SGSWLRDVWDWICTVLTDFKTWLQSKLLPRLPGVPFFSCQRGYRGVWRGDGIMQTTCSCG
AQITGHVKNGSMRIVGPKTCSNTWHGTFPINAYTTGPCTPSPAPNYTRALWRVAAEEYVE
VTRVGDFHYVTGVTTDNVKCPCQVPAPEFFTEVDGVRLHRYAPACRPLLREEVTFQVGLN
QYLVGSQLPCEP
>5945
SGSWLRDVWDWICTVLIDFETWLQSKLLPRLPGVPFFSCQRGYRGVWRGDGIMQTTCSCG
AQITGHVKNGSMRIVGPKTCSNTWHGTFPINAYTTGPCTPSPAPNYTRALWRVAAEEYVE
VTRVGDFHYVTGVTTDNVKCPCQVPAPEFFTEVDGVRLHRYAPACRPLLREEVTFQVGLN
QYLVGSQLPCEP
>5944
SGSWLRDVWDWICTVLTDFETWLQSKLLPRLPGVPFFSCQRGYRGVWRGDGIMQTTCSCG
AQITGHVKNGSMRIVGPKTCSNTWHGTFPINAYTTGPCTPSPAPNYTRALWRVAAEEYVE
VTRVGDFHYVTGVTTDNVKCPCQVPAPEFFTEVDGVRLHRYAPACRPLLREEVTFQVGLN
QYLVGSQLPCEP
>5951
SGSWLRDVWDWICTVLTDFKTWLQSKLLPRLPGVPFFSCQRGYRGVWRGDGIMQTTCSCG
AQITGHVKNGSMRIVGPKTCSNTWHGTFPINAYTTGPCTPSPAPNYTRALWRVAAEEYVE
VTRVGDFHYVTGVTTDNVKCPCQVPAPEFFTEVDGVRLHRYAPACRPLLREEVTFQVGLN
QYLVGSQLPCEP
>5950
SGSWLRDVWDWICTVLTDFKTWLQSKLLPRLPGVPFFSCQRGYRGVWRGDGIMQTTCSCG
AQITGHVKNGSMRIVGPKTCSNTWHGTFPINAYTTGPCTPSPAPNYTRALWRVAAEEYVE
VTRVGDFHYVTGVTTDNVKCPCQVPAPEFFTEVDGVRLHRYAPACRPLLREEVTFQVGLN
QYLVGSQLPCEP
>5952
SGSWLRDVWDWICTVLTDFKTWLQSKLLPRLPGVPFFSCQRGYRGVWRGDGIMQTTCSCG
AQITGHVKNGSMRIVGPKTCSNTWHGTFPINAYTTGPCTPSPAPNYTRALWRVAAEEYVE
VTRVGDFHYVTGVTTDNVKCPCQVPAPEFFTEVDGVRLHRYAPACRPLLREEVTFQVGLN
QYLVGSQLPCEP
>5949
SGSWLRDVWDWICTVLTDFKTWLQSKLLPRLPGVPFFSCQRGYRGVWRGDGIMQTTCSCG
AQITGHVKNGSMRIVGPKTCSNTWHGTFPINAYTTGPCTPSPAPNYTRALWRVAAEEYVE
VTRVGDFHYVTGVTTDNVKCPCQVPAPEFFTEVDGVRLHRYAPACRPLLREEVTFQVGLN
QYLVGSQLPCEP
>5953
SGSWLRDVWDWICTVLTDFKTWLQSKLLPRLPGVPFFSCQRGYRGVWRGDGIMQTTCSCG
AQITGHVKNGSMRIVGPKTCSNTWHGTFPINAYTTGPCTPSPAPNYTRALWRVAAEEYVE
VTRVGDFHYVTGVTTDNVKCPCQVPAPEFFTEVDGVRLHRYAPACRPLLREEVTFQVGLN
QYLVGSQLPCEP
>5948
SGSWLRDVWDWICTVLTDFKTWLQSKLLPRLPGVPFFSCQRGYRGVWRGDGIMQTTCSCG
AQITGHVKNGSMRIVGPKTCSNTWHGTFPINAYTTGPCTPSPAPNYTRALWRVAAEEYVE
VTRVGDFHYVTGVTTDNVKCPCQVPAPEFFTEVDGVRLHRYAPACRPLLREEVTFQVGLN
QYLVGSQLPCEP
>5947
SGSWLRDVWDWICTVLTDFKTWLQSKLLPRLPGVPFFSCQRGYRGVWRGDGIMQTTCSCG
AQITGHVKNGSMRIVGPKTCSNTWHGTFPINAYTTGPCTPSPAPNYTRALWRVAAEEYVE
VTRVGDFHYVTGVTTDNVKCPCQVPAPEFFTEVDGVRLHRYAPACRPLLREEVTFQVGLN
QYLVGSQLPCEP
>5946
SGSWLRDVWDWICTVLTDFKTWLQSKLLPRLPGVPFFSCQRGYRGVWRGDGIMQTTCSCG
AQITGHVKNGSMRIVGPKTCSNTWHGTFPINAYTTGPCTPSPAPNYTRALWRVAAEEYVE
VTRVGDFHYVTGVTTDNVKCPCQVPAPEFFTEVDGVRLHRYAPACRPLLREEVTFQVGLN
QYLVGSQLPCEP
>5943
SGSWLRDVWDWICTVLTDFKTWLQSKLLPRLPGVPFFSCQRGYRGVWRGDGIMQTTCSCG
AQITGHVKNGSMRIVGPKTCSNTWHGTFPINAYTTGPCTPSPAPNYTRALWRVAAEEYVE
VTRVGDFHYVTGVTTDNVKCPCQVPAPEFFTEVDGVRLHRYAPACRPLLREEVTFQVGLN
QYLVGSQLPCEP
>5940
SGSWLRDVWDWICTVLTDFKTWLQSKLLPRLPGVPFFSCQRGYRGVWRGDGIMQTTCSCG
AQITGHVKNGSMRIVGPKTCSNTWHGTFPINAYTTGPCTPSPAPNYTRALWRVAAEEYVE
VTRVGDFHYVTGVTTDNVKCPCQVPAPEFFTEVDGVRLHRYAPACRPLLREEVTFQVGLN
QYLVGSQLPCEP
>5931
SGSWLRDVWDWICTVLTDFKTWLQSKLLPRLPGVPFFSCQRGYRGVWRGDGIMQTTCSCG
AQITGHVKNGSMRIVGPKTCSNTWHGTFPINAYTTGPCTPSPAPNYTRALWRVAAEEYVE
VTRVGDFHYVTGVTTDNVKCPCQVPAPEFFTEVDGVRLHRYAPACRPLLREEVTFQVGLN
QYLVGSQLPCEP
>5928
SGSWLRDVWDWICTVLTDFKTWLQSKLLPRLPGVPFFSCQRGYRGVWRGDGIMQTTCSCG
AQITGHVKNGSMRIVGPKTCSNTWHGTFPINAYTTGPCTPSPAPNYTRALWRVAAEEYVE
VTRVGDFHYVTGVTTDNVKCPCQVPAPEFFTEVDGVRLHRYAPACRPLLREEVTFQVGLN
QYLVGSQLPCEP
>5921
SGSWLRDVWDWICTVLTDFKTWLQSKLLPRLPGVPFFSCQRGYRGVWRGDGIMQTTCSCG
AQITGHVKNGSMRIVGPKTCSNTWHGTFPINAYTTGPCTPSPAPNYTRALWRVAAEEYVE
VTRVGDFHYVTGVTTDNVKCPCQVPAPEFFTEVDGVRLHRYAPACRPLLREEVTFQVGLN
QYLVGSQLPCEP
>5908
SGSWLRDVWDWICTVLTDFKTWLQSKLLPRLPGVPFFSCQRGYRGVWRGDGIMQTTCSCG
AQITGHVKNGSMRIVGPKTCSNTWHGTFPINAYTTGPCTPSPAPNYTRALWRVAAEEYVE
VTRVGDFHYVTGVTTDNVKCPCQVPAPEFFTEVDGVRLHRYAPACRPLLREEVTFQVGLN
QYLVGSQLPCEP
>5907
SGSWLRDVWDWICTVLTDFKTWLQSKLLPRLPGVPFFSCQRGYRGVWRGDGIMQTTCSCG
AQITGHVKNGSMRIVGPKTCSNTWHGTFPINAYTTGPCTPSPAPNYTRALWRVAAEEYVE
VTRVGDFHYVTGVTTDNVKCPCQVPAPEFFTEVDGVRLHRYAPACRPLLREEVTFQVGLN
QYLVGSQLPCEP
>5905
SGSWLRDVWDWICTVLTDFKTWLQSKLLPRLPGVPFFSCQRGYRGVWRGDGIMQTTCSCG
GQITGHVKNGSMRIVGPKTCSNTWHGTFPINAYTTGPCTPSPAPNYTRALWRVAAEEYVE
VTRVGDFHYVTGVTTDNVKCPCQVPAPEFFTEVDGVRLHRYAPACRPLLREEVTFQVGLN
QYLVGSQLPCEP
>5826
SGSWLRDVWDWICTVLTDFKTWLQSKLLPRLPGVPFFSCQRGYKGVWRGDGIMQTTCPCG
AQITGHVKNGSMRIVGPRTCSNTWHGTFPINAYTTGPCTPSPAPNYSRALWRVAAEEYVE
VTRVGDFHYVTGMTTDNVKCPCQVPAPEFFTEVDGVRLHRYAPACKPLLREEVTFQVGLN
QYLVGSQLPCEP
>5354
SGSWLRDVWDWICTVLTDFKTWLQSKLLPRLPGVPFFSCQRGYKGVWRGDGIMQTTCPCG
AQITGHVKNGSMRIVGPKTCSNTWHGTFPINAYTTGPCTPSPAPNYSRALWRVAAEEYVE
VTRVGDFHYVTGMTTDNVKCPCQVPAPEFFTEVDGVRLHRYAPACKPLLREEVTFQVGLN
QYLVGSQLPCEP
>5955
SGSWLRDVWDWICTVLTDFKTWLQSKLLPRLPGVPFFSCQRGYKGVWRGDGIMQTTCPCG
AQITGHVKNGSMRIVGPKACSNTWHGTFPINAYTTGPCTPSPAPNYSRALWRVAAEEYVE
VTRVGDFHYVTGMTTDNVKCPCQVPAPEFFTEVDGVRLHRYAPACKPLLREEVTFQVGLN
QYLVGSQLPCEP
>5961
SGSWLREVWDWICTVLSDFKTWLQSKLLPRLPGVPFFSCQRGYRGVWRGDGIMQTTCPCG
AQITGHVKNGSMRIVGPRTCSNTWHGTFPINAYTTGPCTPSPAPNYSRALWRVAAEEYVE
VTRVGDFHYVTGMTADNVKCPCQVPAPEFFTEVDGVRLHRYAPACKPLLREEVTFQVGLN
QYLVGSQLPCEP
>5960
SGSWLREVWDWICTVLSDFKTWLQSKLLPRLPGVPFFSCQRGYRGVWRGDGIMQTTCPCG
AQITGHVKNGSMRIVGPRTCSNTWHGTFPINAYTTGPCTPSPAPNYSRALWRVAAEEYVE
VTRVGDFHYVTGMTADNVKCPCQVPAPEFFTEVDGVRLHRYAPACKPLLREEVTFQVGLN
QYLVGSQLPCEP
>5959
SGSWLREVWDWICTVLSDFKTWLQSKLLPRLPGVPFFSCQRGYKGVWRGDGIMQTTCPCG
AQITGHVKNGSMRIVGPRTCSNTWHGTFPINAYTTGPCTPSPAPNYSRALWRVAAEEYVE
VTRVGDFHYVTGMTADNVKCPCQVPAPEFFTEVDGVRLHRYAPACKPLLREEVTFQVGLN
QYLVGSQLPCEP
>5958
SGSWLREVWDWICTVLSDFKTWLQSKLLPRLPGVPFFSCQRGYKGVWRGDGIMQTTCPCG
AQITGHVKNGSMRIVGPRTCSNTWHGTFPINAYTTGPCTPSPAPNYSRALWRVAAEEYVE
VTRVGDFHYVTGMTADNVKCPCQVPAPEFFTEVDGVRLHRYAPACKPLLREEVTFQVGLN
QYLVGSQLPCEP
>5957
SGSWLREVWDWICTVLSDFKTWLQSKLLPRLPGVPFFSCQRGYKGVWRGDGIMQTTCPCG
AQITGHVKNGSMRIVGPRTCSNTWHGTFPINAYTTGPCTPSPAPNYSRALWRVAAEEYVE
VTRVGDFHYVTGMTADNVKCPCQVPAPEFFTEVDGVRLHRYAPACKPLLREEVTFQVGLN
QYLVGSQLPCEP
>5956
SGSWLREVWDWICTVLSDFKTWLQSKLLPRLPGVPFFSCQRGYKGVWRGDGIMQTTCPCG
AQITGHVKNGSMRIVGPRTCSNTWHGTFPINAYTTGPCTPSPAPNYSRALWRVAAEEYVE
VTRVGDFHYVTGMTADNVKCPCQVPAPEFFTEVDGVRLHRYAPACKPLLREEVTFQVGLN
QYLVGSQLPCEP
>5954
SGSWLRDVWDWICTVLTDFKTWLQSKLLPRLPGVPFFSCQRGYKGVWRGDGIMQTTCPCG
AQITGHVKNGSMRIVGPKACSNTWHGTFPINAYTTGPCTPSPAPNYSRALWRVAAEEYVE
VTRVGDFHYVTGMTTDNVKCPCQVPAPEFFTEVDGVRLHRYAPACKPLLREEVTFQVGLN
QYLVGSQLPCEP
>5353
SGSWLRDVWDWICTVLTDFKTWLQSKLLPRLPGVPFFSCQRGYKGVWRGDGIMQTTCPCG
AQITGHVKNGSMRIVGPKTCSNTWHGTFPINAYTTGPCTPSPAPNYSRALWRVAAEEYVE
VTRVGDFHYVTGMTTDNVKCPCQVPAPEFFTEVDGVRLHRYAPACKPLLREEVTFQVGLN
QYLVGSQLPCEP
>5260
SGSWLRDVWDWICTVLTDFKTWLQSKLLPRLPGVPFFSCQRGYKGVWRGDGIMQTTCPCG
AQITGHVKNGSMRIVGPKTCSNTWHGTFPINAYTTGPCTPSPAPNYSRALWRVAAEEYVE
VTRVGDFHYVTGMTTDNVKCPCQVPAPEFFTEVDGVRLHRYAPACKPLLREEVTFQVGLN
QYLVGSQLPCEP
>5965
SGSWLRDVWDWICTVLTDFKTWLQSKLLPRLPGVPFFSCQRGYRGVWRGDGIMQTTCPCG
AQITGHVKNGSMRIVGPRACSNTWHGTFPINAYTTGPCTPTPAPNYSRALWRVAAEEYVE
ITRVGDFHYVTGMTTDNVKCPCQVPAPEFFTELDGVRLHRYAPACKPLLREEVTFQVGLN
QYLVGSQLPCEP
>5964
SGSWLRDVWDWICTVLTDFKTWLQSKLLPRLPGVPFLSCQRGYRGVWRGDGIMHTTCPCG
AQITGHVKNGSMRIVGPRACSNTWHGTFPINAYTTGPCTPSPAPNYSRALWRVAAEEYVE
VTRVGDFHYVTGMTTDNIKCPCQVPAPEFFTEVDGVRLHRYAPACKPLLREEVTFQVGLN
QYLVGSQLPCEP
>5967
SGSWLRDVWDWICTVLTDFKTWLQSKLLPRLPGVPFFSCQHGYKGVWRGDGIMQTTCPCG
AQITGHVKNGSMRIVGPKTCSNTWHGTFPINAYTTGPCTPSPAPNYSRALWRVAAEDYVE
VTRVGDFHYITGMTTDNIKCPCQVPAPEFFTEVDGVRLHRYAPACKPLLREEVTFQVGLH
QYLVGSQLPCEP
>5966
SGSWLRDVWDWICTVLTDFKTWLQSKLLPRLPGVPFFSCQRGYKGVWRGDGIMQTTCPCG
AQITGHVKNGSMRIVGPRTCSNTWHGTFPINAYTTGPCTPSPAPNYSRALWRVAAEEYVE
VTRVGDFHYVTGMTTDNIKCPCQVPAPEFFTEVDGVRLHRYAPACKPLLREEVTFQVGLH
QYLVGSQLPCEP
>5963
SGSWLRDVWDWICTVLTDFKTWLQSKLLPRLPGVPFFSCQRGYRGVWRGDGIMQTTCPCG
AQITGHVKNGSMRIVGPRACSNTWHGTFPINAYTTGPCTPSPAPNYSRALWRVAAEEYVE
VTRVGDFHYVTGMTTDNIKCPCQVPAPEFFTEVDGVRLHRYAPACKPLLREEVTFQVGLN
QYLVGSQLPCEP
>5970
SGSWLRDVWDWICTVLSDFKTWLQSKLLPRLPGVPFFSCQRGYKGVWRGDGIMQTTCPCG
AQITGHVKNGSMRIVGPRTCSNTWHGTFPINAYTTGPCTPAPAPNYSRALWRVAAEEYVE
VTRVGDFHYVTGMTTDNVKCPCQVPAPEFFTELDGVRLHRYAPACRPLLRDEVVFQVGLN
QYPVGSQLPCEP
>5969
SGSWLRDVWDWICTVLTDFKTWLQSKLLPRLPGVPFLSCQRGYKGVWRGDGIMQTTCPCG
AQITGHVKNGSMRIVGPRTCSNTWHGTFPINAYTTGPCTPAPAPNYSRALWRVAAEEYVE
VTRVGDFHYVTGMTTDNVKCPCQVPAPEFFTEVDGVRLHRYAPACRPLLRDEVVFQVGLN
QYPVGSQLPCEP
>5983
SGSWLRDVWDWICTVLTDFKTWLQSKLLPQLPGIPFFSCQRGYRGVWRGDGIMQTTCPCG
AQITGHVKNGSMRIVGPKTCSNAWHGTFPINAYTTGPCTPSPAPNYSRALWRVAAEEYVE
VTRVGDFHYVTGMTTDNLKCPCQVPAPEFFTEVDGVRLHRYAPACKPLLREEVTFQVGLN
QYLVGSQLPCEP
>5982
SGSWLRDVWDWICTVLTDFKTWLQSKLLPQLPGIPFFSCQRGYRGVWRGDGIMQTTCPCG
AQITGHVKNGSMRIVGPKTCSNAWHGTFPINAYTTGPCTPSPAPNYSRALWRVAAEEYVE
VTRVGDFHYVTGMTTDNLKCPCQVPAPEFFTEVDGVRLHRYAPACKPLLREEVTFQVGLN
QYLVGSQLPCEP
>5981
SGSWLRDVWDWICTVLTDFKTWLQSKLLPQLPGIPFFSCQRGYKGVWRGDGIMQTTCPCG
AQITGHVKNGSMRIVGPKTCSNAWHGTFPINAYTTGPCTPSPAPNYSRALWRVAAEEYVE
VTRVGDFHYVTGMTTDNLKCPCQVPAPEFFTEVDGVRLHRYAPACKPLLREEVTFQVGLN
QYLVGSQLPCEP
>5980
SGSWLRDVWDWICTVLTDFKTWLQSKLLPQLPGIPFFSCQRGYKGVWRGDGIMQTTCPCG
AQITGHVKNGSMRIVGPKTCSNAWHGTFPINAYTTGPCTPSPAPNYSRALWRVAAEEYVE
VTRVGDFHYVTGMTTDNLKCPCQVPAPEFFTEVDGVRLHRYAPACKPLLREEVTFQVGLN
QYLVGSQLPCEP
>5986
SGSWLRDVWDWICTVLTDFKTWLQSKLLPQLPGIPFFSCQRGYKGVWRGDGIMQTTCPCG
AQITGHVKNGSMRIVGPKTCSNTWHGTFPINAHTTGPCTPSPAPNYSRALWRVAAEEYVE
VTRVGDFHYVTGMTTDNLKCPCQVPAPEFFTEVDGVRLHRYAPACKPLLREEVTFQVGLN
QYLVGSQLPCEP
>5985
SGSWLRDVWDWICTVLTDFKTWLQSKLLPQLPGIPFFSCQRGYKGVWRGDGIMQTTCPCG
AQITGHVKNGSMRIVGPKTCSNTWHGTFPINAHTTGPCTPSPAPNYSRALWRVAAEEYVE
VTRVGDFHYVTGMTTDNLKCPCQVPAPEFFTEVDGVRLHRYAPACKPLLREEVTFQVGLN
QYLVGSQLPCEP
>5984
SGSWLRDVWDWICTVLTDFKTWLQSKLLPQLPGIPFFSCQRGYKGVWRGDGIMQTTCPCG
AQITGHVKNGSMRIVGPKTCSNTWHGTFPINAHTTGPCTPSPAPNYSRALWRVAAEEYVE
VTRVGDFHYVTGMTTDNLKCPCQVPAPEFFTEVDGVRLHRYAPACKPLLREEVTFQVGLN
QYLVGSQLPCEP
>5979
SGSWLRDVWDWICTVLTDFKTWLQSKLLPQLPGIPFFSCQRGYKGVWRGDGIMQTTCPCG
AQITGHVKNGSMRIVGPKTCSNTWHGTFPINAYTTGPCTPSPAPNYSRALWRVAAEEYVE
VTRVGDFHYVTGMTTDNLKCPCQVPAPEFFTEVDGVRLHRYAPACKPLLREEVTFQVGLN
QYLVGSQLPCEP
>5991
SGSWLRDVWDWICTVLTDFKTWLQSKLLPQLPGIPFFSCQRGYKGVWRGDGIMQTTCPCG
AQITGHVKNGSMRIVGPKTCSNTWHGTFPINAHTTGPCTPSPAPNYSRALWRVAAEEYVE
VTRVGDFHYVTGMTTDNLKCPCQVPAPEFFTEVDGVRLHRYAPACKPLLREEVTFQVGLN
QYLVGSQLPCEP
>5990
SGSWLRDVWDWICTVLTDFKTWLQSKLLPQLPGIPFFSCQRGYKGVWRGDGIMQTTCPCG
AQITGHVKNGSMRIVGPKTCSNTWHGTFPINAYTTGPCTPSPAPNYSRALWRVAAEEYVE
VTRVGDFHYVTGMTTDNLKCPCQVPAPEFFTEVDGVRLHRYAPACKPLLREEVTFQVGLN
QYLVGSQLPCEP
>5996
SGSWLRDVWDWICTVLTDFKTWLQSKLLPQLPGIPFFSCQRGYKGVWRGDGIMQTTCPCG
AQITGHVKTGSMRIVGPKTCSNTWHGTFPINAYTTGPCTPSPAPNYSRALWRVAAEEYVE
VTRVGDFHYVTGMTTDNLKCPCQVPAPEFFTEVDGVRLHRYAPACKPLLREEVTFQVGLN
QYLVGSQLPCEP
>5998
SGSWLRDVWDWICTVLTDFKTWLQSKLLPQLPGIPFFSCQRGYKGVWRGDGIMQTTCPCG
AQITGHVKTGSMRIVGPKTCSNTWHGTFPINAYTTGPCTPSPAPNYSRALWRVAAEEYVE
VTRVGDFHYVTGMTTDNLKCPCQVPAPEFFTEVDGVRLHRYAPACKPLLREEVTFQVGLN
QYLVGSQLPCEP
>6001
SGSWLRDVWDWICTVLTDFKTWLQSKLLPQLPGIPFFSCQRGYKGVWRGDGIMQTTCPCG
AQITGHVKTGSMRIVGPKTCSNTWHGTFPINAYTTGPCTPSPAPNYSRALWRVAAEEYVE
VTRVGDFHYVTGMTTDNLKCPCQVPAPEFFTEVDGVRLHRYAPACKPLLREEVTFQVGLN
QYLVGSQLPCEP
>6002
SGSWLRDVWDWICTVLTDFKTWLQSKLLPQLPGIPFFSCQRGYKGVWRGDGIMQTTCPCG
AQITGHVKTGSMRIVGPKTCSNTWHGTFPINAYTTGPCTPSPAPNYSRALWRVAAEEYVE
VTRVGDFHYVTGMTTDNLKCPCQVPAPEFFTEVDGVRLHRYAPACKPLLREEVTFQVGLN
QYLVGSQLPCEP
>6000
SGSWLRDVWDWICTVLTDFKTWLQSKLLPQLPGIPFFSCQRGYKGVWRGDGIMQTTCPCG
AQITGHVKTGSMRIVGPKTCSNTWHGTFPINAYTTGPCTPSPAPNYSRALWRVAAEEYVE
VTRVGDFHYVTGMTTDNLKCPCQVPAPEFFTEVDGVRLHRYAPACKPLLREEVTFQVGLN
QYLVGSQLPCEP
>5999
SGSWLRDVWDWICTVLTDFKTWLQSKLLPQLPGIPFFSCQRGYKGVWRGDGIMQTTCPCG
AQITGHVKTGSMRIVGPKTCSNTWHGTFPINAYTTGPCTPSPAPNYSRALWRVAAEEYVE
VTRVGDFHYVTGMTTDNLKCPCQVPAPEFFTEVDGVRLHRYAPACKPLLREEVTFQVGLN
QYLVGSQLPCEP
>5997
SGSWLRDVWDWICTVLTDFKTWLQSKLLPQLPGIPFFSCQRGYKGVWRGDGIMQTTCPCG
AQITGHVKTGSMRIVGPKTCSNTWHGTFPINAYTTGPCTPSPAPNYSRALWRVAAEEYVE
VTRVGDFHYVTGMTTDNLKCPCQVPAPEFFTEVDGVRLHRYAPACKPLLREEVTFQVGLN
QYLVGSQLPCEP
>5995
SGSWLRDVWDWICTVLTDFKTWLQSKLLPQLPGIPFFSCQRGYKGVWRGDGIMQTTCPCG
AQITGHVKTGSMRIVGPKTCSNTWHGTFPINAYTTGPCTPSPAPNYSRALWRVAAEEYVE
VTRVGDFHYVTGMTTDNLKCPCQVPAPEFFTEVDGVRLHRYAPACKPLLREEVTFQVGLN
QYLVGSQLPCEP
>5994
SGSWLRDVWDWICTVLTDFKTWLQSKLLPQLPGIPFFSCQRGYKGVWRGDGIMQTTCPCG
AQITGHVKTGSMRIVGPKTCSNTWHGTFPINAYTTGPCTPSPAPNYSRALWRVAAEEYVE
VTRVGDFHYVTGMTTDNLKCPCQVPAPEFFTEVDGVRLHRYAPACKPLLREEVTFQVGLN
QYLVGSQLPCEP
>5993
SGSWLRDVWDWICTVLTDFKTWLQSKLLPQLPGIPFFSCQRGYKGAWRGDGIMQTTCPCG
AQITGHVKNGSMRIVGPKTCSNTWHGTFPINAYTTGPCTPSPAPNYSRALWRVAAEEYVE
VTRVGDFHYVTGMTTDNLKCPCQVPAPEFFTEVDGVRLHRYAPACKPLLREEVTFQVGLN
QYLVGSQLPCEP
>5992
SGSWLRDVWDWICTVLTDFKTWLQSKLLPQLPGIPFFSCQRGYKGVWRGDGIMQTTCPCG
AQITGHVKNGSMRIVGPKTCSNTWHGTFPINAYTTGPCTPSPAPNYSRALWRVAAEEYVE
VTRVGDFHYVTGMTTDNLKCPCQVPAPEFFTEVDGVRLHRYAPACKPLLREEVTFQVGLN
QYLVGSQLPCEP
>5989
SGSWLRDVWDWICTVLTDFKTWLQSKLLPQLPGIPFFSCQRGYKGVWRGDGIMQTTCPCG
AQITGHVKNGSMRIVGPKTCSNTWHGTFPINAYTTGPCTPSPAPNYSRALWRVAAEEYVE
VTRVGDFHYVTGMTTDNLKCPCQVPAPEFFTEVDGVRLHRYAPACKPLLREEVTFQVGLN
QYLVGSQLPCEP
>5988
SGSWLRDVWDWICTVLTDFKTWLQSKLLPQLPGIPFFSCQRGYKGVWRGDGIMQTTCPCG
AQITGHVKNGSMRIVGPKTCSNTWHGTFPINAYTTGPCTPSPAPNYSRALWRVAAEEYVE
VTRVGDFHYVTGMTTDNLKCPCQVPAPEFFTEVDGVRLHRYAPACKPLLREEVTFQVGLN
QYLVGSQLPCEP
>5987
SGSWLRDVWDWICTVLTDFKTWLQSKLLPQLPGIPFFSCQRGYKGVWRGDGIMQTTCPCG
AQITGHVKNGSMRIVGPKTCSNTWHGTFPINAYTTGPCTPSPAPNYSRALWRVAAEEYVE
VTRVGDFHYVTGMTTDNLKCPCQVPAPEFFTEVDGVRLHRYAPACKPLLREEVTFQVGLN
QYLVGSQLPCEP
>5978
SGSWLRDVWDWICTVLTDFKTWLQSKLLPQLPGIPFFSCQRGYKGVWRGDGIMQTTCPCG
AQITGHVKNGSMRIVGPKTCSNTWHGTFPINAYTTGPCTPSPAPNYSRALWRVAAEEYVE
VTRVGDFHYVTGMTTDNLKCPCQVPAPEFFTEVDGVRLHRYAPACKPLLREEVTFQVGLN
QYLVGSQLPCEP
>5977
SGSWLRDVWDWICTVLTDFKTWLQSKLLPQLPGIPFFSCQRGYKGVWRGDGIMQTTCPCG
AQITGHVKNGSMRIVGPKTCSNMWHGTFPINTYTTGPCTPSPAPNYSRALWRVAAEEYVE
VTRVGDFHYVTGMTTDNLKCPCQVPAPEFFTEVDGVRLHRYAPACKSLLREEVTFQVGLN
QYLVGSQLPCEP
>6010
SGSWLRDVWDWICTVLTDFKTWLQSKLLPRLPGVPFFSCQRGYKGVWRGDGIMQTTCPCG
AQITGHVKNGSMRIVGPKTCSNMWHGTFPINAYTTGPCTPSPAPNYSRALWRVAAEEYVE
ITRVGDFHYVTGMTTDNVKCPCQVPAPEFFTEVDGVRLHRYAPACRPLLRDEVTFQVGLN
QYLVGSQLPCEP
>6009
SGSWLRDVWDWICTVLTDFKTWLQSKLLPRLPGVPFFSCQRGYKGVWRGDGIMQTTCPCG
AQITGHVKNGSMRIVGPKTCSNMWHGTFPINAYTTGPCTPSPAPNYSRALWRVAAEEYVE
ITRVGDFHYVTGMTTDNVKCPCQVPAPEFFTEVDGVRLHRYAPACRPLLRDEVTFQVGLN
QYLVGSQLPCEP
>6012
SGSWLRDVWDWICTVLTDFKTWLQSKLLPRLPGVPFFSCQRGYKGVWRGDGIMQTTCPCG
AQITGHVKNGSMRIAGPKTCSNMWHGTFPINAYTTGPCTPSPAPNYSRALWRVAAEEYVE
VTRVGDFHYVTGMTTDNVKCPCQVPAPEFFTEVDGVRLHRYAPACRPLLRDEVTFQVGLN
QYLVGSQLPCEP
>6014
SGSWLRDVWDWICTVLTDFKTWLQSKLLPRLPGVPFFSCQRGYKGVWRGDGIMQTTCPCG
AQITGHVKNGSMRIVGPKTCSNMWHGTFPINAYTTGPCTPSPAPNYSRALWRVAAEEYVE
VTRVGDFHYVTGMTTDNVKCPCQVPAPEFFTEVDGVRLHRYAPACRPLLRDEVTFQVGLN
QYLVGSQLPCEP
>6013
SGSWLRDVWDWICTVLTDFKTWLQSKLLPRLPGVPFFSCQRGYKGVWRGDGIMQTTCPCG
AQITGHVKNGSMRIVGPKTCSNMWHGTFPINAYTTGPCTPSPAPNYSRALWRVAAEEYVE
VTRVGDFHYVTGMTTDNVKCPCQVPAPEFFTEVDGVRLHRYAPACRPLLRDEVTFQVGLN
QYLVGSQLPCEP
>6011
SGSWLRDVWDWICTVLTDFKTWLQSKLLPRLPGVPFFSCQRGYKGVWRGDGIMQTTCPCG
AQITGHVKNGSMRIVGPKTCSNMWHGTFPINAYTTGPCTPSPAPNYSRALWRVAAEEYVE
VTRVGDFHYVTGMTTDNVKCPCQVPAPEFFTEVDGVRLHRYAPACRPLLRDEVTFQVGLN
QYLVGSQLPCEP
>6008
SGSWLRDVWDWICTVLTDFKTWLQSKLLPRLPGVPFFSCQRGYKGVWRGDGIMQTTCPCG
AQITGHVKNGSMRIVGPKTCSNMWHGTFPINAYTTGPCTPSPAPNYSRALWRVAAEEYVE
VTRVGDFHYVTGMTTDNVKCPCQVPAPEFFTEVDGVRLHRYAPACRPLLRDEVTFQVGLN
QYLVGSQLPCEP
>6018
SGSWLRDVWDWICTVLTDFKTWLQSKLLPRLPGVPFFSCQRGYKGVWRGDGIMQTTCPCG
AQITGHVKNGSMRIVGPKTCSNMWYGTFPINAYTTGPCTPSPAPNYSRALWRVAAEEYVE
VTRVGDFHYVTGMTTDNVKCPCQVPAPEFFTEVDGVRLHRYAPACRPLLRDEVTFQVGLN
QYLVGSQLPCEP
>6017
SGSWLRDVWDWICTVLTDFKTWLQSKLLPRLPGVPFFSCQRGYKGVWRGDGIMQTTCPCG
AQITGHVKNGSMRIVGPKTCSNMWHGTFPINAYTTGPCTPSPAPNYSRALWRVAAEEYVE
VTRVGDFHYVTGMTTDNVKCPCQVPAPEFFTEVDGVRLHRYAPACRPLLRDEVTFQVGLN
QYLVGSQLPCEP
>6016
SGSWLRDVWDWICTVLTDFKTWLQSKLLPRLPGVPFFSCQRGYKGVWRGDGIMQTTCPCG
AQITGHVKNGSMRIVGPKTCSNMWHGTFPINAYTTGPCTPSPAPNYSRALWRVAAEEYVE
VTRVGDFHYVTGMTTDNVKCPCQVPAPEFFTEVDGVRLHRYAPACRPLLRDEVTFQVGLN
QYLVGSQLPCEP
>6015
SGSWLRDVWDWICTVLTDFKTWLQSKLLPRLPGVPFFSCQRGYKGVWRGDGIMQTTCPCG
AQITGHVKNGSMRIVGPKTCSNMWHGTFPINAYTTGPCTPSPAPNYSRALWRVAAEEYVE
VTRVGDFHYVTGMTTDNVKCPCQVPAPEFFTEVDGVRLHRYAPACRPLLRDEVTFQVGLN
QYLVGSQLPCEP
>6007
SGSWLRDVWDWICTVLTDFKTWLQSKLLPRLPGVPFFSCQRGYKGVWRGDGIMQTTCPCG
AQITGHVKNGSMRIVGPKTCSNMWHGTFPINAYTTGPCTPSPAPNYSRALWRVAAEEYVE
VTRVGDFHYVTGMTTDNVKCPCQVPAPEFFTEVDGVRLHRYAPACRPLLRDEVTFQVGLN
QYLVGSQLPCEP
>6019
SGSWLRDVWDWICTVLTDFKTWLQSKLLPRLPGVPFFSCQRGYKGVWRGDGIMQTTCPCG
AQITGHVKNGSMRIVGPKTCSNMWHGTFPINAYTTGPCTPSPAPNYSRALWRVAAEEYVE
VTRVRDFHYVTGMTTDNVKCPCQVPAPEFFTEVDGVRLHRYAPACRPLLRDEVTFQVGLN
QYLVGSQLPCEP
>6006
SGSWLRDVWDWICTVLTDFKTWLQSKLLPRLPGVPFFSCQRGYKGVWRGDGIMQTTCPCG
AQITGHVKNGSMRIVGPKTCSNMWHGTFPINAYTTGPCTPSPAPNYSRALWRVAAEEYVE
VTRVGDFHYVTGMTTDNVKCPCQVPAPEFFTEVDGVRLHRYAPACRPLLRDEVTFQVGLN
QYLVGSQLPCEP
>6022
SGSWLRDVWDWICTVLTDFKTWLQSKLLPRLPGVPFFSCQRGYKGVWRGDGIMQTTCPCG
AQITGHVKNGSMRIVGPKTCSNMWHGTFPINAYTTGPCTPSPAPNYSRALWRVAAEEYVE
VTRVGDFHYVTGMTTDNVKCPCQVPAPEFFTEVDGVRLHRYAPACRPLLRDEVTFQVGLN
QYLVGSQLPCEP
>6021
SGSWLRDVWDWICTVLTDFKTWLQSKLLPRLPGVPFFSCQRGYKGVWRGDGIMQTTCPCG
AQITGHVKNGSMRIVGPKTCSNMWHGTFPINAYTTGPCTPSPAPNYSRALWRVAAEEYVE
VTRVGDFHYVTGMTTDNVKCPCQVPAPEFFTEVDGVRLHRYAPACRPLLRDEVTFQVGLN
QYLVGSQLPCEP
>6024
SGSWLRDVWDWICTVLTDFKTWLQSKLLPRLPGVPFFSCQRGYKGVWRGDGIMQTTCPCG
AQITGHVKNGSMRIVGPKTCSNMWHGTFPINAYTTGPCTPSPAPNYSRALWRVAAEEYVE
VTRVGDFHYVTGMTTDNVKCPCQVPAPEFFTEVDGVRLHRYAPACRPLLRDEVTFQVGLN
QYVVGSQLPCEP
>6032
SGSWLRDVWDWICTVLTDFKTWLQSKLLPRLPGVPFFSCQRGYKGVWRGDGIMQTTCPCG
AQITGHVKNGSMRIVGPKTCSNMWHGTFPINAYTTGPCTPSPAPNYSRALWRVAAEEYVE
VTRVGDFHYVTGMTTDNVKCPCQVPAPEFFTEVDGVRLHRYAPACRPLLRDEVTFQVGLN
QYVVGSQLPCEP
>6031
SGSWLRDVWDWICTVLTDFKTWLQSKLLPRLPGVPFFSCQRGYKGVWRGDGIMQTTCPCG
AQITGHVKNGSMRIVGPKTCSNMWHGTFPINAYTTGPCTPSPAPNYSRALWRVAAEEYVE
VTRVGDFHYVTGMTTDNVKCPCQVPAPEFFTEVDGVRLHRYAPACRPLLRDEVTFQVGLN
QYVVGSQLPCEP
>6030
SGSWLRDVWDWICTVLTDFKTWLQSKLLPRLPGVPFFSCQRGYKGVWRGDGIMQTTCPCG
AQITGHVKNGSMRIVGPKTCSNMWHGTFPINAYTTGPCTPSPAPNYSRALWRVAAEEYVE
VTRVGDFHYVTGMTTDNVKCPCQVPAPEFFTEVDGVRLHRYAPACRPLLRDEVTFQVGLN
QYVVGSQLPCEP
>6033
SGSWLRDVWDWICTVLTDFKTWLQSKLLPRLPGVPFFSCQRGYKGVWRGDGIMQTTCPCG
AQITGHVKNGSMRIVGPKTCSNMWHGTFPINAYTTGPCTPSPAPNYSRALWRVAAEEYVE
VTRVGDFHYVTGMTTDNVKCPCQVPAPEFFTEVDGVRLHRYAPACRPLLRDEVTFQVGLN
QYVVGSQLPCEP
>6029
SGSWLRDVWDWICTVLTDFKTWLQSKLLPRLPGVPFFSCQRGYKGVWRGDGIMQTTCPCG
AQITGHVKNGSMRIVGPKTCSNMWHGTFPINAYTTGPCTPSPAPNYSRALWRVAAEEYVE
VTRVGDFHYVTGMTTDNVKCPCQVPAPEFFTEVDGVRLHRYAPACRPLLRDEVTFQVGLN
QYVVGSQLPCEP
>6037
SGSWLRDVWDWICTVLTDFKTWLQSKLLPRLPGVPFFSCQRGYKGVWRGDGIMQTTCPCG
AQITGHVKNGSMRIAGPKTCSNMWHGTFPINAYTTGPCTPSPAPNYSRALWRVAAEEYVE
VTRVGDFHYVTGMTTDNVKCPCQVPAPEFFTEVDGVRLHRYAPACRPLLRDEVTFQVGLN
QYVVGSQLPCEP
>6036
SGSWLRDVWDWICTVLTDFKTWLQSKLLPRLPGVPFFSCQRGYKGVWRGDGIMQTTCPCG
AQITGHVKNGSMRIVGPKTCSNMWHGTFPINAYTTGPCTPSPAPNYSRALWRVAAEEYVE
VTRVGDFHYVTGMTTDNVKCPCQVPAPEFFTEVDGVRLHRYAPACRPLLRDEVTFQVGLN
QYVVGSQLPCEP
>6038
SGSWLRDVWDWICTVLTDFKTWLQSKLLPRLPGVPFFSCQRGYKGVWRGDGIMQTTCPCG
AQITGHVKNGSMRIVGPKTCSNMWHGTFPINAYTTGPCTPSPAPNYSRALWRVAAEEYVE
VTRVGDFHYVTGMTTDNVKCPCQVPAPEFFTEVDGVRLHRYAPACRPLLRDEVTFQVGLN
QYLVGSQLPCEP
>6035
SGSWLRDVWDWICTVLTDFKTWLQSKLLPRLPGVPFFSCQRGYKGVWRGDGIMQTTCPCG
AQITGHVKNGSMRIVGPKTCSNMWHGTFPINAYTTGPCTPSPAPNYSRALWRVAAEEYVE
VTRVGDFHYVTGMTTDNVKCPCQVPAPEFFTEVDGVRLHRYAPACRPLLRDEVTFQVGLN
QYVVGSQLPCEP
>6040
SGSWLRDVWDWICTVLTDFKTWLQSKLLPRLPGVPFFSCQRGYKGVWRGDGIMQTTCPCG
AQITGHVKNGSMRIVGPKTCSNMWHGTFPINAYTTGPCTPSPAPNYSRALWRVAAEEYVE
VTRVGDFHYVTGMTTDNVKCPCQVPAPEFFTEVDGVRLHRYAPVCRPLLRDEVTFQVGLN
QYVVGSQLPCEP
>6042
SGSWLRDVWDWICTVLTDFKTWLQSKLLPRLPGVPFFSCQRGYKGVWRGDGIMQTTCPCG
ARITGHVKNGSMRIVGPKTCSNMWHGTFPINAYTTGPCTPSPAPNYSKALWRVAAEEYVE
VTRVGDFHYVTGMTTDNVKCPCQVPAPEFFTEVDGVRLHRYAPACRPLLRDEVTFQVGLN
QYVVGSQLPCEP
>6045
SGSWLRDVWDWICTVLTDFKTWLQSKLLPRLPGVPFFSCQRGYKGVWRGDGIMQTTCPCG
AQITGHVKNGSMRIVGPKTCSNMWHGTFPINAYTTGPCTPSPAPNYSRALWRVAAEEYVE
VTRVGDFHYVTGMTTDNVKCPCQVPAPEFFTEVDGVRLHRYAPACRPLLRDEVTFQVGLN
QYVVGSQLPCEP
>6046
SGSWLRDVWDWICTVLTDFKTWLQSKLLPRLPGVPFFSCQRGYKGVWRGDGIMQTTCPCG
AQITGHVKNGSMRIIGPKTCGNMWHGTFPINAYTTGPCTPSPAPNYSRALWRVAAEEYVE
VTRVGDFHYVTGMTTDNVKCPCQVPAPEFFTEVDGVRLHRYAPACRPLLRDEVTFQVGLN
QYVVGSQLPCEP
>6044
SGSWLRDVWDWICTVLTDFKTWLQSKLLPRLPGVPFFSCQRGYKGVWRGDGIMQTTCPCG
AQITGHVKNGSMRIVGPKTCSNMWHGTFPINAYTTGPCTPSPAPNYSRALWRVAAEEYVE
VTRVGDFHYVTGMTTDNVKCPCQVPAPEFFTEVDGVRLHRYAPACRPLLRDEVTFQVGLN
QYVVGSQLPCEP
>6043
SGSWLRDVWDWICTVLTDFKTWLQSKLLPRLPGVPFFSCQRGYKGVWRGDGIMQTTCPCG
AQITGHVKNGSMRIVGPKTCSNMWHGTFPINAYTTGPCTPSPAPNYSRALWRVAAEEYVE
VTRVGDFHYVTGMTTDNVKCPCQVPAPEFFTEVDGVRLHRYAPACRPLLRDEVTFQVGLN
QYVVGSQLPCEP
>6041
SGSWLRDVWDWICTVLTDFKTWLQSKLLPRLPGVPFFSCQRGYKGVWRGDGIMQTTCPCG
AQITGHVKNGSMRIVGPKTCSNMWHGTFPINAYTTGPCTPSPAPNYSRALWRVAAEEYVE
VTRVGDFHYVTGMTTDNVKCPCQVPAPEFFTEVDGVRLHRYAPACRPLLRDEVTFQVGLN
QYVVGSQLPCEP
>6039
SGSWLRDVWDWICTVLTDFKTWLQSKLLPRLPGVPFFSCQRGYKGVWRGDGIMQTTCPCG
AQITGHVKNGSMRIVGPKTCSNMWHGTFPINAYTTGPCTPSPAPNYSRALWRVAAEEYVE
VTRVGDFHYVTGMTTDNVKCPCQVPAPEFFTEVDGVRLHRYAPVCRPLLRDEVTFQVGLN
QYVVGSQLPCEP
>6034
SGSWLRDVWDWICTVLTDFKTWLQSKLLPRLPGVPFFSCQRGYKGVWRGDGIMQTTCPCG
AQITGHVKNGSMRIVGPKTCSNMWHGTFPINAYTTGPCTPSPAPNYSRALWRVAAEEYVE
VTRVGDFHYVTGMTTDNVKCPCQVPAPEFFTEVDGVRLHRYAPACRPLLRDEVTFQVGLN
QYVVGSQLPCEP
>6028
SGSWLRDVWDWICTVLTDFKTWLQSKLLPRLPGVPFFSCQRGYKGVWRGDGIMQTTCPCG
AQITGHVKNGSMRIVGPKTCSNMWHGTFPINAYTTGPCTPSPAPNYSRALWRVAAEEYVE
VTRVGDFHYVTGMTTDNVKCPCQVPAPEFFTEVDGVRLHRYAPACRPLLRDEVTFQVGLN
QYVVGSQLPCEP
>6027
SGSWLRDVWDWICTVLTDFKTWLQSKLLPRLPGVPFFSCQRGYKGVWRGDGIMQTTCPCG
AQITGHVKNGSMRIVGPKTCSNMWHGTFPINAYTTGPCTPSPAPNYSRALWRVAAEEYVE
VTRVGDFHYVTGMTTDNVKCPCQVPAPEFFTEVDGVRLHRYAPACRPLLRDEVTFQVGLN
QYVVGSQLPCEP
>6026
SGSWLRDVWDWICTVLTDFKTWLQSKLLPRLPGVPFFSCQRGYKGVWRGDGIMQTTCPCG
AQITGHVKNGSMRIVGPKTCSNMWHGTFPINAYTTGPCTPSPAPNYSRALWRVAAEEYVE
VTRVGDFHYVTGMTTDNVKCPCQVPAPEFFTEVDGVRLHRYAPACRPLLRDEVTFQVGLN
QYVVGSQLPCEP
>6025
SGSWLRDVWDWICTVLTDFKTWLQSKLLPRLPGVPFFSCQRGYKGVWRGDGIMQTTCPCG
AQITGHVKNGSMRIVGPKTCSNMWHGTFPINAYTTGPCTPSPAPNYSRALWRVAAEEYVE
VTRVGDFHYVTGMTTDNVKCPCQVPAPEFFTEVDGVRLHRYAPACRPLLRDEVTFQVGLN
QYVVGSQLPCEP
>6023
SGSWLRDVWDWICTVLTDFKTWLQSKLLPRLPGVPFFSCQRGYKGVWRGDGIMQTTCPCG
AQITGHVKNGSMRIVGPKTCSNMWHGTFPINAYTTGPCTPSPAPNYSRALWRVAAEEYVE
VTRVGDFHYVTGMTTDNVKCPCQVPAPEFFTEVDGVRLHRYAPACRPLLRDEVTFQVGLN
QYVVGSQLPCEP
>6020
SGSWLRDVWDWICTVLTDFKTWLQSKLLPRLPGVPFFSCQRGYKGVWRGDGIMQTTCPCG
AQITGHVKNGSMRIVGPKTCSNMWHGTFPINAYTTGPCTPSPAPNYSRALWRVAAEEYVE
VTRVGDFHYVTGMTTDNVKCPCQVPAPEFFTEVDGVRLHRYAPACRPLLRDEVTFQVGLN
QYVVGSQLPCEP
>6005
SGSWLRDVWDWICTVLTDFKTWLQSKLLPRLPGVPFFSCQRGYKGVWRGDGIMQTTCPCG
AQITGHVKNGSMRIVGPKTCSNMWHGTFPINAYTTGPCTPSPAPNYSRALWRVAAEEYVE
VTRVGDFHYVTGMTTDNVKCPCQVPAPEFFTEVDGVRLHRYAPACRPLLRDEVTFQVGLN
QYLVGSQLPCEP
>6004
SGSWLRDVWDWICTVLTDFKTWLQSKLLPRLPGVPFFSCQRGYKGVWRGDGIMQTTCPCG
AQITGHVKNGSMRIVGPKTCSNMWHGTFPINAYTTGPCTPSPAPNYSRALWRVAAEEYVE
VTRVGDFHYVTGMTTDNVKCPCQVPAPEFFTEVDGVRLHRYAPACRPLLRDEVTFQVGLN
QYLVGSQLPCEP
>6003
SGSWLRDVWDWICTVLTDFKTWLQSKLLPRLPGVPFFSCQRGYKGVWRGDGIMQTTCPCG
AQITGHVKNGSMRIVGPKTCSNMWHGTFPINAYTTGPCTPSPAPNYSRALWRVAAEEYVE
VMRVGDFHYVTGMTTDNVKCPCQVPAPEFFTEVDGVRLHRYAPACKPLLRDEVTFQVGLN
QYLVGSQLPCEP
>5976
SGSWLRDVWDWICTVLTDFKTWLQSKLLPRLPGVPFFSCQRGYKGVWRGDGIMQTTCPCG
AQITGHVKNGSMRIVGPKTCSNMWHGTFPINAYTTGPCTPSPAPNYSRALWRVAAEEYVE
VTRVGDFHYVTGMTTDNVKCPCQVPAPEFFTEVDGVRLHRYAPACKPLLREEVTFQVGLN
QYLVGSQLPCEP
>6047
SGSWLRDVWDWICTVLSDFKTWLQSKLLPRLPGVPFFSCQRGYKGIWRGDGIMHTICPCG
AQITGHVKNGSMRIIGPKTCSNTWHGTFPINAYTTGPCTPSPAPNYSRALWRVAAEEYVE
VTRVGDFHYVTGMTTDNIKCPCQVPAPEFFTEVDGVRLHRYAPACKPLLRDEVTFQVGLN
QYVVGSQLPCEP
>5975
SGSWLRDVWDWICTVLTDFKTWLQSKLLPRLPGVPFFSCQRGYKGVWRGDGIMQTTCPCG
AQITGHVKNGSMRIVGPKTCSNMWHGTFPINAYTTGPCTPSPAPNYSRALWRVAAEEYVE
VTRVGDFHYVTGMTTDNVKCPCQVPAPEFFTEVDGVRLHRYAPACKPLLRDEVTFQVGLN
QYLVGSQLPCEP
>5974
SGSWLRDVWDWICTVLTDFKTWLQSKLLPRLPGVPFFSCQRGYKGVWRGDGIMQTTCPCG
AQITGHVKNGSMRIVGPKTCSNTWHGTFPINAYTTGPCTPSPAPNYSRALWRVAAEEYVE
VTRVGDFHYVTGMTTDNIKCPCQVPAPEFFTEVDGVRLHRYAPACKPLLRDEVTFQVGLN
QYLVGSQLPCEP
>5973
SGSWLRDVWDWICTVLTDFKTWLQSKLLPRLPGVPFFSCQRGYKGVWRGDGIMQTTCPCG
AQITGHVKNGSMRIVGPKTCSNTWHGTFPINAYTTGPCTPSPAPNYSRALWRVAAEEYVE
VTRVGDFHYVTGMTTDNIKCPCQVPAPEFFTEVDGVRLHRYAPACKPLLRDEVTFQVGLN
QYLVGSQLPCEP
>6053
SGSWLRDVWDWICTVLTDFKTWLQSKLLPRLPGVPFLSCQRGYKGVWRGDGIMHTTCPCG
AQIAGHVKNGSMKIVGPKTCSNTWHGTFPANAYTTGPCTPVPAPNYSRALWRVAAEEYVE
VTRKGDFHYVTGMTTDNLKCPCQVPAPEFFTEVDGVRLHRYAPACKPLLRDEVTFQVGLN
QYLVGSQLPCEP
>6056
SGSWLRDVWDWICTVLTDFKTWLQSKLLPRLPGVPFLSCQRGYKGVWRGDGIMHTTCPCG
AQIAGHVKNGSMKIVGPKTCSNTWHGTFPVNAYTTGPCTPVPAPNYSRALWRVAAEEYVE
VKRVGDFHYVTGMTTDNVKCPCQVPAPEFFTEVDGVRLHRYAPVCKPLLRDEVTFQVGLN
QYVVGSQLPCEP
>6058
SGSWLRDVWDWICTVLTDFKTWLQSKLLPRLPGVPFLSCQRGYKGVWRGDGIMHTTCPCG
AQITGHVKNGSMRIVGPKTCSNTWHGTFPINAYTTGPCTPVPAPNYSRALWRVAAEEYVE
VMRVGDFHYVTGMTTDNVKCPCQVPAPEFFTEVDGVRLHRYAPACKPLLRDEVTFQVGLN
QYVVGSQLPCEP
>6059
SGSWLRDVWDWICTVLTDFKTWLQSKLLPRLPGVPFLSCQRGYKGVWRGDGIMHTTCPCG
AQITGHVKNGSMRIVGPKTCSNTWHGTFPINAYTTGPCTPVPAPNYSRALWRVAAEEYVE
VMRVGDFHYVTGMTTDNVKCPCQVPAPEFFTEVDGVRLHRYAPACKPLLRDEVTFQVGLN
QYVVGSQLPCEP
>6057
SGSWLRDVWDWICTVLTDFKTWLQSKLLPRLPGVPFLSCQRGYKGVWRGDGIMHTTCPCG
AQITGHVKNGSMRIVGPKTCSNTWHGTFPINAYTTGPCTPVPAPNYSRALWRVAAEEYVE
VMRVGDFHYVTGMTTDNVKCPCQVPAPEFFTEVDGVRLHRYAPACKPLLRDEVTFQVGLN
QYVVGSQLPCEP
>6055
SGSWLRDVWDWICTVLTDFKTWLQSKLLPRLPGVPFLSCQRGYKGVWRGDGIMHTTCPCG
AQITGHVKNGSMRIVGPKTCSNTWHGTFPINAYTTGPCTPVPAPNYSRALWRVAAEEYVE
VMRVGDFHYVTGMTTDNVKCPCQVPAPEFFTEVDGVRLHRYAPACKPLLRDEVTFQVGLN
QYVVGSQLPCEP
>6054
SGSWLRDVWDWICTVLTDFKTWLQSKLLPRLPGVPFLSCQRGYKGVWRGDGIMHTTCPCG
AQITGHVKNGSMRIVGPKTCSNTWHGTFPVNAYTTGPCTPVPAPNYSRALWRVAAEEYVE
VMRVGDFHYVTGMTTDNVKCPCQVPAPEFFTEVDGVRLHRYAPACKPLLRDEVTFQVGLN
QYVVGSQLPCEP
>6052
SGSWLRDVWDWICTVLTDFKTWLQSKLLPRLPGVPFLSCQRGYKGVWRGDGIMHTTCPCG
AQITGHVKNGSMRIVGPKTCSNTWHGTFPVNAYTTGPCTPVPAPNYSRALWRVAAEEYVE
VMRKGDFHYVTGMTTDNVKCPCQVPAPEFFTEVDGVRLHRYAPACKPLLRDEVTFQVGLN
QYLVGSQLPCEP
>6063
SGSWLRDVWDWICTVLTDFKTWLQSKLLPRLPGVPFLSCQRGYKGVWRGDGIMHTTCPCG
AQIAGHVKNGSMKIVGPKTCSNTWHGTFPINAYTTGPCTPTPAPNYSRALWRVAAEEYVE
VMRVGDFHYVTGMTTDNVKCPCQVPAPEFFTEVDGVRLHRYAPACKPLLRDEVTFQVGLN
QYLVGSQLPCEP
>6062
SGSWLRDVWDWICTVLTDFKTWLQSKLLPRLPGVPFLSCQRGYKGVWRGDGIMHTTCPCG
AQIAGHVKNGSMKIVGPKTCSNTWHGTFPINAYTTGPCTPTPAPNYSRALWRVAAEEYVE
VMRVGDFHYVTGMTTDNVKCPCQVPAPEFFTEVDGVRLHRYAPACKPLLRDEVTFQVGLN
QYLVGSQLPCEP
>6066
SGSWLRDVWDWICTVLTDFKTWLQSKLLPRLPGVPFLSCQRGYKGVWRGDGIMHTTCPCG
AQIAGHVKNGSMKIVGPKTCSNTWHGTFPINAYTTGPCTPTPAPNYSRALWRVAAEEYVE
VTQVGDSHYVTGMTTDNVKCPCQVPAPEFFTEVDGVRLHRYAPACKPLLRDEVTFQVGLN
QYLVGSQLPCEP
>6069
SGSWLRDVWDWICTVLTGFKTWLQSKLLPRLPGVPFLSCQRGYKGVWRGDGIMHTTCPCG
AQIAGHVKNGSMKIVGPKTCSNTWHGTFPINAYTTGPCTPTPAPNYSRALWRVAAEEYVE
VTQVGDFHYVTGMTTDNVKCPCQVPAPEFFTEVDGVRLHRYAPACKPLLRDEVTFQVGLN
QYLVGSQLPCEP
>6074
SGPWLRDVWDCICTVLTDFKTWLQSKLLPRLPGVPFLSCQRGYKGVWRGDGIMHTTCPCG
AQIAGHVKNGSMKIVGPKTCSNTWHGTFPINAYTTGPCTPTPAPNYSRALWRVAAEEYVE
VTQVGDFHYVTGMTTDNVKCPCQVPAPEFFTEVDGVRLHRYAPACKPLLRDEVTFQVGLN
QYLVGSQLPCEP
>6077
SGSWLRDVWDWICTVLTDFKTWLQSKLLPRLPGVPFLSCQRGYKGVWRGDGIMHTTCPCG
AQIAGHVKNGSMKIVGPKTCSNTWHGTFPINAYTTGPCTPTPAPNYSRALWRVAAEEYVE
VTQVGDFHYVTGMTTDNVKCPCQVPAPEFFTEVDGVRLHRYAPACKPLLRDEVTFQVGLN
QYLVGSQLPCEP
>6082
SGSWLRDVWDWICTVLTDFKTWLQSKLLPRLPGVPFLSCQRGYKGVWRGDGIMHTTCPCG
AQIAGHVKNGSMKIVGPKTCSNTWHGTFPINAYTTGPCTPTPAPNYSRALWRVAAEEYVE
VTQVGDFHYVTGMTTDNVKCPCQVPAPEFFTEVDGVRLHRYAPACKPLLRDEVTFQVGLN
QYLVGSQLPCEP
>6083
SGSWLRDVWDWICTVLTDFKTWLQSKLLPRLPGVPFLSCQRGYKGVWRGDGIMHTTCPCG
AQIAGHVKNGSMKIVGPKTCSNTWHGTFPINAYTTGPCTPTPAPNYSRALWRVAAEEYVE
VTQVGDFHYVTGMTTDNVKCPCQVPAPEFFTEVDGVRLHRYAPACKPLLRDEVTFQVGLN
QYLVGSQLPCEP
>6081
SGSWLRDVWDWICTVLTDFKTWLQSKLLPRLPGVPFLSCQRGYKGVWRGDGIMHTTCPCG
AQIAGHVKNGSMKIVGPKTCSNTWHGTFPINAYTTGPCTPTPAPNYSRALWRVAAEEYVE
VTQVGDFHYVTGMTTDNVKCPCQVPAPEFFTEVDGVRLHRYAPACKPLLRDEVTFQVGLN
QYLVGSQLPCEP
>6086
SGSWLRDVWDWICTVLTDFKTWLQSKLLPRLPGVPFLSCQRGYKGVWRGDGIMHTTCPCG
AQIAGHVKNGSMKIVGPKTCSNTWHGTFPINAYTTGPCTPTPAPNYSRALWRVAAEEYVE
VTQVGDFHYVTGMTTDNVKCPCQVPAPEFFTEVDGVRLHRYAPACKPLLRDEVTFQVGLN
QYLVGSQLPCEP
>6085
SGSWLRDVWDWICTVLTDFKTWLQSKLLPRLPGVPFLSCQRGYKGVWRGDGIMHTTCPCG
AQIAGHVKNGSMKIVGPKTCSNTWHGTFPINAYTTGPCTPTPAPNYSRALWRVAAEEYVE
VTQVGDFHYVTGMTTDNVKCPCQVPAPEFFTEVDGVRLHRYAPACKPLLRDEVTFQVGLN
QYLVGSQLPCEP
>6087
SGSWLRDVWDWICTVLTDFKTWLQSKLLPRLPGVPFLSCQRGYKGVWRGDGIMHTTCPCG
AQIAGHVKNGSMKIVGPKTCSNTWHGTFPINAYTTGPCTPTPAPNYSRALWRVAAEEYVE
VTQVGDFHYVTGMTTDNVKCPCQVPAPEFFTEVDGVRLHRYAPACKPLLRDEVTFQVGLN
QYLVGSQLPCEP
>6084
SGSWLRDVWDWICTVLTDFKTWLQSKLLPRLPGVPFLSCQRGYKGVWRGDGIMHTTCPCG
AQIAGHVKNGSMKIVGPKTCSNTWHGTFPINAYTTGPCTPTPAPNYSRALWRVAAEEYVE
VTQVGDFHYVTGMTTDNVKCPCQVPAPEFFTEVDGVRLHRYAPACKPLLRDEVTFQVGLN
QYLVGSQLPCEP
>6080
SGSWLRDVWDWICTVLTDFKTWLQSKLLPRLPGVPFLSCQRGYKGVWRGDGIMHTTCPCG
AQIAGHVKNGSMKIVGPKTCSNTWHGTFPINAYTTGPCTPTPAPNYSRALWRVAAEEYVE
VTQVGDFHYVTGMTTDNVKCPCQVPAPEFFTEVDGVRLHRYAPACKPLLRDEVTFQVGLN
QYLVGSQLPCEP
>6079
SGSWLRDVWDWICTVLTDFKTWLQSKLLPRLPGVPFLSCQRGYKGVWRGDGIMHTTCPCG
AQIAGHVKNGSMKIVGPKTCSNTWHGTFPINAYTTGPCTPTPAPNYSRALWRVAAEEYVE
VTQVGDFHYVTGMTTDNVKCPCQVPAPEFFTEVDGVRLHRYAPACKPLLRDEVTFQVGLN
QYLVGSQLPCEP
>6089
SGSWLRDVWDWICTVLTDFKTWLQSKLLPRLPGVPFLSCQRGYKGVWRGDGIMHTTCPCG
AQIAGHVKNGSMKIVGPKTCSNTWHGTFPINAYTTGPCTPTPAPNYSRALWRVAAEEYVE
VTQVGDFHYVTGMTTDNVKCPCQVPAPEFFTEVDGVRLHRYAPACKPLLRDEVTFQVGLN
QYLVGSQLPCEP
>6095
SGSWLRDVWDWICTVLTDFKTWLQSKLLPRLPGVPFLSCQRGYKGVWRGDGIMHTTCPCG
AQIAGHVKNGSMKIVGPKTCSNTWYGTFPINAYTTGPCTPTPAPNYSRALWRVAAEEYVE
VTQVGDFHYVTGMTTDNVKCPCQVPAPEFFTEVDGVRLHRYAPACKPLLRDEVTFQVGLN
QYLVGSQLPCEP
>6094
SGSWLRDVWDWICTVLTDFKTWLQSKLLPRLPGVPFLSCQRGYKGVWRGDGIMHTTCPCG
AQIAGHVKNGSMKIVGPKTCSNTWHGTFPINAYTTGPCTPTPAPNYSRALWRVAAEEYVE
VTQVGDFHYVTGMTTDNVKCPCQVPAPEFFTEVDGVRLHRYAPACKPLLRDEVTFQVGLN
QYLVGSQLPCEP
>6093
SGSWLRDVWDWICTVLTDFKTWLQSKLLPRLPGVPFLSCQRGYKGVWRGDGIMHTTCPCG
AQIAGHVKNGSMKIVGPKTCSNTWHGTFPINAYTTGPCTPTPAPNYSRALWRVAAEEYVE
VTQVGDFHYVTGMTTDNVKCPCQVPAPEFFTEVDGVRLHRYAPACKPLLRDEVTFQVGLN
QYLVGSQLPCEP
>6092
SGSWLRDVWDWICTVLTDFKTWLQSKLLPRLPGVPFLSCQRGYKGVWRGDGIMHTTCPCG
AQIAGHVKNGSMKIVGPKTCSNTWHGTFPINAYTTGPCTPTPAPNYSRALWRVAAEEYVE
VTQVGDFHYVTGMTTDNVKCPCQVPAPEFFTEVDGVRLHRYAPACKPLLRDEVTFQVGLN
QYLVGSQLPCEP
>6091
SGSWLRDVWDWICTVLTDFKTWLQSKLLPRLPGVPFLSCQRGYKGVWRGDGIMHTTCPCG
AQIAGHVKNGSMKIVGPKTCSNTWHGTFPINAYTTGPCTPTPAPNYSRALWRVAAEEYVE
VTQVGDFHYVTGMTTDNVKCPCQVPAPEFFTEVDGVRLHRYAPACKPLLRDEVTFQVGLN
QYLVGSQLPCEP
>6090
SGSWLRDVWDWICTVLTDFKTWLQSKLLPRLPGVPFLSCQRGYKGVWRGDGIMHTTCPCG
AQIAGHVKNGSMKIVGPKTCSNTWHGTFPINAYTTGPCTPTPAPNYSRALWRVAAEEYVE
VTQVGDFHYVTGMTTDNVKCPCQVPAPEFFTEVDGVRLHRYAPACKPLLRDEVTFQVGLN
QYLVGSQLPCEP
>6088
SGSWLRDVWDWICTVLTDFKTWLQSKLLPRLPGVPFLSCQRGYKGVWRGDGIMHTTCPCG
AQIAGHVKNGSMKIVGPKTCSNTWHGTFPINAYTTGPCTPTPAPNYSRALWRVAAEEYVE
VTQVGDFHYVTGMTTDNVKCPCQVPAPEFFTEVDGVRLHRYAPACKPLLRDEVTFQVGLN
QYLVGSQLPCEP
>6078
SGSWLRDVWDWICTVLTDFKTWLQSKLLPRLPGVPFLSCQRGYKGVWRGDGIMHTTCPCG
AQIAGHVKNGSMKIVGPKTCSNTWHGTFPINAYTTGPCTPTPAPNYSRALWRVAAEEYVE
VTQVGDFHYVTGMTTDNVKCPCQVPAPEFFTEVDGVRLHRYAPACKPLLRDEVTFQVGLN
QYLVGSQLPCEP
>6076
SGSWLRDVWDWICTVLTDFKTWLQSKLLPRLPGVPFLSCQRGYKGVWRGDGIMHTTCPCG
AQIAGHVKNGSMKIVGPKTCSNTWHGTFPINAYTTGPCTPTPAPNYSRALWRVAAEEYVE
VTQVGDFHYVTGMTTDNVKCPCQVPAPEFFTEVDGVRLHRYAPACKPLLRDEVTFQVGLN
QYLVGSQLPCEP
>6075
SGSWLRDVWDWICTVLTDFKTWLQSKLLPRLPGVPFLSCQRGYKGVWRGDGIMHTTCPCG
AQIAGHVKNGSMKIVGPKTCSNTWHGTFPINAYTTGPCTPTPAPNYSRALWRVAAEEYVE
VTQVGDFHYVTGMTTDNVKCPCQVPAPEFFTEVDGVRLHRYAPACKPLLRDEVTFQVGLN
QYLVGSQLPCEP
>6073
SGSWLRDVWDWICTVLTDFKTWLQSKLLPRLPGVPFLSCQRGYKGVWRGDGIMHTTCPCG
AQIAGHVKNGSMKIVGPKTCSNTWHGTFPINAYTTGPCTPTPAPNYSRALWRVAAEEYVE
VTQVGDFHYVTGMTTDNVKCPCQVPAPEFFTEVDGVRLHRYAPACKPLLRDEVTFQVGLN
QYLVGSQLPCEP
>6072
SGSWLRDVWDWICTVLTDFKTWLQSKLLPRLPGVPFLSCQRGYKGVWRGDGIMHTTCPCG
AQIAGHVKNGSMKIVGPKTCSNTWHGTFPINAYTTGPCTPTPAPNYSRALWRVAAEEYVE
VTQVGDFHYVTGMTTDNVKCPCQVPAPEFFTEVDGVRLHRYAPACKPLLRDEVTFQVGLN
QYLVGSQLPCEP
>6097
SGSWLRDVWDWICTVLTDFKTWLQSKLLPRLPGVPFLSCQRGYKGVWRGDGIMHTTCPCG
AQIAGHVKNGSMKIVGPKTCSNTWHGTFPINAYTTGPCTPTPAPNYSKALWRVAAEEYVE
VTQVGDFHYVTGMTTDNVKCPCQVPAPEFFTEVDGVRLHRYAPACKPLLRDEVTFQVGLN
QYLVGSQLPCEP
>6096
SGSWLRDVWDWICTVLTDFKTWLQSKLLPRLPGVPFLSCQRGYKGVWRGDGIMHTTCPCG
AQIAGHVKNGSMKIVGPKTCSNTWHGTFPINAYTTGPCTPTPAPNYSKALWRVAAEEYVE
VTQVGDFHYVTGMTTDNVKCPCQVPAPEFFTEVDGVRLHRYAPACKPLLRDEVTFQVGLN
QYLVGSQLPCEP
>6071
SGSWLRDVWDWICTVLTDFKTWLQSKLLPRLPGVPFLSCQRGYKGVWRGDGIMHTTCPCG
AQIAGHVKNGSMKIVGPKTCSNTWHGTFPINAYTTGPCTPTPAPNYSRALWRVAAEEYVE
VTQVGDFHYVTGMTTDNVKCPCQVPAPEFFTEVDGVRLHRYAPACKPLLRDEVTFQVGLN
QYLVGSQLPCEP
>6104
SGSWLRDVWDWICTVLADFKTWLQSKLLPRLPGVPFLSCQRGYKGVWRGDGIMHTTCPCG
AQIAGHVKNGSMKIVGPKTCSNTWHGTFPINAYTTGPCTPTPAPNYSRALWRVAAEEYVE
VTQVGDFHYVTGMTTDNVKCPCQVPAPEFFTEVDGVRLHRYAPACKPLLRDEVTFQVGLN
QYLVGSQLPCEP
>6103
SGSWLRDVWDWICTVLADFKTWLQSKLLPRLPGVPFLSCQRGYKGVWRGDGIMHTTCPCG
AQIAGHVKNGSMKIVGPKTCSNTWHGTFPINAYTTGPCTPTPAPNYSRALWRVAAEEYVE
VTQVGDFHYVTGMTTDNVKCPCQVPAPEFFTEVDGVRLHRYAPACKPLLRDEVTFQVGLN
QYLVGSQLPCEP
>6102
SGSWLRDVWDWICTVLTDFKTWLQSKLLPRLPGVPFLSCQRGYKGVWRGDGIMHTTCPCG
AQIAGHVKNGSMKIVGPKTCSNTWHGTFPINAYTTGPCTPTPAPNYSRALWRVAAEEYVE
VTQVGDFHYVTGMTTDNVKCPCQVPAPEFFTEVDGVRLHRYAPACKPLLRDEVTFQVGLN
QYLVGSQLPCEP
>6101
SGSWLRDVWDWICTVLTDFKTWLQSKLLPRLPGVPFLSCQRGYKGVWRGDGIMHTTCPCG
AQIAGHVKNGSMKIVGPKTCSNTWHGTFPINAYTTGPCTPTPAPNYSRALWRVAAEEYVE
VTQVGDFHYVTGMTTDNVKCPCQVPAPEFFTEVDGVRLHRYAPACKPLLRDEVTFQVGLN
QYLVGSQLPCEP
>6106
SGSWLRDVWDWICTVLTDFKTWLQSELLPRLPGVPFLSCQRGYKGAWRGDGIMHTTCPCG
AQIAGHVKNGPMKIVGPKTCSNTWHGTFPINAYTTGPCTPTPAPNYSRALWRVAAEEYVE
VTQVGDFHYVTGMTTDNVKCPCQVPAPEFFTEVDGVRLHRYAPACKPLLRDEVTFQVGLN
QYLVGSQLPCEP
>6105
SGSWLRDVWDWICTVLTDFKTWLQSKLLPRLPGVPFLSCQRGYKGVWRGDGIMHTTCPCG
AQIAGHVKNGSMKIVGPKTCSNTWHGTFPINAYTTGPCTPTPAPNYSRALWRVAAEEYVE
VTQVGDFHYVTGMTTDNVKCPCQVPAPEFFTEVDGVRLHRYAPACKPLLRDEVTFQVGLN
QYLVGSQLPCEP
>6100
SGSWLRDVWDWICTVLTDFKTWLQSKLLPRLPGVPFLSCQRGYKGVWRGDGIMHTTCPCG
AQIAGHVKNGSMKIVGPKTCSNTWHGTFPINAYTTGPCTPTPAPNYSRALWRVAAEEYVE
VTQVGDFHYVTGMTTDNVKCPCQVPAPEFFTEVDGVRLHRYAPACKPLLRDEVTFQVGLN
QYLVGSQLPCEP
>6099
SGSWLRDVWDWICTVLTDFKTWLQSKLLPRLPGVPFLSCQRGYKGVWRGDGIMHTTCPCG
AQIAGHVKNGSMKIVGPKTCSNTWHGTFPINAYTTGPCTPTPAPNYSRALWRVAAEEYVE
VTQVGDFHYVTGMTTDNVKCPCQVPAPEFFTEVDGVRLHRYAPACKPLLRDEVTFQVGLN
QYLVGSQLPCEP
>6110
SGSWLRDVWDWICTVLTDFKTWLQSKLLPRLPGVPFLSCQRGYKGVWRGDGIMHTTCPCG
AQIAGHVKNGSMKIVGPKTCSNTWHGTFPINAYTTGPCTPTPAPNYSRALWRVAAEEYVE
VTQVGDFHYVTGMTTDNVKCPCQVPAPEFFTEVDGVRLHRYAPACKPLLRDEVTFQVGLN
QYLVGSQLPCEP
>6109
SGSWLRDVWDWICTVLTDFKTWLQSKLLPRLPGVPFLSCQRGYKGVWRGDGIMHTTCPCG
AQIAGHVKNGSMKIVGPKTCSNTWHGTFPINAYTTGPCTPTPAPNYSRALWRVAAEEYVE
VTQVGDFHYVTGMTTDNVKCPCQVPAPEFFTEVDGVRLHRYAPACKPLLRDEVTFQVGLN
QYLVGSQLPCEP
>6111
SGSWLRDVWDWICTVLTDFKTWLQSKLLPRLPGVPFLSCQRGYKGVWRGDGIMRTTCPCG
AQIAGHVKNGSMKIVGPKTCSNTWHGTFPINAYTTGPCTPTPAPNYSRALWRVAAEEYVE
VTQVGDFHYVTGMTTDNVKCPCQVPAPEFFTEVDGVRLHRYAPACKPLLRDEVTFQVGLN
QYLVGSQLPCEP
>6108
SGSWLRDVWDWICTVLTDFKTWLQSKLLPRLPGVPFLSCQRGYKGVWRGDGIMHTTCPCG
AQIAGHVKNGSMKIVGPKTCSNTWHGTFPINAYTTGPCTPTPAPNYSRALWRVAAEEYVE
VTQVGDFHYVTGMTTDNVKCPCQVPAPEFFTEVDGVRLHRYAPACKPLLRDEVTFQVGLN
QYLVGSQLPCEP
>6116
SGSWLRDVWDWICTVLTDFKTWLQSKLLPRLPGVPFLSCQRGYKGVWRGDGIMHTTCPCG
AQIAGHVKNGSMKIVGPETCSNTWHGTFPINAYTTGPCTPTPAPNYSRALWRVAAEEYVE
VTQVGDFHYVTGMTTDNVKCPCQVPAPEFFTEVDGVRLHRYAPACKPLLRDEVTFQVGLN
QYLVGSQLPCEP
>6115
SGSWLRDVWDWICTVLTDFKTWLQSKLLPRLPGVPFLSCQRGYKGVWRGDGIMHTTCPCG
AQIAGHVKNGSMKIVGPETCSNTWHGTFPINAYTTGPCTPTPAPNYSRALWRVAAEEYVE
VTQVGDFHYVTGMTTDNVKCPCQVPAPEFFTEVDGVRLHRYAPACKPLLRDEVTFQVGLN
QYLVGSQLPCEP
>6114
SGSWLRDVWDWICTVLTDFKTWLQSKLLPRLPGVPFLSCQRGYKGVWRGDGIMHTTCPCG
AQIAGHVKNGSMKIVGPKTCSNTWHGTFPINAYTTGPCTPTPAPNYSRALWRVAAEEYVE
VTQVGDFHYVTGMTTDNVKCPCQVPAPEFFTEVDGVRLHRYAPACKPLLRDEVTFQVGLN
QYLVGSQLPCEP
>6118
SGSWLRDVWDWICTVLTDYKTWLQSKLLPRLPGVPFLSCQRGYKGVWRGDGIMHTTCPCG
AQIAGHVKNGSMKIVGPKTCSNTWHGTFPINAYTTGPCTPTPAPSYSRALWRVAAEEYVE
VTQVGDFHYVTGMTTDNVKCPCQVPAPEFFTEVDGVRLHRYAPACKPLLRDEVTFQVGLN
QYLVGSQLPCEP
>6117
SGSWLRDVWDWICTVLTDSKTWLQSKLLPRLPGVPFLSCQRGYKGVWRGDGIMHTTCPCG
AQIAGHVKNGSMKIVGPKTCSNTWHGTFPINAYTTGPCTPTPAPNYSRALWRVAAEEYVE
VTQVGDFHYVTGMTTDNVKCPCQVPAPEFFTEVDGVRLHRYAPACKPLLRDEVTFQVGLN
QYLVGSQLPCEP
>6113
SGSWLRDVWDWICTVLTDFKTWLQSKLLPRLPGVPFLSCQRGYKGVWRGDGIMHTTCPCG
AQIAGHVKNGSMKIVGPKTCSNTWHGTFPINAYTTGPCTPTPAPNYSRALWRVAAEEYVE
VTQVGDFHYVTGMTTDNVKCPCQVPAPEFFTEVDGVRLHRYAPACKPLLRDEVTFQVGLN
QYLVGSQLPCEP
>6121
SGSWLRDVWDWICTVLTDFKTWLQSKLPPRLPGVPFLSCQRGYKGVWRGDVIMHTTCPCG
AQIAGHVKNGSMKIVGPKTCSNTWHGTFPINAYTTGPYTPTPAPNYSRALWRVAAEEYVE
VTQVGDFHYVTGMTTDNVKCPCQVPAPEFFTEVDGVRLHRYAPACKPLLRDEVTFQVGLN
QYLVGSQLPCEP
>6120
SGSWLRDVWDWICTVLTDFKTWLQSKLLPRLPGVPFLSCQRGYKGVWRGDGIMHTTCPCG
AQIAGHVKNGSMKIVGPKTCSNTWHGTFPINAYTTGPCTPTPAPNYSRALWRVAAEEYVE
VTQVGDFHYVTGMTTDNVKCPCQVPAPEFFTEVDGVRLHRYAPACKPLLRDEVTFQVGLN
QYLVGSQLPCEP
>6125
SGSWLRDVWDWICTVLTDFKTWLQSKLLPRLPGVPFLSCQRGYKGVWRGDGIMHTTCPCG
AQIAGHVKNGSMKIVGPKTCSNTWHGTFPINAYTTGPCTPTPAPNYSRALWRVAAEEYVE
VTQVGDFHYVTGMTTDNVKCPCQVPAPEFFTEVDGVRLHRYAPACKPLLRDEVTFQVGLN
QYLVGSQLPCEP
>6124
SGSWLRDVWDWICTVLTDFKTWLQSKLLPRLPGVPFLSCQRGYKGVWRGDGIMHTTCPCG
AQIAGHVKNGSMKIVGPKTCSNTWHGTFPINAYTTGPCTPTPAPNYSRALWRVAAEEYVE
VTQVGDFHYVTGMTTDNVKCPCQVPAPEFFTEVDGVRLHRYAPACKPLLRDEVTFQVGLN
QYLVGSQLPCEP
>6123
SGSWLRDVWDWICTVLTDFKTWLQSKLLPRLPGVPFLSCQRGYKGVWRGDGIMHTTCPCG
AQIAGHVKNGSMKIVGPKTCSNTWHGTFPINAYTTGPCTPTPAPNYSRALWRVAAEEYVE
VTQVGDFHYVTGMTTDNVKCPCQVPAPEFFTEVDGVRLHRYAPACKPLLRDEVTFQVGLN
QYLVGSQLPCEP
>6122
SGSWLRDVWDWICTVLTDFKTWLQSKLLPRLPGVPFLSCQRGYKGVWRGDGIMHTTCPCG
AQIAGHVKNGSMKIVGPKTCSNTWHGTFPINAYTTGPCTPTPAPNYSRALWRVAAEEYVE
VTQVGDFHYVTGMTTDNVKCPCQVPAPEFFTEVDGVRLHRYAPACKPLLRDEVTFQVGLN
QYLVGSQLPCEP
>6119
SGSWLRDVWDWICTVLTDFKTWLQSKLLPRLPGVPFLSCQRGYKGVWRGDGIMHTTCPCG
AQIAGHVKNGSMKIVGPKTCSNTWHGTFPINAYTTGPCTPTPAPNYSRALWRVAAEEYVE
VTQVGDFHYVTGMTTDNVKCPCQVPAPEFFTEVDGVRLHRYAPACKPLLRDEVTFQVGLN
QYLVGSQLPCEP
>6112
SGSWLRDVWDWICTVLTDFKTWLQSKLLPRLPGVPFLSCQRGYKGVWRGDGIMHTTCPCG
AQIAGHVKNGSMKIVGPKTCSNTWHGTFPINAYTTGPCTPTPAPNYSRALWRVAAEEYVE
VTQVGDFHYVTGMTTDNVKCPCQVPAPEFFTEVDGVRLHRYAPACKPLLRDEVTFQVGLN
QYLVGSQLPCEP
>6107
SGSWLRDVWDWICTVLTDFKTWLQSKLLPRLPGVPFLSCQRGYKGVWRGDGIMHTTCPCG
AQIAGHVKNGSMKIVGPKTCSNTWHGTFPINAYTTGPCTPTPAPNYSRALWRVAAEEYVE
VTQVGDFHYVTGMTTDNVKCPCQVPAPEFFTEVDGVRLHRYAPACKPLLRDEVTFQVGLN
QYLVGSQLPCEP
>6098
SGSWLRDVWDWICTVLTDFKTWLQSKLLPRLPGVPFLSCQRGYKGVWRGDGIMHTTCPCG
AQIAGHVKNGSMKIVGPKTCSNTWHGTFPINAYTTGPCTPTPAPNYSRALWRVAAEEYVE
VTQVGDFHYVTGMTTDNVKCPCQVPAPEFFTEVDGVRLHRYAPACKPLLRDEVTFQVGLN
QYLVGSQLPCEP
>6070
SGSWLRDVWDWICTVLTDFKTWLQSKLLPRLPGVPFLSCQRGYKGVWRGDGIMHTTCPCG
AQIAGHVKNGSMKIVGPKTCSNTWHGTFPINAYTTGPCTPTPAPNYSRALWRVAAEEYVE
VTQVGDFHYVTGMTTDNVKCPCQVPAPEFFTEVDGVRLHRYAPACKPLLRDEVTFQVGLN
QYLVGSQLPCEP
>6068
SGSWLRDVWDWICTVLTDFKTWLQSKLLPRLPGVPFLSCQRGYKGVWRGDGIMHTTCPCG
AQIAGHVKNGSMKIVGPKTCSNTWHGTFPINAYTTGPCTPTPAPNYSRALWRVAAEEYVE
VTQVGDFHYVTGMTTDNVKCPCQVPAPEFFTEVDGVRLHRYAPACKPLLRDEVTFQVGLN
QYLVGSQLPCEP
>6067
SGSWLRDVWDWICTVLTDFKTWLQSKLLPRLPGVPFLSCQRGYKGVWRGDGIMHTTCPCG
AQIAGHVKNGSMKIVGPKTCSNTWHGTFPINAYTTGPCTPTPAPNYSRALWRVAAEEYVE
VTQVGDFHYVTGMTTDNVKCPCQVPAPEFFTEVDGVRLHRYAPACKPLLRDEVTFQVGLN
QYLVGSQLPCEP
>6065
SGSWLRDVWDWICTVLTDFKTWLQSKLLPRLPGVPFLSCQRGYKGVWRGDGIMHTTCPCG
AQIAGHVKNGSMKIVGPKTCSNTWHGTFPINAYTTGPCTPTPAPNYSRALWRVAAEEYVE
VTQVGDFHYVTGMTTDNVKCPCQVPAPEFFTEVDGVRLHRYAPACKPLLRDEVTFQVGLN
QYLVGSQLPCEP
>6064
SGSWLRDVWDWICTVLTDFKTWLQSKLLPRLPGVPFLSCQRGYKGVWRGDGIMHTTCPCG
AQIAGHVKNGSMKIVGPKTCSNTWHGTFPINAYTTGPCTPTPAPNYSRALWRVAAEEYVE
VTQVGDFHYVTGMTTDNVKCPCQVPAPEFFTEVDGVRLHRYAPACKPLLRDEVTFQVGLN
QYLVGSQLPCEP
>6061
SGSWLRDVWDWICTVLTDFKTWLQSKLLPRLPGVPFLSCQRGYKGVWRGDGIMHTTCPCG
AQIAGHVKNGSMKIVGPKTCSNTWHGTFPINAYTTGPCTPTPAPNYSRALWRVAAEEYVE
VTQVGDFHYVTGMTTDNVKCPCQVPAPEFFTEVDGVRLHRYAPACKPLLRDEVTFQVGLN
QYLVGSQLPCEP
>6060
SGSWLRDVWDWICTVLTDFKTWLQSKLLPRLPGVPFLSCQRGYKGVWRGDGIMHTTCPCG
AQITGHVKNGSMKIVGPKTCSNTWHGTFPINAYTTGPCTPTPAPNYSRALWRVAAEEYVE
VTQVGDFHYVTGMTTDNVKCPCQVPAPEFFTEVDGVRLHRYAPACKPLLRDEVTFQVGLN
QYLVGSQLPCEP
>6051
SGSWLRDVWDWICTVLTDFKTWLQSKLLPRLPGVPFLSCQRGYKGVWRGDGIMHTTCPCG
AQITGHVKNGSMKIVGPKTCSNTWHGTFPINAYTTGPCTPTPAPNYSRALWRVAAEEYVE
VTQVGDFHYVTGMTTDNVKCPCQVPAPEFFTEVDGVRLHRYAPACKPLLRDEVTFQVGLN
QYLVGSQLPCEP
>6131
SGSWLRDIWDWICTVLADFKTWLQSKLLPRLPGVPFLSCQRGYKGVWRADGIMHTICPCG
AQITGHVKNGSMKIVGPKTCSNTWHGTFPINAYTTGPCTPSPAPNYSRALWRVAAEEYVE
VTRVGDFHYVTGMTTDNVKCPCQVPAPEFFTEVDGVRLHRYAPACKPLLRDEVTFQVGLN
QYLVGSQLPCEP
>6135
SGSWLRDIWDWICTVLADFKTWLQSKLLPRLPGVPFLSCQRGYKGVWRADGIMHTICPCG
AQITGHVKNGSMKIVGPKTCSNTWHGTFPINAYTTGPCTPSPAPNYSRALWRVAAEEYVE
VTRVGDFHYVTGMTTDNVKCPCQVPAPEFFTEVDGVRLHRYAPACKPLLRDEVTFQVGLN
QYLVGSQLPCEP
>6138
SGSWLRDIWDWICTVLADFKTWLQSKLLPRLPGVPFLSCQRGYKGVWRADGIMHTICPCG
AQITGHVKNGSMKIVGPKTCSNTWHGTFPINAYTTGPCTPSPAPNYSRALWRVAAEEYVE
VTRVGDFHYVTGMTTDNIKCPCQVPAPEFFTEVDGVRLHRYAPACKPLLRDEVTFQVGLN
QYLVGSQLPCEP
>6137
SGSWLRDIWDWICTVLADFKTWLQSKLLPRLPGVPFLSCQRGYKGVWRADGIMHTICPCG
AQITGHVKNGSMKIVGPKTCSNTWHGTFPINAYTTGPCTPSPAPNYSRALWRVAAEEYVE
VTRVGDFHYVTGMTTDNVKCPCQVPAPEFFTEVDGVRLHRYAPACKPLLRDEVTFQVGLN
QYLVGSQLPCEP
>6143
SGSWLRDIWDWICTVLADFKTWLQSKLLPRLPGVPFLSCQRGYKGVWRADGIMHTICPCG
AQITGHVKNGSMKIVGPKTCSNTWHGTFPINAYTTGPCTPSPAPNYSRALWRVAAEEYVE
VTRVGDFHYVTGMTTDNVKCPCQVPAPEFFTEVDGVRLHRYAPACKPLLRDEVTFQVGLN
QYLVGSQLPCEP
>6142
SGSWLRDIWDWICTVLADFKTWLQSKLLPRLPGVPFLSCQRGYKGVWRADGIMHTICPCG
AQITGHVKNGSMKIVGPKTCSNTWHGTFPINAYTTGPCTPSPAPNYSRALWRVAAEEYVE
VTRVGDFHYVTGMTTDNVKCPCQVPAPEFFTEVDGVRLHRYAPACKPLLRDEVTFQVGLN
QYLVGSQLPCEP
>6141
SGSWLRDIWDWICTVLADFKTWLQSKLLPRLPGVPFLSCQRGYKGVWRADGIMHTICPCG
AQITGHVKNGSMKIVGPKTCSNTWHGTFPINAYTTGPCTPSPAPNYSRALWRVAAEEYVE
VTRVGDFHYVTGMTTDNVKCPCQVPAPEFFTEVDGVRLHRYAPACKPLLRDEVTFQVGLN
QYLVGSQLPCEP
>6140
SGSWLRDIWDWICTVLADFKTWLQSKLLPRLPGVPFLSCQRGYKGVWRADGIMHTICPCG
AQITGHVKNGSMKIVGPKTCSNTWHGTFPINAYTTGPCTPSPAPNYSRALWRVAAEEYVE
VTRVGDFHYVTGMTTDNVKCPCQVPAPEFFTEVDGVQLHRYAPACKPLLRDEVTFQVGLN
QYLVGSQLPCEP
>6139
SGSWLRDIWDWICTVLADFKTWLQSKLLPRLPGVPFLSCQRGYKGVWRADGIMHTICPCG
AQITGHVKNGSMKIVGPKTCSNTWHGTFPINAYTTGPCTPSPAPNYSRALWRVAAEEYVE
VTRVGDFHYVTGMTTDNVKCPCQVPAPEFFTEVDGVRLHRYAPACKPLLRDEVTFQVGLN
QYLVGSQLPCEP
>6136
SGSWLRDIWDWICTVLADFKTWLQSKLLPRLPGVPFLSCQRGYKGVWRADGIMHTICPCG
AQITGHVKNGSMKIVGPKTCSNTWHGTFPINAYTTGPCTPSPAPNYSRALWRVAAEEYVE
VTRVGDFHYVTGMTTDNVKCPCQVPAPEFFTEVDGVRLHRYAPACKPLLRDEVTFQVGLN
QYLVGSQLPCEP
>6134
SGSWLRDIWDWICTVLADFKTWLQSKLLPRLPGVPFLSCQRGYKGVWRADGIMHTICPCG
AQITGHVKNGSMKIVGPKTCSNTWHGTFPINAYTTGPCTPSPAPNYSRALWRVAAEEYVE
VTRVGDFHYVTGMTTDNVKCPCQVPAPEFFTEVDGVRLHRYAPACKPLLRDEVTFQVGLN
QYLVGSQLPCEP
>6133
SGSWLRDIWDWICTVLADFKTWLQSKLLPRLPGVPFLSCQRGYKGVWRADGIMHTICPCG
AQITGHVKNGSMKIVGPKTCSNTWHGTFPINAYTTGPCTPSPAPNYSRALWRVAAEEYVE
VTRVGDFHYVTGMTTDNVKCPCQVPAPEFFTEVDGVRLHRYAPACKPLLRDEVTFQVGLN
QYLVGSQLPCEP
>6132
SGSWLRDIWDWICTVLADFKTWLQSKLLPRLPGVPFLSCQRGYKGVWRADGIMHTICPCG
AQITGHVKNGSMKIVGPKTCSNTWHGTFPINAYTTGPCTPSPAPNYSRALWRVAAEEYVE
VTRVGDFHYVTGMTTDNVKCPCQVPAPEFFTEVDGVRLHRYAPACKPLLRDEVTFQVGLN
QYLVGSQLPCEP
>6130
SGSWLRDIWDWICTVLADFKTWLQSKLLPRLPGVPFLSCQRGYKGVWRADGIMHTICPCG
AQITGHVKNGSMKIVGPKTCSNTWHGTFPINAYTTGPCTPSPAPNYSRALWRVAAEEYVE
VTRVGDFHYVTGMTTDNVKCPCQVPAPEFFTEVDGVRLHRYAPACKPLLRDEVTFQVGLN
QYLVGSQLPCEP
>6146
SGSWLRDIWDWICTVLADFKTWLQSKLLPRLPGVPFLSCQRGYKGVWRVDGIMHTICPRG
AQITGHVKNGSMKIVGPKTCSNTWHGTFPINAYTTGPCTPSPAPNYSRALWRVAAEEYVE
VTRVGDFHYVTGMTTDNVKCPCQVPAPEFFTEVDGVRLHRYAPACKPLLRDEVTFQVGLN
QYLVGSQLLCEP
>6145
SGSWLRDIWDWICTVLADFKTWLQSKLLPRLPGVPFLSCQRGYKGVWRVDGIMHTICPCG
AQITGHVKNGSMKIVGPKTCSNTWHGTFPINAYTTGPCTPSPAPNYSRALWRVAAEEYVE
VTRVGDFHYVTGMTTDNVKCPCQVPAPEFFTEVDGVRLHRYAPACKPLLRDEVTFQVGLN
QYLVGSQLPCEP
>6144
SGSWLRDIWDWICTVLADFKTWLQSKLLPRLPGVPFLSCQRGYKGVWRVDGIMHTICPCG
AQITGHVKNGSMKIVGPKTCSNTWHGTFPINAYTTGPCTPSPAPNYSRALWRVAAEEYVE
VTRVGDFHYVTGMTTDNVKCPCQVPAPEFFTEVDGVRLHRYAPACKPLLRDEVTFQVGLN
QYLVGSQLPCEP
>6129
SGSWLRDIWDWICTVLADFKTWLQSKLLPRLPGVPFLSCQRGYKGVWRADGIMHTICPCG
AQITGHVKNGSMKIVGPKTCSNTWHGTFPINAYTTGPCTPSPAPNYSRALWRVAAEEYVE
VTRVGDFHYVTGMTTDNVKCPCQVPAPEFFTEVDGVRLHRYAPACKPLLRDEVTFQVGLN
QYLVGSQLPCEP
>6128
SGSWLRDIWDWICTVLADFKTWLQSKLLPRLPGVPFLSCQRGYKGVWRADGIMHTICPCG
AQITGHVKNGSMKIVGPKTCSNTWHGTFPINAYTTGPCTPSPAPNYSRALWRVAAEEYVE
VTRVGDFHYVTGMTTDNVKCPCQVPAPEFFTEVDGVRLHRYAPACKPLLRDEVTFQVGLN
QYLVGSQLPCEP
>6153
SGSWLRDIWDWICTVLADFKTWLQSKLLPRLPGVPFLSCQRGYKGVWRADGIMHTTCPCG
AQITGHVKNGSMKIVGPKTCSNTWHGTFPINAYTTGPCTPSPASNYSRALWRVAAEEYVE
VTRVGDFHYVTGMTTDNVKCPCQVPAPEFFTEVDGVRLHRYAPACKPLLRDEVTFQVGLN
QYLVGSQLPCEP
>6161
SGSWLRDIWDWICTVLADFKTWLQSKLLPRLPGVPFLSCQRGYKGVWRADGIMHTTCPCG
AQITGHVKNGSMKIVGPKTCSNTWHGTFPINAYTTGPCTPSPAPNYSRALWRVAAEEYVE
VTRVGDFHYVTGMTTDNVKCPCQVPAPEFFTEVDGVRLHRYAPACKPLLRDEVTFQVGLN
QYLVGSQLPCEP
>6170
SGSWLRDIWDWICTVLADFKTWLQSKLLPRLPGVPFLSCQRGYKGVWRADGIMHTTCPCG
AQITGHVKSGSMKIVGPKTCSNTWHGTFPINAYTTGPRTPSPAPNYSRALWRVAAEEYVE
VTRVGDFHYVTGMTTDNVKCPCQVPAPEFFTEVDGVRLHRYAPACKPLLRDEVTF*VGLN
QYLVGSQLPCEP
>6172
SGSWLRDIWDWICTVLADFKTWLQSKLLPRLPGVPFLSCQRGYKGVWRADGIMHTTCPCG
AQITGHVKNGSMKIVGPKTCSNTWHGTFPINAYTTGPCTPSPAPNYSRALWRVAAEEYVE
VTRVGDFHYVTGMTTDNVKCPCQVPAPEFFTEVDGVRLHRYAPACKPLLRDEVTFQVGLN
QYLVGSQLPCEP
>6171
SGSWLRDIWDWICTVLADFKTWLQSKLLPRLPGVPFLSCQRGYKGVWRADGIMHTTCPCG
AQITGHVKNGSMKIVGPKTCSNTWHGTFPINAYTTGPCTPSPAPNYSRALWRVAAEEYVE
VTRVGDFHYVTGMTTDNVKCPCQVPAPEFFTEVDGVRLHRYAPACKPLLRDEVTFQVGLN
QYLVGSQLPCEP
>6169
SGSWLRDIWDWICTVLADFKTWLQSKLLPRLPGVPFLSCQRGYKGVWRADGIMHTTCPCG
AQITGHVKNGSMKIVGPKTCSNTWHGTFPINAYTTGPCTPSPAPNYSRALWRVAAEEYVE
VTRVGDFHYVTGMTTDNVKCPCQVPAPEFFTEVDGVRLHRYAPACKPLLRDEVTFQVGLN
QYLVGSQLPCEP
>6177
SGSWLRDIWDWICTVLADFKTWLQSKLLPRLPGVPFLSCQRGYKGVWRADGIMHTTCPCG
AQITGHVKNGSMKIVGPKTCSNTWHGTFPINAYTTGPCTPSPAPNYSRALWRVAAEEYVE
VTRVGDFHYVTGMTTDNVKCPCQVPAPEFFTEVDGVRLHRYAPACKPLLRDEVTFQVGLN
QYLVGSQLPCEP
>6176
SGSWLRDIWDWICTVLADFKTWLQSKLLPRLPGVPFLSCQRGYKGVWRADGIMHTTCPCG
AQITGHVKNGSMKIVGPKTCSNTWHGTFPINAYTTGPCTPSPAPNYSRALWRVAAEEYVE
VTRVGDFHYVTGMTTDNVKCPCQVPAPEFFTEVDGVRLHRYAPACKPLLRDEVTFQVGLN
QYLVGSQLPCEP
>6178
SGSWLRDIWDWICTVLADFKTWLQSKLLPRLPGVPFLSCQRGYKGVWRADGIMHTTCPCG
AQITGHVKNGSMKIVGPKTCSNTWHGTFPINAYTTGPCTPSPAPNYSRALWRVAAEEYVE
VTRVGDFHYVTGMTTDNVKCPCQVPAPEFFTEVDGVRLHRYAPACKPILRDEVTFQVGLN
QYLVGSQLPCEP
>6175
SGSWLRDIWDWICTVLADFKTWLQSKLLPRLPGVPFLSCQRGYKGVWRADGIMHTTCPCG
AQITGHVKNGSMKIVGPKTCSNTWHGTFPINAYTTGPCTPSPAPNYSRALWRVAAEEYVE
VTRVGDFHYVTGMTTDNVKCPCQVPAPEFFTEVDGVRLHRYAPACKPLLRDEVTFQVGLN
QYLVGSQLPCEP
>6174
SGSWLRDIWDWICTVLADFKTWLQSKLLPRLPGVPFLSCQRGYKGVWRADGIMHTTCPCG
AQITGHVKNGSMKIVGPKTCSNTWHGTFPINAYTTGPCTPSPAPNYSRALWRVAAEEYVE
VTRVGDFHYVTGMTTDNVKCPCQVPAPEFFTEVDGVRLHRYAPACKPLLRDEVTFQVGLN
QYLVGSQLPCEP
>6180
SGSWLRDIWDWICTVLADFKTWLQSKLLPRLPGVPFLSCQRGYKGVWRVDGIMHTTCPCG
AQITGHVKNGSMKIVGPKTCSNTWHGTFPINAYTTGPCTPSPAPNYSRALWRVAAEEYVE
VTRVGDFHYVTGMTTDNVKCPCQVPAPEFFTEVDGVRLHRYAPACKPLLRDEVTFQVGLN
QYLVGSQLPCEP
>6184
SGSWLRDIWDWICTVLADFKTWLQSKLLPRLPGVPFLSCQRGYKGVWRADGIMYTTCPCG
AQITGHVKNGSMKIVGPKTCSNTWHGTFPINAYTTGPCTPSPAPNYSRALWRVAAEEYVE
VTRVGDFHYVTGMTTDNVKCPCQVPAPEFFTEVDGVRLHRYAPACKPLLRDEVTFQVGLN
QYLVGSQLPCEP
>6185
SGSRLRDIWDWICTVLADFKTWLQSKLLPRLPGVPFLSCQRGYKGVWRADGIMHTTCPCG
AQITGHVKNGSMKIVGPKTCSNTWHGTFPINAYTTGPCTPSPAPNYSRALWRVAAEEYVE
VTRVGDFHYVTGMTTDNVKCPCQVPAPEFFTEVDGVRLHRYAPACKPLLRDEVTYQVGLN
QYLVGSQLPCEP
>6183
SGSWLRDIWDWICTVLADFKTWLQSKLLPRLPGVPFLSCQRGYKGVWRADGIMHTTCPCG
AQITGHVKNGSMKIVGPKTCSNTWHGTFPINAYTTGPCTPSPAPNYSRALWRVAAEEYVE
VTRVGDFHYVTGMTTDNVKCPCQVPAPEFFTEVDGVRLHRYAPACKPLLRDEVTFQVGLN
QYLVGSQLPCEP
>6182
SGSWLRDIWDWICTVLADFKTWLQSKLLPRLPGVPFLSCQRGYKGVWRADGIMHTTCPCG
AQITGHVKNGSMKIVGPKTCSNTWHGTFPINAYTTGPCTPSPAPNYSRALWRVAAEEYVE
VTRVGDFHYVTGMTTDNVKCPCQVPAPEFFTEVDGVRLHRYAPACKPLLRDEVTFQVGLN
QYLVGSQLPCEP
>6181
SGSWLRDIWDWICTVLADFKTWLQSKLLPRLPGVPFLSCQRGYKGVWRADGIMHTTCPCG
AQITGHVKNGSMKIVGPKTCSNTWHGTFPINAYTTGPCTPSPAPNYSRALWRVAAEEYVE
VTRVGDFHYVTGMTTDNVKCPCQVPAPEFFTEVDGVRLHRYAPACKPLLRDEVTFQVGLN
QYLVGSQLPCEP
>6179
SGSWLRDIWDWICTVLADFKTWLQSKLLPRLPGVPFLSCQRGYKGVWRADGIMHTTCPCG
AQITGHVKNGSMKIVGPKTCSNTWHGTFPINAYTTGPCTPSPAPNYSRALWRVAAEEYVE
VTRVGDFHYVTGMTTDNVKCPCQVPAPEFFTEVDGVRLHRYAPACKPLLRDEVTFQVGLN
QYLVGSQLPCEP
>6173
SGSWLRDIWDWICTVLADFKTWLQSKLLPRLPGVPFLSCQRGYKGVWRADGIMHTTCPCG
AQITGHVKNGSMKIVGPKTCSNTWHGTFPINAYTTGPCTPSPAPNYSRALWRVAAEEYVE
VTRVGDFHYVTGMTTDNVKCPCQVPAPEFFTEVDGVRLHRYAPACKPLLRDEVTFQVGLN
QYLVGSQLPCEP
>6168
SGSWLRDIWDWICTVLADFKTWLQSKLLPRLPGVPFLSCQRGYKGVWRADGIMHTTCPCG
AQITGHVKNGSMKIVGPKTCSNTWHGTFPINAYTTGPCTPSPAPNYSRALWRVAAEEYVE
VTRVGDFHYVTGMTTDNVKCPCQVPAPEFFTEVDGVRLHRYAPACKPLLRDEVTFQVGLN
QYLVGSQLPCEP
>6167
SGSWLRDIWDWICTVLADFKTWLQSKLLPRLPGVPFLSCQRGYKGVWRADGIMHTTCPCG
AQITGHVKNGSMKIVGPKTCSNTWHGTFPINAYTTGPCTPSPAPNYSRALWRVAAEEYVE
VTRVGDFHYVTGMTTDNVKCPCQVPAPEFFTEVDGVRLHRYAPACKPLLRDEVTFQVGLN
QYLVGSQLPCEP
>6166
SGSWLRDIWDWICTVLADFKTWLQSKLLPRLPGVPFLSCQRGYKGVWRADGIMHTTCPCG
AQITGHVKNGSMKIVGPKTCSNTWHGTFPINAYTTGPCTPSPAPNYSRALWRVAAEEYVE
VTRVGDFHYVTGMTTDNVKCPCQVPAPEFFTEVDGVRLHRYAPACKPLLRDEVTFQVGLN
QYLVGSQLPCEP
>6165
SGSWLRDIWDWICTVLADFKTWLQSKLLPRLPGVPFLSCQRGYKGVWRADGIMHTTCPCG
AQITGHVKNGSMKIVGPKTCSNTWHGTFPINAYTTGPCTPSPAPNYSRALWRVAAEEYVE
VTRVGDFHYVTGMTTDNVKCPCQVPAPEFFTEVDGVRLHRYAPACKPLLRDEVTFQVGLN
QYLVGSQLPCEP
>6164
SGSWLRDIWDWICTVLADFKTWLQSKLLPRLPGVPFLSCQRGYKGVWRADGIMHTTCPCG
AQITGHVKNGSMKIVGPKTCSNTWHGTFPINAYTTGPCTPSPAPNYSRALWRVAAEEYVE
VTRVGDFHYVTGMTTDNVKCPCQVPAPEFFTEVDGVRLHRYAPACKPLLRDEVTFQVGLN
QYLVGSQLPCEP
>6163
SGSWLRDIWDWICTVLADFKTWLQSKLLPRLPGVPFLSCQRGYKGVWRADGIMHTTCPCG
AQITGHVKNGSMKIVGPKTCSNTWHGTFPINAYTTGPCTPSPAPNYSRALWRVAAEEYVE
VTRVGDFHYVTGMTTDNVKCPCQVPAPEFFTEVDGVRLHRYAPACKPLLRDEVTFQVGLN
QYLVGSQLPCEP
>6162
SGSWLRDIWDWICTVLADFKTWLQSKLLPRLPGVPFLSCQRGYKGVWRADGIMHTTCPCG
AQITGHVKNGSMKIVGPKTCSNTWHGTFPINAYTTGPCTPSPAPNYSRALWRVAAEEYVE
VTRVGDFHYVTGMTTDNVKCPCQVPAPEFFTEVDGVRLHRYAPACKPLLRDEVTFQVGLN
QYLVGSQLPCEP
>6160
SGSWLRDIWDWICTVLADFKTWLQSKLLPRLPGVPFLSCQRGYKGVWRADGIMHTTCPCG
AQITGHVKNGSMKIVGPKTCSNTWHGTFPINAYTTGPCTPSPAPNYSRALWRVAAEEYVE
VTRVGDFHYVTGMTTDNVKCPCQVPAPEFFTEVDGVRLHRYAPACKPLLRDEVTFQVGLN
QYLVGSQLPCEP
>6187
SGTRLRDIWDWICTVLADFKTWLQSKLLPRLSGVPFLSCQRGYKGVWRADGIMHTTCPCG
AQITGYVKNGSMKIVGPKTCSNTWHGTFPINAYTTGPCTPSPAPNYSRALWRVAAEEYVE
VTRVGDFHYVTGMTTDNVKCPCQVPAPEFFTEVDGVRLHRYAPACKPLLRDEVTFQVGLN
QYLVGSQLPCEP
>6186
SGTWLRDIWDWICTVLADFKTWLQSKLLPRLPGVPFLSCQRGYKGVWRADGIMHTTCPCG
AQITGHVKNGSMKIVGPKTCSNTWHGTFPINAYTTGPCTPSPAPNYSRALWRVAAEEYVE
VTRVGDFHYVTGMTTDNVKCPCQVPAPEFFTEVDGVRLHRYAPACKPLLRDEVTFQVGLN
QYLVGSQLPCEP
>6159
SGSWLRDIWDWICTVLADFKTWLQSKLLPRLPGVPFLSCQRGYKGVWRADGIMHTTCPCG
AQITGHVKNGSMKIVGPKTCSNTWHGTFPINAYTTGPCTPSPAPNYSRALWRVAAEEYVE
VTRVGDFHYVTGMTTDNVKCPCQVPAPEFFTEVDGVRLHRYAPACKPLLRDEVTFQVGLN
QYLVGSQLPCEP
>6189
SGSWLRDIWDWICTVLADFKTWLQSKLLPRLPGVPFLSCQRGYKGVWRADGIMHTTCPCG
AQITGHVKNGSMKIVGPKTCSNTWHGTFPINAYTTGPCTPSPAPNYSRALWRVAAEEYVE
VTRVGDFHYVTGMTTDNVKCPCQVPAPEFFTEVDGVRLHRYAPACKPLLRDEVTFQVGLN
QYLVGSQLPCEP
>6190
SGSWLRDIWDWICTVLADFKTWLQSKLLPRLPGVPFLSCQRGYKGVWRADGIMHTTCPCG
AQITGHVKNGSMKIVGPKTCSNTWHGTFPINAYTTGPCTPSPAPNYSRALWRVAAEEYVE
VTRVGDFHYVTGMTTDNVKCPCQVPAPEFFTEVDGVRLHRYAPACKPLLRDEVTFQVGLN
QYLVGSQLPCEP
>6188
SGSWLRDIWDWICTVLADFKTWLQSKLLPRLPGVPFLSCQRGYKGVWRADGIMHTTCPCG
AQITGHVKNGSMKIVGPKTCSNTWHGTFPINAYTTGPCTPSPAPNYSRALWRVAAEEYVE
VTRVGDFHYVTGMTTDNVKCPCQVPAPEFFTEVDGVRLHRYAPACKPLLRDEVTFQVGLN
QYLVGSQLPCEP
>6158
SGSWLRDIWDWICTVLADFKTWLQSKLLPRLPGVPFLSCQRGYKGVWRADGIMHTTCPCG
AQITGHVKNGSMKIVGPKTCSNTWHGTFPINAYTTGPCTPSPAPNYSRALWRVAAEEYVE
VTRVGDFHYVTGMTTDNVKCPCQVPAPEFFTEVDGVRLHRYAPACKPLLRDEVTFQVGLN
QYLVGSQLPCEP
>6199
SGSWLRDIWDWICTVLADFKTWLQSKLLPRLPGVPFLSCQRGYKGVWRADGIMHTTCPCG
AQITGHVKNGSMKIVGPKTCSNTWHGTFPINAYTTGPCTPSPAPNYSRALWRVAAEEYVE
VTRVGDFHYVTGMTTDNVKCPCQVPAPEFFTEVDGVRLHRYAPACKPLLRDEVTFQVGLN
QYLVGSQLPCEP
>6202
SGSWLRDIWDWICTVLADFKTWFQSKLLPRLPGVPFLSCQRGYKGVWRADGIMHTTCPCG
AQITGHVKNGSMKIVGPKTCSNTWHGIFPINAYTTGPCTPSPAPNYSRALWRVAAEEYVE
VTRVGDFHYVTGMTTDNVKCPCQVPAPEFFTEVDGVRLHRYALACKPLLRDEVTFQVGLN
QYLVGSQLPCEP
>6201
SGSWLRDIWDWICTVLADFKTWLQSKLLPRLPGVPFLSCQRGYKGVWRADGIMHTTCPCG
AQITGHVKNGSMKIVGPKTCSNTWHGTFPINAYTTGPCTPSPAPNYSRALWRVAAEEYVE
VTRVGDFHYVTGMTTDNVKCPCQVPAPEFFTEVDGVRLHRYAPACKPLLRDEVTFQVGLN
QYLVGSQLPCEP
>6200
SGSWLRDIWDWICTVLADFKTWLQSKLLPRLPGVPFLSCQRGYKGVWRADGIMHTTCPCG
AQITGHVKNGSMKIVGPKTCSNTWHGTFPINAYTTGPCTPSPAPNYSRALWRVAAEEYVE
VTRVGDFHYVTGMTTDNVKCPCQVPAPEFFTEVDGVRLHRYAPACKPLLRDEVTFQVGLN
QYLVGSQLPCEP
>6198
SGSWLRDIWDWICTVLADFKTWLQSKLLPRLPGVPFLSCQRGYKGVWRADGIMHTTCPCG
AQITGHVKNGSMKIVGPKTCSNTWHGTFPINAYTTGPCTPSPAPNYSRALWRVAAEEYVE
VTRVGDFHYVTGMTTDNVKCPCQVPAPEFFTEVDGVRLHRYAPACKPLLRDEVTFQVGLN
QYLVGSQLPCEP
>6197
SGSWLRDIWDWICTVLADFKTWLQSKLLPRLPGVPFLSCQRGYKGVWRADGIMHTTCPCG
AQITGHVKNGSMKIVGPKTCSNTWHGTFPINAYTTGPCTPSPAPNYSRALWRVAAEEYVE
VTRVGDFHYVTGMTTDNVKCPCQVPAPEFFTEVDGVRLHRYAPACKPLLRDEVTFQVGLN
QYLVGSQLPCEP
>6196
SGSWLRDIWDWICTVLADFKTWLQSKLLPRLPGVPFLSCQRGYKGVWRADGIMHTTCPCG
AQITGHVKNGSMKIVGPKTCSNTWHGTFPINAYTTGPCTPSPAPNYSRALWRVAAEEYVE
VTRVGDFHYVTGMTTDNVKCPCQVPAPEFFTEVDGVRLHRYAPACKPLLRDEVTFQVGLN
QYLVGSQLPCEP
>6209
SGSWLRDIWDWICTVLADFKTWLQSKLLPRLPGVPFLSCQRGYKGVWRADGIMHTTCPCG
AQITGHVKNGSMKIVGPKTCSNTWHGTFPINAYTTGPCTPSPAPNYSRALWRVAAEEYVE
VTRVGDFHYVTGMTTDNVKCPCQVPAPEFFTEVDGVRLHRYAPACKPLLRDEVTFQVGLN
QYLVGSQLPCEP
>6208
SGSWLRDIWDWICTVLADFKTWLQSKLLPRLPGVPFLSCQRGYKGVWRADGIMHTTCPCG
AQITGHVKNGSMKIVGPKTCSNTWHGTFPINAYTTGPCTPSPAPNYSRALWRVAAEEYVE
VTRVGDFHYVTGMTTDNVKCPCQVPAPEFFTEVDGVRLHRYAPACKPLLRDEVTFQVGLN
QYLVGSQLPCEP
>6210
SGSWLRDIWDWICTVLADFKTWLQSKLLPRLPGVPFLSCQRGYKGVWRADGIMHTTCPCG
AQITGHVKNGSMKIVGPKTCSNTWHGTFPINAYTTGPCTPSPAPNYSRALWRVAAEEYVE
VTRVGDFHYVTGMTTDNVKCPCQVPAPEFFTEVDGVRLHRYAPACKPLLRDEVTFQVGLN
QYLVGSQLPCEP
>6207
SGSWLRDIWDWICTVLADFKTWLQSKLLPRLPGVPFLSCQRGYKGVWRADGIMHTTCPCG
AQITGHVKNGSMKIVGPKTCSNTWHGTFPINAYTTGPCTPSPAPNYSRALWRVAAEEYVE
VTRVGDFHYVTGMTTDNVKCPCQVPAPEFFTEVDGVRLHRYAPACKPLLRDEVTFQVGLN
QYLVGSQLPCEP
>6206
SGSWLRDIWDWICTVLADFKTWLQSKLLPRLPGVPFLSCQRGYKGVWRADGIMHTTCPCG
AQITGHVKNGSMKIVGPKTCSNTWHGTFPINAYTTGPCTPSPAPNYSRALWRVAAEEYVE
VTRVGDFHYVTGMTTDNVKCPCQVPAPEFFTEVDGVRLHRYAPACKPLLRDEVTFQVGLN
QYLVGSQLPCEP
>6218
SGSWLRDIWDWICTVLADFKTWLQSKLLPRLPGVPFLSCQRGYKGVWRADGIMHTTCPCG
AQITGHVKYGSMKIVGPKTCSNTWHGTFPINAYTTGPCTPSPAPNYSRALWRVAAEEYVE
VTRVGDFHYVTGMTTDNIKCPCQVPAPESFTEVDGVRLHRYAPACKPLLRDEVTFQVGLN
QYLVGSQLPCEP
>6217
SGSWLRDIWDWICTVLADFKTWLQSKLLPRLPGVPFLSCQRGYKGVWRADGIMHTTCPCG
AQITGHVKNGSMKIVGPKTCSNTWHGTFPINAYTTGPCTPSPAPNYSRALWRVAAEEYVE
VTRVGDFHYVTGMTTDNIKCPCQVPAPEFFTEVDGVRLHRYAPACKPLLRDEVTFQVGLN
QYLVGSQLPCEP
>6216
SGSWLRDIWDWICTVLADFKTWLQSKLLPRLPGVPFLSCQRGYKGVWRADGIMHTTCPCG
AQITGHVKNGSMKIVGPKTCSNTWHGTFPINAYTTGPCTPSPAPNYSRALWRVAAEEYVE
VTRVGDFHYVTGMTTDNIKCPCQVPAPEFFTEVDGVRLHRYAPACKPLLRDEVTFQVGLN
QYLVGSQLPCEP
>6215
SGSWLRDIWDWICTVLADFKTWLQSKLLPRLPGVPFLSCQRGYKGVWRADGIMHTTCPCG
AQITGHVKNGSMKIVGPKTCSNTWHGTFPINAYTTGPCTPSPAPNYSRALWRVAAEEYVE
VTRVGDFHYVTGMTTDNIKCPCQVPAPEFFTEVDGVRLHRYAPACKPLLRDEVTFQVGLN
QYLVGSQLPCEP
>6214
SGSWLRDIWDWICTVLADFKTWLQSKLLPRLPGVPFLSCQRGYKGVWRADGIMHTTCPCG
AQITGHVKNGSMKIVGPKTCSNTWHGTFPINAYTTGPCTPSPAPNYSRALWRVAAEEYVE
VTRVGDFHYVTGMTTDNIKCPCQVPAPEFFTEVDGVRLHRYAPACKPLLRDEVTFQVGLN
QYLVGSQLPCEP
>6220
SGSWLRDIWDWICTVLADFKTWLQSKLLPRLPGVPFLSCQRGYKGVWRADGIMHTTCPCG
AQITGHVKNGSMKIVGPKTCSNTWHGTFPINAYTTGPCTPSPAPNYSRALWRVAAEEYVE
VTRVGDFHYVTGMTTDNVKCPCQVPAPEFFTEVDGVRLHRYAPACKPLLRDEVTFQVGLN
QYLVGSQLPCEP
>6219
SGSWLRDIWDWICTVLADFKTWLQSKLLPRLPGVPFLSCQRGYKGVWRADGIMHTTCPCG
AQITGHVKNGSMKIVGPKTCSNTWHGTFPINAYTTGPCTPSPAPNYSRALWRVAAEEYVE
VTRVGDFHYVTGMTTDNVKCPCQVPAPEFFTEVDGVRLHRYAPACKPLLRDEVTFQVGLN
QYLVGSQLPCEP
>6213
SGSWLRDIWDWICTVLADFKTWLQSKLLPRLPGVPFLSCQRGYKGVWRADGIMHTTCPCG
AQITGHVKNGSMKIVGPKTCSNTWHGTFPINAYTTGPCTPSPAPNYSRALWRVAAEEYVE
VTRVGDFHYVTGMTTDNVKCPCQVPAPEFFTEVDGVRLHRYAPACKPLLRDEVTFQVGLN
QYLVGSQLPCEP
>6212
SGSWLRDIWDWICTVLADFKTWLQSKLLPRLPGVPFLSCQRGYKGVWRADGIMHTTCPCG
AQITGHVKNGSMKIVGPKTCSNTWHGTFPINAYTTGPCTPSPAPNYSRALWRVAAEEYVE
VTRVGDFHYVTGMTTDNVKCPCQVPAPEFFTEVDGVRLHRYAPACKPLLRDEVTFQVGLN
QYLVGSQLPCEP
>6211
SGSWLRDIWDWICTVLADFKTWLQSKLLPRLPGVPFLSCQRGYKGVWRADGIMHTTCPCG
AQITGHVKNGSMKIVGPKTCSNTWHGTFPINAYTTGPCTPSPAPNYSRALWRVAAEEYVE
VTRVGDFHYVTGMTTDNVKCPCQVPAPEFFTEVDGVRLHRYAPACKPLLRDEVTFQVGLN
QYLVGSQLPCEP
>6205
SGSWLRDIWDWICTVLADFKTWLQSKLLPRLPGVPFLSCQRGYKGVWRADGIMHTTCPCG
AQITGHVKNGSMKIVGPKTCSNTWHGTFPINAYTTGPCTPSPAPNYSRALWRVAAEEYVE
VTRVGDFHYVTGMTTDNVKCPCQVPAPEFFTEVDGVRLHRYAPACKPLLRDEVTFQVGLN
QYLVGSQLPCEP
>6204
SGSWLRDIWDWICTVLADFKTWLQSKLLPRLPGVPFLSCQRGYKGVWRADGIMHTTCPCG
AQITGHVKNGSMKIVGPKTCSNTWHGTFPINAYTTGPCTPSPAPNYSRALWRVAAEEYVE
VTRVGDFHYVTGMTTDNVKCPCQVPAPEFFTEVDGVRLHRYAPACKPLLRDEVTFQVGLN
QYLVGSQLPCEP
>6224
SGSWLRDIWDWICTVLADFKTWLQSKLLPRLPGVPFLSCQRGYKGVWRADGIMHTTCPCG
AQITGHVKNGSMKIVGPKTCSNTWHGTFPINAYTTGPCTPSPAPNYSRALWRVAAEEYVE
VTRVGDFHYVTGMTTDNVKCPCQVPAPEFFTEVDGVRLHRYAPACKPLLRDEVTFQVGLN
QYLVGSQLPCEP
>6225
SGSWLRDIWDWICTVLADFKTWLQSKLLPRLPGVPFLSCQRGYKGVWRADGIMHTTCPCG
AQITGHVKNGSMKIVGPKTCSNTWHGTFPINAYTTGPCTPSPAPNYSRALWRVAAEEYVE
VTRVGDFHYVTGMTTDNVKCPCQVPAPEFFTEVDGVRLHRYAPACKPLLRDEVTFQVGLN
QYLVGSQLPCEP
>6223
SGSWLRDIWDWICTVLADFKTWLQSKLLPRLPGVPFLSCQRGYKGVWRADGIMHTTCPCG
AQITGHVKNGSMKIVGPKTCSNTWHGTFPINAYTTGPCTPSPAPNYSRALWRVAAEEYVE
VTRVGDFHYVTGMTTDNVKCPCQVPAPEFFTEVDGVRLHRYAPACKPLLRDEVTFQVGLN
QYLVGSQLPCEP
>6228
SGSWLRDIWDWICTVLADFKTWLQSKLLPRLPGVPFLSCQRGYKGVWRADGIMHTTCPCG
AQITGHVKNGSMKIVGPKTCSNTWHGTFPINAYTTGPCTPSPAPNYSRALWRVAAEEYVE
VTRVGDFHYVTGMTTDNVKCPCQVPAPEFFTEVDGVRLHRYAPACKPLLRDEVTFQVGLN
QYLVGSQLPCEP
>6229
SGSWLRDIWDWICTVLADFKTWLQSKLLPRLPGVPFLSCQRGYKGVWRADGIMHTTCPCG
AQITGHVKNGSMKIVGPKTCSNTWHGTFPINAYTTGPCTPSPAPNYSRALWRVAAEEYVE
VTRVGDFHYVTGMTTDNVKCPCQVPAPEFFTEVDGVRLHRYAPACKPLLRDEVTFQVGLN
QYLVGSQLPCEP
>6227
SGSWLRDIWDWICTVLADFKTWLQSKLLPRLPGVPFLSCQRGYKGVWRADGIMHTTCPCG
AQITGHVKNGSMKIVGPKTCSNTWHGTFPINAYTTGPCTPSPAPNYSRALWRVAAEEYVE
VTRVGDFHYVTGMTTDNVKCPCQVPAPEFFTEVDGVRLHRYAPACKPLLRDEVTFQVGLN
QYLVGSQLPCEP
>6231
SGSWLRDIWDWICTVLADFKTWLQSKLLPRLPGVPFLSCQRGYKGVWRADGIMHTTCPCG
AQITGHVKNGSMKIVGPKTCSNTWHGTFPINAYTTGPCTPSPAPNYSRALWRVAAEEYVE
VTRVGDFHYVTGMTTDNVKCPCQVPAPEFFTEVDGVRLHRYAPACKPLLRDEVTFQVGLN
QYLVGSQLPCEP
>6235
SGSWLRDIWDRICTVLADFKTWLQSKLLPRLPGVPFLSCQRGYKGVWRADGIMHTTCPCG
AQITGHVKNGSMKIVGPKTCSNTWHGTFPINAYTTGPCTPSPAPNYSRALWRVAAEEYVE
VTRVGDFHYVTGMTTDNVKCPCQVPAPEFFTEVDGVRLHRYAPACKPLLRDEVTFQVGLN
QYLVGSQLPCEP
>6237
SGSWLRDIWDWICTVLADFKTWLQSKLLPRLPGVPFLSCQRGYKGVWRADGIMHTTCPCG
AQITGHVKNGSMKIVGPKTCSNTWHGTFPINAYTTGPCTPSPAPNYSRALWRVAAEEYVE
VTRVGDFHYVTGMTTDNVKCPCQVPAPEFFTEVDGVRLHRYAPACKPLLRDEVTFQVGLN
QYLVGSQLPCEP
>6241
SGSWLRDIWDWICTVLADFKTWLQSKLLPRLPGVPFLSCQRGYKGVWRADGIMHTTCPCG
AQITGHVKNGSMKIVGPKTCSNTWHGTFPINAYTTGPCTPSPAPNYSRALWRVAAEEYVE
VTRVGDFHYVTGMTTDNVKCLCQVPAPEFFTEVDGVRLHRYAPACKPLLRDEVTFQVGLN
QYLVGSQLPCEP
>6243
SGSWLRDIWDWICTVLADFKTWLQSKLLPRLPGVPFLSCQRGYKGVWRADGIMHTTCPCG
AQITGHVKNGSMKIVGPKTCSNTWHGTFPINAYTTGPCTPSPAPNYSRALWRVAAEEYVE
VTRVGDFHYVTGMTTDNVKCPCQVPAPEFFTEVDGVRLHRYAPACKPLLRDEVTFQVGLN
QYLVGSQLPCEP
>6244
SGSWLRDIWDWICTVLADFKTWLQSKLLPRLPGVPFLSCQRGYKGVWRADGIMHTTCPCG
AQITGHVKNGSMKIVGPKTCSNTWHGTFPINAYTTGPCTPSPAPNYSRALWRVAAEEYVE
VTRVGDFHYVTGMTTDNVKCPCQVPAPEFFTEVDGVRLHRYAPACKPLLRDEVTFQVGLN
QYLVGSQLPCEP
>6242
SGSWLRDIWDWICTVLADFKTWLQSKLLPRLPGVPFLSCQRGYKGVWRADGIMHTTCPCG
AQITGHVKNGSMKIVGPKTCSNTWHGTFPINAYTTGPCTPSPAPNYSRALWRVAAEEYVE
VTRVGDFHYVTGMTTDNVKCPCQVPAPEFFTEVDGVRLHRYAPACKPLLRDEVTFQVGLN
QYLVGSQLPCEP
>6240
SGSWLRDIWDWICTVLADFKTWLQSKLLPRLPGVPFLSCQRGYKGVWRADGIMHTTCPCG
AQITGHVKNGSMKIVGPKTCSNTWHGTFPINAYTTGPCTPSPAPNYSRALWRVAAEEYVE
VTRVGDFHYVTGMTTDNVKCPCQVPAPEFFTEVDGVRLHRYAPACKPLLRDEVTFQVGLN
QYLVGSQLPCEP
>6248
SGSWLRDIWDWICTVLADFKTWLQSKLLPRLPGVPFLSCQRGYKGVWRADGIMHTICPCG
AQITGHVKNGSMKIVGPKTCSNTWHGTFPINAYTTGPCTPSPAPNYSRALWRVAAEEYVE
VTRVGDFHYVTGMTTDNVKCPCQVPAPEFFTEVDGVRLHRYAPACEPLLRDEVTFQVGLN
QYLVGSQLPCEP
>6247
SGSWLRDIWDWICTVLADFKTWLQSKLLPRLPGVPFLSCQRGYKGVWRADGIMHTTCPCG
AQITGHVKNGSMKIVGPKTCSNTWHGTFPINAYTTGPCTPSPAPNYSRALWRVAAEEYVE
VTRVGDFHYVTGMTTDNIKCPCQVPAPEFFTEVDGVRLHRYAPACKPLLRDEVTFQVGLN
QYLVGSQLPCEP
>6246
SGSWLRDIWDWICTVLADFKTWLQSKLLPRLPGVPFLSCQRGYKGVWRADGIMHTTCPCG
AQITGHVKNGSMKIVGPKTCSNTWHGTFPINAYTTGPCTPSPAPNYSRALWRVAAEEYVE
VTRVGDFHYVTGMTTDNIKCPCQVPAPEFFTEVDGVRLHRYAPACKPLLRDEVTFQVGLN
QYLVGSQLPCEP
>6250
SGSWLRDIWDWICTVLADFKTWLQSKLLPRLPGVPFLSCQRGYKGVWRADGIMHTTCPCG
AQITGHVKNGSMKIVGPKTCSNTWHGTFPISAYTTGPCTPSPAPNYSRALWRVAAEEYVE
VTRVGDFHYVTGMTTDNVKCPCQVPAPEFFTEVDGVRLHRYAPACKPLLRDEVTFQVGLN
QYLVGSQLPCEP
>6249
SGSWLRDIWDWICTVLADFKTWLQSKLLPRLPGVPFLSCQRGYKGVWRADGIMHTTCPCG
AQITGHVKNGSMKIVGPKTCSNTWHGTFPINAYTTGPCTPSPAPNYSRALWRVAAEEYVE
VTRVGDFHYVTGMTTDNVKCPCQVPAPEFFTEVDGVRLHRYAPACKPLLRDEVTFQVGLN
QYLVGSQLPCEP
>6245
SGSWLRDIWDWICTVLADFKTWLQSKLLPRLPGVPFLSCQRGYKGVWRADGIMHTTCPCG
AQITGHVKNGSMKIVGPKTCSNTWHGTFPINAYTTGPCTPSPAPNYSRALWRVAAEEYVE
VTRVGDFHYVTGMTTDNVKCPCQVPAPEFFTEVDGVRLHRYAPACKPLLRDEVTFQVGLN
QYLVGSQLPCEP
>6239
SGSWLRDIWDWICTVLADFKTWLQSKLLPRLPGVPFLSCQRGYKGVWRADGIMHTTCPCG
AQITGHVKNGSMKIVGPKTCSNTWHGTFPINAYTTGPCTPSPAPNYSRALWRVAAEEYVE
VTRVGDFHYVTGMTTDNVKCPCQVPAPEFFTEVDGVRLHRYAPACKPLLRDEVTFQVGLN
QYLVGSQLPCEP
>6252
SGSWLRDIWDWICTVLADFKTWLQSKLLPRLPGVPFLSCQRGYKGVWRADGIMHTTCPCG
AQITGHVKNGSMKIVGPKTCSNTWHGTFPINAYTTGPCTPSPAPNYSRALWRVAAEEYVE
VTRVGDFHYVTGMTTDNVKCPCQVPAPEFFTEVDGVRLHRYAPACKPLLRDEVTFQVGLN
QYLVGSQLPCEP
>6253
SGSWLRDIWDWICTVLADFKTWLQSKLLLRLPGVPFLSCQRGYKGVWRADGIMHTTCPCG
AQITGHVKNGSMKIVGPKTCSNTWHGTFPINAYTTGPCTPSPAPNYSRALWRVAAEEYVE
VTRVGDFHYVTGMTTDNVKCPCQVPAPEFFTEVDGVRLHRYAPACKPLLRDEVTFQVGLN
QYLVGSQLPCEP
>6251
SGSWLRDIWDWICTVLADFKTWLQSKLLPRLPGVPFLSCQRGYKGVWRADGIMHTTCPCG
AQITGHVKNGSMKIVGPKTCSNTWHGTFPINAYTTGPCTPSPAPNYSRALWRVAAEEYVE
VTRVGDFHYVTGMTTDNVKCPCQVPAPEFFTEVDGVRLHRYAPACKPLLRDEVTFQVGLN
QYLVGSQLPCEP
>6238
SGSWLRDIWDWICTVLADFKTWLQSKLLPRLPGVPFLSCQRGYKGVWRADGIMHTTCPCG
AQITGHVKNGSMKIVGPKTCSNTWHGTFPINAYTTGPCTPSPAPNYSRALWRVAAEEYVE
VTRVGDFHYVTGMTTDNVKCPCQVPAPEFFTEVDGVRLHRYAPACKPLLRDEVTFQVGLN
QYLVGSQLPCEP
>6236
SGSWLRDIWDWICTVLADFKTWLQSKLLPRLPGVPFLSCQRGYKGVWRADGIMHTTCPCG
AQITGHVKNGSMKIVGPKTCSNTWHGTFPINAYTTGPCTPSPAPNYSRALWRVAAEEYVE
VTRVGDFHYVTGMTTDNVKCPCQVPAPEFFTEVDGVRLHRYAPACKPLLRDEVTFQVGLN
QYLVGSQLPCEP
>6234
SGSWLRDIWDWICTVLADFKTWLQSKLLPRLPGVPFLSCQRGYKGVWRADGIMHTTCPCG
AQITGHVKNGSMKIVGPKTCSNTWHGTFPINAYTTGPCTPSPAPNYSRALWRVAAEEYVE
VTRVGDFHYVTGMTTDNVKCPCQVPAPEFFTEVDGVRLHRYAPACKPLLRDEVTFQVGLN
QYLVGSQLPCEP
>6233
SGSWLRDIWDWICTVLADFKTWLQSKLLPRLPGVPFLSCQRGYKGVWRADGIMHTTCPCG
AQITGHVKNGSMKIVGPKTCSNTWHGTFPINAYTTGPCTPSPAPNYSRALWRVAAEEYVE
VTRVGDFHYVTGMTTDNVKCPCQVPAPEFFTEVDGVRLHRYAPACKPLLRDEVTFQVGLN
QYLVGSQLPCEP
>6232
SGSWLRDIWDWICTVLADFKTWLQSKLLPRLPGVPFLSCQRGYKGVWRADGIMHTTCPCG
AQITGHVKNGSMKIVGPKTCSNTWHGTFPINAYTTGPCTPSPAPNYSRALWRVAAEEYVE
VTRVGDFHYVTGMTTDNVKCPCQVPAPEFFTEVDGVRLHRYAPACKPLLRDEVTFQVGLN
QYLVGSQLPCEP
>6230
SGSWLRDIWDWICTVLADFKTWLQSKLLPRLPGVPFLSCQRGYKGVWRADGIMHTTCPCG
AQITGHVKNGSMKIVGPKTCSNTWHGTFPINAYTTGPCTPSPAPNYSRALWRVAAEEYVE
VTRVGDFHYVTGMTTDNVKCPCQVPAPEFFTEVDGVRLHRYAPACKPLLRDEVTFQVGLN
QYLVGSQLPCEP
>6226
SGSWLRDIWDWICTVLADFKTWLQSKLLPRLPGVPFLSCQRGYKGVWRADGIMHTTCPCG
AQITGHVKNGSMKIVGPKTCSNTWHGTFPINAYTTGPCTPSPAPNYSRALWRVAAEEYVE
VTRVGDFHYVTGMTTDNVKCPCQVPAPEFFTEVDGVRLHRYAPACKPLLRDEVTFQVGLN
QYLVGSQLPCEP
>6222
SGSWLRDIWDWICTVLADFKTWLQSKLLPRLPGVPFLSCQRGYKGVWRADGIMHTTCPCG
AQITGHVKNGSMKIVGPKTCSNTWHGTFPINAYTTGPCTPSPAPNYSRALWRVAAEEYVE
VTRVGDFHYVTGMTTDNVKCPCQVPAPEFFTEVDGVRLHRYAPACKPLLRDEVTFQVGLN
QYLVGSQLPCEP
>6256
SGSWLRDIWDWICTVLADFKTWLQSKLLPRLQGVPFLSCQRGYKGVWRADGIMHTTCPCG
AQITGHVKNGSMKIVGPKTCSNTWHGTFPINAYTTGPCTPSPAPNYSRALWRVAAEEYVE
VTRVGDFHYVTGMTTDNVKCPCQVPAPEFFTEVDGVRLHRYAPACKPLLRDEVTFQVGLN
QYLVGSQLPCEP
>6257
SGSWLRDIWDWICTVLADFKTWLQSKLLPRLPGVPFLSCQRGYKGVWRADGIMHTTCPCG
AQITGHVKNGSMKIVGPKTCSNTWHGTFPINAYTTGPCTPSPAPNYSRALWRVAAEGYVE
VTRVGDFHYVTGMTTDSVKCPCQVPAPEFFTEVDGVRLHRYAPACKPLLRDEVTFQVGLN
QYLVGSQLPCEP
>6255
SGSWLRDIWDWICTVLADFKTWLQSKLLPRLPGVPFLSCQRGYKGVWRADGIMHTTCPCG
AQITGHVKNGSMKIVGPKTCSNTWHGTFPINAYTTGPCTPSPAPNYSRALWRVAAEEYVE
VTRVGDFHYVTGMTTDNVKCPCQVPAPEFFTEVDGVRLHRYAPACKPLLRDEVTFQVGLN
QYLVGSQLPCEP
>6259
SGSWLRDIWDWICTVLADFKTWLQSKLLPRLPGVPFLSCQRGYKGVWRADGIMHTTCLCG
AQITGHVKNGSMKIVGPKTCSNTWHGTFPVNAYTTGPCTPSPAPNYSRALWRVAAEEYVE
VTRVGDFHYVTGMTTDNVKCPCQVPAPEFFTEVDGVRLHRYAPACKPLLRDEVTFQVGLN
QYLVGSQLPCEP
>6258
SGSWLRDIWDWICTVLADFKTWLQSKLLPRLPGVPFLSCQRGYKGVWRADGIMHTTCPCG
AQITGHVKNGSMKIVGPKTCSNTWHGTFPINAYTTGPCTPSPAPNYSRALWRVAAEEYVE
VTRVGDFHYVTGMTTDNVKCPCQVPAPEFFTEVDGVRLHRYAPACKPLLRDEVTFQVGLN
QYLVGSQLPCEP
>6254
SGSWLRDIWDWICTVLADFKTWLQSKLLPRLPGVPFLSCQRGYKGVWRADGIMHTTCPCG
AQITGHVKNGSMKIVGPKTCSNTWHGTFPINAYTTGPCTPSPAPNYSRALWRVAAEEYVE
VTRVGDFHYVTGMTTDNVKCPCQVPAPEFFTEVDGVRLHRYAPACKPLLRDEVTFQVGLN
QYLVGSQLPCEP
>6221
SGSWLRDIWDWICTVLADFKTWLQSKLLPRLPGVPFLSCQRGYKGVWRADGIMHTTCPCG
AQITGHVKNGSMKIVGPKTCSNTWHGTFPINAYTTGPCTPSPAPNYSRALWRVAAEEYVE
VTRVGDFHYVTGMTTDNVKCPCQVPAPEFFTEVDGVRLHRYAPACKPLLRDEVTFQVGLN
QYLVGSQLPCEP
>6203
SGSWLRDIWDWICTVLADFKTWLQSKLLPRLPGVPFLSCQRGYKGVWRADGIMHTTCPCG
AQITGHVKNGSMKIVGPKTCSNTWHGTFPINAYTTGPCTPSPAPNYSRALWRVAAEEYVE
VTRVGDFHYVTGMTTDNVKCPCQVPAPEFFTEVDGVRLHRYAPACKPLLRDEVTFQVGLN
QYLVGSQLPCEP
>6195
SGSWLRDIWDWICTVLADFKTWLQSKLLPRLPGVPFLSCQRGYKGVWRADGIMHTTCPCG
AQITGHVKNGSMKIVGPKTCSNTWHGTFPINAYTTGPCTPSPAPNYSRALWRVAAEEYVE
VTRVGDFHYVTGMTTDNVKCPCQVPAPEFFTEVDGVRLHRYAPACKPLLRDEVTFQVGLN
QYLVGSQLPCEP
>6194
SGSWLRDIWDWICTVLADFKTWLQSKLLPRLPGVPFLSCQRGYKGVWRADGIMHTTCPCG
AQITGHVKNGSMKIVGPKTCSNTWHGTFPINAYTTGPCTPSPAPNYSRALWRVAAEEYVE
VTRVGDFHYVTGMTTDNVKCPCQVPAPEFFTEVDGVRLHRYAPACKPLLRDEVTFQVGLN
QYLVGSQLPCEP
>6260
SGSWLRDIWDWICTVLADFKTWLQSKLLPRLPGVPFLSCQRGYKGVWRADGIMHTTCPCG
AQITGHVKNGSMKIVGPKTCSNTWHGTFPINAYTTGPYTPSPAPNYPRALWRVAAEEYVE
VTRVGDFHYVTGMTTDNVKCPCQVPAPEFFTEVDGVRLHRYAPACKPLLRDEVTFQVGLN
QYLVGSQLPCKP
>6193
SGSWLRDIWDWICTVLADFKTWLQSKLLPRLPGVPFLSCQRGYKGVWRADGIMHTTCPCG
AQITGHVKNGSMKIVGPKTCSNTWHGTFPINAYTTGPCTPSPAPNYSRALWRVAAEEYVE
VTRVGDFHYVTGMTTDNVKCPCQVPAPEFFTEVDGVRLHRYAPACKPLLRDEVTFQVGLN
QYLVGSQLPCEP
>6261
SGPWLRDIWDWICTVLADFKTWLQSKLLPRLPGVPFLSCQRGYKGVWRADGIMHTTCPCG
AQITGHVKNGSMKIVGPKTCSNTWHGTFPINAYTTGPCTPSPAPNYSRALWRVAAEEYVE
VTRVGDFHYVTGMTTDNVKCPCQVPAPEFFTEVDGVRLHRYAPACKPLLRDEVTFQVGLN
QYLVGSQLPCEP
>6192
SGSWLRDIWDWICTVLADFKTWLQSKLLPRLPGVPFLSCQRGYKGVWRADGIMHTTCPCG
AQITGHVKNGSMKIVGPKTCSNTWHGTFPINAYTTGPCTPSPAPNYSRALWRVAAEEYVE
VTRVGDFHYVTGMTTDNVKCPCQVPAPEFFTEVDGVRLHRYAPACKPLLRDEVTFQVGLN
QYLVGSQLPCEP
>6191
SGSWLRDIWDWICTVLADFKTWLQSKLLPRLPGVPFLSCQRGYKGVWRADGIMHTTCPCG
AQITGHVKNGSMKIVGPKTCSNTWHGTFPINAYTTGPCTPSPAPNYSRALWRVAAEEYVE
VTRVGDFHYVTGMTTDNVKCPCQVPAPEFFTEVDGVRLHRYAPACKPLLRDEVTFQVGLN
QYLVGSQLPCEP
>6157
SGSWLRDIWDWICTVLADFKTWLQSKLLPRLPGVPFLSCQRGYKGVWRADGIMHTTCPCG
AQITGHVKNGSMKIVGPKTCSNTWHGTFPINAYTTGPCTPSPAPNYSRALWRVAAEEYVE
VTRVGDFHYVTGMTTDNVKCPCQVPAPEFFTEVDGVRLHRYAPACKPLLRDEVTFQVGLN
QYLVGSQLPCEP
>6156
SGSWLRDIWDWICTVLADFKTWLQSKLLPRLPGVPFLSCQRGYKGVWRADGIMHTTCPCG
AQITGHVKNGSMKIVGPKTCSNTWHGTFPINAYTTGPCTPSPAPNYSRALWRVAAEEYVE
VTRVGDFHYVTGMTTDNVKCPCQVPAPEFFTEVDGVRLHRYAPACKPLLRDEVTFQVGLN
QYLVGSQLPCEP
>6155
SGSWLRDIWDWICTVLADFKTWLQSKLLPRLPGVPFLSCQRGYKGVWRADGIMHTTCPCG
AQITGHVKNGSMKIVGPKTCSNTWHGTFPINAYTTGPCTPSPAPNYSRALWRVAAEEYVE
VTRVGDFHYVTGMTTDNVKCPCQVPAPEFFTEVDGVRLHRYAPACKPLLRDEVTFQVGLN
QYLVGSQLPCEP
>6262
SGSWLRDIWDWICTVLADFKTWLQSKLLPRLPGVPFLSCQRGYKGVWRADGIMHTTCPCG
AQITGHVKNGSMKIVGPKTCSNTWHGTFPINAYTTGPCTPSPAPNYSRALWRVAAEEYVE
VTRVGDFHYVTGMTTDNVKCPCQVPAPEFFTEVDGVRLHRYAPACKPLLRDEVTFQVGLN
QYLVGSQLPCEP
>6154
SGSWLRDIWDWICTVLADFKTWLQSKLLPRLPGVPFLSCQRGYKGVWRADGIMHTTCPCG
AQITGHVKNGSMKIVGPKTCSNTWHGTFPINAYTTGPCTPSPAPNYSRALWRVAAEEYVE
VTRVGDFHYVTGMTTDNVKCPCQVPAPEFFTEVDGVRLHRYAPACKPLLRDEVTFQVGLN
QYLVGSQLPCEP
>6152
SGSWLRDIWDWICTVLADFKTWLQSKLLPRLPGVPFLSCQRGYKGVWRADGIMHTTCPCG
AQITGHVKNGSMKIVGPKTCSNTWHGTFPINAYTTGPCTPSPAPNYSRALWRVAAEEYVE
VTRVGDFHYVTGMTTDNVKCPCQVPAPEFFTEVDGVRLHRYAPACKPLLRDEVTFQVGLN
QYLVGSQLPCEP
>6151
SGSWLRDIWDWICTVLADFKTWLQSKLLPRLPGVPFLSCQRGYKGVWRADGIMHTTCPCG
AQITGHVKNGSMKIVGPKTCSNTWHGTFPINAYTTGPCTPSPAPNYSRALWRVAAEEYVE
VTRVGDFHYVTGMTTDNVKCPCQVPAPEFFTEVDGVRLHRYAPACKPLLRDEVTFQVGLN
QYLVGSQLPCEP
>6150
SGSWLRDIWDWICTVLADFKTWLQSKLLPRLPGVPFLSCQRGYKGVWRADGIMHTTCPCG
AQITGHVKNGSMKIVGPKTCSNTWHGTFPINAYTTGPCTPSPAPNYSRALWRVAAEEYVE
VTRVGDFHYVTGMTTDNVKCPCQVPAPEFFTEVDGVRLHRYAPACKPLLRDEVTFQVGLN
QYLVGSQLPCEP
>6265
SGSWLRDIWDWICTVLADFKTWLQSKLLPRLPGVPFLSCQRGYKGVWRADGIMHTTCPCG
AQITGHVKNGSMKIVGPKTCSNTWHGTFPINAYTTGPCTPSPAPNYSRALWRVAAEEYVE
VTRVGDFHYVTGMTTDNVKCPCQVPAPEFFTEVDGVRLHRYAPACKPLLRDEVTFQVGLN
QYLVGSQLPCEP
>6269
SGSWLRDIWDWICTVLADFKTWLQSKLLPRLPGVPFLSCQRGYRGVWRADGIMHTTCPCG
AQITGHVKNGSMKIVGPKTCSNTWHGTFPINAYTTGPCTPSPAPNYSRALWRVAAEEYVE
VTRVGDFHYVTGMTTDNVKCPCQVPAPEFFTEVDGVRLHRYAPACKPLLRDEVTFQVGLN
QYLVGSQLPCEP
>6273
SGSWLRDIWDWICTVLADFKTWLQSKLLPRLPGVPFLSCQRGYKGVWRADGIIHTTCPCG
AQITGHVKNGSMKIVGPKTCSNTWHGTFPINAYTTGPCTPSPAPNYSRALWRVAAEEYVE
VTRVGDFHYVTGMTTDNVKCPCQVPAPEFFTEVDGVRLHRYAPACKPLLRDEVTFQVGLN
QYLVGSQLPCEP
>6274
SGSWLRDIWDWICTVLADFKTWLQSKLLPRLPGVPFLSCQRGYKGVWRADGIMHTTCPCG
AQITGHVKNGSMKIVGPKTCSNTWHGTFPINAYTTGPCTPSPAPNYSRALWRVAAEEYVE
VTRVGDFHYVTGMTTDNVKCPCQVPAPEFFTEVDGVRLHRYAPACKPLLRDEVTFQVGLN
QYLVGSQLPCEP
>6272
SGSWLRDIWDWICTVLADFKTWLQSKLLPRLPGVPFLSCQRGYKGVWRADGIMHTTCPCG
AQITGHVKNGSMKIVGPKTCSNTWHGTFPINAYTTGPCTPSPAPNYSRALWRVAAEEYVE
VTRVGDFHYVTGMTTDNVKCPCQVPAPEFFTEVDGVRLHRYAPACKPLLRDEVTFQVGLN
QYLVGSQLPCEP
>6276
SGSWLRDIWDWICTVLADFKTWLQSKLLPRLPGVPFLSCQRGYKGVWRADGIMHTTCPCG
AQITGHVKNGSMKIVGPKTCSNTWHGTFPINAYTTGPCTPSPAPNYSRALWRVAAEEYVE
VTRVGDFHYVTGMTTDNVKCPCQVPAPEFFTEVDGVRLHRYAPACKPLLRDEVTFQVGLN
QYLVGSQLPCEP
>6279
SGSWLRDIWDWICTVLADFKTWLQSKLLPRLPGVPFLSCQRGYKGVWRADGIMHTTCPCG
AQITGHVKNGSMKIVGPKTCSNTWHGTFPINAYTTGPCTPSPAPNYSRALWRVAAEEYVE
VTRVGDFHYVTGMTTDNVKCPCQVPAPEFFTEVDGVRLHRYAPACKPLLRDEVTFQVGLN
QYLVGSQLPCEP
>6278
SGSWLRDIWDWICTVLADFKTWLQSKLLPRLPGVPFLSCQRGYKGVWRADGIMHTTCPCG
AQITGHVKNGSMKIVGPKTCSNTWHGTFPINAYTTGPCTPSPAPNYSRALWRVAAEEYVE
VTRVGDFHYVTGMTTDNVKCPCQVPAPEFFTEVDGVRLHRYAPACKPLLRDEVTFQVGLN
QYLVGSQLPCEP
>6277
SGSWLRDIWDWICTVLADFKTWLQSKLLPRLPGVPFLSCQRGYKGVWRADGIMHTTCPCG
AQITGHVKNGSMKIVGPKTCSNTWHGTFPINAYTTGPCTPSPAPNYSRALWRVAAEEYVE
VTRVGDFHYVTGMTTDNVKCPCQVPAPEFFTEVDGVRLHRYAPACKPLLRDEVTFQVGLN
QYLVGSQLPCEP
>6275
SGSWLRDIWDWICTVLADFKTWLQSKLLPRLPGVPFLSCQRGYKGVWRADGIMHTTCPCG
AQITGHVKNGSMKIVGPKTCSNTWHGTFPINAYTTGPCTPSPAPNYSRALWRVAAEEYVE
VTRVGDFHYVTGMTTDNVKCPCQVPAPEFFTEVDGVRLHRYAPACKPLLRDEVTFQVGLN
QYLVGSQLPCEP
>6271
SGSWLRDIWDWICTVLADFKTWLQSKLLPRLPGVPFLSCQRGYKGVWRADGIMHTTCPCG
AQITGHVKNGSMKIVGPKTCSNTWHGTFPINAYTTGPCTPSPAPNYSRALWRVAAEEYVE
VTRVGDFHYVTGMTTDNVKCPCQVPAPEFFTEVDGVRLHRYAPACKPLLRDEVTFQVGLN
QYLVGSQLPCEP
>6281
SGSWLRDIWDWICTVLADFKTWLQSKLLPRLPGVPFLSCQRGYKGVWRADGIMHIICPCG
AQITGHVKNGSMKIVGPKTCSNTWHGTFPINAYTTGPCTPSPAPNYSRALWRVAAEEYVE
VTRVGDFHYVTGMTTDNVKCPCQVPAPEFFTEVDGVRLHRYAPACKPLLRDEVTFQVGLN
QYLVGSQLPCEP
>6280
SGSWLRDIWDWICTVLADFKTWLQSKLLPRLPGVPFLSCQRGYKGVWRADGIMHTTCPCG
AQITGHVKNGSMKIVGPKTCSNTWHGTFPINAYTTGPCTPSPAPNYSRALWRVAAEEYVE
VTRVGDFHYVTGMTTDNVKCPCQVPAPEFFTEVDGVRLHRYAPACKPLLRDEVTFQVGLN
QYLVGSQLPCEP
>6270
SGSWLRDIWDWICTVLADFKTWLQSKLLPRLPGVPFLSCQRGYKGVWRADGIMHTTCPCG
AQITGHVKNGSMKIVGPKTCSNTWHGTFPINAYTTGPCTPSPAPNYSRALWRVAAEEYVE
VTRVGDFHYVTGMTTDNVKCPCQVPAPEFFTEVDGVRLHRYAPACKPLLRDEVTFQVGLN
QYLVGSQLPCEP
>6268
SGSWLRDIWDWICTVLADFKTWLQSKLLPRLPGVPFLSCQRGYKGVWRADGIMHTTCPCG
AQITGHVKNGSMKIVGPKTCSNTWHGTFPINAYTTGPCTPSPAPNYSRALWRVAAEEYVE
VTRVGDFHYVTGMTTDNVKCPCQVPAPEFFTEVDGVRLHRYAPACKPLLRDEVTFQVGLN
QYLVGSQLPCEP
>6267
SGSWLRDIWDWICTVLADFKTWLQSKLLPRLPGVPFLSCQRGYKGVWRADGIMHTTCPCG
AQITGHVKNGSMKIVGPKTCSNTWHGTFPINAYTTGPCTPSPAPNYSRALWRVAAEEYVE
VTRVGDFHYVTGMTTDNVKCPCQVPAPEFFTEVDGVRLHRYAPACKPLLRDEVTFQVGLN
QYLVGSQLPCEP
>6266
SGSWLRDIWDWICTVLADFKTWLQSKLLPRLPGVPFLSCQRGYKGVWRADGIMHTTCPCG
AQITGHVKNGSMKIVGPKTCSNTWHGTFPINAYTTGPCTPSPAPNYSRALWRVAAEEYVE
VTRVGDFHYVTGMTTDNVKCPCQVPAPEFFTEVDGVRLHRYAPACKPLLRDEVTFQVGLN
QYLVGSQLPCEP
>6264
SGSWLRDIWDWICTVLADFKTWLQSKLLPRLPGVPFLSCQRGYKGVWRADGIMHTTCPCG
AQITGHVKNGSMKIVGPKTCSNTWHGTFPINAYTTGPCTPSPAPNYSRALWRVAAEEYVE
VTRVGDFHYVTGMTTDNVKCPCQVPAPEFFTEVDGVRLHRYAPACKPLLRDEVTFQVGLN
QYLVGSQLPCEP
>6286
SGSWLRDIWDWICTVLADFKTWLQSKLLPRLPGVPFLSCQRGYKGVWRADGIMHTTCPCG
AQITGHVKNGSMKIVGPKTCSNTWHGTFPINAYTTGPCTPSPAPNYSRALWRVAAEEYVE
VTRVGDFHYVTGMTTDNVKCPCQVPAPEFFTEVDGVRLHRYAPACKPLLRDEVTFQVGLN
QYLVGSQLPCEP
>6285
SGSWLRDIWDWICTVLADFKTWLQSKLLPRLPGVPFLSCQRGYKGVWRADGIMHTTCPCG
AQITGHVKNGSMKIVGPKTCSNTWHGTFPINAYTTGPCTPSPAPNYSRALWRVAAEEYVE
VTRVGDFHYVTGMTTDNVKCPCQVPAPEFFTEVDGVRLHRYAPACKPLLRDEVTFQVGLN
QYLVGSQLPCEP
>6284
SGSWLRDIWDWICTVLADFKTWLQSKLLPRLPGVPFLSCQRGYKGVWRADGIMHTTCPCG
AQITGHVKNGSMKIVGPKTCSNTWHGTFPINAYTTGPCTPSPAPNYSRALWRVAAEEYVE
VTRVGDFHYVTGMTTDNVKCPCQVPAPEFFTEVDGVRLHRYAPACKPLLRDEVTFQVGLN
QYLVGSQLPCEP
>6283
SGSWLRDIWDWICTVLADFKTWLQSKLLPRLPGVPFLSCQRGYKGVWRADGIMHTTCPCG
AQITGHVKNGSMKIVGPKTCSNTWHGTFPINAYTTGPCTPSPAPNYSRALWRVAAEEYVE
VTRVGDFHYVTGMTTDNVKCPCQVPAPEFFTEVDGVRLHRYAPACKPLLRDEVTFQVGLN
QYLVGSQLPCEP
>6287
SGSWLRDIWDWICTVLADFKTWLQSKLLPRLPGVPFLSCQRGYKGVWRADGIMHTTCPCG
AQITGHVKNGSMKIIGPKTCSNTWHGTFPINAYTTGPCTPSPAPNYSRALWRVAAEEYVE
VTRVGDFHYVTGMTTDNVKCPCQVPAPEFFTEVDGVRLHRYAPACKPLLRDEVTFQVGLN
QYLVGSQLPCEP
>6282
SGSWLRDIWDWICTVLADFKTWLQSKLLPRLPGVPFLSCQRGYKGVWRADGIMHTTCPCG
AQITGHVKNGSMKIVGPKTCSNTWHGTFPINAYTTGPCTPSPAPNYSRALWRVAAEEYVE
VTRVGDFHYVTGMTTDNVKCPCQVPAPEFFTEVDGVRLHRYAPACKPLLRDEVTFQVGLN
QYLVGSQLPCEP
>6263
SGSWLRDIWDWICTVLADFKTWLQSKLLPRLPGVPFLSCQRGYKGVWRADGIMHTTCPCG
AQITGHVKNGSMKIVGPKTCSNTWHGTFPINAYTTGPCTPSPAPNYSRALWRVAAEEYVE
VTRVGDFHYVTGMTTDNVKCPCQVPAPEFFTEVDGVRLHRYAPACKPLLRDEVTFQVGLN
QYLVGSQLPCEP
>6149
SGSWLRDIWDWICTVLADFKTWLQSKLLPRLPGVPFLSCQRGYKGVWRADGIMHTTCPCG
AQITGHVKNGSMKIVGPKTCSNTWHGTFPINAYTTGPCTPSPAPNYSRALWRVAAEEYVE
VTRVGDFHYVTGMTTDNVKCPCQVPAPEFFTEVDGVRLHRYAPACKPLLRDEVTFQVGLN
QYLVGSQLPCEP
>6148
SGSWLRDIWDWICTVLADFKTWLQSKLLPRLPGVPFLSCQRGYKGVWRADGIMHTTCPCG
AQITGHVKNGSMKIVGPKTCSNTWHGTFPINAYTTGPCTPSPAPNYSRALWRVAAEEYVE
VTRVGDFHYVTGMTTDNVKCPCQVPAPEFFTEVDGVRLHRYAPACKPLLRDEVTFQVGLN
QYLVGSQLPCEP
>6294
SGSWLRDIWDWICTVLADFKTWLQSKLLPRLPGVPFLSCQRGYKGVWRADGIMHTTCPCG
AQITGHVKNGSMKIVGPKTCSNTWHGTFPINAYTTGPCTPSPAPSYSRALWRVAAEEYVE
VTRVGDFHYVTGMTTDNVKCPCQVPAPEFFTEVDGVRLHRYAPACKPLLRDEVTFQVGLN
QYLVGSQLPCEP
>6293
SGSWLRDIWDWICTVLADFKTWLQSKLLPRLPGVPFLSCQRGYKGVWRADGIMHTTCPCG
AQITGHVKNGSMKIVGPKTCSNTWHGTFPINAYTTGPCTPSPAPSYSRALWRVAAEEYVE
VTRVGDFHYVTGMTTDNVKCPCQVPAPEFFTEVDGVRLHRYAPACKPLLRDEVTFQVGLN
QYLVGSQLPCEP
>6292
SGSWLRDIWDWICTVLADFKTWLQSKLLPRLPGVPFLSCQRGYKGVWRADGIMHTTCPCG
AQITGHVKNGSMKIVGPKTCSNTWHGTFPINAYTTGPCTPSPAPSYSRALWRVAAEEYVE
VTRVGDFHYVTGMTTDNVKCPCQVPAPEFFTEVDGVRLHRYAPACKPLLRDEVTFQVGLN
QYLVGSQLPCEP
>6291
SGSWLRDIWDWICTVLADFKTWLQSKLLPRLPGVPFLSCQRGYKGVWRADGIMHTTCPCG
AQITGHVKNGSMKIVGPKTCSNTWHGTFPINAYTTGPCTPSPAPSYSRALWRVAAEEYVE
VTRVGDFHYVTGMTTDNVKCPCQVPAPEFFTEVDGVRLHRYAPACKPLLRDEVTFQVGLN
QYLVGSQLPCEP
>6290
SGSWLRDIWDWICTVLADFKTWLQSKLLPRLPGVPFLSCQRGYKGVWRADGIMHTTCPCG
AQITGHVKNGSMKIVGPKTCSNTWHGTFPINAYTTGPCIPSPAPNYSRALWRVAAEEYVE
VTRVGDFHYVTGMTTDNVKCPCQVPAPEFFTEVDGVRLHRYAPACKPLLRDEVTFQVGLN
QYLVGSQLPCEP
>6297
SGSWLRDIWDWICTVLADFKTWLQSKLLPRLPGVPFLSCQRGYKGVWRADGIMHTTCPCG
AQITGHVKNGSMKIVGPKTCSNTWHGTFPINAYTTGPCTPSPAPNYSRALWRVAAEEYVE
VTRVGDFHYVTGMTTDNVKCPCQVPAPEFFTEVDGVRLHRYAPACKPLLRDEVTFQVGLN
QYLVGSQLPCEP
>6298
SGSWLRDIWDWICTVLADFKTWLQSKLLPRLPGVPFLSCQRGYKGVWRADGIMHTTCPCG
AQITGHVKNGSMKIVGPKTCSNTWHGTFPINAYTTGPCTPSPAPNYSRALWRVAAEEYVE
VTRVGDFHYVTGMTTDNVKCPCQVPAPEFFTEVDGVRLHRYAPACKPLLRDEVTFQVGLN
QYLVGSQLPCEP
>6296
SGSWLRDIWDWICTVLADFKTWLQSKLLPRLPGVPFLSCQRGYKGVWRADGIMHTTCPCG
AQITGHVKNGSMKIVGPKTCSNTWHGTFPINAYTTGPCTPSPAPNYSRALWRVAAEEYVE
VTRVGDFHYVTGMTTDNVKCPCQVPAPEFFTEVDGVRLHRYAPACKPLLRDEVTFQVGLN
QYLVGSQLPCEP
>6295
SGSWLRDIWDWICTVLADFKTWLQSKLLPRLPGVPFLSCQRGYKGVWRADGIMHTTCPCG
AQITGHVKNGSMKIVGPKTCSNTWHGTFPINAYTTGPCTPSPAPNYSRALWRVAAEEYVE
VTRVGDFHYVTGMTTDNVKCPCQVPAPEFFTEVDGVRLHRYAPACKPLLRDEVTFQVGLN
QYLVGSQLPCEP
>6289
SGSWLRDIWDWICTVLADFKTWLQSKLLPRLPGVPFLSCQRGYKGVWRADGIMHTTCPCG
AQITGHVKNGSMKIVGPKTCSNTWHGTFPINAYTTGPCTPSPAPNYSRALWRVAAEEYVE
VTRVGDFHYVTGMTTDNVKCPCQVPAPEFFTEVDGVRLHRYAPACKPLLRDEVTFQVGLN
QYLVGSQLPCEP
>6288
SGSWLRDIWDWICTVLADFKTWLQSKLLPRLPGVPFLSCQRGYKGVWRADGIMHTTCPCG
AQITGHVKNGSMKIVGPKTCSNTWHGTFPINAYTTGPCTPSPAPNYSRALWRVAAEEYVE
VTRVGDFHYVTGMTTDNVKCPCQVPAPEFFTEVDGVRLHRYAPACKPLLRDEVTFQVGLN
QYLVGSQLPCEP
>6147
SGSWLRDIWDWICTVLADFKTWLQSKLLPRLPGVPFLSCQRGYKGVWRADGIMHTTCPCG
AQITGHVKNGSMKIVGPKTCSNTWHGTFPINAYTTGPCTPSPAPNYSRALWRVAAEEYVE
VTRVGDFHYVTGMTTDNVKCPCQVPAPEFFTEVDGVRLHRYAPACKPLLRDEVTFQVGLN
QYLVGSQLPCEP
>6127
SGSWLRDIWDWICTVLADFKTWLQSKLLPRLPGVPFLSCQRGYKGVWRADGIMHTTCPCG
AQITGHVKNGSMKIVGPKTCSNTWHGTFPINAYTTGPCTPSPAPNYSRALWRVAAEEYVE
VTRVGDFHYVTGMTTDNVKCPCQVPAPEFFTEVDGVRLHRYAPACKPLLRDEVTFQVGLN
QYLVGSQLPCEP
>6126
SGSWLRDIWDWICTVLADFKTWLQSKLLPRLPGVPFLSCQRGYKGVWRADGIMHTTCPCG
AQITGHVKNGSMKIVGPKTCSNTWHGTFPINAYTTGPCTPSPAPNYSRALWRVAAEEYVE
VTRVGDFHYVTGMTTDNVKCPCQVPAPEFFTEVDGVRLHRYAPACKPLLRDEVTFQVGLN
QYLVGSQLPCEP
>6050
SGSWLRDIWDWICTVLADFKTWLQSKLLPRLPGVPFLSCQRGYKGVWRADGIMHTTCPCG
AQITGHVKNGSMKIVGPKTCSNTWHGTFPINAYTTGPCTPSPAPNYSRALWRVAAEEYVE
VTRVGDFHYVTGMTTDNVKCPCQVPAPEFFTEVDGVRLHRYAPACKPLLRDEVTFQVGLN
QYLVGSQLPCEP
>6308
SGSWLRAVWDWICTVLTDFKTWLQSKLLPRLPGIPFVSCQRGYKGVWRGDGVMQTTCPCG
AQIAGHVKNGSMRIVGPKTCSNTRHGTFPINAYTTGPCTPSPAPNYSRALWRVAAEEYVE
VTRVGDFHYVTGMTTDNVKCPCQVPAPEFFTEVDGVRLHRYAPACKPLLRDEVTFQVGLN
QYLVGSQLPCEP
>6309
SGSWLRAVWDWICTVLTDFKTWLQSKLLPRLPGIPFVSCQRGYKGVWRGDGVMQTTCPCG
AQIAGHVKNGSMRIVGPKTCSNTWHGTFPINAYTTGPCTPSPAPNYSRALWRVAAEEYVE
VTRVGDFHYVTGMTTDNVKCPCQVPAPEFFTEVDGVRLHRYAPACKPLLRDEVTFQVGLN
QYLVGSQLPCEP
>6307
SGSWLRAVWDWICTVLTDFKTWLQSKLLPRLPGIPFVSCQRGYKGVWRGDGVMQTTCPCG
AQIAGHVKNGSMRIVGPKTCSNTWHGTFPINAYTTGPCTPSPAPNYSRALWRVAAEEYVE
VTRVGDFHYVTGMTTDNVKCPCQVPAPEFFTEVDGVRLHRYAPACKPLLRDEVTFQVGLN
QYLVGSQLPCEP
>6311
SGSWLRAVWDWICTVLTDFKTWLQSKLLPRLPGIPFVSCQRGYKGVWRGDGVMQTTCPCG
AQIAGHVKNGSMRIVGPKTCSNTWHGTFPINAYTTGPCTPSPAPNYSRALWRVAAEEYVE
VTRVGDFHYVTGMTTDNVKCPCQVPAPEFFTEVDGVRLHRYAPACKPLLRDEVTFQVGLN
QYLVGSQLPCEP
>6312
SGSWLRAVWDWICTVLTDFKTWLQSKLLPRLPGIPFVSCQRGYKGVWWGDGVMQTTCPCG
AQIAGHVKNGSMRIVGPKTCSNTWHGTFPINAYTTGPCTPSPAPNYSRALWRVAAEEYVE
VTRVGDFHYVTGMTTDNVKCPCQVPAPEFFTEVDGVRLHRYAPACKPLLRDEVTFQVGLN
QYLVGSQLPCEP
>6310
SGSWLRAVWDWICTVLTDFKTWLQSKLLPRLPGIPFVSCQRGYKGVWRGDGVMQTTCPCG
AQIAGHVKNGSMRIVGPKTCSNTWHGTFPINAYTTGPCTPSPAPNYSRALWRVAAEEYVE
VTRVGDFHYVTGMTTDNVKCPCQVPAPEFFTEVDGVRLHRYAPACKPLLRDEVTFQVGLN
QYLVGSQLPCEP
>6306
SGSWLRAVWDWICTVLTDFKTWLQSKLLPRLPGIPFVSCQRGYKGVWRGDGVMQTTCPCG
AQIAGHVKNGSMRIVGPKTCSNTWHGTFPINAYTTGPCTPSPAPNYSRALWRVAAEEYVE
VTRVGDFHYVTGMTTDNVKCPCQVPAPEFFTEVDGVRLHRYAPACKPLLRDEVTFQVGLN
QYLVGSQLPCEP
>6305
SGSWLRAVWDWICTVLTDFKTWLQSKLLPRLPGIPFVSCQRGYKGVWRGDGVMQTTCPCG
AQIAGHVKNGSMRIVGPKTCSNTWHGTFPINAYTTGPCTPSPAPNYSRALWRVAAEEYVE
VTRVGDFHYVTGMTTDNVKCPCQVPAPEFFTEVDGVRLHRYAPACKPLLRDEVTFQVGLN
QYLVGSQLPCEP
>6313
SGSWLRAVWDWICTVLTDFKTWLQSKLLPRLPGIPFVSCQRGYKGVWRGDGVMQTTCPCG
AQIAGHVKNGSMRIVGPKTCSNTWHGTFPINAYTTGPCTPSPAPNYSRALWRVAAEEYVE
VTRVGDFHYVTGMTTDNVKCPCQVPAPEFFTEVDGVRLHRYAPACKPLLRDEVTFQVGLN
QYLVGSQLPCEP
>6304
SGSWLRAVWDWICTVLTDFKTWLQSKLLPRLPGIPFVSCQRGYKGVWRGDGVMQTTCPCG
AQIAGHVKNGSMRIVGPKTCSNTWHGTFPINAYTTGPCTPSPAPNYSRALWRVAAEEYVE
VTRVGDFHYVTGMTTDNVKCPCQVPAPEFFTEVDGVRLHRYAPACKPLLRDEVTFQVGLN
QYLVGSQLPCEP
>6317
SGSWLRAVWDWICTVLTDFKTWLQSKLLPRLPGIPFVSCQRGYKGVWRGDGIMQTTCPCG
AQIAGHVKNGSMRIVGPKTCSNTWHGTFPINAYTTGPCTPSPAPNYSRALWRVAAEEYVE
VTRVGDFHYVTGMTTDNVKCPCQVPAPEFFTEVDGVRLHRYAPACKPLLRDEVTFQVGLN
QYLVGSQLPCEP
>6318
SGSWLRAVWDWICTVLTDFKTWLQSKLLPRLPGIPFVSCQRGYKGVWRGDGIMQTTCPCG
AQIAGHVKNGSMRIVGPKTCSNTWHGTFPINAYTTGPCTPSPAPNYSRALWRVAAEEYVE
VTRVGDFHYVTGMTTDNVKCPCQVPAPEFFTEVDGVRLHRYAPACKPLLRDEVTFQVGLN
QYLVGSQLPCEP
>6316
SGSWLRAVWDWICTVLTDFKTWLQSKLLPRLPGIPFVSCQRGYKGVWRGDGIMQTTCPCG
AQIAGHVKNGSMRIVGPKTCSNTWHGTFPINAYTTGPCTPSPAPNYSRALWRVAAEEYVE
VTRVGDFHYVTGMTTDNVKCPCQVPAPEFFTEVDGVRLHRYAPACKPLLRDEVTFQVGLN
QYLVGSQLPCEP
>6320
SGSWLRAVWDWICTVLTDFKTWLQSKLLPRLPGIPFVSCQRGYKGVWRGDGIMQTTCPCG
AQIAGHVKNGSMRIVGPKTCSNTWHGTFPINAYTTGPCTPSPAPNYSRALWRVAAEEYVE
VTRVGDFHYVTGMTTDNVKCPCQVPAPEFFTEVDGVRLHRYAPACKPLLRDEVTFQVGLN
QYLVGSQLPCEP
>6321
SGSWLRAVWDWICTVLTDFKTWLQSKLLPRLPGIPFVSCQRGYKGVWRGDGIMQTTCPCG
AQIAGHVKNGSMRIVGPKTCSNTWHGTFPINAYTTGPCTPSPAPNYSRALWRVAAEEYVE
VTRVGDFHYVTGMTTDNVKCPCQVPAPEFFTEVDGVRLHRYAPACKPLLRDEVTFQVGLN
QYLVGSQLPCEP
>6319
SGSWLRAVWDWICTVLTDFKTWLQSKLLPRLPGIPFVSCQRGYKGVWRGDGIMQTTCPCG
AQIAGHVKNGSMRIVGPKTCSNTWHGTFPINAYTTGPCTPSPAPNYSRALWRVAAEEYVE
VTRVGDFHYVTGMTTDNVKCPCQVPAPEFFTEVDGVRLHRYAPACKPLLRDEVTFQVGLN
QYLVGSQLPCEP
>6315
SGSWLRAVWDWICTVLTDFKTWLQSKLLPRLPGIPFVSCQRGYKGVWRGDGIMQTTCPCG
AQIAGHVKNGSMRIVGPKTCSNTWHGTFPINAYTTGPCTPSPAPNYSRALWRVAAEEYVE
VTRVGDFHYVTGMTTDNVKCPCQVPAPEFFTEVDGVRLHRYAPACKPLLRDEVTFQVGLN
QYLVGSQLPCEP
>6314
SGSWLRAVWDWICTVLTDFKTWLQSKLLPRLPGIPFVSCQRGYKGVWRGDGIMQTTCPCG
AQIAGHVKNGSMRIVGPKTCSNTWHGTFPINAYTTGPCTPSPAPNYSRALWRVAAEEYVE
VTRVGDFHYVTGMTTDNVKCPCQVPAPEFFTEVDGVRLHRYAPACKPLLRDEVTFQVGLN
QYLVGSQLPCEP
>6303
SGSWLRAVWDWICTVLTDFKTWLQSKLLPRLPGIPFVSCQRGYKGVWRGDGIMQTTCPCG
AQIAGHVKNGSMRIVGPKTCSNTWHGTFPINAYTTGPCTPSPAPNYSRALWRVAAEEYVE
VTRVGDFHYVTGMTTDNVKCPCQVPAPEFFTEVDGVRLHRYAPACKPLLRDEVTFQVGLN
QYLVGSQLPCEP
>6302
SGSWLRAVWDWICTVLTDFKTWLQSKLLPRLPGIPFVSCQRGYKGVWRGDGIMQTTCPCG
AQIAGHVKNGSMRIVGPKTCSNTWHGTFPINAYTTGPCTPSPAPNYSRALWRVAAEEYVE
VTRVGDFHYVTGMTTDNVKCPCQVPAPEFFTEVDGVRLHRYAPACKPLLRDEVTFQVGLN
QYLVGSQLPCEP
>6328
SGSWLRAVWDWICTVLVDFKTWLQSRLLPRLPGVPFLSCQRGYKGVWRGDGIMQTTCPCG
AQITGHVKNGSMRIVGPKTCSNTWHGTFPINAYTTGPCTPSPAPNYSRALWRVAAEEYVE
VTRVGDFHYVTGMTTDNIKCPCQVPAPEFFTEVDGVRLHRYAPACKPLLRDEVTFQVGLN
QYAVGSQLPCEP
>6327
SGSWLRAVWDWICTVLVDFKTWLQSRLLPRLPGVPFLSCQRGYKGVWRGDGIMQTTCPCG
AQITGHVKNGSMRIVGPKTCSNTWHGTFPINAYTTGPCTPSPAPNYSRALWRVAAEEYVE
VTRVGDFHYVTGMTTDNIKCPCQVPAPEFFTEVDGVRLHRYAPACKPLLRDEVTFQVGLN
QYAVGSQLPCEP
>6326
SGSWLRAVWDWICTVLVDFKTWLQSRLLPRLPGVPFLSCQRGYKGVWRGDGIMQTTCPCG
AQITGHVKNGSMRIVGPKTCSNTWHGTFPINAYTTGPCTPSPAPNYSRALWRVAAEEYVE
VTRVGDFHYVTGMTTDNIKCPCQVPAPEFFTEVDGVRLHRYAPACKPLLRDEVTFQVGLN
QYAVGSQLPCEP
>6325
SGSWLRAVWDWICTVLVDFKTWLQSRLLPRLPGVPFLSCQRGYKGVWRGDGIMQTTCPCG
AQITGHVKNGSMRIVGPKTCSNTWHGTFPINAYTTGPCTPSPAPNYSRALWRVAAEEYVE
VTRVGDFHYVTGMTTDNIKCPCQVPAPEFFTEVDGVRLHRYAPACKPLLRDEVTFQVGLN
QYAVGSQLPCEP
>6324
SGSWLRAVWDWICTVLVDFKTWLQSRLLPRLPGVPFLSCQRGYKGVWRGDGIMQTTCPCG
AQITGHVKNGSMRIVGPKTCSNTWHGTFPINAYTTGPCTPSPAPNYSRALWRVAAEEYVE
VTRVGDFHYVTGMTTDNIKCPCQVPAPEFFTEVDGVRLHRYAPACKPLLRDEVTFQVGLN
QYAVGSQLPCEP
>6331
SGSWLRAVWDWICTVLVDFKTWLQSRLLPRLPGVPFLSCQRGYKGVWRGDGIMQTTCPCG
AQITGHVKNGSMRIVGPKTCSNTWHGTFPINAYTTGPCTPSPAPNYSRALWRVSAEEYVE
VTRVGDFHYVTGMTTDNIKCPCQVPAPEFFTEVDGVRLHRYAPACKPLLRDEVTFQVGLN
QYAVGSQLPCEP
>6330
SGSWLRAVWDWICTVLVDFKTWLQSRLLPRLPGVPFLSCQRGYKGVWRGDGIMQTTCPCG
AQITGHVKNGSMRIVGPKTCSNTWHGTFPINAYTTGPCTPSPAPNYSRALWRVAAEEYVE
VTRVGDFHYVTGMTTDNIKCPCQVPAPEFFTEVDGVRLHRYAPACKPLLRDEVTFQVGLN
QYAVGSQLPCEP
>6329
SGSWLRAVWDWICTVLVDFKTWLQSRLLPRLPGVPFLSCQRGYKGVWRGDGIMQTTCPCG
AQITGHVKNGSMRIVGPKTCSNTWHGTFPINAYTTGPCTPSPAPNYSRALWRVAAEEYVE
VTRVGDFHYVTGMTTDNIKCPCQVPAPEFFTEVDGVRLHRYAPACKPLLRDEVTFQVGLN
QYAVGSQLPCEP
>6323
SGSWLRAVWDWICTVLVDFKTWLQSRLLPRLPGVPFLSCQRGYKGVWRGDGIMQTTCPCG
AQITGHVKNGSMRIVGPKTCSNTWHGTFPINAYTTGPCTPSPAPNYSRALWRVAAEEYVE
VTRVGDFHYVTGMTTDNIKCPCQVPAPEFFTEVDGVRLHRYAPACKPLLRDEVTFQVGLN
QYAVGSQLPCEP
>6338
SGSWLRAVWDWICTVLVDFKTWLQSRLLPRLPGVPFLSCQRGYRGVWRGDGIMQTTCPCG
AQITGHVKNGSMRIVGPKTCSNTWHGTFPINAYTTGPCTPSPAPNYSRALWRVAAEEYVE
VTRVGDFHYVTGMTTDNIKCPCQVPAPEFFTEVDGVRLHRYAPACKPLLRDEVTFQVGLN
QYAVGSQLPCEP
>6340
SGSWLRAVWDWICTVLVDFKTWLQSRLLPRLPGVPFLSCQRGYKGVWRGDGIMQTTCPCG
AQITGHVKNGSMRIVGPKTCSNTWHGTFPINAYTTGPCTPSPAPNYSRALWRVAAEGYVE
VTRVGDFHYVTGMTTDNIKCPCQVPATEFFTEVDGVRLHRYAPACKPLLRDEVTFLVGLN
QYAVGSQLPCEP
>6342
SGSWLRAIWDWICTVLVDFKTWLQSRLLPRLPGVPFLSCQRGYKGVWRGDGIMQTTCPCG
AQITGHVKNGSMRIVGPKTCSNTWHGTFPINAYTTGPCTPSPTPNYSRALWRVAAEEYVE
VTRVGDFHYVTGMTTDNIKCPCQVPAPEFFTEVDGVRLHRYAPACKPLLRDEVTFQVGLN
QYAVGSQLPCEP
>6344
SGSWLRAIWDWICTVLVDFKTWLQSRLLPRLPGVPFLSCQRGYKGVWRGDGIMQTTCPCG
AQITGHVKNGSMRIVGPKTCSNTWHGTFPINAYTTGPCTPSPAPNYSRALWRVAAEEYVE
VTRVGDFHYVTGMTTDNIKCPCQVPAPEFFTEVDGVRLHRYAPACKPLLRDEVTFQVGLN
QYAVGSQLPCEP
>6345
SGSWLRAIWDWICTVLVDFKTWLQSRLLPRLPGVPFLSCQRGYKGVWRGDGIMQTTCPCG
AQITGHVKNGSMRIVGPKTCSNMWHGTFPINAYTTGPCTPSPAPNYSRALWRVAAEEYVE
VTRVGDFHYVTGMTTDNIKCPCQVPAPEFFTEVDGVRLHRYAPACKPLLRDEVTFQVGLN
QYAVGSQLPCEP
>6343
SGSWLRAIWDWICTVLVDFKTWLQSRLLPRLPGVPFLSCQRGYKGVWRGDGIMQTTCPCG
AQITGHVKNGSMRIVGPKTCSNTWHGTFPINAYTTGPCTPSPAPNYSRALWRVAAEEYVE
VTRVGDFHYVTGMTTDNIKCPCQVPAPEFFTEVDGVRLHRYAPACKPLLRDEVTFQVGLN
QYAVGSQLPCEP
>6341
SGSWLRAIWDWICTVLVDFKTWLQSRLLPRLPGVPFLSCQRGYKGVWRGDGIMQTTCPCG
AQITGHVKNGSMRIVGPKTCSNTWHGTFPINAYTTGPCTPSPAPNYSRALWRVAAEEYVE
VTRVGDFHYVTGMTTDNIKCPCQVPAPEFFTEVDGVRLHRYAPACKPLLRDEVTFQVGLN
QYAVGSQLPCEP
>6339
SGSWLRAIWDWICTVLVDFKTWLQSRLLPRLPGVPFLSCQRGYKGVWRGDGIMQTTCPCG
AQITGHVKNGSMRIVGPKTCSNTWHGTFPINAYTTGPCTPSPAPNYSRALWRVAAEEYVE
VTRVGDFHYVTGMTTDNIKCPCQVPAPEFFTEVDGVRLHRYAPACKPLLRDEVTFQVGLN
QYAVGSQLPCEP
>6337
SGSWLRAVWDWICTVLVDFKTWLQSRLLPRLPGVPFLSCQRGYKGVWRGDGIMQTTCPCG
AQITGHVKNGSMRIVGPKTCSNTWHGTFPINAYTTGPCTPSPAPNYSRALWRVAAEEYVE
VTRVGDFHYVTGMTTDNIKCPCQVPAPEFFTEVDGVRLHRYAPACKPLLRDEVTFQVGLN
QYAVGSQLPCEP
>6347
SGSWLRAVWDWICTVLVDFKTWLQSRLLPRLPGVPFLSCQRGYKGVWRGDGIMQTTCPCG
AQITGHVKNGSMRIVGPKTCSNTWHGTFPINAYTTGPCTPSPAPNYSRALWRVAAEEYVE
VTRVGDFHYVTGMTTDNIKCPCQVPAPEFFTEVDGVRLHRYAPACKPLLRDEVTFQVGLN
QYAVGSQLPCEP
>6348
SGSWLRAVWDWICTVLVDFKTWLQSRLLPRLPGVPFFSCQRGYKGVWRGDGIMQTTCPCG
AQITGHVKNGSMRIVGPKTCSNTWHGTFPINAYTTGPCTPSPAPNYSRALWRVAAEEYVE
VTRVGDFHYVTGMTTDNIKCPCQVPAPEFFTEVDGVRLHRYAPACKPLLRDEVTFQVGLN
QYAVGSQLPCEP
>6346
SGSWLRAVWDWICTVLVDFKTWLQSRLLPRLPGVPFLSCQRGYKGVWRGDGIMQTTCPCG
AQITGHVKNGSMRIVGPKTCSNTWHGTFPINAYTTGPCTPSPAPNYSRALWRVAAEEYVE
VTRVGDFHYVTGMTTDNIKCPCQVPAPEFFTEVDGVRLHRYAPACKPLLRDEVTFQVGLN
QYAVGSQLPCEP
>6336
SGSWLRAVWDWICTVLVDFKTWLQSRLLPRLPGVPFLSCQRGYKGVWRGDGIMQTTCPCG
AQITGHVKNGSMRIVGPKTCSNTWHGTFPINAYTTGPCTPSPAPNYSRALWRVAAEEYVE
VTRVGDFHYVTGMTTDNIKCPCQVPAPEFFTEVDGVRLHRYAPACKPLLRDEVTFQVGLN
QYAVGSQLPCEP
>6351
SGSWLRAVWDWICTVLVDFKTWLQSRLLPRLPGVPFLSCQRGYKGVWRGDGIMQTTCPCG
AQITGHVKNGSMRIVGPKTCSNTWHGTFPINAYTTGPCTPSPAPNYSRALWRVAAEEYVE
VTRVGDFHYVTGMTTDNIKCPCQVPAPEFFTEVDGVRLHRYAPACKPLLRDEVTFQVGLN
QYAVGSQLPCEP
>6350
SGSWLRAVWDWICTVLVDFKTWLQSRLLPRLPGVPFLSCQRGYKGVWRGDGIMQTTCPCG
AQITGHVKNGSMRIVGPKTCSNTWHGTFPINAYTTGPCTPSPAPNYSRALWRVAAEEYVE
VTRVGDFHYVTGMTTDNIKCPCQVPAPEFFTEVDGVRLHRYAPACKPLLRDEVTFQVGLN
QYAVGSQLPCEP
>6349
SGSWLRAVWDWICTVLVDFKTWLQSRLLPRLPGVPFLSCQRGYKGVWRGDGIMQTTCPCG
AQITGHVKNGSMRIVGSKTCSNTWHGTFPINAYTTGPCTPSPAPNYSRALWRVAAEEYVE
VTRVGDFHYVTGMTTDNIKCPCQVPAPEFFTEVDGVRLHRYAPACKPLLRDEVTFQVGLN
QYAVGSQLPCEP
>6335
SGSWLRAVWDWICTVLVDFKTWLQSRLLPRLPGVPFLSCQRGYKGVWRGDGIMQTTCPCG
AQITGHVKNGSMRIVGPKTCSNTWHGTFPINAYTTGPCTPSPAPNYSRALWRVAAEEYVE
VTRVGDFHYVTGMTTDNIKCPCQVPAPEFFTEVDGVRLHRYAPACKPLLRDEVTFQVGLN
QYAVGSQLPCEP
>6334
SGSWLRAVWDWICTVLVDFKTWLQSRLLPRLPGVPFLSCQRGYKGVWRGDGIMQTTCPCG
AQITGHVKNGSMRIVGPKTCSNTWHGTFPINAYTTGPCTPSPAPNYSRALWRVAAEEYVE
VTRVGDFHYVTGMTTDNIKCPCQVPAPEFFTEVDGVRLHRYAPACKPLLRDEVTFQVGLN
QYAVGSQLPCEP
>6333
SGSWLRAVWDWICTVLVDFKTWLQSRLLPRLPGVPFLSCQRGYKGVWRGDGIMQTTCPCG
AQITGHVKNGSMRIVGPKTCSNTWHGTFPINAYTTGPCTPSPAPNYSRALWRVAAEEYVE
VTRVGDFHYVTGMTTDNIKCPCQVPAPEFFTEVDGVRLHRYAPACKPLLRDEVTFQVGLN
QYAVGSQLPCEP
>6332
SGSWLRAVWDWICTVLVDFKTWLQSRLLPRLPGVPFLSCQRGYKGVWRGDGIMQTTCPCG
AQITGHVKNGSMRIVGPKTCSNTWHGTFPINAYTTGPCTPSPAPNYSRALWRVAAEEYVE
VTRVGDFHYVTGMTTDNIKCPCQVPAPEFFTEVDGVRLHRYAPACKPLLRDEVTFQVGLN
QYAVGSQLPCEP
>6322
SGSWLRAVWDWICTVLVDFKTWLQSRLLPRLPGVPFLSCQRGYKGVWRGDGIMQTTCPCG
AQITGHVKNGSMRIVGPKTCSNTWHGTFPINAYTTGPCTPSPAPNYSRALWRVAAEEYVE
VTRVGDFHYVTGMTTDNIKCPCQVPAPEFFTEVDGVRLHRYAPACKPLLRDEVTFQVGLN
QYAVGSQLPCEP
>6301
SGSWLRAVWDWICTVLTDFKTWLQSKLLPRLPGIPFVSCQRGYKGVWRGDGIMQTTCPCG
AQIAGHVKNGSMRIVGPKTCSNTWHGTFPINAYTTGPCTPSPAPNYSRALWRVAAEEYVE
VTRVGDFHYVTGMTTDNVKCPCQVPAPEFFTEVDGVRLHRYAPACKPLLRDEVTFQVGLN
QYLVGSQLPCEP
>6364
SGSWLRAVWDWICTVLADFRTWLQSKLLPRLPGVPFFSCQRGYKGVWRGDGIMQTTCPCG
AQITGHVKNGSMRIVGPKTCSNTWHGTFPINAYTTGPCTPSPAPNYSRALWRVAAEEYVE
VTRVGDFHYVTGMTTDNLKCPCQVPAPEFFTEVDGVRLHRYAPACKPLLRDEVAFQVGLN
QYPVGSQLPCEP
>6363
SGSWLRAVWDWICTVLADFKTWLQSKLLPRLPGVPFFSCQRGYKGVWRGDGIMQTTCPCG
AQITGHVKNGSMRIVGPKTCSNTWHGTFPINAYTTGPCTPSPAPNYSRALWRVAAEEYVE
VTRVGDFHYVTGMTTDNLKCPCQVPAPEFFTEVDGVRLHRYAPACKPLLRDEVAFQVGLN
QYPVGSQLPCEP
>6362
SGSWLRAVWDWICTVLADFKTWLQSKLLPRLPGVPFFSCQRGYKGVWRGDGIMQTTCPCG
AQITGHVKNGSMRIVGPKTCSNTWHGTFPINAYTTGPCTPSPAPNYSRALWRVAAEEYVE
VTRVGDFHYVTGMTTDNLKCPCQVPAPEFFTEVDGVRLHRYAPACKPLLRDEVAFQVGLN
QYPVGSQLPCEP
>6361
SGSWLRAVWDWICTVLADFKTWLQSKLLPRLPGVPFFSCQRGYKGVWRGDGIMQTTCPCG
AQITGHVKNGSMRIVGPKTCSNTWHGTFPINAYTTGPCTPSPAPNYSRALWRVAAEEYVE
VTRVGDFHYVTGMTTDNVKCPCQVPAPEFFTEVDGVRLHRYAPACKPLLRDEVAFQVGLN
QYPVGSQLPCEP
>6360
SGSWLRAVWDWICTVLADFKTWLQSKLLPRLPGVPFFSCQRGYKGVWRGDGIMQTTCPCG
AQITGHVKNGSMRIVGPKTCSNTWHGTFPINAYTTGPCTPSPAPNYSRALWRVAAEEYVE
VTRVGDFHYVTGMTTDNVKCPCQVPAPEFFTEVDGVRLHRYAPACKPLLRDEVAFQVGLN
QYPVGSQLPCEP
>6365
SGSWLRAVWDWICTVLADFKTWLQSKLLPRLPGVPFFSCQRGYKGVWRGDGIMQTICPCG
AQITGHVKNGSMRIVGPKTCSNTWHGTFPINAYTTGPCTPSPAPNYSRALWRVAAEEYVE
VTRVGDFHYVTGMTTDNVKCPCQVPAPEFFTEVDGVRLHRYAPACKPLLRDEVAFQVGLN
QYPVRSQLPCEP
>6359
SGSWLRAVWDWICTVLADFKTWLQSKLLPRLPGVPFFSCQRGYKGVWRGDGIMQTTCPCG
AQITGHVKNGSMRIVGPKTCSNTWHGTFPINAYTTGPCTPSPAPNYSRALWRVAAEEYVE
VTRVGDFHYVTGMTTDNVKCPCQVPAPEFFTEVDGVRLHRYAPACKPLLRDEVAFQVGLN
QYPVGSQLPCEP
>6367
SGSWLRAVWDWICTVLADFRTWLQSKLLPRLPGVPFLSCQRGYKGVWRGDGIMQTTCPCG
AQITGHVKNGSMRIVGPKTCSNTWHGTFPINAYTTGPCTPSPAPNYSRALWRVAAEEYVE
VTRVGDFHYVTGMTTDNVKCPCQVPAPEFFTEVDGVRLHRYAPACKPLLRDEVAFQVGLN
QYPVGSQLPCEP
>6370
SGSWLRAVWDWICTVLADFKTWLQSKLLPRLPGVPFLSCQRGYKGVWRGDGITQTTCPCG
AQITGHVKNGSMRIVGPKTCSNTWHGTFPINAYTTGPCTPSPAPNYSRALWRVAAEEYVE
VTRVGDFHYVTGMTTDNVKCPCQVPAPEFFTEVDGVRLHRYAPACKPLLRDEVAFQVGLN
QYPVGSQLPCEP
>6373
SGSWLRAVWDWICTVLADFKTWLQSKLLPRLPGVPFLSCQRGYKGVWRSDGIMQTTCPCG
AQITGHVKNGSMRIVGPKTCSNTWHGTFPINAYTTGPCTPSPAPNYSRALWRVAAEEYVE
VTRVGDFHYVTGMTTDNVKCPCQVPAPEFFTEVDGVRLHRYAPACKPLLRDEVAFQVGLN
QYPVGSQLPCEP
>6372
SGSWLRAVWDWICTVLADFKTWLQSKLLPRLPGVPFLSCQRGYKGVWRGDGIMQTTCPCG
AQITGHVKNGSMRIVGPKTCSNTWHGTFPINAYTTGPCTPSPAPNYSRALWRVAAEEYVE
VTRVGDFHYVTGMTTDNVKCPCQVPAPEFFTEVDGVRLHRYAPACKPLLRDEVAFQVGLN
QYPVGSQLPCEP
>6371
SGSWLRAVWDWICTVLADFKTWLQSKLLPRLPGVPFLSCQRGYKGVWRGDGIMQTTCPCG
AQITGHVKNGSMRIVGPKTCSNTWHGTFPINAYTTGPCTPSPAPNYSRALWRVAAEEYVE
VTRVGDFHYVTGMTTDNVKCPCQVPAPEFFTEVDGVRLHRYAPACKPLLRDEVAFQVGLN
QYPVGSQLPCEP
>6369
SGSWLRAVWDWICTVLADFKTWLQSKLLPRLPGVPFLSCQRGYKGVWRGDGIMQTTCPCG
AQITGHVKNGSMRIVGPKTCSNTWHGTFPINAYTTGPCTPSPAPNYSRALWRVAAEEYVE
VTRVGDFHYVTGMTTDNVKCPCQVPAPEFFTEVDGVRLHRYAPACKPLLRDEVAFQVGLN
QYPVGSQLPCEP
>6374
SGSWLRAVWDWICTVLADFKTWLQSKLLPRLPGVPFLSCQRGYKGVWRGDGIMQTTCPCG
AQITGHVKNGSMRIVGPKTCSNTWHGTFPINAYTTGPCTPSPAPNYSRALWRVAAEEYVE
VTRVGDFHYVTGMTTDNVKCPCQVPAPEFFTEVDGVRLHRYAPACKPLLRDEVAFQVGLN
QYPVGSQLPCEP
>6368
SGSWLRAVWDWICTVLADFKTWLQSKLLPRLPGVPFLSCQRGYKGVWRGDGIMQTTCPCG
AQITGHVKNGSMRIVGPKTCSNTWHGTFPINAYTTGPCTPSPAPNYSRALWRVAAEEYVE
VTRVGDFHYVTGMTTDNVKCPCQVPAPEFFTEVDGVRLHRYAPACKPLLRDEVAFQVGLN
QYPVGSQLPCEP
>6366
SGSWLRAVWDWICTVLADFKTWLQSKLLPRLPGVPFLSCQRGYKGVWRGDGIMQTTCPCG
AQITGHVKNGSMRIVGPKTCSNTWHGTFPINAYTTGPCTPSPAPNYSRALWRVAAEEYVE
VTRVGDFHYVTGMTTDNVKCPCQVPAPEFFTEVDGVRLHRYAPACKPLLRDEVAFQVGLN
QYPVGSQLPCEP
>6358
SGSWLRAVWDWICTVLADFKTWLQSKLLPRLPGVPFFSCQRGYKGVWRGDGIMQTTCPCG
AQITGHVKNGSMRIVGPKTCSNTWHGTFPINAYTTGPCTPSPAPNYSRALWRVAAEEYVE
VTRVGDFHYVTGMTTDNVKCPCQVPAPEFFTEVDGVRLHRYAPACKPLLRDEVAFQVGLN
QYPVGSQLPCEP
>6377
SGSWLRAVWDWICTVLTDFRTWLQSKLLPRLPGVPFFSCQRGYKGVWRGDGIMQTTCPCG
AQITGHVKNGSMRIVGSKTCSNTWHGTFPINAYTTGPCTPSPAPNYSRALWRVAAEEYVE
VTRVGDFHYVTGMTTDNVKCPCQVPAPEFFTEVDGVRLHRYAPACKPLLRDEVAFQVGLN
QYPVGSQLPCEP
>6379
SGSWLRAVWDWICTVLTDSRTWLQSKLLPRLPGVPFFSCQRGYKGVWRGDGIMQTTCPCG
AQITGHVKNGSMRIVGSKTCSNTWHGTFPINAYTTGPCTPSPAPNYSRALWRVAAEEYVE
VTRVGDFHYVTGMTTDNVKCPCQVPAPEFFTEVDGVRLHRYAPACKPLLRDEVAFQVGLN
QYPVGSQLPCEP
>6384
SGSWLWAVWEWICTVLTDFRTWLQSKLLSRLPGVPFFSCQRGYKGVWRGDGIMQTTCPCG
ARITGHVKNGSMRIVGSKTCSNTWHGTFPINAYTTGPCTPSPAPNYSRALWRVAAEEYVE
VTRVGDFHYVTGMTTDNVKCPCQVPAPEFFTEVDGVRLHRYAPECKPLLRDEVTFQVGLN
QYPVGSQLPCEP
>6383
SGSWLRAVWDWICTVLTDFRTWLQSKLLSRLPGVPFFSCQRGYKGVWRGDGIMQTTCPCG
ARITGHVKNGSMRIVGSKTCSNTWHGTFPINAYTTGPCTPSPAPNYSRALWRVAAEEYVE
VTRVGDFHYVTGMTTDNVKCPCQVPAPEFFTEVDGVRLHRYAPECKPLLRDEVTFQVGLN
QYPVGSQLPCEP
>6382
SGSWLRAVWDWICMVLTDFRTWLQSKLLSRLPGVPFFSCQRGYKGVWRGDGIMQTTCPCG
AQITGHVKNGSMRIVGSKTCSNTWHGTFPINAYTTGPCTPSPAPNYSRALWRVAAEEYVE
VTRVGDFHYVTGMTTDNVKCPCQVPAPEFFTEVDGVRLHRYAPECKPLLRDEVTFQVGLN
QYPVGSQLPCEP
>6388
SGSWLRAVWDWICTVLTDFRTWLQSKLLPRLPGVPFFSCQRGYKGVWRGDGIMQTTCPCG
AQITGHVKNGSMRIVGSKTCSNTWHGTFPINAYTTGPCTPSPALNYSRALWRVAAEEYVE
VTRVGNFHYVTGMTTDNVKCPCQVPAPEFFTEVDGVRLHRYAPSCKPLLRDEVTFQVGLN
QYPVGSQLPCEP
>6387
SGSWLRAVWDWICTVLTDFRTWLQSKLLPRLPGVPFFSCQRGYKGVWRGDGIMQTTCPCG
AQITGHVKNGSMRIVGSKTCSNTWHGTFPINAYTTGPCTPSPALNYSRALWRVAAEEYVE
VTRVGNFHYVTGMTTDNVKCPCQVPAPEFFTEVDGVRLHRYAPSCKPLLRDEVTFQVGLN
QYPVGSQLPCEP
>6389
SGSWLRAVWDWICTVLTDFRTWLQSKLLPRLPGVPFFSCQRGYKGVWRGDGVMQTTCPCG
AQITGHVKNGSMRIVGSKTCSNTWHGTFPINAYTTGPCTPSPAPNYSKALWRVAAEEYVE
VTRVGDFHYVTGMTTDNIKCPCQVPAPEFFTEVDGVRLHRYAPACKPLLRDEVTFQVGLN
QYPVGSQLPCEP
>6386
SGSWLRAVWDWICTVLTDFRTWLQSKLLPRLPGVPFFSCQRGYKGVWRGDGIMQTTCPCG
AQITGHVKNGSMRIVGSKTCSNTWHGTFPINAYTTGPCTPSPALNYSKALWRVAAEEYVE
VTRVGNFHYVTGMTTDNIKCPCQVPAPEFFTEVDGVRLHRYAPSCKPLLRDEVTFQVGLN
QYPVGSQLPCEP
>6392
SGSWLRAVWDWICTVLTDFRTWLQSKLLPRLPGVPFFSCQRGYKGVWRGDGIMQTTCPCG
AQITGHVKNGSMRIVGSKTCSNTWHGTFPINAYTTGPCTPSPAPNYSRALWRVAAEEYVE
VTRVGDFHYVTGMTTDNVKCPCQVPAPEFFTEVDGVRLHRYAPACKPLLRDEVTFQVGLN
QYPVGSQLPCEP
>6397
SGSWLRAVWDWICTVLTDFRTWLQSKLLPRLPGVPFFSCQRGYKGVWRGDGIMQTTCPCG
AQIAGHVKNGSMRIVGSKTCSNTWHGTFPINAYTTGPCTPSPAPNYSRALWRVAAEEYVE
VTRVGDFHYVTGMTTDNVKCPCQVPAPEFFTEVDGVRLHRYAPACKPLLRDEVTFQVGLN
QYLVGSQLPCEP
>6401
SGSWLRAVWDWICTVLTDFRTWLQSKLLPRLPGVPFFSCQRGYKGVWRGDGIMQTTCPRG
AQITGHVKNGSMRIVGSRTCSNTWHGTFPINAYTTGPCTPSPAPNYSRALWRVAAEEYVE
VTRVGDFHYVTGMTTDNVKCPCQVPAPEFFTEVDGVRLHRYAPACKPLLRDEVTFQVGLN
QYLVGSQLPCEP
>6408
SGSWLRAVWDWICTVLTDFRTWLQSKLLPRLPGVPFFSCQRGYKGVWRGDGIMQTTCPCG
AQITGHVKNGSMRIVGSRTCSNTWHGTFPINAYTTGPCTPSPAPNYSRALWRVAAEEYVE
VTRVGDFHYVTGMTTDNVKCPCQVPAPEFFTEVDGVRLHRYAPACKPLLRDEVTFQVGLN
QYPVGSQLPCEP
>6407
SGSWLRAVWDWICTVLTDFRTWLQSKLLPRLPGVPFFSCQRGYKGVWRGDGIMQTTCPCG
AQITGHVKNGSMRIVGSRTCSNTWHGTFPINAYTTGPCTPSPAPNYSRALWRVAAEEYVE
VTRVGDFHYVTGMTTDNVKCPCQVPAPEFFTEVDGVRLHRYAPACKPLLRDEVTFQVGLN
QYPVGSQLPCEP
>6406
SGSWLRAVWDWICTVLTDFRTWLQSKLLPRLPGVPFFSCQRGYKGVWRGDGIMQTTCPCG
AQITGHVKNGSMRIVGSRTCSNTWHGTFPINAYTTGPCTPSPAPNYSRALWRVAAEEYVE
VTRVGDFHYVTGMTTDNVKCPCQVPAPEFFTEVDGVRLHRYAPACKPLLRDEVTFQVGLN
QYPVGSQLPCEP
>6405
SGSWLRAVWDWICTVLTDFRTWLQSKLLPRLPGVPFFSCQRGYKGVWRGDGIMQTTCPCG
AQITGHVKNGSMRIVGSRTCSNTWHGTFPINAYTTGPCTPSPAPNYSRALWRVAAEEYVE
VTRVGDFHYVTGMTTDNVKCPCQVPAPEFFTEVDGVRLHRYAPACKPLLRDEVTFQVGLN
QYLVGSQLPCEP
>6404
SGSWLRAVWDWICTVLTDFRTWLQSKLLPRLPGVPFFSCQRGYKGVWRGDGIMQTTCPCG
AQITGHVKNGSMRIVGSRTCSNTWHGTFPINAYTTGPCTPSPAPNYSRALWRVAAEEYVE
VTRVGDFHYVTGMTTDNVKCPCQVPAPEFFTEVDGVRLHRYAPACKPLLRDEVTFQVGLN
QYLVGSQLPCEP
>6403
SGSWLRAVWDWICTVLTDFRTWLQSKLLPRLPGVPFFSCQRGYKGVWRGDGIMQTTCPCG
AQITGHVKNGSMRIVGSRTCSNTWHGTFPINAYTTGPCTPSPAPNYSRALWRVAAEEYVE
VTRVGDFHYVTGMTTDNVKCPCQVPAPEFFTEVDGVRLHRYAPACKPLLRDEVTFQVGLN
QYLVGSQLPCEP
>6402
SGSWLRAVWDWICTVLTDFRTWLQSKLLPRLPGVPFFSCQRGYKGVWRGDGIMQTTCPCG
AQITGHVKNGSMRIVGSRTCSNTWHGTFPINAYTTGPCTPSPAPNYSRALWRVAAEEYVE
VTRVGDFHYVTGMTTDNVKCPCQVPAPEFFTEVDGVRLHRYAPACKPLLRDEVTFQVGLN
QYLVGSQLPCEP
>6400
SGSWLRAVWDWICTVLTDFRTWLQSKLLPRLPGVPFFSCQRGYKGVWRGDGIMQTTCPCG
AQITGHVKNGSMRIVGSRTCSNTWHGTFPINAYTTGPCTPSPAPNYSRALWRVAAEEYVE
VTRVGDFHYVTGMTTDNVKCPCQVPAPEFFTEVDGVRLHRYAPACKPLLRDEVTFQVGLN
QYLVGSQLPCEP
>6399
SGSWLRAVWDWICTVLTDFRTWLQSKLLPRLPGVPFFSCQRGYKGVWRGDGIMQTTCPCG
AQITGHVKNGSMRIVGSKTCSNTWHGTFPINAYTTGPCTPSPAPNYSRALWRVAAEEYVE
VTRVGDFHYVTGMTTDNVKCPCQVPAPEFFTEVDGVRLHRYAPACKPLLRDEVTFQVGLN
QYLVGSQLPREP
>6398
SGSWLRAVWDWICTVLTDFRTWLQSKLLPRLPGVPFFSCQRGYKGVWRGDGIMQTTCPCG
AQITGHVKNGSMRIVGSKTCSNTWHGTFPINAYTTGPCTPSPAPNYSRALWRVAAEEYVE
VTRVGDFHYVTGMTTDNVKCPCQVPAPEFFTEVDGVRLHRYAPACKPLLRDEVTFQVGLN
QYLVGSQLPCEP
>6396
SGSWLRAVWDWICTVLTDFRTWLQSKLLPRLPGVPFFSCQRGYKGVWRGDGIMQTTCPCG
AQITGHVKNGSMRIVGSKTCSNTWHGTFPINAYTTGPCTPSPAPNYSRALWRVAAEEYVE
VTRVGDFHYVTGMTTDNVKCPCQVPAPEFFTEVDGVRLHRYAPACKPLLRDEVTFQVGLN
QYLVGSQLPCEP
>6395
SGSWLRAVWDWICTVLTDFRTWLQSKLLPRLPGVPFFSCQRGYKGVWRGDGIMQTTCPCG
AQITGHVKNGSMRIVGSKTCSNTWHGTFPINAYTTGPCTPSPAPNYSRALWRVAAEEYVE
VTRVGDFHYVTGMTTDNVKCPCQVPAPEFFTEVDGVRLHRYAPACKPLLRDEVTFQVGLN
QYLVGSQLPCEP
>6394
SGSWLRAVWDWICTVLTDFRTWLQSKLLPRLPGVPFFSCQRGYKGVWRGDGIMQTTCPCG
AQITGHVKNGSMRIVGSKTCSNTWHGTFPINAYTTGPCTPSPAPNYSRALWRVAAEEYVE
VTRVGDFHYVTGMTTDNVKCPCQVPAPEFFTEVDGVRLHRYAPACKPLLRDEVTFQVGLN
QYPVGSQLPCEP
>6393
SGSWLRDVWDWICTVLTDFRTWLQSKLLPRLPGVPFFSCQRGYKGVWRGDGIMQTTCPCG
AQITGHVKNGSMRIVGSKTCSNTWHGTFPINAYTTGPCTPSPAPNYSRALWRVAAEEYVE
VTRVGDFHYVTGMTTDNVKCPCQVPAPEFFTEVDGVRLHRYAPACKPLLRDEVTFQVGLN
QYPVGSQLPCEP
>6391
SGSWLRAVWDWICTVLTDFRTWLQSKLLPRLPGVPFFSCQRGYKGVWRGDGIMQTTCPCG
AQITGHVKNGSMRIVGSKTCSNTWHGTFPINAYTTGPCTPSPAPNYSRALWRVAAEEYVE
VTRVGDFHYVTGMTTDNVKCPCQVPAPEFFTEVDGVRLHRYAPACKPLLRDEVTFQVGLN
QYPVGSQLPCEP
>6390
SGSWLRAVWDWICTVLTDFRTWLQSKLLPRLPGVPFFSCQRGYKGVWRGDGIMQTTCPCG
AQITGHVKNGSMRIVGSKTCSNTWHGTFPINAYTTGPCTPSPAPNYSRALWRVAAEEYVE
VTRVGDFHYVTGMTTDNVKCPCQVPAPEFFTEVDGVRLHRYAPACKPLLRDEVTFQVGLN
QYLVGSQLPCEP
>6385
SGSWLRAVWDWICTVLTDFRTWLQSKLLPRLPGVPFFSCQRGYKGVWRGDGIMQTTCPCG
AQITGHVKNGSMRIVGSKTCSNTWHGTFPINAYTTGPCTPSPAPNYSRALWRVAAEEYVE
VTRVGDFHYVTGMTTDNVKCPCQVPAPEFFTEVDGVRLHRYAPACKPLLRDEVTFQVGLN
QYPVGSQLPCEP
>6381
SGSWLRAVWDWICTVLTDFRTWLQSKLLPRLPGVPFFSCQRGYKGVWRGDGIMQTTCPCG
AQITGHVKNGSMRIVGSKTCSNTWHGTFPINAYTTGPCTPSPAPNYSRALWRVAAEEYVE
VTRVGDFHYVTGMTTDNVKCPCQVPAPEFFTEVDGVRLHRYAPECKPLLRDEVTFQVGLN
QYPVGSQLPCEP
>6380
SGSWLRAVWDWICTVLTDFRTWLQSKLLPRLPGVPFFSCQRGYKGVWRGDGIMQTTCPCG
AQITGHVKNGSMRIVGSKTCSNTWHGTFPINAYTTGPCTPSPAPNYSRALWRVAAEEYVE
VTRVGDFHYVTGMTTDNVKCPCQVPAPEFFTEVDGVRLHRYAPACKPLLRDEVTFQVGLN
QYPVGSQLPCEP
>6378
SGSWLRAVWDWICTVLTDFRTWLQSKLLPRLPGVPFFSCQRGYKGVWRGDGIMQTTCPCG
AQITGHVKNGSMRIVGSKTCSNTWHGTFPINAYTTGPCTPSPAPNYSRALWRVAAEEYVE
VTRVGDFHYVTGMTTDNVKCPCQVPAPEFFTEVDGVRLHRYAPACKPLLRDEVTFQVGLN
QYPVGSQLPCEP
>6376
SGSWLRAVWDWICTVLTDFRTWLQSKLLPRLPGVPFFSCQRGYKGVWRGDGIMQTTCPCG
AQITGHVKNGSMRIVGSKTCSNTWHGTFPINAYTTGPCTPSPAPNYSRALWRVAAEEYVE
VTRVGDFHYVTGMTTDNVKCPCQVPAPEFFTEVDGVRLHRYAPACKPLLRDEVAFQVGLN
QYPVGSQLPCEP
>6413
SGSWLRAVWDWICTVLADFKTWLQSKLLPQLPGIPFFSCQRGYKGVWRGDGIMQGTCPCG
ARITGHVKNGSMRLYGPKTCSNTWHGTFPINAYTTGPCTPSPAPNYSRALWRVAAEEYVE
VTRVGDFHYVTGMTTDNVKCPCQVPAPEFFTEVDGVRLHRYAPTCKPLLRDEVDFQVGLN
SYPVGSQLPCEP
>6416
SGSWLRAVWDWICTVLADFKTWLQSKLLPQLPGIPFFSCQRGYKGVWRGDGIMQGTCPCG
ARITGHVKNGSMRLYGPKTCSNTWHGTFPINAYTTGPCTPSPAPNYSRALWRVAAEEYVE
VTRVGDFHYVTGMTTDNVKCPCQVPAPEFFTELDGVRLHRYAPTCKPLLRDEVDFQVGLN
SYPVGSQLPCEP
>6418
SGSWLRAVWDWICTVLADFKTWLQSKLLPQLPGIPFFSCQRGYKGVWRGDGIMQGTCPCG
ARITGHVKNGSMRLYGPKTCSNTWHGTFPINAYTTGPCTPSPAPIYSRALWRVAAEEYVE
VTRVGDFHYVTGMTTDNVKCPCQVPAPEFFTEVDGVRLHRYAPTCKPLLRDEVDFQVGLN
SYPVGSQLPCEP
>6419
SGSWLRAVWDWICTVLADFKTWLQSKLLPQLPGIPFFSCQRGYKGVWRGDGIMQGTCTCG
ARITGHVKNGSMRLYGPKTCSNTWHGTFPINAYTTGPCTPSPAPNYSRALWRVAAEEYVE
VTRVGDFHYVTGMTTDNVKCPCQVPAPEFFTEVDGVRLHRYAPTCKPLLRDEVDFQVGLN
SYPVGSQLPCEP
>6417
SGSWLRAVWDWICTVLADFKTWLQSKLLPQLPGIPFFSCQRGYKGVWRGDGIMQGTCPCG
ARITGHVKNGSMRLYGPKTCSNTWHGTFPINAYTTGPCTPSPAPNYSRALWRVAAEEYVE
VTRVGDFHYVTGMTTDNVKCPCQVPAPEFFTEVDGVRLHRYAPTCKPLLRDEVDFQVGLN
SYPVGSQLPCEP
>6415
SGSWLRAVWDWICTVLADFKTWLQSKLLPQLPGIPFFSCQRGYKGVWRGDGIMQGTCPCG
ARITGHVKNGSMRLYGPKTCSNTWHGTFPINAYTTGPCTPSPAPNYSRALWRVAAEEYVE
VTRVGDFHYVTGMTTDNVKCPCQVPAPEFFTEVDGVRLHRYAPTCKPLLRDEVDFQVGLN
SYPVGSQLPCEP
>6427
SGSWLRAVWDWICTVLADFKTWLQSKLLPQLPGIPFFSCQRGYKGVWRGDGIMQGTCPCG
ARITGHVKNGSMRLYGPKTCSNTWHGTFPINAYTTGPCTPSPAPNYSRALWRVAAEEYVE
VTRVGDFHYVTGMTTDNVKCPCQVPAPEFFTEVDGVRLHRYAPTCKPLLRDEVDFQVGLN
SYPVGSQLPCEP
>6426
SGSWLRAVWDWICTVLADFKTWLQSKLLPQLPGIPFFSCQRGYKGVWRGDGIMQGTCPCG
ARITGHVKNGSMRLYGPKTCSNTWHGTFPINAYTTGPCTPSPAPNYSRALWRVAAEEYVE
VTRVGDFHYVTGMTTDNVKCPCQVPAPEFFTEVDGVRLHRYAPTCKPLLRDEVDFQVGLN
SYPVGSQLPCEP
>6425
SGSWLRAVWDWICTVLADFKTWLQSKLLPQLPGIPFFSCQRGYKGVWRGDGIMQGTCPCG
ARITGHVKNGSMRLYGPKTCSNTWHGTFPINAYTTGPCTPSPAPNYSRALWRVAAEEYVE
VTRVGDFHYVTGMTTDNVKCPCQVPAPEFFTEVDGVRLHRYAPTCKPLLRDEVDFQVGLN
SYPVGSQLPCEP
>6424
SGSWLRAVWDWICTVLADFKTWLQSKLLPQLPGIPFFSCQRGYKGVWRGDGIMQGTCPCG
ARITGHVKNGSMRLYGPKTCSNTWHGTFPINAYTTGPCTPSPAPNYSRALWRVAAEEYVE
VTRVGDFHYVTGMTTDNVKCPCQVPAPEFFTEVDGVRLHRYAPTCKPLLRDEVDFQVGLN
SYPVGSQLPCEP
>6423
SGSWLRAVWDWICTVLADFKTWLQSKLLPQLPGIPFFSCQRGYKGVWRGDGIMQGTCPCG
ARITGHVKNGSMRLYGPKTCSNTWHGTFPINAYTTGPCTPSPAPNYSRALWRVAAEEYVE
VTRVGDFHYVTGMTTDNVKCPCQVPAPEFFTEVDGVRLHRYAPTCKPLLRDEVDFQVGLN
SYPVGSQLPCEP
>6429
SGSWLRAVWDWICTVLTDFKTWLQSKLLPQLPGIPFFSCQRGYKGVWRGDGIMQGTCPCG
ARITGHVKNGSMRLYGPKTCSNTWHGTFPINAYTTGPCTPSPAPNYSRALWRVAAEEYVE
VTRVGDFHYVTGMTTDNVKCPCQVPAPEFFTEVDGVRLHRYAPTCKPLLRDEVDFQVGLN
SYPVGSQLPCEP
>6428
SGSWLRAVWDWICTVLADFKTWLQSKLLPQLPGIPFFSCQRGYKGVWRGDGIMQGTCPCG
ARITGHVKNGSMRLYGPKTCSNTWHGTFPINAYTTGPCTPSPAPNYSRALWRVAAEEYVE
VTRVGDFHYVTGMTTDNVKCPCQVPAPEFFTEVDGVRLHRYAPTCKPLLRDEVDFQVGLN
SYPVGSQLPCEP
>6422
SGSWLRAVWDWICTVLADFKTWLQSKLLPQLPGIPFFSCQRGYKGVWRGDGIMQGTCPCG
ARITGHVKNGSMRLYGPKTCSNTWHGTFPINAYTTGPCTPSPAPNYSRALWRVAAEEYVE
VTRVGDFHYVTGMTTDNVKCPCQVPAPEFFTEVDGVRLHRYAPTCKPLLRDEVDFQVGLN
SYPVGSQLPCEP
>6421
SGSWLRAVWDWICTVLADFKTWLQSKLLPQLPGIPFFSCQRGYKGVWRGDGIMQGTCPCG
ARITGHVKNGSMRLYGPKTCSNTWHGTFPINAYTTGPCTPSPAPNYSRALWRVAAEEYVE
VTRVGDFHYVTGMTTDNVKCPCQVPAPEFFTEVDGVRLHRYAPTCKPLLRDEVDFQVGLN
SYPVGSQLPCEP
>6431
SGSWLRAVWDWICTVLADFKTWLQSKLLPQLPGIPFFSCQRGYKGVWRGDGIMQGTCPCG
ARITGHVKNGSMRLYGPKTCSNTWHGTFPINAYTTGPCTPSPAPNYSRALWRVAAEEYVE
VTRVGDLHYVAGMTTDNVKCPCQVPAPEFFTEVDGVRLHRYAPTCKPLLRDEVDFQVGLN
SYPVGSQLPCEP
>6434
SGSWLRAVWDWICTVLADFKTWLQSKLLPQLPGIPFFSCQRGYKGVWRGDGIMQGTCPCG
ARITGHVKNGSMRLYGPKTCSNTWHGTFPINAYTTGPCTPSPAPNYSRALWRVAAEEYVE
VTRVGDFHYVTGMTTDNVKCPCQVPAPEFFTEVDGVRLHRYAPTCKPLLRDEVDFQVGLN
SYPVGSQLPCEP
>6435
SGSWLRAVWDWICTVLADFKTWLQSKLLPQLPGIPFFSCQRGYKGVWRGDGIMQGTCPCG
ARITGHVKNGSMRLYGPKTCSNTWHGTFPINAYTTGPCTPSPAPNYSRALWRVAAEEYVE
VTRVGDFHYVTGMTTDNVKCPCQVPAPEFFTEVDGVRLHKYAPTCKPLLRDEVDFQVGLN
SYPVGSQLPCEP
>6433
SGSWLRAVWDWICTVLADFKTWLQSKLLPQLPGIPFFSCQRGYKGVWRGDGIMQGTCPCG
ARITGHVKNGSMRLYGPKTCSNTWHGTFPINAYTTGPCTPSPAPNYSRALWRVAAEEYVE
VTRVGDFHYVTGMTTDNVKCPCQVPAPEFFTEVDGVRLHRYAPTCKPLLRDEVDFQVGLN
SYPVGSQLPCEP
>6432
SGSWLRAVWDWICTVLADFKTWLQSKLLPQLPGIPFFSCQRGYKGVWRGDGIMQGTCPCG
ARITGHVKNGSMRLYGPKTCSNTWHGTFPINAYTTGPCTPSPAPNYSRALWRVAAEEYVE
VTRVGDFHYVTGMTTDNVKCPCQVPAPEFFTEVDGVRLHRYAPTCKPLLRDEVDFQVGLN
SYPVGSQLPCEP
>6430
SGSWLRAVWDWICTVLADFKTWLQSKLLPQLPGIPFFSCQRGYKGVWRGDGIMQGTCPCG
ARITGHVKNGSMRLYGPKTCSNTWHGTFPINAYTTGPCTPSPAPNYSRALWRVAAEEYVE
VTRVGDFHYVTGMTTDNVKCPCQVPAPEFFTEVDGVRLHRYAPTCKPLLRDEVDFQVGLN
SYPVGSQLPCEP
>6420
SGSWLRAVWDWICTVLADFKTWLQSKLLPQLPGIPFFSCQRGYKGVWRGDGIMQGTCPCG
ARITGHVKNGSMRLYGPKTCSNTWHGTFPINAYTTGPCTPSPAPNYSRALWRVAAEEYVE
VTRVGDFHYVTGMTTDNVKCPCQVPAPEFFTEVDGVRLHRYAPTCKPLLRDEVDFQVGLN
SYPVGSQLPCEP
>6414
SGSWLRAVWDWICTVLADFKTWLQSKLLPQLPGIPFFSCQRGYKGVWRGDGIMQGTCPCG
ARITGHVKNGSMRLYGPKTCSNTWHGTFPINAYTTGPCTPSPAPNYSRALWRVAAEEYVE
VTRVGDFHYVTGMTTDNVKCPCQVPAPEFFTEVDGVRLHRYAPTCKPLLRDEVDFQVGLN
SYPVGSQLPCEP
>6412
SGSWLRAVWDWICTVLADFKTWLQSKLLPQLPGIPFFSCQRGYKGVWRGDGIMQGTCPCG
ARITGHVKNGSMRLYGPKTCSNTWHGTFPINAYTTGPCTPSPAPNYSRALWRVAAEEYVE
VTRVGDFHYVTGMTTDNVKCPCQVPAPEFFTEVDGVRLHRYAPTCKPLLRDEVDFQVGLN
SYPVGSQLPCEP
>6411
SGSWLRAVWDWICTVLADFKTWLQSKLLPQLPGIPFFSCQRGYKGVWRGDGIMQGTCPCG
ARITGHVKNGSMRLYGPKTCSNTWHGTFPINAYTTGPCTPSPAPNYSRALWRVAAEEYVE
VTRVGDFHYVTGMTTDNVKCPCQVPAPEFFTEVDGVRLHRYAPTCKPLLRDEVDFQVGLN
SYPVGSQLPCEP
>6410
SGSWLRAVWDWICTVLADFKTWLQSKLLPQLPGIPFFSCQRGYKGVWRGDGIMQGTCPCG
ARITGHVKNGSMRLYGPKTCSNTWHGTFPINAYTTGPCTPSPAPNYSRALWRVAAEEYVE
VTRVGDFHYVTGMTTDNVKCPCQVPAPEFFTEVDGVRLHRYAPTCKPLLRDEVDFQVGLN
SYPVGSQLPCEP
>6438
SGSWLRAVWDWICTVLTDFKTWLQSKLLPRLPGLPFLSCQRGYKGVWRGDGIMQTTCPCG
AQIAGHVKNGSMRIVGPKTCSNTWHGTFPINAYTTGPCTPSPAPNYSRALWRVAAEEYVE
VTRVGDFHYVTGMTTDNVKCPCQVPAPEFFTEVDGVRLHRYAPVCKPLLRDEVAFQVGLN
QYPVGSQLPCEP
>6437
SGSWLRAVWDWICTVLTDFKTWLQSKLLPRLPGLPFLSCQRGYKGVWRGDGIMQTTCPCG
AQIAGHVKNGSMRIVGPKTCSNTWHGTFPINAYTTGPCTPSPAPNYSRALWRVAAEEYVE
VTRVGDFHYVTGMTTDNVKCPYQVPVPEFFTEVDGVRLHRYAPVCKPLLRDEVAFQVGLN
QYPVGSQLPCEP
>6440
SGSWLRAVWDWICTVLADFKTWLKSKLLPQLPGVPFFSCQRGYKGVWRGDGIMQTTCPCG
AQITGHVKNGSMRIVGPKTCSNTWHGTFPINAYTTGPCTPSPAPNYSRALWRVAAEEYVE
VTRVGDFHYVTGMTTDNVKCPCQVPAPEFFTEVDGVRLHRYAPACKPLLRDEVAFQVGLN
QYPVGSQLPCEP
>6444
SGSWLRAVWDWICTVLADFKTWLKSKLLPQLPGVPFFSCQRGYKGVWRGDGIMQTTCPCG
AQIAGHVKNGSMRIVGPKTCSNTWHGTFPINAYTTGPCTPSPAPNYSRALWRVAAEEYVE
VTRVGDFHYVTGMTTDNVKCPCQVPAPEFFTEVDGVRLHRYAPVCKPLLRDEVAFQVGLN
QYPVGSQLPCEP
>6443
SGSWLRAVWDWICTVLADFKTWLKSKLLPQLPGVPFFSCQRGYKGVWRGDGIMQTTCPCG
AQIAGHVKNGSMRIVGPKTCSNTWHGTFPINAYTTGPCTPSPAPNYSRALWRVAAEEYVE
VTRVGDFHYVTGMTTDNVKCPCQVPAPEFFTEVDGVRLHRYAPVCKPLLRDEVAFQVGLN
QYPVGSQLPCEP
>6454
SGSWLRAVWDWICTVLADFKTWLKSKLLPQLPGVPFFSCQRGYKGVWRGDGIMQTTCPCG
AQITGHVKNGSMRIVGPKTCSNTWHGTFPINAYTTGPCTPSPAPNYSRALWRVAAEEYVE
VTRVGDFHYVTGMTTDNVKCPCQVPAPEFFTEVDGVRLHRYAPVCKPLLRDEVAFQVGLN
QYPVGSQLPCEP
>6455
SGSWLRAVWDWICTVLADFKTWLKSKLLPQLPGVPFFSCQRGYKGVWRGDGIMQTTCPCG
AQITGHVKNGSMRIVGPKTCSNTWHGTFPINAYTTGPCTPSPAPNYSRALWRVAAEEYVE
VTRVGDFHYVTGMTTDNVKCPCQVPAPEFFTEVDGVRLHRYAPVCKPLLRDEVAFQVGLN
QYPVGSQLPCEP
>6453
SGSWLRAVWDWICTVLADFKTWLKSKLLPQLPGVPFFSCQRGYKGVWRGDGIMQTTCPCG
AQITGHVKNGSMRIVGPKTCSNTWHGTFPINAYTTGPCTPSPAPNYSRALWRVAAEEYVE
VTRVGDFHYVTGMTTDNVKCPCQVPAPEFFTEVDGVRLHRYAPVCKPLLRDEVAFQVGLN
QYPVGSQLPCEP
>6452
SGSWLRAVWDWICTVLADFKTWLKSKLLPQLPGVPFFSCQRGYKGVWRGDGIMQTTCPCG
AQITGHVKNGSMRIVGPKTCSNTWHGTFPINAYTTGPCTPSPAPNYSRALWRVAAEEYVE
VTRVGDFHYVTGMTTDNVKCPCQVPAPEFFTEVDGVRLHRYAPVCKPLLRDEVAFQVGLN
QYPVGSQLPCEP
>6451
SGSWLRAVWDWICTVLADFKTWLKSKLLPQLPGVPFFSCQRGYKGVWRGDGIMQTTCPCG
AQITGHVKNGSMRIVGPKTCSNTWHGTFPINAYTTGPCTPSPAPNYSRALWRVAAEEYVE
VTRVGDFHYVTGMTTDNVKCPCQVPAPEFFTEVDGVRLHRYAPVCKPLLRDEVAFQVGLN
QYPVGSQLPCEP
>6456
SGSWLRAVWDWICTVLADFKTWLKSKLLPQLPGVPFFSCQRGYKGVWRGDGIMQTTCPCG
AQITGHVKNGSMRIVGPKTCSNTWHGTFPINAYTTGPCTPSPAPNYSRALWRVAAEEYVE
VTRVGDFHYVTGMTTDNVKCPCQVPAPEFFTEVDGVRLHRYAPVCKPLLRDEVAFQVGLN
QYPVGSQLPCEP
>6450
SGSWLRAVWDWICTVLADFKTWLKSKLLPQLPGVPFFSCQRGYKGVWRGDGIMQTTCPCG
AQITGHVKNGSMRIVGPKTCSNTWHGTFPINAYTTGPCTPSPAPNYSRALWRVAAEEYVE
VTRVGDFHYVTGMTTDNVKCPCQVPAPEFFTEVDGVRLHRYAPVCKPLLRDEVAFQVGLN
QYPVGSQLPCEP
>6449
SGSWLRAVWDWICTVLADFKTWLKSKLLPQLPGVPFFSCQRGYKGVWRGDGIMQTTCPCG
AQITGHVKNGSMRIVGPKTCSNTWHGTFPINAYTTGPCTPSPAPNYSRALWRVAAEEYVE
VTRVGDFHYVTGMTTDNVKCPCQVPAPEFFTEVDGVRLHRYAPVCKPLLRDEVAFQVGLN
QYPVGSQLPCEP
>6448
SGSWLRAVWDWICTVLADFKTWLKSKLLPQLPGVPFFSCQRGYKGVWRGDGIMQTTCPCG
AQITGHVKNGSMRIVGPKTCSNTWHGTFPINAYTTGPCTPSPAPNYSRALWRVAAEEYVE
VTRVGDFHYVTGMTTDNVKCPCQVPAPEFFTEVDGVRLHRYAPVCKPLLRDEVAFQVGLN
QYPVGSQLPCEP
>6447
SGSWLRAVWDWICTVLADFKTWLKSKLLPQLPGVPFFSCQRGYKGVWRGDGIMQTTCPCG
AQITGHVKNGSMRIVGPKTCSNTWHGTFPINAYTTGPCTPSPAPNYSRALWRVAAEEYVE
VTRVGDFHYVTGMTTDNVKCPCQVPAPEFFTEVDGVRLHRYAPVCKPLLRDEVAFQVGLN
QYPVGSQLPCEP
>6460
SGSWLRAVWDWICTVLADFKTWLKSKLLPQLPGVPFLSCQRGYKGVWRGDGIMHTTCPCG
AQITGHVKNGSMRIVGPKTCSNTWHGTFPINAYTTGPCTPSPAPNYSRALWRVAAEEYVE
VTRVGDFHYVTGMTTDNVKCPCQVPAPEFFTEVDGVRLHRYAPVCKPLLRDEVAFQVGLN
QYPVGSQLPCEP
>6462
SGSWLRAVWDWICTVLADFKTWLKSKLLPQLPGVPFFSCQRGYKGVWRGDGIMHTTCPCG
AQITGHVKNGSMRIVGPKTCSNTWHGTFPINAYTTGPCTPSPAPNYSRALWRVAAEEYVE
VTRVGDFHYVTGMTTDNIKCPCQVPAPEFFTEVDGVRLHRYAPVCKPLLRDEVAFQVGLN
QYPVGSQLPSEP
>6461
SGSWLRAVWDWICTVLADFKTWLKSKLLPQLPGVPFFSCQRGYKGVWRGDGIMHTTCPCG
AQITGHVKNGSMRIVGPKTCSNTWHGTFPINAYTTGPCTPSPAPNYSRALWRVAAEEYVE
VTRVGDFHYVTGMTTDNVKCPCQVPAPEFFTEVDGVRLHRYAPVCKPLLRDEVAFQVGLN
QYPVGSQLPCEP
>6459
SGSWLRAVWDWICTVLADFKTWLKSKLLPQLPGVPFFSCQRGYKGVWRGDGIMHTTCPCG
AQITGHVKNGSMRIVGPKTCSNTWHGTFPINAYTTGPCTPSPAPNYSRALWRVAAEEYVE
VTRVGDFHYVTGMTTDNVKCPCQVPAPEFFTEVDGVRLHRYAPVCKPLLRDEVAFQVGLN
QYPVGSQLPCEP
>6458
SGSWLRAVWDWICTVLADFKTWLKSKLLPQLPGVPFFSCQRGYKGVWRGDGIMHTTCPCG
AQITGHVKNGSMRIVGPKTCSNTWHGTFPINAYTTGPCTPSPAPNYSRALWRVAAEEYVE
VTRVGDFHYVTGMTTDNVKCPCQVPAPEFFTEVDGVRLHRYAPVCKPLLRDEVAFQVGLN
QYPVGSQLPCEP
>6457
SGSWLRAVWDWICTVLADFKTWLKSKLLPQLPGVPFFSCQRGYKGVWRGDGIMQTTCPCG
AQITGHVKNGSMRIVGPKTCSNTWHGTFPINAYTTGPCTPSPAPNYSRALWRVAAEEYVE
VTRVGDFHYVTGMTTDNVKCPCQVPAPEFFTEVDGVRLHRYAPVCKPLLRDEVAFQVGLN
QYPVGSQLPCEP
>6446
SGSWLRAVWDWICTVLADFKTWLKSKLLPQLPGVPFFSCQRGYKGVWRGDGIMQTTCPCG
AQITGHVKNGSMRIVGPKTCSNTWHGTFPINAYTTGPCTPSPAPNYSRALWRVAAEEYVE
VTRVGDFHYVTGMTTDNVKCPCQVPAPEFFTEVDGVRLHRYAPVCKPLLRDEVAFQVGLN
QYPVGSQLPCEP
>6445
SGSWLRAVWDWICTVLADFKTWLKSKLLPQLPGVPFFSCQRGYKGVWRGDGIMQTTCPCG
AQITGHVKNGSMRIVGPKTCSNTWHGTFPINAYTTGPCTPSPAPNYSRALWRVAAEEYVE
VTRVGDFHYVTGMTTDNVKCPCQVPAPEFFTEVDGVRLHRYAPVCKPLLRDEVAFQVGLN
QYPVGSQLPCEP
>6442
SGSWLRAVWDWICTVLADFKTWLKSKLLPQLPGVPFFSCQRGYKGVWRGDGIMQTTCPCG
AQITGHVKNGSMRIVGPKTCSNTWHGTFPINAYTTGPCTPSPAPNYSRALWRVAAEEYVE
VTRVGDFHYVTGMTTDNVKCPCQVPAPEFFTEVDGVRLHRYAPVCKPLLRDEVAFQVGLN
QYPVGSQLPCEP
>6441
SGSWLRAVWDWICTVLADFKTWLKSKLLPQLPGVPFFSCQRGYKGVWRGDGIMQTTCPCG
AQITGHVKNGSMRIVGPKTCSNTWHGTFPINAYTTGPCTPSPAPNYSRALWRVAAEEYVE
VTRVGDFHYVTGMTTDNVKCPCQVPAPEFFTEVDGVRLHRYAPVCKPLLRDEVAFQVGLN
QYPVGSQLPCEP
>6439
SGSWLRAVWDWICTVLADFKTWLKSKLLPQLPGVPFFSCQRGYKGVWRGDGIMQTTCPCG
AQITGHVKNGSMRIVGPKTCSNTWHGTFPINAYTTGPCTPSPAPNYSRALWRVAAEEYVE
VTRVGDFHYVTGMTTDNVKCPCQVPAPEFFTEVDGVRLHRYAPACKPLLRDEVAFQVGLN
QYPVGSQLPCEP
>6436
SGSWLRAVWDWICTVLADFKTWLQSKLLPRLPGVPFLSCQRGYKGVWRGDGIMQTTCPCG
AQIAGHVKNGSMRIVGPKTCSNTWHGTFPINAYTTGPCTPSPAPNYSRALWRVAAEEYVE
VTRVGDFHYVTGMTTDNVKCPCQVPAPEFFTEVDGVRLHRYAPACKPLLRDEVAFQVGLN
QYPVGSQLPCEP
>6409
SGSWLRAVWDWICTVLADFKTWLQSKLLPQLPGVPFFSCQRGYKGVWRGDGIMQTTCPCG
AQITGHVKNGSMRIVGPKTCSNTWHGTFPINAYTTGPCTPSPAPNYSRALWRVAAEEYVE
VTRVGDFHYVTGMTTDNVKCPCQVPAPEFFTEVDGVRLHRYAPACKPLLRDEVAFQVGLN
QYPVGSQLPCEP
>6375
SGSWLRAVWDWICTVLADFKTWLQSKLLPRLPGVPFFSCQRGYKGVWRGDGIMQTTCPCG
AQITGHVKNGSMRIVGPKTCSNTWHGTFPINAYTTGPCTPSPAPNYSRALWRVAAEEYVE
VTRVGDFHYVTGMTTDNVKCPCQVPAPEFFTEVDGVRLHRYAPACKPLLRDEVAFQVGLN
QYPVGSQLPCEP
>6357
SGSWLRAVWDWICTVLADFKTWLQSKLLPRLPGVPFFSCQRGYKGVWRGDGIMQTTCPCG
AQITGHVKNGSMRIVGPKTCSNTWHGTFPINAYTTGPCTPSPAPNYSRALWRVAAEEYVE
VTRVGDFHYVTGMTTDNVKCPCQVPAPEFFTEVDGVRLHRYAPACKPLLRDEVAFQVGLN
QYPVGSQLPCEP
>6467
SGSWLRAVWDWICTVLADFKTWLQSKLLPRLPGVPFISCQRGYKGVWRGDGIMHTTCPCG
AQITGHVKNGSMRIVGPKTCSNTWHGTFPINAYTTGPCTPTPAPNYSRALWRVAAEEYVE
VTRVGDFHYVTGMTTDNVKCPCQVPAPEFFTELDGVRLHRYAPACKPLLRDEVTFQVGLN
QYAVGSQLPCEP
>6474
SGSWLRAVWDWICTVLADFKTWLQSKLLPRLPGVPFFSCQRGYKGVWRGDGIMHTTCPCG
AQITGHVKNGSMRIVGPKTCSNTWHGTFPINAYTTGPCTPTPAPNYSRALWRVAAEEYVE
VTRVGDFHYVTGMTTDNVKCPCQVPAPEFFTELDGVRLHRYAPACKPLLRDEVTFQVGLN
QYAVGSQLPCEP
>6473
SGSWLRAVWDWICTVLADFKTWLQSKLLPRLPGVPFISCQRGYKGVWRGDGIMHTTCPCG
AQITGHVKNGSMRIVGPKTCSNTWHGTFPINAYTTGPCTPTPAPNYSRALWRVAAEEYVE
VTRVGDFHYVTGMTTDNVKCPCQVPAPEFFTELDGVRLHRYAPACKPLLRDEVTFQVGLN
QYAVGSQLPCEP
>6472
SGSWLRAVWDWICTVLADFKTWLQSKLLPRLPGVPFISCQRGYKGVWRGDGIMHTTCPCG
AQITGHVKNGSMRIVGPKTCSNTWHGTFPINAYTTGPCTPTPAPNYSRALWRVAAEEYVE
VTRVGDFHYVTGMTTDNVKCPCQVPAPEFFTELDGVRLHRYAPACKPLLRDEVTFQVGLN
QYAVGSQLPCEP
>6476
SGSWLRAVWDWICTVLADFKTWLQSKLLPRLPGVPFISCQRGYKGVWRGDGIMHTTCPCG
AQITGHVKNGSMRIVGPKTCSNTWHGTFPINAYTTGPCTPTPAPNYSRALWRVAAEEYVE
VTRVGDLHYVTGMTTDNVKCPCQVPAPEFFTELDGVRLHRYAPACKPLLRDEVTFQVGLN
QYAVGSQLPCEP
>6477
SGSWLRAVWDWICTVLADFKTWLQSKLLPRLPGVPFLSCQRGYKGVWRGDGIMHTTCPCG
AQITGHVKNGSMRIVGPKTCSNTWHGTFPINAYTTGPCTPTPAPNYSRALWRVAAEEYVE
VTRVGDFHYVTGMTTDNVKCPCQVPAPEFFTELDGVRLHRYAPACKPLLRDEVTFQVGLN
QYAVGSQLPCEP
>6475
SGSWLRAVWDWICTVLADFKTWLQSKLLPRLPGVPFLSCQRGYKGVWRGDGIMHTTCPCG
AQITGHVKNGSMRIVGPKTCSNTWHGTFPINAYTTGPCTPTPAPNYSRALWRVAAEEYVE
VTRVGDFHYVTGMTTDNVKCPCQVPAPEFFTELDGVRLHRYAPACKPLLRDEVTFQVGLN
QYAVGSQLPCEP
>6471
SGSWLRAVWDWICTVLADFKTWLQSKLLPRLPGVPFISCQRGYKGVWRGDGIMHTTCPCG
AQITGHVKNGSMRIVGPKTCSNTWHGTFPINAYTTGPCTPTPAPNYSRALWRVAAEEYVE
VTRVGDFHYVTGMTTDNVKCPCQVPAPEFFTELDGVRLHRYAPACKPLLRDEVTFQVGLN
QYAVGSQLPCEP
>6480
SGSWLRAVWDWICTVLADFKTWLQSKLLPRLPGVPFISCQRGYKGVWRGDGIMHTTCPCG
AQITGHVKNGSMRIVGPKTCSNTWHGTFPINAYTTGPCTPTPAPNYSRALWRVAAEEYVE
VTRVGDFHYVTGMTTDNVKCPCQVPAPEFFTELDGVRLHRYAPACKPLLRDEVTFQVGLN
QYAVGSQLPCEP
>6481
SGSWLRAVWDWICTVLADFKTWLQSKLLPRLPGVPFISCQRGYKGVWRGDGIMHTTCPCG
AQITGHVKNGSMRIVGPKTCSNTWHGTFPINAYTTGPCTPTPAPNYSRALWRVAAEEYVE
VTRVGDFHYVTGMTTDNVKCPCQVPAPEFFTELDGVRLHRYAPACKPLLRDEVTFQVGLN
QYAVGSQLPCEP
>6479
SGSWLRAVWDWICTVLADFKTWLQSKLLPRLPGVPFISCQRGYKGVWRGDGIMHTTCPCG
AQITGHVKNGSMRIVGPKTCSNTWHGTFPINAYTTGPCTPTPAPNYSRALWRVAAEEYVE
VTRVGDFHYVTGMTTDNVKCPCQVPAPEFFTELDGVRLHRYAPACKPLLRDEVTFQVGLN
QYAVGSQLPCEP
>6484
SGSWLRAVWDWICTVLADFKTWLQSKLLPRLPGVPFISCQRGYKGVWRGDGIMHTTCPCG
AQITGHVKNGSMRIVGPKTCSNTWHGTFPINAYTTGPCTPTPAPNYSRALWRVAAEEYVE
VTRVGDFHYVTGMTTDNVKCPCQVPAPEFFAELDGVRLHRYAPACKPLLRDEVTFQVGLN
QYAVGSQLPCEP
>6483
SGSWLRAVWDWICTVLADFKTWLQSKLLPRLPGVPFISCQRGYKGVWRGDGIMHTTCPCG
AQITGHVKNGSMRIVGPKTCSNTWHGTFPINAYTTGPCTPTPAPNYSRALWRVAAEEYVE
VTRVGDFHYVTGMTTDNVKCPCQVPAPEFFTELDGVRLHRYAPACKPLLRDEVTFQVGLN
QYAVGSQLPCEP
>6485
SGSWLRAIWDWICTVLADFKTWLQSKLLPRLPGVPFISCQRGYKGVWRGDGIMHTTCPCG
AQITGHVKNGSMRIVGPKTCSNTWHGTFPINAYTTGPCTPTPAPNYSRALWRVAAEEYVE
VTRVGDFHYVTGMTTDNVKCPCQVPAPEFFTELDGVRLHRYAPACKPLLRDEVTFQVGLN
QYAVGSQLPCEP
>6482
SGSWLRAVWDWICTVLADFKTWLQSKLLPRLPGVPFISCQRGYKGVWRGDGIMHTTCPCG
AQITGHVKNGSMRIVGPKTCSNTWHGTFPINAYTTGPCTPTPAPNYSRALWRVAAEEYVE
VTRVGDFHYVTGMTTDNVKCPCQVPAPEFFTELDGVRLHRYAPACKPLLRDEVTFQVGLN
QYAVGSQLPCEP
>6478
SGSWLRAVWDWICTVLADFKTWLQSKLLPRLPGVPFISCQRGYKGVWRGDGIMHTTCPCG
AQITGHVKNGSMRIVGPKTCSNTWHGTFPINAYTTGPCTPTPAPNYSRALWRVAAEEYVE
VTRVGDFHYVTGMTTDNVKCPCQVPAPEFFTELDGVRLHRYAPACKPLLRDEVTFQVGLN
QYAVGSQLPCEP
>6470
SGSWLRAVWDWICTVLADFKTWLQSKLLPRLPGVPFISCQRGYKGVWRGDGIMHTTCPCG
AQITGHVKNGSMRIVGPKTCSNTWHGTFPINAYTTGPCTPTPAPNYSRALWRVAAEEYVE
VTRVGDFHYVTGMTTDNVKCPCQVPAPEFFTELDGVRLHRYAPACKPLLRDEVTFQVGLN
QYAVGSQLPCEP
>6469
SGSWLRAVWDWICTVLADFKTWLQSKLLPRLPGVPFISCQRGYKGVWRGDGIMHTTCPCG
AQITGHVKNGSMRIVGPKTCSNTWHGTFPINAYTTGPCTPTPAPNYSRALWRVAAEEYVE
VTRVGDFHYVTGMTTDNVKCPCQVPAPEFFTELDGVRLHRYAPACKPLLRDEVTFQVGLN
QYAVGSQLPCEP
>6486
SGSWLRAVWDWICTVLADFKTWLQSKLLPRLPGVPFISCQRGYKGVWRGDGIMHTTCPCG
AQITGHVKNGSMRIVGPKTCSNTWHGTFPINAYTTGPCTPTPAPNYSRALWRVAAEEYVE
VTRVGDFHYVTGMTTDNVKCPCQVPAPEFFTELDGVRLHRYAPACKPLLRDEVTFQVGLN
QYAVGSQLPCEP
>6468
SGSWLRAVWDWICTVLADFKTWLQSKLLPRLPGVPFISCQRGYKGVWRGDGIMHTTCPCG
AQITGHVKNGSMRIVGPKTCSNTWHGTFPINAYTTGPCTPTPAPNYSRALWRVAAEEYVE
VTRVGDFHYVTGMTTDNVKCPCQVPAPEFFTELDGVRLHRYAPACKPLLRDEVTFQVGLN
QYAVGSQLPCEP
>6466
SGSWLRAVWDWICTVLADFKTWLQSKLLPRLPGVPFISCQRGYKGVWRGDGIMHTTCPCG
AQITGHVKNGSMRIVGPKTCSNTWHGTFPINAYTTGPCTPTPAPNYSRALWRVAAEEYVE
VTRVGDFHYVTGMTTDNVKCPCQVPAPEFFTELDGVRLHRYAPACKPLLRDEVTFQVGLN
QYAVGSQLPCEP
>6465
SGSWLRAVWDWICTVLADFKTWLQSKLLPRLPGVPFISCQRGYKGVWRGDGIMHTTCPCG
AQITGHVKNGSMRIVGPKTCSNTWHGTFPINAYTTGPCTPTPAPNYSRALWRVAAEEYVE
VTRVGDFHYVTGMTTDNVKCPCQVPAPEFFTELDGVRLHRYAPACKPLLRDEVTFQVGLN
QYAVGSQLPCEP
>6464
SGSWLRAVWDWICTVLADFKTWLQSKLLPRLPGVPFISCQRGYKGVWRGDGIMHTTCPCG
AQITGHVKNGSMRIVGPKTCSNTWHGTFPINAYTTGPCTPTPAPNYSRALWRVAAEEYVE
VTRVGDFHYVTGMTTDNVKCPCQVPAPEFFTELDGVRLHRYAPACKPLLRDEVTFQVGLN
QYAVGSQLPCEP
>6488
SGSWLRDVWDWICTVLADFKTWLQTKLLPRLPGVPFFSCQRGYKGVWRGDGIMQTTCPCG
AQITGHVKNGSMRIVGPRACSNTWHGTFPINAYTTGPCTPSPAPNYSRALWRVAAEEYVE
VTRVGDFHYVTGMTTDNVKCPCQVPAPEFFTELDGVRLHRYAPACKPLLRDEVSFQVGLN
QYPVGSQLPCEP
>6492
SGSWLRDVWDWICTVLADFKTWLQTKLLPRLPGVPFLSCQRGYKGVWRGDGIMQTTCPCG
AQITGHVKNGSMRIIGPRTCSNTWHGTFPINAYTTGPCTPSPAPNYSRALWRVAAEEYVE
VTRVGDFHYVTGMTTDNVKCPCQVPAPEFFTELDGVRLHRYAPACKPLLRDEVSFQVGLN
QYPVGSQLPCEL
>6497
SGSWLRDVWDWICTVLADFKTWLQTKLLPRLPGVPFFSCQRGYKGVWRGDGIMQTTCPCG
AQITGHVKNGSMRIIGPRTCSNTWHGTFPINAYTTGPCTPSPAPNYSRALWRVAAEEYVE
VTRVGDFHYVTGMTTDNVKCPCQVPAPEFFTELDGVRLHRYAPACKPLLRDEVSFQVGLN
QYPVGSQLPCEP
>6496
SGSWLRDVWDWICTVLADFKTWLQTKLLPRLPGVPFFSCQRGYKGVWRGDGIMQTTCPCG
AQITGHVKNGSMRIIGPRTCSNTWHGTFPINAYTTGPCTPSPAPNYSRALWRVAAEEYVE
VTRVGDFHYVTGMTTDNVKCPCQVPAPEFFTELDGVRLHRYAPACKPLLRDEVSFQVGLN
QYPVGSQLPCEP
>6499
SGSWLRDVWDWICTVLADFKTWLQTKLLPRLPGVPFFSCQRGYKGVWRGDGIMQTTCPCG
AQITGHVKNGSMRIIGPRTCSNTWHGTFPISAYTTGPCTPSPAPNYSRALWRVAAEEYVE
VTRVGDFHYVTGMTTDNVKCPCQVPAPEFFTELDGVRLHRYAPACKPLLRDEVSFQVGLN
QYPVGSQLPCEP
>6500
SGSWLKDVWVWICTVLADFKTWLQTKLLPRLPGVPFFSCQRGYKGVWRGDGIMQTTCPCG
AQITGHVKNGSMRIIGPRTCSNTWHGTFPINAYTTGPCTPSPAPNYSRALWRVAAEEYVE
VTRVGDFHYVTGMTTDNVKCPCQVPAPEFFTELDGVRLHRYAPACKPLLRDEVSFQVGLN
QYPVGSQLPCEP
>6498
SGSWLRDVWDWICTVLADFKTWLQTKLLPRLPGVPFFSCQRGYKGVWRGDGIMQTTCPCG
AQITGHVKNGSMRIIGPRTCSNTWHGTFPINAYTTGPCTPSPAPNYSRALWRVAAEEYVE
VTRVGDFHYVTGMTTDNVKCPCQVPAPEFFTELDGVRLHRYAPACKPLLRDEVSFQVGLN
QYPVGSQLPCEP
>6495
SGSWLRDVWDWICTVLADFKTWLQTKLLPRLPGVPFFSCQRGYKGVWRGDGIMQTTCPCG
AQITGHVKNGSMRIIGPRTCSNTWHGTFPINAYTTGPCTPSPAPNYSRALWRVAAEEYVE
VTRVGDFHYVTGMTTDNVKCPCQVPAPEFFTELDGVRLHRYAPACKPLLRDEVSFQVGLN
QYPVGSQLPCEP
>6503
SGSWLRDVWDWICTVLADFKTWLQTKLLPRLPGVPFFLCQRGYKGVWRGDGIMQTTCPCG
AQITGHVKNGSMRIIGPRTCSNTWHGTFPINAYTTGPCTPSPAPNYSRALWRVAAEEYVE
VTRVGDFHYVTGMTTDNVKCPCQVPAPEFFTELDGVRLHRYAPACKPLLRDEVSFQVGLN
QYPVGSQLPCEP
>6506
SGSWLRDVWDWICTVLADFKTWLQTKLLPRLPGVPFFSCQRGYKGVWRGDGIMQTTCPCG
AQITGHVKNGSMRIIGPRTCSNTWRGTFPINAYTAGPCTPSPAPNYSRALWRVAAEEYVE
VTRVGDFHYVTGMTTDNVKCPCQVPAPEFFTELDGVRLHRCAPACKPLLRDEVSFQVGLN
QYPVGSQLPCEP
>6505
SGSWLRDVWDWICTVLADFKTWLQTKLLPRLPGVPFFSCQRGYKGVWRGDGIMQTTCPCG
AQITGHVKNGSMRIIGPRTCSNTWHGTFPINAYTAGPCTPSPAPNYSRALWRVAAEEYVE
VTRVGDFHYVTGMTTDNVKCPCQVPAPEFFTELDGVRLHRYAPACKPLLRDEVSFQVGLN
QYPVGSQLPCEP
>6504
SGSWLRDVWDWICTVLADFKTWLQTKLLPRLPGVPFFSCQRGYKGVWRGDGIMQTTCPCG
AQITGHVKNGSMRIIGPRTCSNTWHGTFPINAYTTGPCTPSPAPNYSRALWRVAAEEYVE
VTRVGDFHYVTGMTTDNVKCPCQVPAPEFFTELDGVRLHRYAPACKPLLRDEVSFQVGLN
QYPVGSQLPCEP
>6502
SGSWLRDVWDWICTVLADFKTWLQTKLLPRLPGVPFFSCQRGYKGVWRGDGIMQTTCPCG
AQITGHVKNGSMRIIGPRTCSNTWHGTFPINAYTTGPCTPSPAPNYSRALWRVAAEEYVE
VTRVGDFHYVTGMTTDNVKCPCQVPAPEFFTELDGVRLHRYAPACKPLLRDEVSFQVGLN
QYPVGSQLPCEP
>6501
SGSWLRDVWDWICTVLADFKTWLQTKLLPRLPGVPFFSCQRGYKGVWRGDGIMQTTCPCG
AQITGHVKNGSMRIIGPRTCSNTWHGTFPINAYTTGPCTPSPAPNYSRALWRVAAEEYVE
VTRVGDFHYVTGMTTDNVKCPCQVPAPEFFTELDGVRLHRYAPACKPLLRDEVSFQVGLN
QYPVGSQLPCEP
>6494
SGSWLRDVWDWICTVLADFKTWLQTKLLPRLPGVPFFSCQRGYKGVWRGDGIMQTTCPCG
AQITGHVKNGSMRIIGPRTCSNTWHGTFPINAYTTGPCTPSPAPNYSRALWRVAAEEYVE
VTRVGDFHYVTGMTTDNVKCPCQVPAPEFFTELDGVRLHRYAPACKPLLRDEVSFQVGLN
QYPVGSQLPCEP
>6510
SGSWLRDVWDWICTVLADFKTWLQTKLLPRLPGVPFFSCQRGYKGVWRGDGIMQTTCPCG
AQITGHVKNGSMRIIGPRTCSNAWHGTFPINAYTTGPCTPSPAPNYSRALWRVAAEEYVE
VTRVGDFHYVTGMTTDNVKCPCQVPAPEFFTELDGVRLHRYAPACKPLLRDEVSFQVGLN
QYPVGSQLPCEP
>6509
SGSWLRDVWDWICTVLADFKTWLQTKLLPRLPGVPFFSCQRGYKGVWRGDGIMQTTCPCG
AQITGHVKNGSMRIIGPRTCSNAWHGTFPINAYTTGPCTPSPAPNYSRALWRVAAEEYVE
VTRVGDFHYVTGMTTDNVKCPCQVPAPEFFTELDGVRLHRYAPACKPLLRDEVSFQVGLN
QYPVGSQLPCEP
>6508
SGSWLRDVWDWICTVLADFKTWLQTKLLPRLPGVPFFSCQRGYKGVWRGDGIMQTTCPCG
AQITGHVKNGSMRIIGPRTCSNAWHGTFPINAYTTGPCTPSPAPNYSRALWRVAAEEYVE
VTRVGDFHYVTGMTTDNVKCPCQVPAPEFFTELDGVRLHRYAPACKPLLRDEVSFQVGLN
QYPVGSQLPCEP
>6511
SGSWLRDVWDWICTVLADFKTWLQTKLLPRLPGVPFFSCQRGYKGVWRGDGIMQTTCPCG
AQITGHVKNGSMRIIGPRTCSNTWHGTFPINAYTTGPCTPSPAPNYSRALWRVAAEEYVE
VTRVGDFHYVTGMTTDNVKCPCQVPAPEFFTELDGVRLHRYAPACKPLLRDEVSFQVGLN
QYPVGSQLPCEP
>6507
SGSWLRDVWDWICTVLADFKTWLQTKLLPRLPGVPFFSCQRGYKGVWRGDGIMQTTCPCG
AQITGHVKNGSMRIIGPRTCSNTWHGTFPINAYTTGPCTPSPAPNYSRALWRVAAEEYVE
VTRVGDFHYVTGMTTDNVKCPCQVPAPEFFTELDGVRLHRYAPACKPLLRDEVSFQVGLN
QYPVGSQLPCEP
>6493
SGSWLRDVWDWICTVLADFKTWLQTKLLPRLPGVPFFSCQRGYKGVWRGDGIMQTTCPCG
AQITGHVKNGSMRIIGPRTCSNTWHGTFPINAYTTGPCTPSPAPNYSRALWRVAAEEYVE
VTRVGDFHYVTGMTTDNVKCPCQVPAPEFFTELDGVRLHRYAPACKPLLRDEVSFQVGLN
QYPVGSQLPCEP
>6491
SGSWLRDVWDWICTVLADFKTWLQTKLLPRLPGVPFFSCQRGYKGVWRGDGIMQTTCPCG
AQITGHVKNGSMRIIGPRTCSNTWHGTFPINAYTTGPCTPSPAPNYSRALWRVAAEEYVE
VTRVGDFHYVTGMTTDNVKCPCQVPAPEFFTELDGVRLHRYAPACKPLLRDEVSFQVGLN
QYPVGSQLPCEP
>6490
SGSWLRDVWDWICTVLADFKTWLQTKLLPRLPGVPFFSCQRGYKGVWRGDGIMQTTCPCG
AQITGHVKNGSMRIIGPRTCSNTWHGTFPINAYTTGPCTPSPAPNYSRALWRVAAEEYVE
VTRVGDFHYVTGMTTDNVKCPCQVPAPEFFTELDGVRLHRYAPACKPLLRDEVSFQVGLN
QYPVGSQLPCEP
>6519
SGSWLRDVWDWICTVLADFKTWLQTKLLPRLPGVPFFSCQRGHKGVWRGDGIMQTTCPCG
AQITGHVKNGSMRIVGPRTCSNTWHGTFPINAYTTGPCTPSPAPNYSRALWRVAAEEYVE
VTRVGDFHYVTGMTTDNVKCPCQVPAPEFFTELDGVRLHRYAPACKPLLRDEVSFQVGLN
QYPVGSQLPCEP
>6520
SGSWLRDVWDWICTVLADFKTWLQTKLLPRLPGVPFFSCQRGYKGVWRGDGIMQTTCPCG
AQITGHVKNGSMRIVGPRTCSNTWHGTFPINAYTTGPCTPSPAPNYSRALWRVAAEEYVE
VTRVGDFHYVTGMTTDNVKCPCQIPAPEFFTELDGVRLHRYAPACKPLLRDEVSFQVGLN
QYPVGSQLPCEP
>6518
SGSWLRDVWDWICTVLADFKTWLQTKLLPRLPGVPFFSCQRGYKGVWRGDGIMQTTCPCG
AQITGHVKNGSMRIVGPRTCSNTWHGTFPINAYTTGPCTPSPAPNYSRALWRVAAEEYVE
VTRVGDFHYVTGMTTDNVKCPCQVPAPEFFTELDGVRLHRYAPACKPLLRDEVSFQVGLN
QYPVGSQLPCEP
>6517
SGSWLRDVWDWICTVLADFKTWLQTKLLPRLPGVPFFSCQRGYKGVWRGDGIMQTTCPCG
AQITGHVKNGSMRIVGPRTCSNTWHGTFPINAYTTGPCTPSPAPNYSRALWRVAAEEYVE
VTRVGDFHYVTGMTTDNVKCPCQVPAPEFFTELDGVRLHRYAPACKPLLRDEVSFQVGLN
QYPVGSQLPCEP
>6522
SGSWLRDVWDWICTVLADFKTRLQTKLLPRLPGVPFFSCQRGHRGVWRGDGIMQTTCPCG
AQITGHVKNGSMRIVGPRTCSNTWHGTFPINAYTTGPCTPSPAPNYSRALWRVAAEEYVE
VTRVGDFHYVTGMTTDNVKCPCQVPAPEFFTELDGVRLHRYAPACKPLLRDEVSFQVGLN
QYPVGSQLPCEP
>6521
SGSWLRDVWDWICTVLADFKTWLQTKLLPRLPGVPFFSCQRGYKGVWRGDGIMQTTCPCG
AQITGHVKNGSMRIVGPRTCSNTWHGTFPINAYTTGPCTPSPAPNYSRALWRVAAEEYVE
VTRVGDFHYVTGMTTDNVKCPCQVPAPEFFTELDGVRLHRYAPACKPLLRDEVSFQVGLN
QYPVGSQLPCEP
>6516
SGSWLRDVWDWICTVLADFKTWLQTKLLPRLPGVPFFSCQRGYKGVWRGDGIMQTTCPCG
AQITGHVKNGSMRIVGPRTCSNTWHGTFPINAYTTGPCTPSPAPNYSRALWRVAAEEYVE
VTRVGDFHYVTGMTTDNVKCPCQVPAPEFFTELDGVRLHRYAPACKPLLRDEVSFQVGLN
QYPVGSQLPCEP
>6533
SGSWLRDVWDWICTVLADFKTWLQTKLLPRLPGVPFFSCQRGYKGVWRGDGIMQTTCPCG
AQITGHVKNGSMRIVGPRTCSNTWHGTFPINAYTTGPCTPSPAPNYSRALWRVAAEEYVE
VTRVGDFHYVTGTTTDNVKCPCQVPAPEFFTELDGVRLHRYAPACKPLLRDEVSFQVGLN
QYPVGSQLPCEP
>6535
SGSWLRDVWDWICTVLADFKTWLQTKLLPRLPGVPFFSCQRGYKGVWRGDGIMQTTCPCG
AQITGHVKNGSMRIVGPRTCSNTWHGTFPINAYTTGPCTPSPAPNYSRALWRVAAEEYVE
VTRVGDFHYVTGMTTDNVKCPCQVPAPEFFTELDGVRLHRYAPACKPLLRDEVSFQVGLN
QYPVGSQLPCEP
>6534
SGSWLRDVWDWICTVLADFKTWLQTKLLPRLPGVPFFSCQRGYKGVWRGDGIMQTTCPCG
AQITGHVKNGSMRIVGPRTCSNTWHGTFPINAYTTGPCTPSPAPNYSRALWRVAAEEYVE
VTRVGDFHYVTGMTTDNVKCPCQVPAPEFFTELDGVRLHRYAPACKPLLRDEVSFQVGLN
QYPVGSQLPCEP
>6532
SGSWLRDVWDWICTVLADFKTWLQTKLLPRLPGVPFFSCQRGYKGVWRGDGIMQTTCPCG
AQITGHVKNGSMRIVGPRTCSNTWHGTFPINAYTTGPCTPSPAPNYSRALWRVAAEEYVE
VTRVGDFHYVTGMTTDNVKCPCQVPAPEFFTELDGVRLHRYAPACKPLLRDEVSFQVGLN
QYPVGSQLPCEP
>6539
SGSWLRDVWDWVCTVLADFKTWLQTKLLPRLPGVPFFSCQRGYKGVWRGDGIMQTTCPCG
AQITGHVKNGSMRIVGPRTCSNTWHGTFPINAYTTGPCTPSPAPNYSRALWRVAAEEYVE
VTRVGDFHYVTGMTTDNVKCPCQVPGPEFFTELDGVRLHRYAPACKPLLRDEVSFQVGLN
QYPVGSQLPCEP
>6538
SGSWLRDVWDWICTVLADFKTWLQTKLLPRLPGVPFFSCQRGYKGIWRGDGIMQTTCPCG
AQITGHVKNGSMRIVGPRTCSNTWHGTFPINAYTTGPCTPSPAPNYSRALWRVAAEEYVE
VTRVGDFHYVTGMTTDNVKCPCQVPAPEFFTELDGVRLHRYAPACKPLLRDEVSFQVGLN
QYPVGSQLPCEP
>6541
SGSWLRDVWDWICTVLADFKTWLQTKLLPRLPGVPFFPCQRGYKGVWRGDGIMQTTCPCG
AQITGHVKNGSMRIVGPRICSNTWHGTFPINAYTTGPCTPSPAPNYSRALWRVAAEEYVE
VTRVGDFHYVTGMTTDNVKCPCQVPAPEFFTELDGVRLHRYAPACKPLLRDEVSFQVGLN
QYPVGSQLPCEP
>6540
SGSWLRDVWDWICTVLADFKTWLQTKLLPRLPGVPFFSCQRGYKGVWRGDGIMQTTCPCG
AQITGHVKNGSMRIVGPRTCSNTWHGTFPINAYTTGPCTPSPAPNYSRALWRVAAEEYVE
VTRVGDFHYVTGMTTDNVKCPCQVPAPEFFTELDGVRLHRYAPACKPLLRDEVSFQVGLN
QYPVGSQLPCEP
>6537
SGSWLRDVWDWICTVLADFKTWLQTKLLPRLPGVPFFSCQRGYKGVWRGDGIMQTTCPCG
AQITGHVKNGSMRIVGPRTCSNTWHGTFPINAYTTGPCTPSPAPNYSRALWRVAAEEYVE
VTRVGDFHYVTGMTTDNVKCPCQVPAPEFFTELDGVRLHRYAPACKPLLRDEVSFQVGLN
QYPVGSQLPCEP
>6547
SGSWLRDVWDWICTVLADFKTWLQTKLLPRLPGVPFFSCQRGYKGVWRGDGIMQTTCPCG
AQITGHVKNGSMRIVGPRTCSNTWHGTFPINAYTTGPCTPSPAPNYSRALWRVAAEEYVE
VTRVGDFHYVTGMTTDNVKCPCQVPAPEFFTELDGVRLHRYAPACKPLLRDEVSFQVGLN
QYPVGSQLPCEP
>6551
SGSWLRDVWDWICTVLADFKTWLQTKLLPRLPGVPFFSCQRGYKGVWRGDGIMQTTCPCG
AQITGHVKDGSMRIVGPRTCSNTWHGTFPINAYTTGPCTPSPAPNYSRALWRVAAEEYVE
VTRVGDFHYVTGMTTDNVKCPCQVPAPEFFTELDGVRLHRYAPACKPLLRDEVSFQVGLN
QYPVGSQLPCEP
>6554
SGSWLRDVWDWICTVLADFKTWLQTKLLPRLPGVPFFSCQRGYKGVWRGDGIMQTTCPCG
AQITGHVKNGSMRIVGPRTCSNTWHGTFPINAYTTGPCTPSPAPNYSRALWRVAAEEYVE
VTRVGDFHYVTGMTTDNVKCPCQVPAPEFFTELDGVRLHRYAPACKPLLRDEVSFQVGLN
QYPVGSQLPCEP
>6555
SGSWLRDVWDWICTVLADFKTWLQTKLLPRLPGVPFFSCQRGYKGVWRGDGIMQTTCPCG
AQITGHVKNGSMRIVGPRTCSNTWHGTFPISAYTTGPCTPSPAPNYSRALWRVAAEEYVE
VTRVGDFHYVTGMTTDNVKCPCQVPAPEFFTELDGVRLHRYAPACKPLLRDEVSFQVGLN
QYPVGSQLPCEP
>6553
SGSWLRDVWDWICTVLADFKTWLQTKLLPRLPGVPFFSCQRGYKGVWRGDGIMQTTCPCG
AQITGHVKNGSMRIVGPRTCSNTWHGTFPINAYTTGPCTPSPAPNYSRALWRVAAEEYVE
VTRVGDFHYVTGMTTDNVKCPCQVPAPEFFTELDGVRLHRYAPACKPLLRDEVSFQVGLN
QYPVGSQLPCEP
>6552
SGSWLRDVWDWICTVLADFKTWLQTKLLPRLPGVPFFSCQRGYKGVWRGDGIMQTTCPCG
AQITGHVKNGSMRIVGPRTCSNTWHGTFPINAYTTGPCTPSPAPNYSRALWRVAAEEYVE
VTRVGDFHYVTGMTTDNVKCPCQVPAPEFFTELDGVRLHRYAPACKPLLRDEVSFQVGLN
QYPVGSQLPCEP
>6550
SGSWLRDVWDWICTVLADFKTWLQTKLLPRLPGVPFFSCQRGYKGVWRGDGIMQTTCPCG
AQITGHVKNGSMRIVGPRTCSNTWHGTFPINAYTTGPCTPSPAPNYSRALWRVAAEEYVE
VTRVGDFHYVTGMTTDNVKCPCQVPAPEFFTELDGVRLHRYAPACKPLLRDEVSFQVGLN
QYPVGSQLPCEP
>6557
SGSWLRDVWDWICTVLADFKTWLQTKLLPRLPGVPFFSCQRGYKGVWRGDGIMQTTCPCG
AQITGHVKNGSMRIVGPRTCSNTWHGTFPINAYTTGPCTPSPAPNYSRALWRVAAEEYVE
VTRVGDFHYVTGMTTDNVKCPCQVPAPEFFTELGGVRLHRYAPACKPLLRDEVSFQVGLN
QYPVGSQLPCEP
>6558
SGSWLRDVWDWICTVLADFKTWLQTKLLPRLPGVPFFSCQRGYKGVWRGDGIMQTTCPCG
AQITGHVKNGSMRIVGPRTCSNTWHGTFPINAYTTGPCTPSPAPNYSRALWRVAAEEYVE
VTRVGDFHYVTGMTTDNVKCPCQVPAPEFFTELDGVRLHRYAPACKPLLRDEVSFQVGLN
QYPVGSQLPCEP
>6556
SGSWLRDVWDWICTVLADFKTWLQTKLLPRLPGVPFFSCQRGYKGVWRGDGIMQTTCPCG
AQITGHVKNGSMRIVGPRTCSNTWHGTFPINAYTTGPCTPSPAPNYSRALWRVAAEEYVE
VTRVGDFHYVTGMTTDNVKCPCQVPAPEFFTELDGVRLHRYAPACKPLLRDEVSFQVGLN
QYPVGSQLPCEP
>6549
SGSWLRDVWDWICTVLADFKTWLQTKLLPRLPGVPFFSCQRGYKGVWRGDGIMQTTCPCG
AQITGHVKNGSMRIVGPRTCSNTWHGTFPINAYTTGPCTPSPAPNYSRALWRVAAEEYVE
VTRVGDFHYVTGMTTDNVKCPCQVPAPEFFTELDGVRLHRYAPACKPLLRDEVSFQVGLN
QYPVGSQLPCEP
>6559
SGSWLRDVWDWICTVLADFKTWLQTKLLPRLPGVPFFSCQRGYKGVWRRDGIMQTTCPCG
AQITGHVKNGSMRIVGPRTCSNTWHGTFPINAYTTGPCTPSPAPNYSRALWRVAAEEYVE
VTRVGDFHYVTGMTTDNVKCPCQVPAPEFFTELDGVRLHRYAPACKPLLRDEVSFQVGLN
QYPVGSQLPCEP
>6548
SGSWLRDVWDWICTVLADFKTWLQTKLLPRLPGVPFFSCQRGYKGVWRGDGIMQTTCPCG
AQITGHVKNGSMRIVGPRTCSNTWHGTFPINAYTTGPCTPSPAPNYSRALWRVAAEEYVE
VTRVGDFHYVTGMTTDNVKCPCQVPAPEFFTELDGVRLHRYAPACKPLLRDEVSFQVGLN
QYPVGSQLPCEP
>6546
SGSWLRDVWDWICTVLADFKTWLQTKLLPRLPGVPFFSCQRGYKGVWRGDGIMQTTCPCG
AQITGHVKNGSMRIVGPRTCSNTWHGTFPINAYTTGPCTPSPAPNYSRALWRVAAEEYVE
VTRVGDFHYVTGMTTDNVKCPCQVPAPEFFTELDGVRLHRYAPACKPLLRDEVSFQVGLN
QYPVGSQLPCEP
>6545
SGSWLRDVWDWICTVLADFKTWLQTKLLPRLPGVPFFSCQRGYKGVWRGDGIMQTTCPCG
AQITGHVKNGSMRIVGPRTCSNTWHGTFPINAYTTGPCTPSPAPNYSRALWRVAAEEYVE
VTRVGDFHYVTGMTTDNVKCPCQVPAPEFFTELDGVRLHRYAPACKPLLRDEVSFQVGLN
QYPVGSQLPCEP
>6544
SGSWLRDVWDWICTVLADFKTWLQTKLLPRLPGVPFFSCQRGYKGVWRGDGIMQTTCPCG
AQITGHVKNGSMRIVGPRTCSNTWHGTFPINAYTTGPCTPSPAPNYSRALWRVAAEEYVE
VTRVGDFHYVTGMTTDNVKCPCQVPAPEFFTELDGVRLHRYAPACKPLLRDEVSFQVGLN
QYPVGSQLPCEP
>6543
SGSWLRDVWDWICTVLADFKTWLQTKLLPRLPGVPFFSCQRGYKGVWRGDGIMQTTCPCG
AQITGHVKNGSMRIVGPRTCSNTWHGTFPINAYTTGPCTPSPAPNYSRALWRVAAEEYVE
VTRVGDFHYVTGMTTDNVKCPCQVPAPEFFTELDGVRLHRYAPACKPLLRDEVSFQVGLN
QYPVGSQLPCEP
>6560
SGSWLRDVWDWICTVLADFKTWLQTKLLPRLPGVPFFSCQRGYKGVWRGDGIMQTTCPCG
AQITGHVKNGSMRIVGPRTCSNTWHGTFPINAYTTGPCTPSPAPNYSRALWRVAAEKYVE
VTRVGDFHYVTGMTTDNVKCPCQVPAPEFFTELDGVRLHRYAPACKPLLRDEVSFQVGLN
QYPVGSQLPCEP
>6542
SGSWLRDVWDWICTVLADFKTWLQTKLLPRLPGVPFFSCQRGYKGVWRGDGIMQTTCPCG
AQITGHVKNGSMRIVGPRTCSNTWHGTFPINAYTTGPCTPSPAPNYSRALWRVAAEEYVE
VTRVGDFHYVTGMTTDNVKCPCQVPAPEFFTELDGVRLHRYAPACKPLLRDEVSFQVGLN
QYPVGSQLPCEP
>6536
SGSWLRDVWDWICTVLADFKTWLQTKLLPRLPGVPFFSCQRGYKGVWRGDGIMQTTCPCG
AQITGHVKNGSMRIVGPRTCSNTWHGTFPINAYTTGPCTPSPAPNYSRALWRVAAEEYVE
VTRVGDFHYVTGMTTDNVKCPCQVPAPEFFTELDGVRLHRYAPACKPLLRDEVSFQVGLN
QYPVGSQLPCEP
>6531
SGSWLRDVWDWICTVLADFKTWLQTKLLPRLPGVPFFSCQRGYKGVWRGDGIMQTTCPCG
AQITGHVKNGSMRIVGPRTCSNTWHGTFPINAYTTGPCTPSPAPNYSRALWRVAAEEYVE
VTRVGDFHYVTGMTTDNVKCPCQVPAPEFFTELDGVRLHRYAPACKPLLRDEVSFQVGLN
QYPVGSQLPCEP
>6564
SGSWLRDVWDWICTVLADFKTWLQTKLLPRLPGVPFFSCQRGYKGVWRGDGIMQTTCPCG
AQITGHVKNGSMRIVGPRTCSNTWHGTFPINAYTTGPCTPSPAPNYSRALWRVAAEEYVE
VTRVGDFHYVTGMTTDNVKCPCQVPAPEFFTELDGVRLHRYAPACKPLLRDEVSFQVGLN
QYPVGSQLPCEP
>6567
SGSWLRDVWDWICTVLADFKTWLQTKLLPRLPGVPFFSCQRGYKGVWRGDGIMQTTCPCG
TQITGHVKNGSMRIVGPRTCSNTWHGTFPINAYTTGPCTPSPAPNYSRALWRVAAEEYVE
VTRVGDFHYVTGMTTDNVKCPCQVPAPEFFTELDGVRLHRYAPACKLLLRDEVSFQVGLN
QYPVGSQLPCEP
>6566
SGSWLRDVWDWICTVLADFKTWLQTKLLPRLPGVPFFSCQRGYKGVWRGDGIMQTTCPCG
AQITGHVKNGSMRIVGPRTCSNTWHGTFPINAYTTGPCTPSPAPNYSRALWRVAAEEYVE
VTRVGDFHYVTGMTTDNVKCPCQVPAPEFFTELDGVRLHRYAPACKPLLRDEVSFQVGLN
QYPVGSQLPCEP
>6565
SGSWLRDVWDWICTVLADFKTWLQTKLLPRLPGVPFFSCQRGYKGVWRGDGIMQTTCPCG
AQITGHVKNGSMRIVGPRTCSNTWHGTFPINAYTTGPCTPSPAPNYSRALWRVAAEEYVE
VTRVGDFHYVTGMTTDNVKCPCQVPAPEFFTELDGVRLHRYAPACKPLLRDEVSFQVGLN
QYPVGSQLPCEP
>6563
SGSWLRDVWDWICTVLADFKTWLQTKLLPRLPGVPFFSCQRGYKGVWRGDGIMQTTCPCG
AQITGHVKNGSMRIVGPRTCSNTWHGTFPINAYTTGPCTPSPAPNYSRALWRVAAEEYVE
VTRVGDFHYVTGMTTDNVKCPCQVPAPEFFTELDGVRLHRYAPACKPLLRDEVSFQVGLN
QYPVGSQLPCEP
>6569
SGSWLRDVWDWICTVLADFKTWLQTKLLPRLPGVPFFSCQRGYKGVWRGDGIMQTTCPCG
AQITGHVKNGSMRIVGPRTCSNTWHGTFPINAYTTGPCTPSPAPNYSRALWRVAAEEYVE
VTRVGDFHYVTGMTTDNVKWPCQVPAPEFFTELDGVRLHRYAPACKPLLRDEVSFQVGLN
QYPVGSQLPCEP
>6571
SGSWLRDVWDWICTVLADFKTWLQTKLLPRLPGVPFFSCQRGYKGVWRGDGIMQTTCPCG
AQITGHVKNGSMRIVGPRTCSNTWHGTFPINAYTTGPCTPSPAPNYSRALWRVAAEEYVE
VTRVGDFHYVTGMTTDNVKCPCQVPAPEFFTELDGVRLHRYAPACKPLLRDEVSFQVGLN
QYPVGSQLPCEP
>6570
SGSWLRDVWDWICTVLADFKTWLQTKLLPRLPGVPFFSCQRGYKGVWRGDGIMQTTCPCG
AQITGHVKNGSMRIVGPRTCSNTWHGTFPINAYTTGPCTPSPAPNYSRALWRVAAEEYVE
VTRVGDFHYVTGMTTDNVKCPCQVPAPEFFTELDGVRLHRYAPACKPLLRDEVSFQVGLN
QYPVGSQLPCEP
>6568
SGSWLRDVWDWICTVLADFKTWLQTKLLPRLPGVPFFSCQRGYKGVWRGDGIMQTTCPCG
AQITGHVKNGSMRIVGPRTCSNTWHGTFPINAYTTGPCTPSPAPNYSRALWRVAAEEYVE
VTRVGDFHYVTGMTTDNVKCPCQVPAPEFFTELDGVRLHRYAPACKPLLRDEVSFQVGLN
QYPVGSQLPCEP
>6562
SGSWLRDVWDWICTVLADFKTWLQTKLLPRLPGVPFFSCQRGYKGVWRGDGIMQTTCPCG
AQITGHVKNGSMRIVGPRTCSNTWHGTFPINAYTTGPCTPSPAPNYSRALWRVAAEEYVE
VTRVGDFHYVTGMTTDNVKCPCQVPAPEFFTELDGVRLHRYAPACKPLLRDEVSFQVGLN
QYPVGSQLPCEP
>6561
SGSWLRDVWDWICTVLADFKTWLQTKLLPRLPGVPFFSCQRGYKGVWRGDGIMQTTCPCG
AQITGHVKNGSMRIVGPRTCSNTWHGTFPINAYTTGPCTPSPAPNYSRALWRVAAEEYVE
VTRVGDFHYVTGMTTDNVKCPCQVPAPEFFTELDGVRLHRYAPACKPLLRDEVSFQVGLN
QYPVGSQLPCEP
>6530
SGSWLRDVWDWICTVLADFKTWLQTKLLPRLPGVPFFSCQRGYKGVWRGDGIMQTTCPCG
AQITGHVKNGSMRIVGPRTCSNTWHGTFPINAYTTGPCTPSPAPNYSRALWRVAAEEYVE
VTRVGDFHYVTGMTTDNVKCPCQVPAPEFFTELDGVRLHRYAPACKPLLRDEVSFQVGLN
QYPVGSQLPCEP
>6573
SGSWLRDVWDWICTVLADFKTWLQTKLLPRLPGVPFFSCQRGYKGVWRGDGIMQTTCPCG
AQVTGHVKNGSMRIVGPRTCSNTWHGTFPINAYTTGPCTPSPAPNYSRALWRVAAEEYVE
VTRVGDFHYVTGMTTDNVKCPCQVPAPEFFTELDGVRLHRYAPACKPLLRDEVSFQVGLN
QYPVGSQLPCEP
>6572
SGSWLRDVWDWICTVLADFKTWLQTKLLPRLPGVPFFSCQRGYKGVWRGDGIMQTTCPCG
AQITGHVKNGSMRIVGPRTCSNTWHGTFPINAYTTGPCTPSPAPNYSRALWRVAAEEYVE
VTRVGDFHYVTGMTTDNVKCPCQVPAPEFFTELDGVRLHRYAPACKPLLRDEVSFQVGLN
QYPVGSQLPCEP
>6529
SGSWLRDVWDWICTVLADFKTWLQTKLLPRLPGVPFFSCQRGYKGVWRGDGIMQTTCPCG
AQITGHVKNGSMRIVGPRTCSNTWHGTFPINAYTTGPCTPSPAPNYSRALWRVAAEEYVE
VTRVGDFHYVTGMTTDNVKCPCQVPAPEFFTELDGVRLHRYAPACKPLLRDEVSFQVGLN
QYPVGSQLPCEP
>6528
SGSWLRDVWDWICTVLADFKTWLQTKLLPRLPGVPFFSCQRGYKGVWRGDGIMQTTCPCG
AQITGHVKNGSMRIVGPRTCSNTWHGTFPINAYTTGPCTPSPAPNYSRALWRVAAEEYVE
VTRVGDFHYVTGMTTDNVKCPCQVPAPEFFTELDGVRLHRYAPACKPLLRDEVSFQVGLN
QYPVGSQLPCEP
>6527
SGSWLRDVWDWICTVLADFKTWLQTKLLPRLPGVPFFSCQRGYKGVWRGDGIMQTTCPCG
AQITGHVKNGSMRIVGPRTCSNTWHGTFPINAYTTGPCTPSPAPNYSRALWRVAAEEYVE
VTRVGDFHYVTGMTTDNVKCPCQVPAPEFFTELDGVRLHRYAPACKPLLRDEVSFQVGLN
QYPVGSQLPCEP
>6574
SGSWLRDVWDWICTVLADFKTWLQTKLLPRLPGVPFFSCQRGYKGVRRGDGIVQTTCPCG
AQITGHVKNGSMRIVGPRTCSNTWHGTFPINAYTTGPCTPSPAPNYSRALWRVAAEEYVE
VTRVGDFHYVTGMTTDNVKCPCQVPAPEFFTELDGVRLHRYAPACKPLLRDEVSFQVGLN
QYPVGSQLPCEP
>6526
SGSWLRDVWDWICTVLADFKTWLQTKLLPRLPGVPFFSCQRGYKGVWRGDGIMQTTCPCG
AQITGHVKNGSMRIVGPRTCSNTWHGTFPINAYTTGPCTPSPAPNYSRALWRVAAEEYVE
VTRVGDFHYVTGMTTDNVKCPCQVPAPEFFTELDGVRLHRYAPACKPLLRDEVSFQVGLN
QYPVGSQLPCEP
>6575
SGSWLRDVWDWICTVLADFKTWLQTKLLPRLPGVPFFSCQRGYKGVWRGDGIMQTTCPCG
AQITGHVKNGSMRIVGPRTCSNTWHGTFPINAYTTGPCTPSPAPNYSRALWRVAAEEYVE
VTRVGDFHYVTGMTTDNVKCPCQVPAPEFFTELDGVRLHRYAPACKPLLRDEVSFQVGLN
QYPVGSQLPCEP
>6525
SGSWLRDVWDWICTVLADFKTWLQTKLLPRLPGVPFFSCQRGYKGVWRGDGIMQTTCPCG
AQITGHVKNGSMRIVGPRTCSNTWHGTFPINAYTTGPCTPSPAPNYSRALWRVAAEEYVE
VTRVGDFHYVTGMTTDNVKCPCQVPAPEFFTELDGVRLHRYAPACKPLLRDEVSFQVGLN
QYPVGSQLPCEP
>6524
SGSWLRDVWDWICTVLADFKTWLQTKLLPRLPGVPFFSCQRGYKGVWRGDGIMQTTCPCG
AQITGHVKNGSMRIVGPRTCSNTWHGTFPINAYTTGPCTPSPAPNYSRALWRVAAEEYVE
VTRVGDFHYVTGMTTDNVKCPCQVPAPEFFTELDGVRLHRYAPACKPLLRDEVSFQVGLN
QYPVGSQLPCEP
>6523
SGSWLRDVWDWICTVLADFKTWLQTKLLPRLPGVPFFSCQRGYKGVWRGDGIMQTTCPCG
AQITGHVKNGSMRIVGPRTCSNTWHGTFPINAYTTGPCTPSPAPNYSRALWRVAAEEYVE
VTRVGDFHYVTGMTTDNVKCPCQVPAPEFFTELDGVRLHRYAPACKPLLRDEVSFQVGLN
QYPVGSQLPCEP
>6515
SGSWLRDVWDWICTVLADFKTWLQTKLLPRLPGVPFFSCQRGYKGVWRGDGIMQTTCPCG
AQITGHVKNGSMRIVGPRTCSNTWHGTFPINAYTTGPCTPSPAPNYSRALWRVAAEEYVE
VTRVGDFHYVTGMTTDNVKCPCQVPAPEFFTELDGVRLHRYAPACKPLLRDEVSFQVGLN
QYPVGSQLPCEP
>6577
SGSWLRDVWDWICTVLADFKTWLQTKLLPRLPGVPFFSCQRGYKGVWRGDGIMQTTCPCG
AQITGHVKNGSMRIVGPRTCSNTWHGTFPINAYTTGPCTPSPAPNYSRALWRVAAEEYVE
VTRVGDFHYVTGMTTDNVKCPCQVPAPEFFTELDGVRLHRYAPACKPLLRDEVSFQVGLN
QYPVGSQLPCEP
>6576
SGSWLRDVWDWICTVLADFKTWLQTKLLPRLPGVPFFSCQRGYKGVWRGDGIMQTTCPCG
AQITGHVKNGSMRIVGPRTCSNTWHGTFPINAYTTGPCTPSPAPNYSRALWRVAAEEYVE
VTRVGDFHYVTGMTTDNVKCPCQVPAPEFFTELDGVRLHRYAPACKPLLRDEVSFQVGLN
QYPVGSQLPCEP
>6514
SGSWLRDVWDWICTVLADFKTWLQTKLLPRLPGVPFFSCQRGYKGVWRGDGIMQTTCPCG
AQITGHVKNGSMRIVGPRTCSNTWHGTFPINAYTTGPCTPSPAPNYSRALWRVAAEEYVE
VTRVGDFHYVTGMTTDNVKCPCQVPAPEFFTELDGVRLHRYAPACKPLLRDEVSFQVGLN
QYPVGSQLPCEP
>6578
SGSWLRDVWDWICTVLADFKTWLQTKLLPRLPGVPFFSCQRGYKGVWRGDGIMQTTCPCG
AQITGHVKNGSMRIVGPRTCSNTWHGTLPINAYTTGPCTPSPAPNYSRALWRVAAEEYVE
VTRVGDFHYVTGMTTDNVKCPCQVPAPEFFTELDGVRLHRYAPACKPLLRDEVSFQVGLN
QYPVGSQLPCEP
>6513
SGSWLRDVWDWICTVLADFKTWLQTKLLPRLPGVPFFSCQRGYKGVWRGDGIMQTTCPCG
AQITGHVKNGSMRIVGPRTCSNTWHGTFPINAYTTGPCTPSPAPNYSRALWRVAAEEYVE
VTRVGDFHYVTGMTTDNVKCPCQVPAPEFFTELDGVRLHRYAPACKPLLRDEVSFQVGLN
QYPVGSQLPCEP
>6512
SGSWLRDVWDWICTVLADFKTWLQTKLLPRLPGVPFFSCQRGYKGVWRGDGIMQTTCPCG
AQITGHVKNGSMRIVGPRTCSNTWHGTFPINAYTTGPCTPSPAPNYSRALWRVAAEEYVE
VTRVGDFHYVTGMTTDNVKCPCQVPAPEFFTELDGVRLHRYAPACKPLLRDEVSFQVGLN
QYPVGSQLPCEP
>6489
SGSWLRDVWDWICTVLADFKTWLQTKLLPRLPGVPFFSCQRGYKGVWRGDGIMQTTCPCG
AQITGHVKNGSMRIIGPRTCSNTWHGTFPINAYTTGPCTPSPAPNYSRALWRVAAEEYVE
VTRVGDFHYVTGMTTDNVKCPCQVPAPEFFTELDGVRLHRYAPACKPLLRDEVSFQVGLN
QYPVGSQLPCEP
>6487
SGSWLRDVWDWICTVLADFKTWLQTKLLPRLPGVPFFSCQRGYKGVWRGDGIMQTTCPCG
AQITGHVKNGSMRIVGPRTCSNTWHGTFPINAYTTGPCTPSPAPNYSRALWRVAAEEYVE
VTRVGDFHYVTGMTTDNVKCPCQVPAPEFFTELDGVRLHRYAPACKPLLRDEVSFQVGLN
QYPVGSQLPCEP
>6463
SGSWLRDVWDWICTVLADFKTWLQTKLLPRLPGVPFFSCQRGYKGVWRGDGIMQTTCPCG
AQITGHVKNGSMRIVGPRTCSNTWHGTFPINAYTTGPCTPSPAPNYSRALWRVAAEEYVE
VTRVGDFHYVTGMTTDNVKCPCQVPAPEFFTELDGVRLHRYAPACKPLLRDEVSFQVGLN
QYPVGSQLPCEP
>6356
SGSWLRAVWDWICTVLADFKTWLQSKLLPRLPGVPFFSCQRGYKGVWRGDGIMQTTCPCG
AQITGHVKNGSMRIVGPKTCSNTWHGTFPINAYTTGPCTPSPAPNYSRALWRVAAEEYVE
VTRVGDFHYVTGMTTDNVKCPCQVPAPEFFTEVDGVRLHRYAPACKPLLRDEVAFQVGLN
QYPVGSQLPCEP
>6586
SGSWLRAVWDWICTVLTDFKTWLQSKLLPRLPGVPFISCQRGYKGVWRGDGIMHTTCPCG
AQITGHVKNGSMRIVGPKTCSNTWCGTFPINAYTTGPCTPSPAPNYSRALWRVAAEEYVE
VKRVGDFHHVTGMTTDNLKCPCQVPAPEFFTEVDGVRLHRYAPACKPLLRDEVSFQVGLN
QYPVGSQLPCEP
>6585
SGSWLRAVWDWICTVLTDFKTWLQSKLLPRLPGVPFISCQRGYKGVWRGDGIMHTTCPCG
AQITGHVKNGSMRIVGPKTCSNTWCGTFPINAYTTGPCTPSPAPNYSRALWRVAAEEYVE
VKRVGDFHYVTGMTTDNLKCPCQVPAPEFFTEVDGVRLHRYAPACKPLLRDEVSFQVGLN
QYPVGSQLPCEP
>6587
SGSWLRAVWDWICTVLTDFKTWLQSKLLPRLPGVPFISCQRGYKGVWRGDGIMHTTCPCG
AQITGHVKNGSMRIVGPKTCSNTWCGTFPINAYTTGPCTPSPAPNYSRALWRVAAEEYVE
VKRVGDFHYVTGMTTDNLKCPCQVPAPEFFTEVDGVRLHRYAPACKPLLRDEVSFQVGLN
QYPVGSQLPCEP
>6584
SGSWLRAVWDWICTVLTDFKTWLQSKLLPRLPGVPFISCQRGYKGVWRGDGIMHTTCPCG
AQITGHVKNGSMRIVGPKTCSNTWCGTFPINAYTTGPCTPSPAPNYSRALWRVAAEEYVE
VKRVGDFHYVTGMTTDNLKCPCQVPAPEFFTEVDGVRLHRYAPACKPLLRDEVSFQVGLN
QYPVGSQLPCEP
>6591
SGSWLRAVWDWICTVLTDFKTWLQSKLLPRLPGVPFISCQRGYKGIWRGDGIMHTTCPCG
AQITGHVKNGSMRIVGPKTCSNTWCGTFPINAYTTGPCTPSPVPNYSRALWRVAAEEYVE
VKRVGDFHYVTGMTTDNLKCPCQVPAPEFFTEVDGVRLHRYAPACKPLLRDEVSFQVGLN
QYPVGSQLPCEP
>6596
SGSWLRAVWDWICTVLTDFKTWLQSKLLPRLPGVPFISCQRGYKGVWRGDGIMHTTCPCV
AQITGHVKNGSMRIVGPKTCSNTWCGTFPINAYTTGPCTPSPAPNYSRALWRVAAEEYVE
VKRVGDFHYVTGMTTDNLKCPCQVPAPEFFTEVDGVRLRRYAPACKPLLRDEVSFQVGLN
QYPVGSQLPCEP
>6595
SGSWLRAVWDWICTVLTDFKTWLQSKLLPRLPGVPFISCQRGYKGVWRGDGIMHTTCPCG
AQITGHVKNGSMRIVGPKTCSNTWCGTFPINAYTTGPCTPSPAPNYSRALWRVAAEEYVE
VKRVGDFHYVTGMTTDNLKCPCQVPAPEFFTEVDGVRLHRYAPACKPLLRDEVSFQVGLN
QYPVGSQLPCEP
>6594
SGSWLRAVWDWICTVLTDFKTWLQSKLLPRLPGVPFISCQRGYKGVWRGDGIMHTTCPCG
AQITGHVKNGSMRIVGPKTCSNTWCGTFPINAYTMGPCTPSPAPNYSRALWRVAAEEYVE
VKRVGDFHYVTGMTTDNLKCPCQVPAPEFFTEVDGVRLHRYAPACKPLLRDEVSFQVGLN
QYPIGSQLPCEP
>6593
SGSWLRAVWDWICTVLTDFKTWLQSKLLPRLPGVPFISCQRGYKGVWRGDGIMHTTCPCG
AQITGHVKNGSMRIVGPKTCSNTWCGTFPINAYTTGPCTPSPAPNYSRALWRVAAEEYVE
VKRVGDFHYVTGMTTDNLKCPCQVPAPEFFTEVDGVRLHRYAPACKPLLRDEVSFQVGLN
QYPVGSQLPCEP
>6592
SGSWLRAVWDWICTVLTDFKTWLQSKLLPRLPGVPFISCQRGYKGVWRGDGIMHTTCPCG
AQITGHVKNGSMRIVGPKTCSNTWCGTFPINAYTTGPCTPSPAPNYSRALWRVAAEEYVE
VKRVGDFHYVTGMTTDNLKCPCQVPAPEFFTEVDGVRLHRYAPACKPLLRDEVSFQVGLN
QYPVGSQLPCEP
>6590
SGSWLRAVWDWICTVLTDFKTWLQSKLLPRLPGVPFISCQRGYKGVWRGDGIMHTTCPCG
AQITGHVKNGSMRIVGPKTCSNTWCGTFPINAYTTGPCTPSPAPNYSRALWRVAAEEYVE
VKRVGDFHYVTGMTTDNLKCPCQVPAPEFFTEVDGVRLHRYAPACKPLLRDEVSFQVGLN
QYPVGSQLPCEP
>6589
SGSWLRAVWDWICTVLTDFKTWLQSKLLPRLPGVPFISCQRGYKGVWRGDGIMHTTCPCG
AQITGHVKNGSMRIVGPKTCSNTWCGTFPINAYTTGPCTPSPAPNYSRALWRVAAEEYVE
VKRVGDFHYVTGMTTDNLKCPCQVPAPEFFTEVDGVRLHRYAPACKPLLRDEVSFQVGLN
QYPVGSQLPCEP
>6597
SGSWLRAIWDWICTVLTDFKTWLQSKLLPRLPGVPFISCQRGYKGVWRGDGIMHTTCPCG
AQITGHVKNGSMRIVGPKTCSNTWCGTFPINAYTTGPCTPSPAPNYSRALWRVAAEEYVE
VKRVGDFHYVTGMTTDNLKCPCQVPAPEFFTEVDGVRLHRYAPACKPLLRDEVSFQVGLN
QYPVGSQLPCEP
>6588
SGSWLRAVWDWICTVLTDFKTWLQSKLLPRLPGVPFISCQRGYKGVWRGDGIMHTTCPCG
AQITGHVKNGSMRIVGPKTCSNTWCGTFPINAYTTGPCTPSPAPNYSRALWRVAAEEYVE
VKRVGDFHYVTGMTTDNLKCPCQVPAPEFFTEVDGVRLHRYAPACKPLLRDEVSFQVGLN
QYPVGSQLPCEP
>6583
SGSWLRAVWDWICTVLTDFKTWLQSKLLPRLPGVPFISCQRGYKGVWRGDGIMHTTCPCG
AQITGHVKNGSMRIVGPKTCSNTWCGTFPINAYTTGPCTPSPAPNYSRALWRVAAEEYVE
VKRVGDFHYVTGMTTDNLKCPCQVPAPEFFTEVDGVRLHRYAPACKPLLRDEVSFQVGLN
QYPVGSQLPCEP
>6600
SGSWLRAVWDWICTVLTDFKTWLQSKLLPRLPGVPFISCQRGYKGVWRGDGIMHTTCPCG
AQITGHVKNGSMRIVGPKTCSNMWCGTFPINAYTTGPCTPSPAPNYSRALWRVAAEEYVE
VKRVGDFHYVTGMTTDNLKCPCQVPAPEFFTEVDGVRLHRYAPACKPLLRDEVSFQVGLN
QYPVGSQLPCEP
>6599
SGSWLRAVWDWICTVLTDFKTWLQSKLLPRLPGVPFISCQRGYKGVWRGDGIMHTTCPCG
AQITGHVKNGSMRIVGPKTCSNTWCGTFPINAYTTGPCTPSPAPNYSRALWRVAAEEYVE
VKRVGDFHYVTGMTTDNLKCPCQVPAPEFFTEVDGVRLHRYAPACKPLLRDEVSFQVGLN
QYPVGSQLPCEP
>6598
SGSWLRAVWDWICTVLTDFKTWLQSKLLPRLPGVPFISCQRGYKGVWRGDGIMHTTCPCG
AQITGHVKNGSMRIVGPKTCSNTWCGTFPINAYTTGPCTPSPAPNYSRALWRVAAEEYVE
VKRVGDFHYVTGMTTDNLKCPCQVPAPEFFTEVDGVRLHRYAPACKPLLRDEVSFQVGLN
QYPVGSQLPCEP
>6582
SGSWLRAVWDWICTVLTDFKTWLQSKLLPRLPGVPFISCQRGYKGVWRGDGIMHTTCPCG
AQITGHVKNGSMRIVGPKTCSNTWCGTFPINAYTTGPCTPSPAPNYSRALWRVAAEEYVE
VKRVGDFHYVTGMTTDNLKCPCQVPAPEFFTEVDGVRLHRYAPACKPLLRDEVSFQVGLN
QYPVGSQLPCEP
>6602
SGSWLRAVWDWICTVLTDFKTWLQSKLLPRLPGVPFISCQRGYKGVWRGDGIMHTTCPCG
AQITGHVNNGSMRIVGPKTCSNTWCGTFPINAYTTGPCTPSPAPNYSRALWRVAAEEYVE
VKRVGDFHYVTGMTTDNLKCPCQVPAPEFFTEVDGVRLHRYAPACKPLLRDEVSFQVGLN
QYPVGSQLPCEP
>6601
SGSWLRAVWDWICTVLTDFKTWLQSKLLPRLPGVPFISCQRGYKGVWRGDGIMHTTCPCG
AQITGHVKNGSMRIVGPKTCSNTWCGTFPINAYTTGPCTPSPAPNYSRALWRVAAEEYVE
VKRVGDFHYVTGMTTDNLKCPCQVPAPEFFTEVDGVRLHRYAPACKPLLRDEVSFQVGLN
QYPVGSQLPCEP
>6581
SGSWLRAVWDWICTVLTDFKTWLQSKLLPRLPGVPFISCQRGYKGVWRGDGIMHTTCPCG
AQITGHVKNGSMRIVGPKTCSNTWCGTFPINAYTTGPCTPSPAPNYSRALWRVAAEEYVE
VKRVGDFHYVTGMTTDNLKCPCQVPAPEFFTEVDGVRLHRYAPACKPLLRDEVSFQVGLN
QYPVGSQLPCEP
>6580
SGSWLRAVWDWICTVLTDFKTWLQSKLLPRLPGVPFISCQRGYKGVWRGDGIMHTTCPCG
AQITGHVKNGSMRIVGPKTCSNTWCGTFPINAYTTGPCTPSPAPNYSRALWRVAAEEYVE
VKRVGDFHYVTGMTTDNLKCPCQVPAPEFFTEVDGVRLHRYAPACKPLLRDEVSFQVGLN
QYPVGSQLPCEP
>6613
SGSWLRAVWDWICTVLTDFKTWLQSKLLPRLPGIPFISCQHGYRGVWRGDGIMQTTCPCG
AQITGHVKNGSMRIVGPKTCSNTWHGTFPINAYTTGPCTPSPAPNYSRALWRVAAEEYVE
VTRVGDFHYVTGMTTDNVKCPCQVPAPEFFTEVDGVRLHRYAPACRPLLRDEVSFQVGLN
QYPVGSQLPCEP
>6612
SGSWLRAVWDWICTVLTDFKTWLQSKLLPRLPGIPFISCQRGYRGVWRGDGIMQTTCPCG
AQITGHVKNGSMRIVGPKTCSNTWHGTFPINAYTTGPCTPSPAPNYSRALWRVAAEEYVE
VTRVGDFHYVTGMTTDNVKCPCQVPAPEFFTEVDGVRLHRYAPACRPLLRDEVSFQVGLN
QYPVGSQLPCEP
>6614
SGSWLRAVWDWICTVLTDFKTWLQSKLLPRLPGIPFISCQRGYRGVWRGDGIMQTTCPCG
AQITGHVKNGSMRIVGPKTCSNTWHGTFPINAYTTGPCTPSPAPNYSRALWRVAAEEYVE
VTRVGDFHYVTGMTTDNVKCPCQVPAPEFFTEVDGVRLHRYAPACRPLLRDEVTFQVGLN
QYSVGSQLPCEP
>6611
SGSWLRAVWDWICTVLTDFKTWLQSKLLPRLPGIPFISCQRGYRGVWRGDGIMQTTCPCG
AQITGHVKNGSMRIVGPKTCSNTWHGTFPINAYTTGPCTPSPAPNYSRALWRVAAEEYVE
VTRVGDFHYVTGMTTDNVKCPCQVPAPEFFTEVDGVRLHRYAPACRPLLRDEVSFQVGLN
QYSVGSQLPCEP
>6610
SGSWLRAVWDWICTVLTDFKTWLQSKLLPRLPGIPFISCQRGYRGVWRGDGIMQTTCPCG
AQITGHVKNGSMRIVGPKTCSNTWHGTFPINAYTTGPCTPSPAPNYSRALWRVAAEEYVE
VTRVGDFHYVTGMTTDNVKCPCQVPAPEFFTEVDGVRLHRYAPACRPLLRDEVSFQVGLN
QYPVGSQLPCEP
>6609
SGSWLRAVWDWICTVLTDFKTWLQSKLLPRLPGIPFISCQRGYRGVWRGDGIMQTTCPCG
AQITGHVKNGSMRIVGPKTCSNTWHGTFPINAYTTGPCTPSPAPNYSRALWRVAAEEYVE
VTRVGDFHYVTGMTTDNVKCPCQVPAPEFFTEVDGVRLHRYAPACRPLLRDEVSFQVGLN
QYPVGSQLPCEP
>6608
SGSWLRAVWDWICTVLTDFKTWLQSKLLPRLPGIPFISCQRGYRGVWRGDGIMQTTCPCG
AQITGHVKNGSMRIVGPKTCSNTWHGTFPINAYTTGPCTPSPAPNYSRALWRVAAEEYVE
VTRVGDFHYVTGMTTDNVKCPCQVPAPEFFTEVDGVRLHRYAPACRPLLRDEVSFQVGLN
QYPVGSQLPCEP
>6616
SGSWLRAVWDWICTVLTDFKTWLQSKLLPRLPGIPFISCQRGYRGVWRGDGIMQTTCPCG
AQITGHVKNGSMRIVGPRTCSNTWHGTFPINAYTTGPCTPSPAPNYSRALWRVAAEEYVE
VTRVGDFHYVTGMTTDNVKCPCQVPAPEFFTEVDGVRLHRYAPACRPLLRDEVSFQVGLN
QYPVGSQLPCEP
>6615
SGSWLRAVWDWICTVLTDFKTWLQSKLLPRLPGIPFISCQRGYRGVWRGDGIMQTTCPCG
AQITGHVKNGSMRIVGPRTCSNTWHGTFPINAYTTGPCTPSPAPNYSRALWRVAAEEYVE
VTRVGDFHYVTGMTTDNVKCPCQVPAPEFFTEVDGVRLHRYAPACRPLLRDEVSFQVGLN
QYPVGSQLPCEP
>6607
SGSWLRAVWDWICTVLTDFKTWLQSKLLPRLPGIPFISCQRGYRGVWRGDGIMQTTCPCG
AQITGHVKNGSMRIVGPKTCSNTWHGTFPINAYTTGPCTPSPAPNYSRALWRVAAEEYVE
VTRVGDFHYVTGMTTDNVKCPCQVPAPEFFTEVDGVRLHRYAPACRPLLRDEVSFQVGLN
QYPVGSQLPCEP
>6619
SGPWLRAVWDWICTVLTDFKTWLQSKLLPRLPGIPFISCQRGYRGVWRGDGIMQTTCPCG
AQITGHVKNGSMRIVGPKTCSNTWHGTFPINAYTTGPCTPSPAPNYSRALWRVAAEEYVE
VTRVGDFHYVTGMTTDNVKCPCQVPAPEFFTEVDGVRLHRYAPACRPLLRDEVSFQVGLN
QYSVGSQLPCEP
>6618
SGSWLRAVWDWICTVLTDFKTWLQSKLLPRLPGIPFISCQRGYRGVWRGDGIMQTTCPCG
AQITGHVKNGSMRIVGPKTCSNTWHGTFPINAYTTGPCTPSPAPNYSRALWRVAAEEYVE
VTRVGDFHYVTGMTTDNVKCPCQVPAPEFFTEVDGVRLHRYAPACRPLLRDEVSFQVGLN
QYSVGSQLPCEP
>6621
SGSWLRAVWDWICTVLTDFKTWLQSKLLPRLPGIPFISCQRGYRGVWRGDGIMQTTCPCG
AQITGHVKNGSMRIVGPKTCSNTWHGTFPINAYTTGPCTPSPAPNYSRALWRVAAEEYVE
VTRVGDFHYVTGMTTDNVKCPCQVPAPEFFTEVDGVRLHRYAPACRPLLRDEVSFQVGLN
QYLVGSQLPCEP
>6620
SGSWLRAVWDWICTVLTDFKTWLQSKLLPRLPGIPFISCQRGYRGVWRGDGIMQTTCPCG
AQITGHVKNGSMRIVGPKTCSNTWHGTFPINAYTTGPCTPSPAPNYSRALWRVAAEEYVE
VTRVGDFHYVTGMTTDNVKCPCQVPAPEFFTEVDGVRLHRYAPACRPLLRDEVSFQVGLN
QYLVGSQLPCEP
>6617
SGSWLRAVWDWICTVLTDFKTWLQSKLLPRLPGIPFISCQRGYRGVWRGDGIMQTTCPCG
AQITGHVKNGSMRIVGPKTCSNTWHGTFPINAYTTGPCTPSPAPNYSRALWRVAAEEYVE
VTRVGDFHYVTGMTTDNVKCPCQVPAPEFFTEVDGVRLHRYAPACRPLLRDEVSFQVGLN
QYSVGSQLPCEP
>6606
SGSWLRAVWDWICTVLTDFKTWLQSKLLPRLPGIPFISCQRGYRGVWRGDGIMQTTCPCG
AQITGHVKNGSMRIVGPKTCSNTWHGTFPINAYTTGPCTPSPAPNYSRALWRVAAEEYVE
VTRVGDFHYVTGMTTDNVKCPCQVPAPEFFTEVDGVRLHRYAPACRPLLRDEVSFQVGLN
QYPVGSQLPCEP
>6605
SGSWLRAVWDWICTVLTDFKTWLQSKLLPRLPGIPFISCQRGYRGVWRGDGIMQTTCPCG
AQITGHVKNGSMRIVGPKTCSNTWHGTFPINAYTTGPCTPSPAPNYSRALWRVAAEEYVE
VTRVGDFHYVTGMTTDNVKCPCQVPAPEFFTEVDGVRLHRYAPACRPLLRDEVSFQVGLN
QYPVGSQLPCEP
>6622
SGSWLRAVWDWICTVLTDFKTWLQSKLLPRLPGIPFVSCQRGYRGVWRGDGIMQTTCPCG
AQITGHVKNGSMRIVGPKTCSNTWHGTFPINAYTTGPCTPSPAPNYSRALWRVAAEEYVE
VTRVGDFHYVTGMTTDNVKCPCQVPAPEFFTEVDGVRLHRYAPACRPLLRDEVSFQVGLN
QYAVGSQLPCEP
>6604
SGSWLRAVWDWICTVLTDFKTWLQSKLLPRLPGIPFISCQRGYRGVWRGDGIMQTTCPCG
AQITGHVKNGSMRIVGPKTCSNTWHGTFPINAYTTGPCTPSPAPNYSRALWRVAAEEYVE
VTRVGDFHYVTGMTTDNVKCPCQVPAPEFFTEVDGVRLHRYAPACRPLLRDEVSFQVGLN
QYAVGSQLPCEP
>6603
SGSWLRAVWDWICTVLTDFKTWLQSKLLPRLPGIPFISCQRGYRGVWRGDGIMQTTCPCG
AQITGHVKNGSMRIVGPKTCSNTWHGTFPINAYTTGPCTPSPAPNYSRALWRVAAEEYVE
VTRVGDFHYVTGMTTDNVKCPCQVPAPEFFTEVDGVRLHRYAPACRPLLRDEVSFQVGLN
QYPVGSQLPCEP
>6579
SGSWLRAVWDWICTVLTDFKTWLQSKLLPRLPGIPFISCQRGYRGVWRGDGIMQTTCPCG
AQITGHVKNGSMRIVGPKTCSNTWHGTFPINAYTTGPCTPSPAPNYSRALWRVAAEEYVE
VTRVGDFHYVTGMTTDNVKCPCQVPAPEFFTEVDGVRLHRYAPACRPLLRDEVSFQVGLN
QYPVGSQLPCEP
>6355
SGSWLRAVWDWICTVLADFKTWLQSKLLPRLPGVPFFSCQRGYKGVWRGDGIMQTTCPCG
AQITGHVKNGSMRIVGPKTCSNTWHGTFPINAYTTGPCTPSPAPNYSRALWRVAAEEYVE
VTRVGDFHYVTGMTTDNVKCPCQVPAPEFFTEVDGVRLHRYAPACKPLLRDEVSFQVGLN
QYPVGSQLPCEP
>6632
SGSWLRAVWDWICTVLSDFKTWLQSKLLPRLPGVPFFSCQRGYRGVWRGDGIMQTTCPCG
AQITGHVKNGSMKIVGPKACSNTWHGTFPINAYTTGPCTPSPAPNYSRALWRVAAEEYVE
VTRVGDFHYVTGMTTDNVKCPCQVPAPEFFTEVDGVRLHRYAPACKPLLRDEVSFQVGLH
QYLVGSQLPCEP
>6631
SGSWLRAVWDWICTVLSDFKTWLQSKLLPRLPGVPFFSCQRGYRGVWRGDGIMQTTCPCG
AQITGHVKNGSMKIVGPKACSNTWHGTFPINAYTTGPCTPSPAPNYSRALWRVAAEEYVE
VTRVGDFHYVTGMTTDNVKCPCQVPAPEFFTEVDGVRLHRYAPACKPLLRDEVSFQVGLH
QYLVGSQLPCEP
>6634
SGSWLRAVWDWICTVLSDFKTWLQSKLLPRLPGVPFFSCQRGYRGVWRGDGIMQTTCPCG
AQITGHVKNGSMKIVGPKTCSNTWHGTFPINAYTTGPCTPSPAPNYSRALWRVAAEEYVE
VTRVGDFHYVTGMTTDNVKCPCQVPAPEFFTEVDGVRLHRYAPACKPLLRDEVSFQVGLH
QYLVGSQLPCEP
>6633
SGSWLRAVWDWICTVLSDFKTWLQSKLLPRLPGVPFFSCQRGYRGVWRGDGIMQTTCPCG
AQITGHVKNGSMKIVGPKTCSNTWHGTFPINAYTTGPCTPSPAPNYSRALWRVAAEEYVE
VTRVGDFHYVTGMTTDNVKCPCQVPAPEFFTEVDGVRLHRYAPACKPLLRDEVSFQVGLH
QYLVGSQLPCEP
>6630
SGSWLRAVWDWICTVLSDFKTWLQSKLLPRLPGVPFFSCQRGYRGVWRGDGIMQTTCPCG
AQITGHVKNGSMKIVGPKTCSNTWHGTFPINAYTTGPCTPSPAPNYSRALWRVAAEEYVE
VTRVGDFHYVTGMTTDNVKCPCQVPAPEFFTEVDGVRLHRYAPACKPLLRDEVSFQVGLH
QYLVGSQLPCEP
>6629
SGSWLRAVWDWICTVLSDFKTWLQSKLLPRLPGVPFFSCQRGYRGVWRGDGIMQTTCPCG
AQITGHVKNGSMKIVGPKTCSNTWHGTFPINAYTTGPCTPSPAPNYSRALWRVAAEEYVE
VTRVGDFHYVTGMTTDNVKCPCQVPAPEFFTEVDGVRLHRYAPACKPLLRDEVSFQVGLH
QYLVGSQLPCEP
>6636
SGSWLRAVWDWICTVLSDFKTWLQSKLLPRLPGVPFFSCQRGYRGVWRGDGIMQTTCPCG
AQITGHVKNGSMKIVGPKTCSNTWHGTFPINAYTTGPRTPSPAPNYSRALWRVAAEEYVE
VTRVGDFHYVTGMTTDNVKCPCQVPAPEFFTEVDGVRLHRYAPACKPLLRDEVSFQVGLH
QYLVGSQLPCEP
>6639
SGSWLRAVWDWICTVLSDFKTWLQSKLLPRLPGVPFFSCQRGYRGVWRGDGIMQTTCPCG
AQITGHVKNGTMKIVGPKTCSNTWHGTFPINAYTTGPCTPSPAPNYSRALWRVAAEEYVE
VTRVGDFHYVTGMTTDNVKCPCQVPAPEFFTEVDGVRLHRYAPACKPLLRDEVSFQVGLH
QYLVGSQLPCEP
>6638
SGSWLRAVWDWICTVLSDFKTWLQSKLLPRLPGVPFFSCQRGYRGVWRGDGIMQTTCPCG
AQITGHVKNGTMKIVGPKTCSNTWHGTFPINAYTTGPCTPSPAPNYSRALWRVAAEEYVE
VTRVGDFHYVTGMTTDNVKCPCQVPAPEFFTEVDGVRLHRYAPACKPLLRDEVSFQVGLH
QYLVGSQLPCEP
>6637
SGSWLRAVWDWICTVLSDFKTWLQSKLLPRLPGVPFFSCQRGYRGVWRGDGIMQTTCPCG
AQITGHVKNGTMKIVGPKTCSNTWHGTFPINAYTTGPCTPSPAPNYSRALWRVAAEEYVE
VTRVGDFHYVTGMTTDNVKCPCQVPAPEFFTEVDGVRLHRYAPACKPLLRDEVSFQVGLH
QYLVGSQLPCEP
>6635
SGSWLRAVWDWICTVLSDFKTWLQSKLLPRLPGVPFFSCQRGYRGVWRGDGIMQTTCPCG
AQITGHVKNGSMKIVGPKTCSNTWHGTFPINAYTTGPCTPSPAPNYSRALWRVAAEEYVE
VTRVGDFHYVTGMTTDNVKCPCQVPAPEFFTEVDGVRLHRYAPACKPLLRDEVSFQVGLH
QYLVGSQLPCEP
>6628
SGSWLRAVWDWICTVLSDFKTWLQSKLLPRLPGVPFFSCQRGYRGVWRGDGIMQTTCPCG
AQITGHVKNGSMKIVGPKTCSNTWHGTFPINAYTTGPCTPSPAPNYSRALWRVAAEEYVE
VTRVGDFHYVTGMTTDNVKCPCQVPAPEFFTEVDGVRLHRYAPACKPLLRDEVSFQVGLH
QYLVGSQLPCEP
>6644
SGSWLRAVWDWICTVLSDFKTWLQSKLLPRLPGVPFFSCQRGYRGVWRGDGIMQTTCPCG
AQITGHVKNGSMKIVGPKTCSNTWHGTFPINAYTTGPCTPSPAPNYSRALWRVAAEEYVE
VTRVGDFHYVTGMTTDNVKCPCQVPAPEFFTEVDGVRLHRYAPACKPLLRDEVSFQVGLH
QYLVGSQLPCEP
>6643
SGSWLRDVWDWICTVLSDFKTWLQSKLLPRLPGVPFFSCQRGYRGVWRGDGIMQTTCPCG
AQITGHVKNGSMKIVGPKTCSNTWHGTFPINAYTTGPCTPSPAPNYSRALWRVAAEEYVE
VTRVGDFHYVTGMTTDNVKCPCQVPAPEFFTEVDGVRLHRYAPACKPLLRDEVSFQVGLH
QYLVGSQLPCEP
>6647
SGSWLRAVWDWICTVLSDFKTWLQSKLLPRLPGVPFFSCQRGYRGVWRGDGIMQTTCPCG
AQITGHVKNGSMKIVGPKACSNTWHGTFPINAYTTGPCTPSPAPNYSRALWRVAAEEYVE
VTRVGDFHYVTGMTTDNVKCPCQVPAPEFFTEVDGVRLHRYAPACRPLLRDEVSFQVGLH
QYLVGSQLPCEP
>6646
SGSWLRAVWDWICTVLSDFKTWLQSKLLPRLPGVPFFSCQRGYRGVWRGDGIMQTTCPCG
AQITGHVKNGSMKIVGPKACSNTWHGTFPINAYTTGPCTPSPAPNYSRALWRVAAEEYVE
VTRVGDFHYVTGMTTDNVKCPCQVPAPEFFTEVDGVRLHRYAPACRPLLRDEVSFQVGLH
QYLVGSQLPCEP
>6650
SGSWLRAVWVWICTVLSDFKTWLQSKLLPRLPGVPFFSCQRGYRGVWRGDGIMQTTCPCG
AQITGHVKNGSMKIVGPKTCSNTWHGTFPINAYTTGPCTPSPAPNYSRALWRVAAEEYVE
VTRVGDFHYVTGMTTDNVKCPCQVPAPEFFTEVDGVRLHRYAPACRPLLRDEVSFQGGLH
QYLVGSQLPCEP
>6649
SGSWLRAVWDWICTVLSDFKTWLQSKLLPRLPGVPFFSCQRGYRGVWRGDGIMQTTCPCG
AQITGHVKNGSMKIVGPKTCSNTWHGTFPINAYTTGPCTPSPAPNYSRALWRVAAEEYVE
VTRVGDFHYVTGMTTDNVKCPCQVPAPEFFTEVDGVRLHRYAPACRPLLRDEVSFQVGLH
QYLVGSQLPCEP
>6648
SGSWLRAVWDWICTVLSDFKTWLQSKLLPRLPGVPFFSCQRGYRGVWRGDGIMQTTCPCG
AQITGHVKNGSMKIVGPKTCSNTWHGTFPINAYTTGPCTPSPAPNYSRALWRVAAEEYVE
VTRVGDFHYVTGMTTDNVKCPCQVPAPEFFTEVDGVRLHRYAPACRPLLRDEVSFQVGLH
QYLVGSQLPCEP
>6645
SGSWLRAVWDWICTVLSDFKTWLQSKLLPRLPGVPFFSCQRGYRGVWRGDGIMQTTCPCG
AQITGHVKNGSMKIVGPKTCSNTWHGTFPINAYTTGPCTPSPAPNYSRALWRVAAEEYVE
VTRVGDFHYVTGMTTDNVKCPCQVPAPEFFTEVDGVRLHRYAPACRPLLRDEVSFQVGLH
QYLVGSQLPCEP
>6642
SGSWLRAVWDWICTVLSDFKTWLQSKLLPRLPGVPFFSCQRGYRGVWRGDGIMQTTCPCG
AQITGHVKNGSMKIVGPKTCSNTWHGTFPINAYTTGPCTPSPAPNYSRALWRVAAEEYVE
VTRVGDFHYVTGMTTDNVKCPCQVPAPEFFTEVDGVRLHRYAPACKPLLRDEVSFQVGLH
QYLVGSQLPCEP
>6641
SGSWLRAVWDWICTVLSDFKTWLQSKLLPRLPGVPFFSCQRGYRGVWRGDGIMQTTCPCG
AQITGHVKNGSMKIVGPKTCSNTWHGTFPINAYTTGPCTPSPAPNYSRALWRVAAEEYVE
VTRVGDFHYVTGMTTDNVKCPCQVPAPEFFTEVDGVRLHRYAPACKPLLRDEVSFQVGLH
QYLVGSQLPCEP
>6640
SGSWLRAVWDWICTVLSDFKTWLQSKLLPRLPGVPFFSCQRGYRGVWRGDGIMQTTCPCG
AQITGHVKNGSMKIVGPKTCSNTWHGTFPINAYTTGPCTPSPAPNYSRALWRVAAEEYVE
VTRVGDFHYVTGMTTDNVKCPCQVPAPEFFTEVDGVRLHRYAPACKPLLRDEVSFQVGLH
QYLVGSQLPCEP
>6627
SGSWLRAVWDWICTVLSDFKTWLQSKLLPRLPGVPFFSCQRGYRGVWRGDGIMQTTCPCG
AQITGHVKNGSMKIVGPKTCSNTWHGTFPINAYTTGPCTPSPAPNYSRALWRVAAEEYVE
VTRVGDFHYVTGMTTDNVKCPCQVPAPEFFTEVDGVRLHRYAPACKPLLRDEVSFQVGLH
QYLVGSQLPCEP
>6626
SGSWLRAVWDWICTVLSDFKTWLQSKLLPRLPGVPFFSCQRGYRGVWRGDGIMQTTCPCG
AQITGHVKNGSMKIVGPKTCSNTWHGTFPINAYTTGPCTPSPAPNYSRALWRVAAEEYVE
VTRVGDFHYVTGMTTDNVKCPCQVPAPEFFTEVDGVRLHRYAPACKPLLRDEVSFQVGLH
QYLVGSQLPCEP
>6657
SGSWLRAVWDWICTVLTDFKTWLQSKLLPRLPGVPFFSCQRGYRGVWRGDGIMHTTCPCG
AQITGHVKNGSMRIVGPKTCSNTWYGAFPINAYTTGPCTPSPAPNYSRALWRVAAEEYVE
VTRVGDFHYVTGMTTDNVKCPCQVPALEFFTEVDGVRLHRYAPACKPLLRDEVSFQVGLN
QYPVGSQLPCEP
>6659
SGSWLRAVWDWICTVLADFKTWLQSKLLPRLPGVPFFSCQRGYRGVWRGDGIMHTTCPCG
AQITGHVKNGSMRIVGPKTCSNTWYGAFPINAYTTGPCTPSPAPNYSRALWRVAAEEYVE
VTRVGDFHYVTGMTTDNVKCPCQVPAPEFFTEVDGVRLHRYAPACKPLLRDEVPFQVGLN
QYPVGSQLPCEP
>6658
SGSWLRAVWDWICTVLTDFKTWLQSKLLPRLPGVPFFSCQRGYRGVWRGDGIMHTTCPCG
AQITGHVKNGSMRIVGPKTCSNTWYGAFPINAYTTGPCTPSPAPNYSRALWRVAAEEYVE
VTRVGDFHYVTGMTTDNVKCPCQVPAPEFFTEVDGVRLHRYAPACKPLLRDEVSFQVGLN
QYPVGSQLPCEP
>6656
SGSWLRAVWDWICTVLTDFKTWLQSKLLPRLPGVPFFSCQRGYRGVWRGDGIMHTTCPCG
AQITGHVKNGSMRIVGPKTCSNTWYGAFPINAYTTGPCTPSPAPNYSRALWRVAAEEYVE
VTRVGDFHYVTGMTTDNVKCPCQVPAPEFFTEVDGVRLHRYAPACKPLLRDEVSFQVGLN
QYPVGSQLPCEP
>6655
SGSWLRAVWDWICTVLTDFKTWLQSKLLPRLPGVPFFSCQRGYRGVWRGDGIMHTTCPCG
AQITGHVKNGSMRIVGPKTCSNTWYGAFPINAYTTGPCTPSPAPNYSRALWRVAAEEYVE
VTRVGDFHYVTGMTTDNVKCPCQVPAPEFFTEVDGVRLHRYAPACKPLLRDEVSFQVGLN
QYPVGSQLPCEP
>6654
SGSWLRAVWDWICTVLTDFKTWLQSKLLPRLPGVPFFSCQRGYRGVWRGDGIMHTTCPCG
AQITGHVKNGSMRIVGPKTCSNTWYGAFPINAYTTGPCTPSPAPNYSRALWRVAAEEYVE
VTRVGDFHYVTGMTTDNVKCPCQVPAPEFFTEVDGVRLHRYAPACKPLLRDEVSFQVGLN
QYPVGSQLPCEP
>6661
SGSWLRAVWDWIRTVLTDFKTWLQSKLLPRLPGVPFFSCQRGYRGVWRGDGIMHTTCPCG
TQITGHVKNGSMRIVGPKTCSNTWYGTFPINAYTTGPCTPSPAPNYSRALWRVAAEEYVE
VTRVGDFHYVTGMTTDNVKCPCQVPAPEFFTEVDGVRLHRYAPACKPLLRDEVSFQVGLN
QYPVGSQLPCEP
>6660
SGSWLRAVWDWICTVLTDFKTWLQSKLLPRLPGVPFFSCQRGYRGVWRGDGIMHTTCPCG
TQITGHVKNGSMRIVGPKTCSNTWYGTFPINAYTTGPCTPSPAPNYSRALWRVAAEEYVE
VTRVGDFHYVTGMTTDNVKCPCQVPAPEFFTEVDGVRLHRYAPACKPLLRDEVSFQVGLN
QYPVGSQLPCEP
>6653
SGSWLRAVWDWICTVLTDFKTWLQSKLLPRLPGVPFFSCQRGYRGVWRGDGIMHTTCPCG
AQITGHVKNGSMRIVGPKTCSNTWYGTFPINAYTTGPCTPSPAPNYSRALWRVAAEEYVE
VTRVGDFHYVTGMTTDNVKCPCQVPAPEFFTEVDGVRLHRYAPACKPLLRDEVSFQVGLN
QYPVGSQLPCEP
>6666
SGSWLRAVWDWICTVLTDFKTWLQSKLLPRLPGVPFFSCQRGYRGVWRGDGIMHTTCPCG
AQITGHVKNGSMRIVGPKTCSNTWYGTFPINAYTTGPCTPSPAPNYSRALWRVAAEEYVE
VTRVGDFHYVTGMTTDNVKCPCQVPAPEFFTEVDGVRLHRYAPACKPLLRDEVSFQVGLN
QYPVGSQLPCEP
>6670
SGSWLRAVWDWICTVLTDFKTWLQSKLLPRLPGVPFFSCQRGYRGVWRGDGIMHTTCPCG
AQITGHVKNGSMRIVGPKTCSNTWYGTFPINAYTTGPCTPSPAPNYSRALWRVAAEEYVE
VTRVGDFHYVTGMTTDNVKCPCQVPALEFFTEVDGVRLHRYAPACKPLLRDEVSFQVGLN
QYLVGSQLPCEP
>6669
SGSWLRAVWDWICTVLTDFKTWLQSKLLPRLPGVPFFSCQRGYRGVWRGDGIMHTTCPCG
AQITGHVKNGSMRIVGPKTCSNTWYGTFPINAYTTGPCTPSPAPNYSRALWRVAAEEYVE
VTRVGDFHYVTGMTTDNVKCPCQVPAPEFFTEVDGVRLHRYAPACKPLLRDEVSFQVGLN
QYPVGSQLPCEP
>6668
SGSWLRAVWDWICTVLTDFKTWLQSKLLPRLPGVPFFSCQRGYRGVWRGDGIMHTTCPCG
AQITGHVKNGSMRIVGPKTCSNTWYGTFPINAYTTGPCTPSPAPNYSRALWRVAAEEYVE
VTRVGDFHYVTGMTTDNVKCPCQVPAPEFFTEVDGVRLHRYAPACKPLLRDEVSFQVGLN
QYPVGSQLPCEP
>6667
SGSWLRAVWDWICTVLTDFKTWLQSKLLPRLPGVPFFSCQRGYRGVWRGDGIMHTTCPCG
AQITGHVKNGSMRIVGPKTCSNTWYGTFPINAYTTGPCTPSPAPNYSRALWRVAAEEYVE
VTRVGDFHYVTGMTTDNVKCPCQVPAPEFFTEVDGVRLHRYAPACKPLLRDEVSFQVGLN
QYPVGSQLPCEP
>6665
SGSWLRAVWDWICTVLTDFKTWLQSKLLPRLPGVPFFSCQRGYRGVWRGDGIMHTTCPCG
AQITGHVKNGSMRIVGPKTCSNTWYGTFPINAYTTGPCTPSPAPNYSRALWRVAAEEYVE
VTRVGDFHYVTGMTTDNVKCPCQVPAPEFFTEVDGVRLHRYAPACKPLLRDEVSFQVGLN
QYPVGSQLPCEP
>6672
SGSWLRAVWDWICTVLTDFKTWLQSKLLPRLPGVPFFSCQRGYRGVWRGDGIMHTTCPCG
AQITGHVKNGSMRIVGPKTCSNTWYGTFPINAYTTGPCTPSPAPNYSRALWRVAAEEYVE
VTRVGDFHYVTGMTTDNVKCPCQVPAPEFFTEVDGVRLHRYAPACKPLLRDEVSFQVGLN
QYPVGSQLPCEP
>6676
SGSWLRAVWDWICTVLTDFKTWLQSKLLPRLPGVPFFSCQRGYRGVWRGDGIMHTTCPCG
AQITGHVKNGSMRIVGPKTCSNTWYGTFPINAYTTGPCTPSPAPNYSRALWRVAAEEYVE
VTRVGDFHYVTGMTTDNVKCPCQVPAPEFFTEVDGVRLHRYAPACKPLLRDEVSFQVGLN
QYPVGSQLPCEP
>6675
SGSWLRAVWDWICTVLTDFKTWLQSKLLPRLPGVPFFSCQRGYRGVWRGDGIMHTTCPCG
AQITGHVKNGSMRIVGPKTCSNTWYGTFPINAYTTGPCTPSPAPNYSRALWRVAAEEYVE
VTRVGDFHYVTGMTTDNVKCPCQVPAPEFFTEVDGVRLHRYAPACKPLLRDEVSFQVGLN
QYPVGSQLPCEP
>6674
SGSWLRAVWDWICTVLTDFKTWLQSKLLPRLPGVPFFSCQRGYRGVWRGDGIMHTTCPCG
AQITGHVKNGSMRIVGPKTCSNTWYGTFPINAYTTGPCTPSPAPNYSRALWRVAAEEYVE
VTRVGDFHYVTGMTTDNVKCPCQVPAPEFFTEVDGVRLHRYAPACKPLLRDEVSFQVGLN
QYPVGSQLPCEP
>6673
SGSWLRAVWDWICTVLTDFKTWLQSKLLPRLPGVPFFSCQRGYRGVWRGDGIMHTTCPCG
AQITGHVKNGSMRIVGPKTCSNTWYGTFPINAYTTGPCTPSPAPNYSRALWRVAAEEYVE
VTRVGDFHYVTGMTTDNVKCPCQVPAPEFFTEVDGVRLHRYAPACKPLLRDEVSFQVGLN
QYPVGSQLPCEP
>6671
SGSWLRAVWDWICTVLTDFKTWLQSKLLPRLPGVPFFSCQRGYRGVWRGDGIMHTTCPCG
AQITGHVKNGSMRIVGPKTCSNTWYGTFPINAYTTGPCTPSPAPNYSRALWRVAAEEYVE
VTRVGDFHYVTGMTTDNVKCPCQVPAPEFFTEVDGVRLHRYAPACKPLLRDEVSFQVGLN
QYPVGSQLPCEP
>6664
SGSWLRAVWDWICTVLTDFKTWLQSKLLPRLPGVPFFSCQRGYRGVWRGDGIMHTTCPCG
AQITGHVKNGSMRIVGPKTCSNTWYGTFPINAYTTGPCTPSPAPNYSRALWRVAAEEYVE
VTRVGDFHYVTGMTTDNVKCPCQVPAPEFFTEVDGVRLHRYAPACKPLLRDEVSFQVGLN
QYPVGSQLPCEP
>6678
SGSWLRAVWDWICTVLTDFKTWLQSKLLPRLPGVPFFSCQRGYRGVWRGDGIMHTTCPCG
AQITGHVKNGSMRIVGPKTCSNTWYGTFPINAYTTGPCTPSPAPNYSRALWRVAAEEYVE
VTRVGDFHYVTGMTTDNVKCPCQVPAPEFFTEVDGVRLHRYAPACKPLLRDEVSFQVGLN
QYPVGSQLPCEP
>6677
SGSWLRAVWDWICTVLTDFKTWLQSKLLPRLPGVPFFSCQRGYRGVWRGDGIMHTTCPCG
AQITGHVKNGSMRIVGPKTCSNTWYGTFPINAYTTGPCTPSPAPNYSRALWRVAAEEYVE
VTRVGDFHYVTGMTTDNVKCPCQVPAPEFFTEVDGVRLHRYAPACKPLLRDEVSFQVGLN
QYPVGSQLPCEP
>6663
SGSWLRAVWDWICTVLTDFKTWLQSKLLPRLPGVPFFSCQRGYRGVWRGDGIMHTTCPCG
AQITGHVKNGSMRIVGPKTCSNTWYGTFPINAYTTGPCTPSPAPNYSRALWRVAAEEYVE
VTRVGDFHYVTGMTTDNVKCPCQVPAPEFFTEVDGVRLHRYAPACKPLLRDEVSFQVGLN
QYPVGSQLPCEP
>6662
SGSWLRAVWDWICTVLTDFKTWLQSKLLPRLPGVPFFSCQRGYRGVWRGDGIMHTTCPCG
AQITGHVKNGSMRIVGPKTCSNTWYGTFPINAYTTGPCTPSPAPNYSRALWRVAAEEYVE
VTRVGDFHYVTGMTTDNVKCPCQVPAPEFFTEVDGVRLHRYAPACKPLLRDEVSFQVGLN
QYPVGSQLPCEP
>6652
SGSWLRAVWDWICTVLTDFKTWLQSKLLPRLPGVPFFSCQRGYRGVWRGDGIMHTTCPCG
AQITGHVKNGSMRIVGPKTCSNTWYGTFPINAYTTGPCTPSPAPNYSRALWRVAAEEYVE
VTRVGDFHYVTGMTTDNVKCPCQVPAPEFFTEVDGVRLHRYAPACKPLLRDEVSFQVGLN
QYPVGSQLPCEP
>6651
SGSWLRAVWDWICTVLTDFKTWLQSKLLPRLPGVPFFSCQRGYRGVWRGDGIMHTTCPCG
AQITGHVKNGSMRIVGPKTCSNTWYGTFPINAYTTGPCTPSPAPNYSRALWRVAAEEYVE
VTRVGDFHYVTGMTTDNVKCPCQVPAPEFFTEVDGVRLHRYAPACKPLLRDEVSFQVGLN
QYPVGSQLPCEP
>6625
SGSWLRAVWDWICTVLTDFKTWLQSKLLPRLPGVPFFSCQRGYRGVWRGDGIMHTTCPCG
AQITGHVKNGSMRIVGPKTCSNTWYGTFPINAYTTGPCTPSPAPNYSRALWRVAAEEYVE
VTRVGDFHYVTGMTTDNVKCPCQVPAPEFFTEVDGVRLHRYAPACKPLLRDEVSFQVGLN
QYPVGSQLPCEP
>6682
SGSWLRDVWDWICTVLSDFKTWLQSRLLPRLPGVPFFSCQRGYKGVWRGDGIMQTTCPCG
AQITGHVKNGSMRIVGPKTCSNTWHGTFPINAYTTGPCTPSPAPNYCKALWRVAAEEYVE
VTRVGDFHYVTGMTTDNIKCPCQVPAPEFFTEVDGVRLHRYAPACKPLLREEVSFQVGLN
QYLVGSQLPCEP
>6681
SGSWLRAVWDWICTVLSDFKTWLQSRLLPRLPGVPFFSCQRGYKGVWRGDGIMQTTCPCG
AQITGHVKNGSMRIVGPKTCSNTWHGTFPINAYTTGPCTPSPAPNYCKALWRVAAEEYVE
VTRVGDFHYVTGMTTDNIKCPCQVPAPEFFTEVDGVRLHRYAPACKPLLREEVSFQVGLN
QYLVGSQLPCEP
>6680
SGSWLRAVWDWICTVLSDFKTWLQSRILPRLPGVPFFSCQRGYKGVWRGDGIMQTTCSCG
AQITGHVKNGSMRIVGPKTCSNTWHGTFPINAYTTGPCTPSPAPNYCKALWRVAAEEYVE
VTRVGDFHYVTGMTTDNIKCPCQVPAPEFFTEVDGVRLHRYAPACKPLLREEVSFQVGLN
QYLVGSQLPCEP
>6679
SGSWLRAVWDWICTVLTDFKTWLQSRLLPRLPGVPFFSCQRGYKGVWRGDGIMQTTCPCG
AQITGHVKNGSMRIVGPKTCSNTWHGTFPINAYTTGPCTPSPAPNYCKALWRVAAEEYVE
VTRVGDFHYVTGMTTDNVKCPCQVPAPEFFTEVDGVRLHRYAPACKPLLREEVSFQVGLN
QYLVGSQLPCEP
>6624
SGSWLRAVWDWICTVLTDFKTWLQSKLLPRLPGVPFFSCQRGYRGVWRGDGIMQTTCPCG
AQITGHVKNGSMRIVGPKTCSNTWHGTFPINAYTTGPCTPSPAPNYSRALWRVAAEEYVE
VTRVGDFHYVTGMTTDNVKCPCQVPAPEFFTEVDGVRLHRYAPACKPLLRDEVSFQVGLN
QYLVGSQLPCEP
>6687
SGSWLRAVWDWICTVLTDFKTWLQSKLLPRLPGVPFLSCQRGYKGVWRGDGVMHTTCPCG
AQITGHVKNGSMRIVGPKTCSNTWHGTFPINAYTTGSCTPSPAPNYSRALWRVAAEEYVE
VTRVGDFHYVTGMTTDNVKCPCQVPAPEFFTEVDGVRLHRYAPACKPLLREEVSFQVGLN
QYLVGSQLPCEP
>6686
SGSWLRAVWDWICTVLTDFKTWLQSKLLPRLPGVPFLSCQRGYKGVWRGDGVMHTTCPCG
AQITGHVKNGSMRIVGPKTCSNTWHGTFPINAYTTGSCTPSPAPNYSRALWRVAAEEYVE
VTRVGDFHYVTGMTTDNVKCPCQVPAPEFFTEVDGVRLHRYAPACKPLLREEVSFQVGLN
QYLVGSQLPCEP
>6688
SGSWLRAVWDWICTVLTDFKTWLQSKLLPRLPGVPFLSCQRGYKGVWRRDGVMHTTCPCG
AQITGHVKNGSMRIVGPKTCSNTWHGTFPINAYTTGSCTPSPAPNYSRALWRVAAEEYVE
VTRVGDFHYVTGMTTDNVKCPCQVPAPEFFTEVDGVRLHRYAPACKPLLREEVSFQVGLN
QYLVGSQLPCEP
>6685
SGSWLRAVWDWICTVLTDFKTWLQSKLLPRLPGVPFLSCQRGYKGVWRGDGVMHTTCPCG
AQITGHVKNGSMRIVGPKTCSNTWHGTFPINAYTTGSCTPSPAPNYSRALWRVAAEEYVE
VTRVGDFHYVTGMTTDNVKCPCQVPAPEFFTEVDGVRLHRYAPACKPLLREEVSFQVGLN
QYLVGSQLPCEP
>6692
SGSWLRAVWDWICTVLTDFKTWLQSKLLPRLPGVPFLSCQRGYKGVWRGDGVMHTTCPCG
AQITGHVKNGSMRIVGPKTCSNTWHGTFPINAYTTGSCTPSPAPNYSRALWRVAAEEYVE
VTRVGDFHYVTGMTTDNVKCPCQVPAPEFFTEVDGVRLHRYAPACKPLLREEVSFQVGLN
QYLVGSQLPCEP
>6691
SGSWLRAVWDWICTVLTDFKTWLQSKLLPRLPGVPFLSCQRGYKGVWRGDGVMHTTCPCG
AQITGHVKNGSMRIVGPKTCSNTWHGTFPINAYTTGSCTPSPAPNYSRALWRVAAEEYVE
VTRVGDFHYVTGMTTDNVKCPCQVPAPEFFTEVDGVRLHRYAPACKPLLREEVSFQVGLN
QYLVGSQLPCEP
>6690
SGSWLRAVWDWICTVLTDFKTWLQSKLLPRLPGVPFLSCQRGYKGVWRGDGVMHTTCPCG
AQITGHVKNGSMRIVGPKTCSNTWHGTFPINAYTTGSCTPSPAPNYSRALWRVAAEEYVE
VTRVGDFHYVTGMTTDNVKCPCQVPAPEFFTEVDGVRLHRYAPACKSLLREEVSFQVGLN
QYLVGSQLPCEP
>6698
SGSWLRAVWDWICTVLTDFKTWLQSKLLPRLPGVPFLSCQRGYKGVWRGDGVMHTTCPCG
AQITGHVKNGSMRIVGPKTCSNTWHGTFPINAYTTGSCTPSPAPNYSRALWRVAAEEYVE
VTRVGDFHYVTGMTTDNVKCPCQVPAPEFFTEVDGVRLYRYAPACKPLLREEVSFQVGLN
QYLVGSQLPCEP
>6700
SGSWLRAVWDWICTVLTDFKTWLQSKLLPRLPGVPFLSCQRGYKGVWRGDGVMHTTCPCG
AQITGHVKNGSMRIVGPKTCSNTWHGTFPINAYTTGSCTPSPAPNYSRALWRVAAEEYVE
VTRVGDFHYVTGMTTDNVKCPCQVPAPEFFTEVDGVRLHRYAPACKPLLREEVSFQVGLN
QYLVGSQLPCEP
>6699
SGSWLRAVWDWICTVLTDFKTWLQSKLLPRLPGVPFLSCQRGYKGVWRGDGVMHTTCPCG
AQITGHVKNGSMRIVGPKTCSNTWHGTFPINAYTTGSCTPSPAPNYSRALWRVAAEEYVE
VTRVGDFHYVTGMTTDNVKCPCQVPAPEFFTEVDGVRLHRYAPACKPLLREEVSFQVGLN
QYLVGSQLPCEP
>6697
SGSWLRAVWDWICTVLTDFKTWLQSKLLPRLPGVPFLSCQRGYKGVWRGDGVMHTTCPCG
AQITGHVKNGSMRIVGPKTCSNTWHGTFPINAYTTGSCTPSPAPNYSRALWRVAAEEYVE
VTRVGDFHYVTGMTTDNVKCPCQVPAPEFFTEVDGVRLHRYAPACKPLLREEVSFQVGLN
QYLVGSQLPCEP
>6703
SGSWLRAVWDWICTVLTDFKTWLQSKLLPRLPGVPFLSCQRGYKGVWRGDGVMHTTCPCG
AQITGHVKNGSMRIVGPKTCSNTWHGTFPINAYTTGSCTPSPAPNYSRALWRVAAEEYVE
VTRVGDFHYVTGMTTDNVKCPCQVPAPEFFTEVDGVRLHRYAPACKPLLREEVSFQVGLN
QYLVGSQLPCEP
>6704
SGSWLRAVWDWICTVLTDFKTWLQSKLLPRLPGVPFLSCQRGYKGVWRGDGVMHTTCPCG
AQITGHVKNGSMRIVGPKTCSNTWHGTFPINAYTTGSCTPSPAPNYSRALWRVAAEEYVE
VTRVGDFHYVTGMTTDNVKCPCQVPAPEFFTEVDGVRLHRYAPACKPLLREEVSFQVGLN
QYLVGSQLPCEP
>6702
SGSWLRAVWDWICTVLTDFKTWLQSKLLPRLPGVPFLSCQRGYKGVWRGDGVMHTTCPCG
AQITGHVKNGSMRIVGPKTCSNTWHGTFPINAYTTGSCTPSPAPNYSRALWRVAAEEYVE
VTRVGDFHYVTGMTTDNVKCPCQVPAPEFFTEVDGVRLHRYAPACKPLLREEVSFQVGLN
QYLVGSQLPCEP
>6706
SGSWLRAVWDWICTVLTDFKTWLQSKLLPRLPGVPFLSCQRGYKGVWRGDGVMHTTCPCG
AQITGHVKNGSMRIIEPKTCSNTWHGTFPINAYTTGFCTPSPAPNYSRALWRVAAEEYVE
VTRVVDFHYVTGMTTDNVKCPCQVPAPEFFTEVDGVRLHRYAPACKPLLREEVSFQVGLN
QYLVGSQLPCEP
>6708
SGSWLRAVWDWICTVLTDFKTWLQSKLLPRLPGVPFLSCQRGYKGVWRGDGVMHTTCPCG
AQITGHVKNGSMRIVGPKTCSNTWHGTFPINAYTTGSCTPSPAPNYSRALWRVAAEEYVE
VTRVGDFHYVTGMTTDNVKCPCQVPAPEFFTEVDGVRLHRYAPACKPLLREEVSFQVGLN
QYLVGSQLPCEP
>6707
SGSWLRAVWDWICTVLTDFKTWLQSKLLPRLPGVPFLSCQRGYKGVWRGDGVMHTTCPCG
AQITGHVKNGSMRIVGPKTCSNTWHGTFPINAYTTGSCTPSPAPNYSRALWRVAAEEYVE
VTRVGDFHYVTGMTTDNVKCPCQVPAPEFFTEVDGVRLHRYAPACKPLLREEVSFQVGLN
QYLVGSQLPCEP
>6705
SGSWLRAVWDWICTVLTDFKTWLQSKLLPRLPGVPFLSCQRGYKGVWRGDGVMHTTCPCG
AQITGHVKNGSMRIVGPKTCSNTWHGTFPINAYTTGSCTPSPAPNYSRALWRVAAEEYVE
VTRVGDFHYVTGMTTDNVKCPCQVPAPEFFTEVDGVRLHRYAPACKPLLREEVSFQVGLN
QYLVGSQLPCEP
>6701
SGSWLRAVWDWICTVLTDFKTWLQSKLLPRLPGVPFLSCQRGYKGVWRGDGVMHTTCPCG
AQITGHVKNGSMRIVGPKTCSNTWHGTFPINAYTTGSCTPSPAPNYSRALWRVAAEEYVE
VTRVGDFHYVTGMTTDNVKCPCQVPAPEFFTEVDGVRLHRYAPACKPLLREEVSFQVGLN
QYLVGSQLPCEP
>6696
SGSWLRAVWDWICTVLTDFKTWLQSKLLPRLPGVPFLSCQRGYKGVWRGDGVMHTTCPCG
AQITGHVKNGSMRIVGPKTCSNTWHGTFPINAYTTGSCTPSPAPNYSRALWRVAAEEYVE
VTRVGDFHYVTGMTTDNVKCPCQVPAPEFFTEVDGVRLHRYAPACKPLLREEVSFQVGLN
QYLVGSQLPCEP
>6695
SGSWLRAVWDWICTVLTDFKTWLQSKLLPRLPGVPFLSCQRGYKGVWRGDGVMHTTCPCG
AQITGHVKNGSMRIVGPKTCSNTWHGTFPINAYTTGSCTPSPAPNYSRALWRVAAEEYVE
VTRVGDFHYVTGMTTDNVKCPCQVPAPEFFTEVDGVRLHRYAPACKPLLREEVSFQVGLN
QYLVGSQLPCEP
>6709
SGSWLRAVWDWICTVLTDFKTWLQSKLLPRLPGVPFLSCQRGYKGVWRGDGVMHTTCPCG
AQITGHVKNGSMRIVGPKTCSNTWHGTFPINAYTTGSCTPSPAPNYSRALWRVAAEEYVE
VTRVGDFHYVTGMTTDNVKCPCQVPAPEFFTEVDGVRLHRYAPACKPLLREEVSFQVGLN
QYLVGSQLPCEP
>6694
SGSWLRAVWDWICTVLTDFKTWLQSKLLPRLPGVPFLSCQRGYKGVWRGDGVMHTTCPCG
AQITGHVKNGSMRIVGPKTCSNTWHGTFPINAYTTGSCTPSPAPNYSRALWRVAAEEYVE
VTRVGDFHYVTGMTTDNVKCPCQVPAPEFFTEVDGVRLHRYAPACKPLLREEVSFQVGLN
QYLVGSQLPCEP
>6693
SGSWLRAVWDWICTVLTDFKTWLQSKLLPRLPGVPFLSCQRGYKGVWRGDGVMHTTCPCG
AQITGHVKNGSMRIVGPKTCSNTWHGTFPINAYTTGSCTPSPAPNYSRALWRVAAEEYVE
VTRVGDFHYVTGMTTDNVKCPCQVPAPEFFTEVDGVRLHRYAPACKPLLREEVSFQVGLN
QYLVGSQLPCEP
>6689
SGSWLRAVWDWICTVLTDFKTWLQSKLLPRLPGVPFLSCQRGYKGVWRGDGVMHTTCPCG
AQITGHVKNGSMRIVGPKTCSNTWHGTFPINAYTTGSCTPSPAPNYSRALWRVAAEEYVE
VTRVGDFHYVTGMTTDNVKCPCQVPAPEFFTEVDGVRLHRYAPACKPLLREEVSFQVGLN
QYLVGSQLPCEP
>6684
SGSWLRAVWDWICTVLTDFKTWLQSKLLPRLPGVPFLSCQRGYKGVWRGDGVMHTTCPCG
AQITGHVKNGSMRIVGPKTCSNTWHGTFPINAYTTGSCTPSPAPNYSRALWRVAAEEYVE
VTRVGDFHYVTGMTTDNVKCPCQVPAPEFFTEVDGVRLHRYAPACKPLLREEVSFQVGLN
QYLVGSQLPCEP
>6713
SGSWLRAVWDWICTVLADFKTWLQSKLLPRLPGVPFFSCQRGYKGVWRGDGIMQTTCPCG
AQITGHVKNGSMRIAGPKTCSNTWHGTFPINAYTTGPCTPSPAPNYFRALWRVAAEEYVE
VTRVGDFHYVTGMTTDNVKCPCQVPAPEFFTEVDGVRLHRYAPACKPLLRDEVSFQVGLN
QYLVGSQLPCEP
>6716
SGSWLRAVWDWICTVLADFKTWLQSKLLPRLPGVPFFSCQRGYKGVWRGDGIMQTTCPCG
AQITGHVKNGSMRIAGPKTCSNTWHGTFPINAYTTGPCTPSPAPNYSRALWRVAAEEYVE
VTRVGDFHYVTGMTTDNVKCPCQVPAPEFFTEVDGVRLHRYAPACKPLLRDEVSFQVGLN
QYLVGSQLPCEP
>6715
SGSWLRAVWDWICTVLADFKTWLQSKLLPRLPGVPFFSCQRGYKGVWRGDGIMQTTCPCG
AQITGHVKNGSMRIAGPKTCSNTWHGTFPINAYTTGPCTPSPAPNYSRALWRVAAEEYVE
VTRVGDFHYVTGMTTDNVKCPCQVPAPEFFTEVDGVRLHRYAPACKPLLRDEVSFQVGLN
QYLVGSQLPCEP
>6718
SGSWLRAVWDWICTVLADFKTWLQSKLLPRLPGVPFFSCQRGYKGVWRGDGIMQATCPCG
AQITGHVKNGSMRIAGPKTCSNTWHGTFPINAYTTGPCTPSPAPNYSRALWRVAAEEYVE
VTRVGDFHYVTGMTTDNVKCPCQVPAPEFFTEVDGVRLHRYAPACKPLLRGEVSFQVGLD
QYLVGSQLPCEP
>6717
SGSWLRAVWDWICTVLADFKTWLQSKLLPRLPGVPFFSCQRGYKGVWRGDGIMQTTCPCG
AQITGHVKNGSMRIAGPKTCSNTWHGTFPINAYTTGPCTPSPAPNYSRALWRVAAEEYVE
VTRVGDFHYVTGMTTDNVKCPCQVPAPEFFTEVDGVRLHRYAPACKPLLRDEVSFQVGLN
QYLVGSQLPCEP
>6714
SGSWLRAVWDWICTVLADFKTWLQSKLLPRLPGVPFFSCQRGYKGVWRGDGIMQTTCPCG
AQITGHVKNGSMRIAGPKTCSNTWHGTFPINAYTTGPCTPSPAPNYSRALWRVAAEEYVE
VTRVGDFHYVTGMTTDNVKCPCQVPAPEFFTEVDGVRLHRYAPACKPLLRDEVSFQVGLN
QYLVGSQLPCEP
>6712
SGSWLRAVWDWICTVLADFKTWLQSKLLPRLPGVPFFSCQRGYKGVWRGDGIMQTTCPCG
AQITGHVKNGSMRIAGPKTCSNTWHGTFPINAYTTGPCTPSPAPNYSRALWRVAAEEYVE
VTRVGDFHYVTGMTTDNVKCPCQVPAPEFFTEVDGVRLHRYAPACKPLLRDEVSFQVGLN
QYLVGSQLPCEP
>6723
SGSWLRAVWDWICTVLADFKTWLQSKLLPRLPGVPLFSCQRGYKGVWRGDGIMQTTCPCG
AQITGHVKNGSMRIAGPKTCSNTWHGTFPINAYTTGPCTPSPAPNYSRALWRVAAEEYVE
VTRVGDFHYVTGMTTDNVKCPCQVPAPEFFTEVDGVRLHRYAPACKPLLRDEVSFQVGLN
QYLVGSQLPCEP
>6727
SGSWLRAVWDWICTVLADFKTWLQSKLLPRLPGVPFFSCQRGYKGVWRGDGIMQTTCPCG
AQITGHVKNGSMRIAGPETCSNTWHGTFPINAYTTGPCTPSPAPNYSRALWRVAAEEYVE
VTRVGDFHYVTGMTTDNVKCPCQVPAPEFFTEVDGVRLHRYAPACKPLLRDEVSFQVGLN
QYLVGSQLPCEP
>6728
SGSWLRAVWDWICTVLADFKTWLQSKLLPRLPGVPFLSCQRGYKGVWRGDGIMQTTCPCG
AQITGHVKNGSMRIAGPKTCSNTWHGTFPINAYTTGPCTPSPAPNYSRALWRVAAEEYVE
VTRVGDFHYVTGMTTDYVKCPCQVPAPEFFTEVDGVRLHRYAPACKPLLRDEVSFQVGLN
QYLVGSQLPCEP
>6726
SGSWLRAVWDWICTVLADFKTWLQSKLLPRLPGVPFFSCQRGYKGVWRGDGIMQTTCPCG
AQITGHVKNGSMRIAGPKTCSNTWHGTFPINAYTTGPCTPSPAPNYSRALWRVAAEEYVE
VTRVGDFHYVTGMTTDNVKCPCQVPAPEFFTEVDGVRLHRYAPACKPLLRDEVSFQVGLN
QYLVGSQLPCEP
>6730
SGSWLRAVWDWICTVLADFKTWLQSKLLPRLPGVPFFSCQRGYKGIWRGDGIMQTTCPCG
AQITGHVKNGSMRIAGPKTCSNTWHGTFPINAYTTGPCTPSPAPNYSRALWRVAAEEYVE
VTRVGDFHYVTGMTTDNVKCPCQVPAPEFFTEVDGVRLHRYAPACKPLLRDEVSFQVGLN
QYLVGSQLPCEP
>6735
SGSWLRAVWDWICTVLADFKTWLQSKLLPRLPGVPFFSCQRGYKGVWRGDGIMQTTCPCG
AQITGHVKNGSMRIAGPKTCSNTWHGTFPINAYTTGPCTPSPAPNYSRALWRVAAEEYVE
VTRVGDFHYVTGMTADNVKCPCQVPAPEFFTEVDGVRLHRYAPACKPLLRDEVSFQVGLN
QYLVGSQLPCEP
>6734
SGSWLRAVWDWICTVLADFKTWLQSKLLPRLPGVPFFSCQRGYKGVWRGDGIMQTTCPCG
AQITGHVKNGSMRIAGPKTCSNTWHGTFPINAYTTGPCTPSPAPNYSRALWRVAAEEYVE
VTRVGDFHYVTGMTADNVKCPCQVPAPEFFTEVDGVRLHRYAPACKPLLRDEVSFQVGLN
QYLVGSQLPCEP
>6733
SGSWLRAVWDWICTVLADFKTWLQSKLLPRLPGVPFFSCQRGYKGVWRGDGIMQTTCPCG
AQITGHVKNGSMRIAGPKTCSNTWHGTFPINAYTTGPCTPSPAPNYSRALWRVAAEEYVE
VTRVGDFHYVTGMTADNVKCPCQVPAPEFFTEVDGVRLHRYAPACKPLLRDEVSFQVGLN
QYLVGSQLPCEP
>6732
SGSWLRAVWDWICTVLADFKTWLQSKLLPRLPGVPFFSCQRGYKGVWRGDGIMQTTCPCG
AQITGHVKNGSMRIAGPKTCSNTWHGTFPINAYTTGPCTPSPAPNYSRALWRVAAEEYVE
VTRVGDFHYVTGMTADNVKCPCQVPAPEFFTEVDGVRLHRYAPACKPLLRDEVSFQVGLN
QYLVGSQLPCEP
>6731
SGSWLRAVWDWICTVLADFKTWLQSKLLPRLPGVPFFSCQRGYKGVWRGDGIMQTTCPCG
AQITGHVKNGSMRIAGPKTCSNTWHGTFPINAYTTGPCTPSPAPNYSRALWRVAAEEYVE
VTRVGDFHYVTGMTADNVKCPCQVPAPEFFTEVDGVRLHRYAPACKPLLRDEVSFQVGLN
QYLVGSQLPCEP
>6729
SGSWLRAVWDWICTVLADFKTWLQSKLLPRLPGVPFFSCQRGYKGVWRGDGIMQTTCPCG
AQITGHVKNGSMRIAGPKTCSNTWHGTFPINAYTTGPCTPSPAPNYSRALWRVAAEEYVE
VTRVGDFHYVTGMTTDNVKCPCQVPAPEFFTEVDGVRLHRYAPACKPLLRDEVSFQVGLN
QYLVGSQLPCEP
>6725
SGSWLRAVWDWICTVLADFKTWLQSKLLPRLPGVPFFSCQRGYKGVWRGDGIMQTTCPCG
AQITGHVKNGSMRIAGPKTCSNTWHGTFPINAYTTGPCTPSPAPNYSRALWRVAAEEYVE
VTRVGDFHYVTGMTTDNVKCPCQVPAPEFFTEVDGVRLHRYAPACKPLLRDEVSFQVGLN
QYLVGSQLPCEP
>6724
SGSWLRAVWDWICTVLADFKTWLQSKLLPRLPGVPFFSCQRGYKGVWRGDGIMQTTCPCG
AQITGHVKNGSMRIAGPKTCSNTWHGTFPINAYTTGPCTPSPAPNYSRALWRVAAEEYVE
VTRVGDFHYVTGMTTDNVKCPCQVPAPEFFTEVDGVRLHRYAPACKPLLRDEVSFQVGLN
QYLVGSQLPCEP
>6722
SGSWLRAVWDWICTVLADFKTWLQSKLLPRLPGVPFFSCQRGYKGVWRGDGIMQTTCPCG
AQITGHVKNGSMRIAGPKTCSNTWHGTFPINAYTTGPCTPSPAPNYSRALWRVAAEEYVE
VTRVGDFHYVTGMTTDNVKCPCQVPAPEFFTEVDGVRLHRYAPACKPLLRDEVSFQVGLN
QYLVGSQLPCEP
>6721
SGSWLRAVWDWICTVLADFKTWLQSKLLPRLPGVPFFSCQRGYKGVWRGDGIMQTTCPCG
AQITGHVKNGSMRIAGPKTCSNTWHGTFPINAYTTGPCTPSPAPNYSRALWRVAAEEYVE
VTRVGDFHYVTGMTTDNVKCPCQVPAPEFFTEVDGVRLHRYAPACKPLLRDEVSFQVGLN
QYLVGSQLPCEP
>6720
SGSWLRAVWDWICTVLADFKTWLQSKLLPRLPGVPFFSCQRGYKGVWRGDGIMQTTCPCG
AQITGHVKNGSMRIAGPKTCSNTWHGTFPINAYTTGPCTPSPAPNYSRALWRVAAEEYVE
VTRVGDFHYVTGMTTDNVKCPCQVPAPEFFTEVDGVRLHRYAPACKPLLRDEVSFQVGLN
QYLVGSQLPCEP
>6719
SGSWLRAVWDWICTVLADFKTWLQSKLLPRLPGVPFFSCQRGYKGVWRGDGIMQTTCPCG
AQITGHVKNGSMRIAGPKTCSNTWHGTFPINAYTTGPCTPSPAPNYSRALWRVAAEEYVE
VTRVGDFHYVTGMTTDNVKCPCQVPAPEFFTEVDGVRLHRYAPACKPLLRDEVSFQVGLN
QYLVGSQLPCEP
>6711
SGSWLRAVWDWICTVLADFKTWLQSKLLPRLPGVPFFSCQRGYKGVWRGDGIMQTTCPCG
AQITGHVKNGSMRIAGPKTCSNTWHGTFPINAYTTGPCTPSPAPNYSRALWRVAAEEYVE
VTRVGDFHYVTGMTTDNVKCPCQVPAPEFFTEVDGVRLHRYAPACKPLLRDEVSFQVGLN
QYLVGSQLPCEP
>6739
SGSWLRAVWDWICTVLADFKTWLQSKLLPRLPGVPFLSCQRGYKGVWRGDGIMQTTCPCG
ALITGHVKNGSMRIAGPKTCSNTWHGTFPINAYTTGPCTPSPAPNYFRALWRVAAEEYVE
VTRVGDFHYVTGMTTDNVKCPCQVPAPEFFTEVDGVRLHRYAPACKPLLRDEVSFQVGLN
QYLVGSQLPCEP
>6738
SGSWLRAVWDWICTVLADFKTWLQSKLLPRLPGVPFLSCQRGYKGVWRGDGIMQTTCPCG
AQITGHVKNGSMRIAGPKTCSNTWHGTFPINAYTTGPCTPSPAPNYFRALWRVAAEEYVE
VTRVGDFHYVTGMTTDNVKCPCQVPAPEFFTEVDGVRLHRYAPACKPLLRDEVSFQVGLN
QYLVGSQLPCEP
>6737
SGSWLRAVWDWICTVLADFKTWLQSKLLPRLPGVPFLSCQRGYKGVWRGDGIMQTTCPCG
AQITGHVKNGSMRIAGPKTCSNTWHGTFPINAYTTGPCTPSPAPNYFRALWRVAAEEYVE
VTRVGDFHYVTGMTTDNVKCPCQVPAPEFFTEVDGVRLHRYAPACKPLLRDEVSFQVGLN
QYLVGSQLPCEP
>6736
SGSWLRAVWDWICTVLADFKTWLQSKLLPRLPGVPFLSCQRGYKGVWRGDGIMQTTCPCG
AQITGHVKNGSMRIAGPKTCSNTWHGTFPINAYTTGPCTPSPAPNYSRALWRVAAEEYVE
VTRVGDFHYVTGMTTDNVKCPCQVPAPEFFTEVDGVRLHRYAPACKPLLRDEVSFQVGLN
QYLVGSQLPCEP
>6710
SGSWLRAVWDWICTVLADFKTWLQSKLLPRLPGVPFFSCQRGYKGVWRGDGIMQTTCPCG
AQITGHVKNGSMRIAGPKTCSNTWHGTFPINAYTTGPCTPSPAPNYSRALWRVAAEEYVE
VTRVGDFHYVTGMTTDNVKCPCQVPAPEFFTEVDGVRLHRYAPACKPLLRDEVSFQVGLN
QYLVGSQLPCEP
>6683
SGSWLRAVWDWICTVLADFKTWLQSKLLPRLPGVPFFSCQRGYKGVWRGDGIMQTTCPCG
AQITGHVKNGSMRIAGPKTCSNTWHGTFPINAYTTGPCTPSPAPNYSRALWRVAAEEYVE
VTRVGDFHYVTGMTTDNVKCPCQVPAPEFFTEVDGVRLHRYAPACKPLLRDEVSFQVGLN
QYLVGSQLPCEP
>6623
SGSWLRAVWDWICTVLTDFKTWLQSKLLPRLPGVPFFSCQRGYKGVWRGDGIMQTTCPCG
AQITGHVKNGSMRIVGPKTCSNTWHGTFPINAYTTGPCTPSPAPNYSRALWRVAAEEYVE
VTRVGDFHYVTGMTTDNVKCPCQVPAPEFFTEVDGVRLHRYAPACKPLLRDEVSFQVGLN
QYLVGSQLPCEP
>6354
SGSWLRAVWDWICTVLTDFKTWLQSKLLPRLPGVPFFSCQRGYKGVWRGDGIMQTTCPCG
AQITGHVKNGSMRIVGPKTCSNTWHGTFPINAYTTGPCTPSPAPNYSRALWRVAAEEYVE
VTRVGDFHYVTGMTTDNVKCPCQVPAPEFFTEVDGVRLHRYAPACKPLLRDEVSFQVGLN
QYLVGSQLPCEP
>6744
SGSWLRAVWDWICTVLTDFKTWLQSRLLPRLPGVPFLSYQRGYKGVWRGDGIMQTTCPCG
AQITGHVKTGSMRIVGPKTCSNTWHGTFPINAYTTGPCTPSPAPNYSRALWRVAAEEYVE
VTRVGDFHYVTGMTTDNVKCPCQVPAPEFFTEVDGVRLHRYAPACKPLLRDEVTFQVGLN
QYPVGSQLPCEP
>6750
SGSWLRAVWDWICTVLTDFKTWLQSRLLPRLPGVPFLSCQRGYKGVWRGDGIMQTTCPCG
AQITGHVKTGSMRIVGPKTCSNTWHGTFPINAYTTGPCTPSPAPNYSRALWRVAAEEYVE
VTRVGDFRYVTGMTTDNVKCPCQVPAPEFLTEVDGVRLHRYAPACKPLLRDEVTFQVGLN
QYPVGSQLPCEP
>6754
SGSWLRTVWDWICTVLTDFKTWLQSRLLPRLPGVPFLSCQRGYKGVWRGDGIMQTTCPCG
AQITGHVKTGSMRIVGPKTCSNTWHGTFPINAYTTGPCTPSPAPNYSRALWRVAAEEYVE
VTRVGDFHYVTGMTTDNVKCPCQVPAPEFFTEVDGVRLHRYAPACKPLLRDEVTFQVGLN
QYPVGSQLPCEP
>6757
SGSWLRAVWDWICTVLTDFKTWLQSRLLPRLPGVPFLSCQRGYKGVWRGDGIMQTTCPCG
AQITGHVKTGSMRIVGPKTCSNTWHGTFPINAYTTGPCTPSPAPNYSRALWRVAAEEYVE
VTRVGDFHYVTGMTTDNVKCPCQVPAPEFFTEVDGVRLHRYAPACKPLLRDEVTFQVGLN
QYPVGSQLPCEP
>6756
SGSWLRAVWDWICTVLTDFKTWLQSRLLPRLPGVPFLSCQRGYKGVWRGDGIMQTTCPCG
AQITGHVKTGSMRIVGPKTCSNTWHGTFPINAYTTGPCTPSPAPNYSRALWRVAAEEYVE
VTRVGDFHYVTGMTTDNVKCPCQVPAPEFFTEVDGVRLHRYAPACKPLLRDEVTFQVGLN
QYPVGSQLPCEP
>6755
SGSWLRAVWDWICTVLTDFKTWLQSRLLPRLPGVPFLSCQRGYKGVWRGDGIMQTTCPCG
AQITGHVKTGSMRIVGPKTCSNTWHGTFPINAYTTGPCTPSPAPNYSRALWRVAAEEYVE
VTRVGDFHYVTGMTTDNVKCPCQVPAPEFFTEVDGVRLHRYAPACKPLLRDEVTFQVGLN
QYPVGSQLPCEP
>6753
SGSWLRAVWDWICTVLTDFKTWLQSRLLPRLPGVPFLSCQRGYKGVWRGDGIMQTTCPCG
AQITGHVKTGSMRIVGPKTCSNTWHGTFPINAYTTGPCTPSPAPNYSRALWRVAAEEYVE
VTRVGDFHYVTGMTTDNVKCPCQVPAPEFFTEVDGVRLHRYAPACKPLLRDEVTFQVGLN
QYPVGSQLPCEP
>6752
SGSWLRAVWDWICTVLTDFKTWLQSRLLPRLPGVPFLSCQRGYKGVWRGDGIMQTTCPCG
AQITGHVKTGSMRIVGPKTCSNTWHGTFPINAYTTGPCTPSPAPNYSRALWRVAAEEYVE
VTRVGDFHYVTGMTTDNVKCPCQVPAPEFFTEVDGVRLHRYAPACKPLLRDEVTFQVGLN
QYPVGSQLPCEP
>6751
SGSWLRAVWDWICTVLTDFKTWLQSRLLPRLPGVPFLSCQRGYKGVWRGDGIMQTTCPCG
AQITGHVKTGSMRIVGPKTCSNTWHGTFPINAYTTGPCTPSPAPNYSRALWRVAAEEYVE
VTRVGDFHYVTGMTTDNVKCPCQVPAPEFFTEVDGVRLHRYAPACKPLLRDEVTFQVGLN
QYPVGSQLPCEP
>6749
SGSWLRAVWDWICTVLTDFKTWLQSRLLPRLPGVPFLSCQRGYKGVWRGDGIMQTTCPCG
AQITGHVKTGSMRIVGPKTCSNTWHGTFPINAYTTGPCTPSPAPNYSRALWRVAAEEYVE
VTRVGDFHYVTGMTTDNVKCPCQVPAPEFFTEVDGVRLHRYAPACKPLLRDEVTFQVGLN
QYPVGSQLPCEP
>6760
SGSWLRAVWDWICTVLTDFKTWLQSRLLPRLPGVPFLSCQRGYKGVWRGDGIMQTTCPCG
AQITGHVKTGSMRIVGPKTCSNTWHGTFPISAYTTGPCTPSPAPNYSRALWRVAAEEYVE
VTRVGDFHYVTGMTTDNVKCPCQVPAPEFFTEVDGMRLHRYAPACKPLLRDEVTFQVGLN
QYPVGSQLPCEP
>6761
SGSWLRAVWDWICTVLTDFKTWLQSRLLPRLPGVPFLSCQRGYKGVWRGDGIMQTTCPCG
AQITGHVKAGSMRIVGPKTCSNTWHGTFPINAYTTGSCTPSPAPNYSRALWRVAAEEYVE
VTRVGDFHYVTGMTTDNVKCPCQVPAPEFFTEVDGVRLHRYAPACKPLLRDEVTFQVGLN
QYPVGSQLPCEP
>6759
[truncated: 557,313 more chars]
